# Supplementary material for: Antagonistic control of myofiber size and muscle protein quality control by the ubiquitin ligase UBR4 during aging
Source: Nat Commun. 2021 Mar 3;12:1418. doi: 10.1038/s41467-021-21738-8 (PMC7930053; doi:10.1038/s41467-021-21738-8)
Supplement: Supplementary file 2 — Supplementary Data 1 [file 41467_2021_21738_MOESM2_ESM.xlsx]

## Sheet: RNASeq
Symbol	Gene ID	Biotype	age FC	age p	24m KO vs WT fc	24m p	6m KO vs WT fc	6m p	24KO1	24KO2	24KO3	24KO4	24WT1	24WT2	24WT3	24WT4	6KO1	6KO2	6KO3	6KO4	6WT1	6WT2	6WT3	6WT4
Trnp1	ENSMUSG00000056596	protein_coding	2.73392	0.175411	0.351241	0.786332	-3.55135	0.0171498	4.70508	21.0719	3.07454	0.688921	4.1915	15.1573	0.942372	2.8659	0.0634238	0.0281014	0.0278965	0.177491	1.42963	0.681261	0.310096	1.05991
Dnase1	ENSMUSG00000005980	protein_coding	2.37911	0.113652	1.78561	0.02081	-0.535296	0.51422	1.24727	0.475237	1.05344	1.3706	0.104244	0.660519	0.122563	0.31539	0.0510394	0.0150761	0.0299324	0.0634816	0.121102	0.0152287	0.0302479	0.0646174
Tmem132b	ENSMUSG00000070498	protein_coding	4.20357	2.05484e-06	0.0118635	0.959035	-0.140775	0.821995	3.29523	3.01812	1.57696	3.15829	2.52467	3.08717	2.8381	2.50818	0.178277	0.141053	0.190433	0.0296968	0.282	0.136781	0.0792402	0.0967299
Erc2	ENSMUSG00000040640	protein_coding	3.59643	0.000530359	-0.35526	0.469257	-0.556235	0.126307	0.474107	0.467124	0.126452	0.148296	0.50569	0.401719	0.248471	0.399617	0.0172453	0.0152818	0.0227556	0.0321739	0.0409182	0.0231548	0.0383258	0.0261996
Igkc	ENSMUSG00000076609	IG_C_gene	-0.0595154	0.962912	2.44368	0.248859	-1.02744	0.570325	113.842	5.59156	8.43426	30.8786	8.2849	4.93359	8.0793	7.88205	2.07045	7.77574	1.30096	3.7708	2.88518	26.3874	0.0876451	1.0485
1700001O22Rik	ENSMUSG00000044320	protein_coding	2.09887	0.0520841	-0.705349	0.32154	-1.94038	0.0150242	3.00477	3.13721	1.83932	0.561972	2.10787	6.54122	1.72803	3.55301	0.0940666	0.200056	0.430294	0.122848	1.14573	0.639924	0.451555	1.01465
Cpn1	ENSMUSG00000025196	protein_coding	1.73442	0.00282055	-0.299357	0.369222	-1.86759	0.00205359	0.819231	0.794553	0.428726	0.476326	0.560208	0.687138	0.781237	1.07109	0.113778	0.012603	0.0625552	0.0663346	0.269963	0.203689	0.177001	0.280889
Ostn	ENSMUSG00000052276	protein_coding	2.11653	0.0265985	-0.300878	0.531041	-1.34096	0.0048722	23.8378	31.2319	40.0008	23.322	49.1708	19.7167	56.4603	20.4993	2.50647	2.44974	2.8534	5.46705	9.70784	8.71037	9.50238	5.71187
Tmem45b	ENSMUSG00000041737	protein_coding	1.37455	0.00644049	1.37914	0.227689	-0.351237	0.369953	2.6791	0.141217	0.815527	1.08728	0.467299	0.287868	0.480741	0.579883	0.100098	0.206971	0.117406	0.1245	0.131947	0.149333	0.26695	0.152073
Asic2	ENSMUSG00000020704	protein_coding	2.29411	0.00241732	0.779086	0.0564058	0.190015	0.782932	0.107358	0.104124	0.180395	0.189289	0.107674	0.0742895	0.0996941	0.0570092	0.012301	0.0327015	0.010821	0.0229495	0.00973	0.0110108	0.0109351	0.0373762
Cd209d	ENSMUSG00000031495	protein_coding	1.62861	0.00210679	1.18906	0.0404233	0.15973	0.734765	2.49062	0.917926	1.395	1.49822	0.899259	0.689381	0.513959	0.661281	0.285373	0.151729	0.40166	0.159723	0.225703	0.30653	0.101474	0.260129
Ptger3	ENSMUSG00000040016	protein_coding	0.327971	0.243023	0.774607	0.309831	-1.54445	0.00138518	0.281684	0.0624453	0.0901553	0.108512	0.0565023	0.0875144	0.0664316	0.106842	0.0368857	0.0163431	0.0162239	0.0172041	0.0510531	0.0742883	0.0573823	0.0700476
Lep	ENSMUSG00000059201	protein_coding	0.902056	0.14749	2.10946	0.356107	0.365261	0.629874	2.17014	0.0397126	0.318527	0.113245	0.123199	0.229368	0.16899	0.0905959	0.0469155	0.152438	0.17884	0.0437642	0.0494744	0.0839897	0.0278039	0.16631
Dkk3	ENSMUSG00000030772	protein_coding	2.69861	0.000606145	-1.53292	0.00515031	-1.42997	0.00148866	7.1046	7.63122	7.20501	1.66888	15.0442	12.9544	17.2216	23.0994	0.874973	0.830736	0.975869	1.2243	2.36029	2.51744	2.18066	3.46565
Gm15879	ENSMUSG00000084790	antisense	1.02152	0.028184	1.25663	0.0120441	-0.314298	0.456739	7.38349	3.68904	4.51146	5.61569	1.70544	2.52142	1.61598	3.02968	0.46145	1.1813	0.67655	1.19571	1.45986	1.37684	0.638104	0.895787
Cd209f	ENSMUSG00000051906	protein_coding	2.55811	0.00442776	0.691251	0.254103	0.668885	0.371072	1.7961	0.759333	0.644873	0.71647	0.623555	0.637365	0.308867	0.85594	0.184688	0.0467602	0.324935	0.0984475	0.0834693	0.0708504	0.117272	0.140292
Fcna	ENSMUSG00000026938	protein_coding	1.13224	0.0452116	1.40032	0.0167548	-0.0402953	0.950567	0.832926	1.06634	0.435422	0.656539	0.300735	0.395222	0.171881	0.265379	0.229046	0.135312	0.0671626	0.0712204	0.181154	0.205023	0.101806	0.0289979
Mss51	ENSMUSG00000021815	protein_coding	2.0513	0.00989668	-0.222053	0.502833	-0.716565	0.118775	112.329	119.845	102.009	109.207	100.334	147.66	76.9567	192.217	23.401	16.5436	21.5946	14.3923	36.6531	44.6143	14.7096	28.7985
Lingo1	ENSMUSG00000049556	protein_coding	0.984872	0.034646	1.3728	0.00335795	-0.128762	0.761302	0.233262	0.294106	0.402839	0.302408	0.128671	0.0807058	0.0962707	0.170316	0.0400903	0.0947357	0.0352668	0.0498634	0.0739847	0.0598092	0.0356386	0.0710577
2010300C02Rik	ENSMUSG00000026090	protein_coding	1.57027	0.00286456	0.528606	0.356369	-0.355146	0.413447	2.48056	0.909844	0.993609	0.879398	0.868486	1.1681	0.64218	0.969953	0.330729	0.311391	0.15456	0.163898	0.457757	0.342297	0.248066	0.18057
Slc15a5	ENSMUSG00000044378	protein_coding	2.39704	9.59301e-05	-0.574545	0.0712812	-0.613798	0.357415	10.6142	14.6654	6.37959	7.11864	13.2919	16.4276	12.0682	15.9605	2.15717	2.16745	2.82403	0.0158447	3.92273	1.8549	1.14756	4.0385
C7	ENSMUSG00000079105	protein_coding	2.72154	0.0481495	0.472927	0.598691	0.767256	0.353789	15.3775	4.45789	2.3031	4.64441	2.52525	9.38802	2.33636	5.04749	1.3747	1.23534	2.33344	0.0361229	1.28633	0.57193	0.361451	0.705968
Katnal2	ENSMUSG00000025420	protein_coding	3.11849	0.00973597	1.26474	0.029563	2.01125	0.000463555	2.60395	1.16982	1.39955	1.78876	0.36178	0.813461	0.569911	1.15228	0.361646	0.331916	0.386305	0.265064	0.153229	0.0346837	0.0574085	0.0883003
Slc24a2	ENSMUSG00000037996	protein_coding	1.73743	0.0108269	0.678458	0.35292	0.0667688	0.782737	1.43886	0.665053	0.202877	0.614025	0.379563	0.700074	0.297694	0.447692	0.176026	0.0951127	0.169954	0.132163	0.125638	0.161407	0.152663	0.107622
Gabrg2	ENSMUSG00000020436	protein_coding	1.44992	0.0370193	0.355008	0.724265	-0.505947	0.423276	0.00774	0.00751	0.0577871	0.128406	0.023282	0.0611939	0.0319357	0.0410898	0.00887	0.00786	0.0155986	0.00827	0.00701	0.00794	0.0157631	0.0269392
Tekt1	ENSMUSG00000020799	protein_coding	2.07109	0.0087281	0.526165	0.191869	0.356508	0.405951	5.22125	3.91431	8.14099	5.09321	4.10435	3.29214	2.32961	5.80741	1.68155	1.06026	0.995639	0.995461	1.40668	1.24467	0.431201	0.614104
Kcnk5	ENSMUSG00000023243	protein_coding	3.21777	0.000110448	0.699889	0.0632323	1.68718	0.000357815	2.40863	1.75536	2.90903	3.78244	1.50129	1.62771	1.40407	2.14977	0.670456	0.42832	0.603506	0.610878	0.197309	0.12561	0.194049	0.201347
Mlph	ENSMUSG00000026303	protein_coding	3.18053	0.124531	-0.2345	0.789428	0.720853	0.190645	0.572541	1.14374	0.422789	0.558357	0.539941	1.96825	0.290962	0.374364	0.156659	0.0780879	0.232556	0.109603	0.100671	0.131464	0.0435199	0.0743757
C4b	ENSMUSG00000073418	protein_coding	2.3705	0.0130606	0.654782	0.389158	0.821591	0.0448925	8.39993	2.54152	1.99599	3.23468	3.781	3.32146	1.22747	1.94214	1.29862	0.750857	0.842605	0.618586	0.458913	0.568844	0.433932	0.524711
Rasd2	ENSMUSG00000034472	protein_coding	1.81962	0.000725638	0.110882	0.696613	-0.217847	0.510916	25.4112	33.4667	18.2856	18.1332	22.1899	24.1653	15.6005	26.2911	7.00234	4.53674	3.48671	6.47038	8.25506	7.43576	4.31625	4.99293
Plag1	ENSMUSG00000003282	protein_coding	1.38773	0.00583662	0.322036	0.537029	-0.436727	0.494848	0.183391	0.099396	0.0302111	0.184609	0.0865552	0.0959765	0.122437	0.0930874	0.0123604	0.0273829	0.0380565	0.0345906	0.0488798	0.0663842	0.0274698	0.00939
Hp	ENSMUSG00000031722	protein_coding	0.964461	0.156545	1.44287	0.23371	0.285411	0.66452	17.009	2.94228	6.01389	2.68677	2.7349	4.24562	1.47713	2.08153	1.7575	1.66122	2.50802	0.655779	0.988456	1.04878	0.486062	2.87772
Ctxn3	ENSMUSG00000069372	protein_coding	0.604971	0.058919	1.36346	0.0217779	-0.14327	0.621068	116.434	60.2337	85.0607	152.723	40.0172	51.5551	27.7236	41.7806	23.1257	23.524	16.237	33.0067	35.0869	28.3551	20.241	22.2222
Fscn2	ENSMUSG00000025380	protein_coding	1.34889	0.00833131	-0.0934468	0.722151	-0.845422	0.195429	1.75734	2.02003	1.31644	1.17008	1.63195	2.25192	1.38788	1.41129	0.422595	0.264339	0.634162	0.139133	1.08134	0.578534	0.265178	0.69867
Slc6a2	ENSMUSG00000055368	protein_coding	1.03182	0.0398166	0.260117	0.404438	-0.779969	0.150989	0.155656	0.115022	0.103789	0.0845627	0.0743396	0.13189	0.0688302	0.10824	0.0254784	0.0225776	0.0373549	0.023767	0.0806041	0.0304082	0.0377487	0.0387076
Cd27	ENSMUSG00000030336	protein_coding	0.811608	0.0700405	0.366893	0.411692	-0.89275	0.185186	2.399	1.16337	1.41344	0.774986	1.1833	1.12744	0.791272	1.35744	0.540737	0.259551	0.336938	0.231191	1.12264	0.544526	0.240346	0.633244
Nek5	ENSMUSG00000037738	protein_coding	0.648954	0.00779412	0.83588	9.60824e-05	-0.584882	0.0533363	1.44721	1.32974	1.35098	1.26398	0.725733	0.677664	0.707314	0.91006	0.436369	0.251346	0.23032	0.366353	0.552203	0.566371	0.426705	0.381194
Gsta3	ENSMUSG00000025934	protein_coding	1.03485	0.339093	0.302416	0.653988	-0.727878	0.191978	0.541107	0.629768	0.782944	0.81375	0.325618	1.36401	0.195408	0.359171	0.247998	0.137351	0.21816	0.057835	0.441322	0.16649	0.275574	0.211931
9830004L10Rik	ENSMUSG00000099552	lincRNA	1.68018	9.78963e-05	-0.373939	0.108744	-0.720202	0.0737237	2.62932	1.59858	1.53863	1.6077	2.69608	2.09486	2.36873	2.39649	0.472131	0.378531	0.435103	0.524308	1.13802	0.603732	0.659536	0.580653
Slc2a3	ENSMUSG00000003153	protein_coding	1.22877	0.00797073	-0.3221	0.347423	-1.11347	0.0617171	3.5826	2.31645	1.53947	1.7235	2.89605	3.37913	1.94929	3.22942	0.781886	0.635126	0.375749	0.465985	1.93536	1.14702	0.611399	1.19337
4931413K12Rik	ENSMUSG00000085088	processed_transcript	1.23854	0.0605841	0.803529	0.0689654	0.0233315	0.972906	1.24978	1.24676	0.866672	1.85172	0.787884	0.741272	0.368431	1.09029	0.245483	0.145022	0.323921	0.572485	0.291231	0.622585	0.0727413	0.279709
Gys2	ENSMUSG00000030244	protein_coding	1.93813	0.00446721	-1.72394	0.00595635	-1.78559	0.0902802	0.0689163	0.200521	0.112584	0.0536072	0.293755	0.357663	0.284428	0.503191	0.0197409	0.0349866	0.0173657	0.0368298	0.171745	0.123693	0.0350976	0.0449865
Ighg2c	ENSMUSG00000076612	IG_C_gene	3.03419	0.00012387	-0.534967	0.0878713	0.525816	0.173478	5.17847	4.18539	2.99715	2.43477	3.91257	5.46038	5.5568	6.50799	1.46358	0.911366	0.765533	0.627287	0.750846	0.637333	0.597785	0.630999
Gm13496	ENSMUSG00000085755	antisense	2.52395	0.000189211	-1.3205	0.0217007	-0.757316	0.181628	0.471529	0.0381104	0.733624	0.203769	1.06406	0.776874	0.729778	1.04329	0.0450228	0.0398967	0.118817	0.167995	0.142435	0.0806012	0.200117	0.2052
Acot1	ENSMUSG00000072949	protein_coding	0.790355	0.0983716	0.826919	0.061882	-0.337683	0.414973	1.26263	0.541099	1.0142	1.09635	0.736244	0.725672	0.393859	0.350831	0.168222	0.268324	0.384753	0.188307	0.372533	0.331272	0.418718	0.153341
Adipoq	ENSMUSG00000022878	protein_coding	0.538521	0.29238	1.52121	0.158042	0.121075	0.734805	10.0107	1.12524	4.73442	3.23167	1.5293	2.58869	0.820846	1.71622	1.06346	1.17798	1.53691	1.20461	1.14149	1.01992	0.573977	1.84646
Jchain	ENSMUSG00000067149	protein_coding	-0.296584	0.767834	2.0993	0.189752	-0.115703	0.913686	3.71023	0.299872	0.441428	1.64108	0.364816	0.233726	0.412842	0.410457	0.229228	0.830984	0.201648	0.349905	0.214261	1.21246	0.129674	0.189955
E130006D01Rik	ENSMUSG00000085271	lincRNA	1.00519	0.168327	-0.0801247	0.91425	-0.984095	0.208772	0.147988	0.621964	0.55259	0.0511618	0.296846	0.195056	0.305385	0.654868	0.113042	0.150258	0.0497206	0.0527246	0.134109	0.151779	0.351714	0.0858687
C3	ENSMUSG00000024164	protein_coding	1.32935	0.052039	0.620534	0.275559	0.0467769	0.919607	23.7033	17.8182	7.54464	9.70241	8.20402	15.3013	5.28993	9.42949	4.07945	2.88295	4.91642	3.83398	3.1216	7.07494	2.9465	2.06846
Syt9	ENSMUSG00000062542	protein_coding	1.86211	0.00424129	-0.790395	0.100515	-0.829309	0.00937878	0.816841	1.32783	0.837703	0.310236	0.980782	1.12592	1.60252	1.98551	0.303188	0.151856	0.266709	0.159857	0.448309	0.377584	0.410141	0.33044
Tmem37	ENSMUSG00000050777	protein_coding	1.78178	0.00115856	0.163004	0.54702	0.0631544	0.780253	65.2969	103.258	84.2285	58.5237	60.7259	89.5739	52.0966	75.6518	24.5254	22.4421	23.3695	14.1448	23.0996	19.3388	14.9022	23.5229
Tmem100	ENSMUSG00000069763	protein_coding	0.928863	0.0351727	0.219917	0.461999	-0.702486	0.046594	21.9691	17.2117	15.4779	25.3646	16.7331	22.7417	9.59626	19.6382	4.60101	5.15564	4.30856	8.1132	10.6117	8.21031	6.33307	10.936
Tnf	ENSMUSG00000024401	protein_coding	0.869961	0.153274	-0.225297	0.733293	-1.20362	0.0554876	0.167581	0.270889	0.26073	0.782129	0.72832	0.220881	0.374635	0.407864	0.0960064	0.0850757	0.140759	0.0895578	0.177175	0.401039	0.19914	0.170166
Cidec	ENSMUSG00000030278	protein_coding	0.442581	0.270418	1.4678	0.140016	0.0743886	0.882083	4.73562	0.598042	1.77289	2.2767	0.766852	1.24348	0.661667	0.720355	0.254345	0.751288	1.06899	0.553608	0.715246	0.531226	0.326591	0.923088
Gm10032	ENSMUSG00000057913	protein_coding	0.800178	0.173108	-0.92839	0.134591	-1.94077	0.0302668	0.871718	0.579743	0.534751	0.206651	0.924238	1.77269	0.616751	0.859666	0.370985	0.101153	0.125519	0.0266205	0.970524	0.536428	0.304421	0.58529
Gm9780	ENSMUSG00000094800	protein_coding	0.245311	0.696989	1.25528	0.102485	-0.31083	0.595698	8.32617	5.22523	2.34699	3.1494	1.83387	3.55051	1.38127	1.2137	0.748239	1.45871	1.57971	1.64025	3.10688	1.54045	1.62962	0.4547
Elf3	ENSMUSG00000003051	protein_coding	2.34366	0.00422224	-0.859481	0.0423528	-0.320389	0.56728	0.619454	0.560741	0.443334	0.513971	1.18042	1.30635	0.596536	0.79494	0.165611	0.230616	0.083249	0.132418	0.336814	0.127064	0.210317	0.089858
Ighd	ENSMUSG00000104213	IG_C_gene	0.697544	0.296067	1.36064	0.300001	0.264101	0.59336	0.96374	0.0701031	0.314879	0.174919	0.0966572	0.0952693	0.273453	0.127941	0.165636	0.097852	0.0728538	0.103007	0.109169	0.148264	0.0245406	0.0838801
Slc30a2	ENSMUSG00000028836	protein_coding	0.713054	0.142986	0.0904352	0.773954	-0.990461	0.0977292	8.38743	10.2401	6.61867	7.47341	6.90486	11.9989	5.67218	6.15561	4.00303	2.06055	2.35623	1.01591	6.82093	5.67776	2.14558	4.10281
Rbp4	ENSMUSG00000024990	protein_coding	0.417737	0.445322	0.54025	0.435183	-0.796337	0.0946083	0.91767	0.308086	0.362428	1.28121	0.318589	0.837371	0.254919	0.562268	0.161763	0.28669	0.21345	0.188621	0.511757	0.180995	0.32355	0.460791
Fetub	ENSMUSG00000022871	protein_coding	1.41853	0.0439703	2.25811	0.00661299	1.92507	0.00750338	0.741823	0.62664	1.13926	1.43948	0.336001	0.189244	0.172833	0.127071	0.411277	0.218671	0.337674	0.204614	0.0650563	0.0490854	0.0487477	0.145793
Gm21541	ENSMUSG00000094065	protein_coding	1.00312	0.00934702	0.0162213	0.968765	-0.729608	0.0297899	9.89218	4.74606	4.81367	3.54722	4.64399	6.24178	4.45183	7.40438	1.02491	2.03015	1.53802	2.24958	2.19342	2.86019	3.59083	2.702
Kcnd3	ENSMUSG00000040896	protein_coding	2.12124	0.0143917	0.0619241	0.904863	0.436365	0.416442	0.138474	0.250081	0.0534894	0.153523	0.124514	0.231292	0.113315	0.101424	0.0547111	0.0533302	0.0336899	0.0357253	0.0216357	0.0685619	0.0243179	0.0166238
Cpa3	ENSMUSG00000001865	protein_coding	1.15656	0.0502799	1.01898	0.271478	0.432147	0.374383	1.96147	0.351209	0.478887	0.813732	0.393446	0.56678	0.21795	0.600907	0.276607	0.275753	0.395405	0.129014	0.0820388	0.185696	0.215155	0.315173
Il17re	ENSMUSG00000043088	protein_coding	1.25119	0.0656971	-0.330781	0.467196	-0.82291	0.241542	0.357725	0.336107	0.260889	0.150724	0.224235	0.397828	0.219151	0.549098	0.102469	0.136204	0.0676055	0.0238967	0.253262	0.149048	0.0455455	0.136216
Plin1	ENSMUSG00000030546	protein_coding	0.466166	0.11155	1.82645	0.126077	0.554416	0.177383	1.75273	0.210103	0.652632	0.64339	0.237017	0.243348	0.203196	0.235296	0.180517	0.279938	0.337446	0.178917	0.116002	0.171683	0.120354	0.257107
Mmp8	ENSMUSG00000005800	protein_coding	2.97734	0.00434212	-0.875721	0.0809435	0.373046	0.41713	0.205281	0.380094	0.226472	0.174196	0.542785	0.608784	0.211806	0.44594	0.0855304	0.0757924	0.0564298	0.0797854	0.0338233	0.0956996	0.0190082	0.0812129
Mmp9	ENSMUSG00000017737	protein_coding	1.49121	3.3988e-05	0.318477	0.504411	0.0821324	0.735026	0.763176	0.414003	0.205276	0.335392	0.311357	0.345247	0.360352	0.360612	0.118568	0.157603	0.104302	0.138255	0.11722	0.0795991	0.158103	0.135099
Mcpt4	ENSMUSG00000061068	protein_coding	1.02252	0.00850302	0.927404	0.124496	0.222766	0.437664	4.76272	1.88358	1.85611	2.25401	1.39128	1.32559	1.09733	1.84157	0.582795	0.751187	1.02535	0.889608	0.460936	0.616518	0.941964	0.764665
Nnat	ENSMUSG00000067786	protein_coding	-0.13171	0.846603	3.02551	0.218751	1.17452	0.0190705	4.32998	0.582596	1.12149	0.0259585	0.075307	0.39587	0.206595	0.0664535	0.458843	0.559078	0.555001	0.267515	0.181451	0.179689	0.127466	0.326761
Actr3b	ENSMUSG00000056367	protein_coding	1.35395	0.000454103	-0.00515863	0.970171	-0.354246	0.524162	18.1223	18.327	13.0051	13.705	16.3201	15.0967	15.5041	16.4648	8.15432	4.75339	5.44175	1.04919	9.49434	5.55658	2.96107	6.78564
Dact2	ENSMUSG00000048826	protein_coding	0.744879	0.0695641	0.877345	0.134557	-0.0752644	0.823244	1.35311	0.521779	0.623959	0.591786	0.474164	0.56405	0.319595	0.324635	0.26151	0.248289	0.164319	0.278794	0.132962	0.217362	0.298892	0.354728
Efemp1	ENSMUSG00000020467	protein_coding	1.20684	0.0134702	0.718408	0.0776063	0.241259	0.375959	8.6746	5.5798	4.61531	4.89465	3.04278	5.08734	2.43468	3.87841	2.57494	1.32343	1.74415	1.75345	1.60886	1.31378	1.94566	1.38874
Cdhr3	ENSMUSG00000035860	protein_coding	0.187836	0.761557	1.90303	0.0683459	0.413289	0.507065	0.232531	0.481123	0.434137	1.04507	0.202119	0.0459732	0.255918	0.0823187	0.266432	0.204618	0.015625	0.198829	0.112385	0.19079	0.0631591	0.148416
Kcnj13	ENSMUSG00000079436	protein_coding	0.193241	0.772306	0.524757	0.287319	-0.955035	0.180123	0.396499	0.349596	0.235539	0.224306	0.180756	0.0356322	0.334721	0.287111	0.0826008	0.0731964	0.145325	0.0770526	0.0653296	0.332718	0.146857	0.188235
Map3k9	ENSMUSG00000042724	protein_coding	1.6046	0.00592856	1.33801	0.0137178	1.27427	0.0051196	0.37505	0.188148	0.213286	0.3398	0.10809	0.149153	0.115647	0.0686751	0.103727	0.100672	0.0869022	0.0598992	0.0390661	0.0397921	0.0175637	0.0487767
1700112E06Rik	ENSMUSG00000063458	protein_coding	-0.0821922	0.874804	1.01203	0.115494	-0.73188	0.363404	1.39998	0.801597	0.314912	0.769726	0.355252	0.433521	0.348068	0.492623	0.193263	0.565155	0.136008	0.144225	0.611411	0.726569	0.137442	0.24957
Gm42984	ENSMUSG00000104784	antisense	0.759227	0.202873	0.266359	0.589362	-0.635209	0.328648	0.139142	0.359867	0.432964	0.432931	0.0930337	0.412641	0.38284	0.246289	0.0531424	0.235459	0.0934969	0.0495729	0.210153	0.237843	0.141724	0.0807357
4933415F23Rik	ENSMUSG00000073730	protein_coding	1.22746	0.004344	0.208985	0.596825	-0.222509	0.60122	0.92532	0.7728	1.99151	1.86607	1.23739	0.965531	1.51166	1.09191	0.530111	0.41756	0.207258	0.604394	0.582317	0.76449	0.392705	0.313196
Cbr2	ENSMUSG00000025150	protein_coding	1.7173	0.00554156	-0.212211	0.530127	-0.143471	0.726134	27.6667	38.2424	42.0895	20.9304	29.8585	30.8279	33.6716	55.0014	14.0319	9.14182	14.1517	3.79776	13.9115	10.3666	7.27342	13.8715
Sdk1	ENSMUSG00000039683	protein_coding	0.943953	0.0343273	0.298245	0.502955	-0.396593	0.335623	0.408766	0.204233	0.211991	0.145599	0.136656	0.179591	0.20449	0.268586	0.0804253	0.0670763	0.0582638	0.105915	0.13096	0.101633	0.134578	0.0431241
Cma1	ENSMUSG00000022225	protein_coding	1.07133	0.0184622	0.671325	0.210916	0.105221	0.822975	2.94102	0.992148	1.27325	1.63565	1.23971	1.09551	0.659676	1.30144	0.732563	0.30294	0.343693	0.820029	0.231756	0.524584	0.694632	0.593565
Mthfd2	ENSMUSG00000005667	protein_coding	0.804755	0.00967272	1.27427	0.013617	0.442069	0.0283066	3.42643	4.90206	5.78441	7.70651	2.528	2.67339	1.57127	2.24822	2.00059	1.63952	1.95837	1.4172	1.29676	1.45415	1.35054	1.06263
Klk1b26	ENSMUSG00000053719	protein_coding	3.11838	0.0201448	-0.672621	0.235893	0.813272	0.188249	1.81657	1.63372	1.78827	1.40448	2.12004	4.86485	1.80616	1.79772	0.264907	0.335351	0.765683	0.776642	0.359171	0.203248	0.168208	0.488696
Gm10699	ENSMUSG00000074461	protein_coding	0.488077	0.3144	-0.0561571	0.899951	-1.1981	0.00912642	0.171935	0.333511	0.280878	0.200612	0.409545	0.318683	0.155225	0.142657	0.0738754	0.0218214	0.108312	0.114855	0.155809	0.154297	0.197016	0.224468
Dtx1	ENSMUSG00000029603	protein_coding	-0.0516656	0.916099	0.405399	0.5116	-1.26496	0.0676888	0.0687204	0.0285644	0.119137	0.0407275	0.0196921	0.0485234	0.0607757	0.0651638	0.0224969	0.00997	0.0197902	0.0314787	0.0355859	0.030206	0.049997	0.0854451
Krt18	ENSMUSG00000023043	protein_coding	6.79987	0.00351194	0.00892477	0.991242	5.19217	0.00232694	8.27267	7.3892	44.5345	11.666	13.9048	11.5718	17.2062	28.7364	8.99169	5.97596	4.48224	3.98417	0.0592632	0.234751	0.233136	0.113837
Hcn4	ENSMUSG00000032338	protein_coding	2.17695	0.0169379	-0.93949	0.113696	-0.377105	0.137344	0.385699	0.7014	0.292542	0.400026	0.664868	0.595747	0.696429	1.45609	0.0966721	0.159093	0.157933	0.167475	0.240299	0.160704	0.196428	0.157358
Neil2	ENSMUSG00000035121	protein_coding	0.957683	0.0229946	0.421503	0.15563	-0.226972	0.404903	0.402805	0.436633	0.486614	0.663514	0.451517	0.398188	0.41561	0.220188	0.190042	0.144347	0.167177	0.151952	0.236194	0.243014	0.120671	0.164982
Glb1l2	ENSMUSG00000036395	protein_coding	0.236794	0.639128	0.510174	0.417517	-0.856556	0.236024	1.45586	0.388301	0.535125	0.585101	0.675313	0.575668	0.51636	0.314066	0.271067	0.332592	0.28431	0.0875285	0.808081	0.485274	0.148288	0.3247
Tfcp2l1	ENSMUSG00000026380	protein_coding	1.21868	0.00540022	0.163399	0.648936	-0.220374	0.634737	4.21011	2.879	1.39004	3.72762	2.43717	3.46661	2.13694	2.85894	1.66169	1.00957	0.845767	0.502867	1.53401	1.567	0.662009	0.9203
Vax2os	ENSMUSG00000085794	antisense	1.22423	0.00656341	-0.0252653	0.944752	-0.395635	0.287645	0.135487	0.147831	0.102763	0.0439124	0.127392	0.10045	0.131057	0.0786908	0.0291074	0.0343912	0.0426755	0.036203	0.06139	0.0434242	0.0603756	0.0221105
Mmrn1	ENSMUSG00000054641	protein_coding	0.875674	0.00943503	0.602525	0.220112	-0.0944248	0.760904	0.928347	0.46154	0.313147	0.517825	0.336439	0.493556	0.321969	0.310694	0.196649	0.0792087	0.212304	0.258483	0.16967	0.216029	0.214542	0.196907
Ccl24	ENSMUSG00000004814	protein_coding	1.37646	0.0595959	0.309002	0.514181	0.128087	0.75718	0.989787	0.548555	0.461985	0.54994	0.354534	0.838664	0.255313	0.610064	0.324025	0.21535	0.213779	0.113348	0.160171	0.14502	0.180028	0.307668
Zfp184	ENSMUSG00000006720	protein_coding	0.560385	0.287442	0.178222	0.672823	-0.812372	0.0426184	0.182433	0.139022	0.145973	0.10812	0.1699	0.115934	0.188232	0.0345982	0.0746535	0.0529231	0.0131343	0.0557113	0.0944703	0.0668235	0.0929093	0.0907328
Ptgs2	ENSMUSG00000032487	protein_coding	0.656795	0.109033	0.475131	0.516102	-0.413663	0.359147	0.209897	0.562253	0.139957	0.92261	0.320784	0.405103	0.195944	0.398068	0.160332	0.111632	0.110818	0.24571	0.126808	0.184521	0.32578	0.200085
Odf3l2	ENSMUSG00000035963	protein_coding	0.706033	0.465161	-2.19957	0.133468	-3.02868	0.0466556	3.41131	7.32862	4.72535	2.05434	10.1169	46.232	6.5475	17.579	1.80722	1.52698	0.554576	2.1563	14.0275	23.7761	4.40866	7.11939
Nrxn2	ENSMUSG00000033768	protein_coding	0.56	0.257224	0.249686	0.47429	-0.724949	0.222443	0.0729154	0.0707189	0.0804426	0.037812	0.043213	0.0524216	0.0410363	0.0835986	0.0189877	0.0336517	0.0200438	0.0177123	0.0480559	0.0203954	0.0607652	0.0201927
Gabra1	ENSMUSG00000010803	protein_coding	0.918115	0.135992	-0.0025087	0.995571	-0.617987	0.276068	0.0874811	0.072725	0.0349988	0.0777692	0.0501361	0.117364	0.0644729	0.0414768	0.0429578	0.0253779	0.0125964	0.0133575	0.0453009	0.0512697	0.0318231	0.0163157
Trdc	ENSMUSG00000104876	TR_C_gene	2.98271	2.67266e-05	-0.4315	0.0482165	1.02672	0.0104336	0.473766	0.470982	0.663393	0.687911	0.807769	0.807879	0.867667	0.613221	0.189993	0.252542	0.19101	0.164572	0.139533	0.121475	0.0482558	0.0824695
5930430L01Rik	ENSMUSG00000106951	lincRNA	0.0216278	0.96249	1.03281	0.232009	-0.4696	0.411849	11.8628	4.95788	1.15554	5.27799	3.23017	2.23205	2.70814	3.19531	1.49711	1.78052	1.92927	2.87886	2.0981	5.27808	2.05468	1.7657
Ccl21a	ENSMUSG00000094686	protein_coding	0.792092	0.000585537	0.311734	0.403875	-0.414557	0.048747	20.1001	8.2163	12.8692	9.38648	10.9767	10.611	8.46934	10.6874	3.73792	3.36577	5.03836	5.51148	6.34185	5.01882	5.89539	6.27414
Lyve1	ENSMUSG00000030787	protein_coding	0.918745	0.0822604	0.331298	0.504574	-0.259574	0.315836	2.61637	1.26026	1.0163	1.31125	0.986222	1.96148	0.724708	1.25879	0.543226	0.44572	0.495566	0.694419	0.525117	0.738381	0.840613	0.504343
S100a8	ENSMUSG00000056054	protein_coding	2.00174	0.00238437	-0.0318336	0.950506	0.462175	0.310045	1.12135	2.8149	6.40388	5.88345	4.23397	5.73812	3.8113	2.80216	2.04062	1.94223	0.664852	1.05753	1.31506	1.01477	1.00779	0.80375
Mgst1	ENSMUSG00000008540	protein_coding	1.01428	0.00410844	0.461553	0.0374248	-0.0216681	0.960923	61.5144	50.839	43.2006	44.978	38.0663	44.4436	31.4182	31.6991	24.6233	17.248	24.0216	5.12861	23.3079	14.2273	12.6702	21.8909
Gabra3	ENSMUSG00000031343	protein_coding	1.03574	0.0265586	0.32313	0.66383	-0.137072	0.622	0.688298	0.192349	0.196026	0.145193	0.257408	0.34597	0.15648	0.216821	0.133669	0.0829148	0.129345	0.0872831	0.158579	0.0957191	0.130708	0.0913832
Samd10	ENSMUSG00000038605	protein_coding	1.17171	0.00115585	0.730086	0.00387341	0.420341	0.0643233	7.08731	5.42287	6.03996	7.29239	3.63846	4.34413	3.02923	4.56781	2.91397	2.22146	2.28065	1.83881	2.10133	1.66857	1.48567	1.66013
Unc13c	ENSMUSG00000062151	protein_coding	1.10212	0.00417165	-0.0836027	0.752502	-0.446067	0.0423388	0.489211	0.307903	0.408097	0.593746	0.537625	0.406433	0.596049	0.366178	0.131188	0.142673	0.188843	0.189128	0.221664	0.192156	0.270349	0.203836
S100a9	ENSMUSG00000056071	protein_coding	1.69486	0.0347628	-0.259359	0.652313	-0.0200012	0.965299	1.92933	6.37911	9.00516	11.5512	7.38816	15.0843	6.60536	5.47179	3.71783	4.18495	1.59106	1.03106	3.25834	2.78823	2.41175	2.2135
Epb41l4b	ENSMUSG00000028434	protein_coding	1.34086	4.79375e-05	0.408328	0.141708	0.294977	0.0748151	2.08785	1.58889	1.00345	1.67765	1.34761	1.20565	1.05045	1.18689	0.609901	0.661147	0.552147	0.497128	0.57604	0.424026	0.4369	0.454295
Lrrtm3	ENSMUSG00000042846	protein_coding	0.750109	0.0552212	1.06128	0.0105839	0.365263	0.551359	0.258448	0.187997	0.201052	0.134024	0.0648019	0.106452	0.088888	0.114367	0.111048	0.109338	0.0434164	0.0230197	0.0878284	0.0331335	0.0548426	0.0468632
Fgfbp1	ENSMUSG00000048373	protein_coding	0.867273	0.00120072	-0.637863	0.0829271	-1.21497	0.0124498	3.13545	2.25623	2.92696	0.713326	3.34755	2.87955	3.79866	4.02818	0.32449	0.575091	0.7544	1.66482	2.01647	2.15768	1.87498	1.65499
Ccl19	ENSMUSG00000071005	protein_coding	0.375607	0.389445	0.381409	0.267978	-0.683019	0.34567	0.950401	0.665723	0.690046	0.602375	0.476597	0.782923	0.272392	0.700943	0.181493	0.0536098	0.159657	0.67721	0.334936	0.64983	0.32268	0.413596
Cfd	ENSMUSG00000061780	protein_coding	0.0459192	0.897834	1.43682	0.0967867	0.0459745	0.88082	51.5308	8.99517	29.5385	23.3018	12.3858	15.1987	5.73139	8.5594	7.21706	10.0211	15.097	9.54184	9.12384	10.7329	7.32497	13.3817
Bank1	ENSMUSG00000037922	protein_coding	1.45666	0.00301862	1.2545	0.334144	1.27646	0.189192	0.152877	0.0296544	0.0456677	0.00634	0.0245323	0.02418	0.025238	0.0243542	0.0420397	0.0124178	0.00616	0.026144	0.00554	0.00627	0.0186858	0.00532
Prkcz	ENSMUSG00000029053	protein_coding	1.93115	1.73519e-05	-1.01681	0.000373537	-0.515857	0.0325265	0.775278	1.01896	0.716961	0.698871	1.66412	1.40386	1.59985	1.82758	0.257359	0.272198	0.328638	0.333004	0.499019	0.497889	0.346863	0.359458
Atp13a5	ENSMUSG00000048939	protein_coding	1.28869	0.000786361	-0.378476	0.292837	-0.51805	0.0225978	2.63214	3.61971	1.35691	1.50756	2.73838	3.31072	2.3206	3.48124	0.708956	0.717987	0.910738	1.04974	1.42405	1.28934	1.06039	1.07707
Dkk2	ENSMUSG00000028031	protein_coding	0.467328	0.0827804	0.858836	0.392441	-0.100505	0.66645	1.89041	0.491321	0.369089	0.345994	0.38415	0.561845	0.31871	0.442871	0.18404	0.363809	0.27398	0.330151	0.369495	0.266115	0.276869	0.322616
Stab2	ENSMUSG00000035459	protein_coding	0.916424	0.00332064	0.225774	0.332792	-0.282728	0.154976	4.96094	3.55919	2.87428	3.59461	3.2506	3.50882	2.42178	3.63645	1.58127	1.47024	1.29618	1.2348	2.07966	1.74783	1.26192	1.70164
Irs3	ENSMUSG00000047182	protein_coding	0.325663	0.612954	0.83378	0.152513	-0.260379	0.614587	0.332857	0.28485	0.146223	0.162457	0.0981868	0.193554	0.202022	0.0259931	0.0448687	0.0795204	0.138146	0.0837099	0.035487	0.100407	0.159546	0.119291
Lvrn	ENSMUSG00000024481	protein_coding	1.14523	0.0613898	0.525733	0.331824	0.255386	0.243374	1.5501	0.813768	0.46464	0.958707	0.584777	1.11059	0.425521	0.509735	0.325887	0.433175	0.387015	0.273598	0.283521	0.364634	0.23176	0.309437
A530016L24Rik	ENSMUSG00000043122	protein_coding	0.444159	0.37413	0.498164	0.507645	-0.451873	0.123686	0.573089	0.0336864	0.243173	0.360228	0.191591	0.18884	0.10751	0.368873	0.139287	0.105796	0.122529	0.0928081	0.204589	0.142489	0.176886	0.105805
Lgals12	ENSMUSG00000024972	protein_coding	0.853583	0.185859	1.16298	0.129574	0.624399	0.136144	0.544775	0.128088	0.308212	0.239702	0.132455	0.244787	0.102199	0.0657466	0.0567452	0.134092	0.133114	0.141157	0.0897604	0.101587	0.0672589	0.0431046
Lypd2	ENSMUSG00000022595	protein_coding	0.952431	0.00881377	-0.0650527	0.89261	-0.497462	0.186081	1.07871	0.523106	0.566425	0.209771	0.676173	0.399879	0.695623	0.716015	0.0772482	0.205359	0.33977	0.288238	0.244384	0.345731	0.343352	0.352074
Gabrr1	ENSMUSG00000028280	protein_coding	0.518147	0.0338126	0.740755	0.0467224	-0.116127	0.654357	0.981235	0.971099	0.654276	1.37076	0.723026	0.653257	0.57853	0.425349	0.527727	0.284652	0.464233	0.256842	0.381089	0.431301	0.448731	0.400871
Gdf5	ENSMUSG00000038259	protein_coding	4.09661	0.000324807	-1.31762	0.0114255	1.40721	0.0036973	0.947123	0.612395	2.063	1.0437	3.56215	1.97006	2.66703	3.43151	0.56521	0.420721	0.437541	0.379617	0.0536434	0.14166	0.261273	0.223259
Chia1	ENSMUSG00000062778	protein_coding	0.377156	0.245086	0.541524	0.0620206	-0.451371	0.409512	0.745721	1.09655	1.39227	1.07281	0.820291	0.879852	0.620505	0.638694	0.165375	0.317518	0.412187	0.771336	0.435988	0.912853	0.490039	0.439676
Ccdc162	ENSMUSG00000075225	protein_coding	1.93741	0.000621428	0.237563	0.352078	0.80771	0.120517	0.443645	0.239045	0.421814	0.383438	0.354311	0.349224	0.220397	0.338106	0.141201	0.2002	0.173897	0.0614679	0.111677	0.0589827	0.108786	0.0500541
Lrat	ENSMUSG00000028003	protein_coding	2.45386	0.000500716	-0.209178	0.575787	0.897355	0.157892	0.10266	0.0829726	0.0479166	0.15971	0.137282	0.126854	0.0882692	0.102214	0.0392088	0.0173723	0.0431141	0.0548627	0.0155052	0.0438705	0.00871	0.0148918
Cdo1	ENSMUSG00000033022	protein_coding	-0.089443	0.75403	1.11844	0.13035	-0.318096	0.260935	3.1416	0.725468	1.2848	3.04108	1.20032	0.976043	0.524809	1.07244	0.582795	1.06326	0.934878	0.639587	0.9761	1.16608	0.700932	1.17185
Mib1	ENSMUSG00000024294	protein_coding	1.40687	0.00017332	0.213178	0.538085	0.279344	0.222313	40.727	22.0773	15.5496	26.9191	20.9569	21.9827	20.8127	27.0598	13.3696	9.60613	8.79295	9.79606	10.3461	9.76677	6.77666	7.35842
Tdrkh	ENSMUSG00000041912	protein_coding	0.530947	0.0229149	-0.22337	0.183179	-1.03152	0.0161444	3.45084	3.11557	2.14294	3.06884	3.81231	3.01342	3.3529	3.5719	1.11018	1.1654	0.691134	1.68883	2.27616	3.21053	2.28505	1.745
Ackr2	ENSMUSG00000044534	protein_coding	1.78211	0.242977	0.0517114	0.950941	0.496716	0.340847	0.427521	0.28706	0.199546	0.289917	0.164914	0.763968	0.101795	0.130974	0.0376807	0.133562	0.182309	0.123024	0.0745048	0.0674572	0.0669931	0.128803
Serpina3c	ENSMUSG00000066361	protein_coding	0.962405	0.0579308	0.756235	0.413522	0.38565	0.271268	1.28252	0.200626	0.366895	0.343267	0.331945	0.490768	0.25612	0.21969	0.213314	0.294042	0.208499	0.154767	0.168711	0.233372	0.0842787	0.180041
Fam72a	ENSMUSG00000055184	protein_coding	0.229011	0.518682	0.474651	0.217598	-0.625495	0.0805866	0.292509	0.141849	0.253554	0.303375	0.230504	0.227194	0.172461	0.083211	0.0718186	0.0636417	0.147415	0.111658	0.170405	0.150001	0.106406	0.181849
Cd79a	ENSMUSG00000003379	protein_coding	0.689029	0.323626	1.20354	0.268643	0.564429	0.197299	1.28818	0.487562	0.175979	0.293276	0.315114	0.0621179	0.389014	0.208551	0.215998	0.223307	0.253347	0.20149	0.11389	0.290015	0.0640044	0.13673
Abcg4	ENSMUSG00000032131	protein_coding	0.615137	0.00761111	0.601898	0.155372	-0.109292	0.714165	0.342608	0.340807	0.114809	0.236889	0.158591	0.173682	0.163153	0.186595	0.0704588	0.142713	0.115108	0.084505	0.143296	0.0991081	0.0805306	0.122335
Mchr1	ENSMUSG00000050164	protein_coding	0.609331	0.0476346	0.355727	0.12666	-0.354688	0.350911	6.48586	4.38305	4.72648	5.53333	3.79803	4.13646	3.2165	5.36058	2.97257	2.7191	1.85575	0.916849	3.10942	1.93122	2.32284	3.45986
Ccl8	ENSMUSG00000009185	protein_coding	1.42158	0.239769	0.567398	0.503968	0.671836	0.611468	9.31678	3.38855	1.42167	4.92434	7.18781	1.77115	0.924322	2.97318	5.33753	1.00054	0.54177	0.766003	0.568278	3.21577	0.547482	0.467825
D430041D05Rik	ENSMUSG00000068373	protein_coding	1.27409	0.00399347	-0.612089	0.0832303	-0.654986	0.0157588	0.791311	0.714255	0.423265	0.404362	0.784947	0.633786	1.10849	1.039	0.198542	0.293229	0.200852	0.243855	0.400422	0.444296	0.338283	0.291577
Gabrq	ENSMUSG00000031344	protein_coding	0.668487	0.12029	-0.105599	0.840846	-0.747031	0.178959	0.0427668	0.0083	0.0159692	0.0443555	0.034314	0.0338213	0.0176505	0.0340649	0.0098	0.0173691	0.00862	0.00914	0.0155023	0.0263174	0.0261363	0.00745
Amd1	ENSMUSG00000075232	protein_coding	0.705778	0.0307623	-0.096705	0.729459	-0.698429	0.120957	486.305	327.52	280.181	218.938	308.138	355.248	318.004	422.578	170.59	149.109	136.494	74.2625	310.032	173.347	126.21	251.2
Aurka	ENSMUSG00000027496	protein_coding	1.42297	9.75324e-07	-0.31465	0.207585	-0.198578	0.0821378	5.51647	5.94672	4.72754	2.41986	5.84106	5.98962	6.00908	5.30642	1.9273	1.76296	2.1694	1.66252	2.37662	2.05906	2.11858	2.07795
Aass	ENSMUSG00000029695	protein_coding	0.808087	0.226978	-0.468077	0.457539	-0.966383	0.220414	0.0599655	0.139582	0.0335868	0.0497544	0.0962267	0.165979	0.0494973	0.0796067	0.0274831	0.012177	0.0362647	0.0384557	0.0434732	0.0492012	0.109941	0.0208766
Ccl7	ENSMUSG00000035373	protein_coding	1.91706	0.0208896	-0.697191	0.242143	-0.082514	0.866418	0.742958	2.77145	0.906955	2.07457	2.35006	4.40665	1.65109	2.12436	1.1132	0.754352	0.460831	0.305421	0.984021	0.351687	0.756746	0.696383
Icam4	ENSMUSG00000001014	protein_coding	1.01337	0.00139693	0.0269897	0.877729	-0.260994	0.547086	1.4132	2.00699	1.55481	1.25631	1.31611	1.69636	1.56228	1.54107	0.346978	1.07616	0.457846	0.647344	1.05197	0.672936	0.514082	0.790711
Fhdc1	ENSMUSG00000041842	protein_coding	0.414894	0.604484	0.305544	0.652759	-0.568862	0.450378	0.0219032	0.056649	0.0749712	0.0984395	0.0439351	0.108261	0.0225994	0.0290774	0.0501928	0.00741	0.0220769	0.0234107	0.0463142	0.0673927	0.00744	0.0317728
Il1r2	ENSMUSG00000026073	protein_coding	1.5488	0.016017	0.0445442	0.92485	0.307784	0.66514	0.38388	0.139618	0.604721	0.398139	0.312819	0.569219	0.247552	0.350361	0.109961	0.341046	0.0725483	0.102575	0.0652268	0.172249	0.122189	0.146175
Luzp2	ENSMUSG00000063297	protein_coding	0.0935035	0.852062	0.261301	0.679481	-0.928904	0.104202	0.146697	0.0790433	0.0152158	0.0929783	0.114433	0.0644514	0.0672713	0.0324578	0.037352	0.0330993	0.0492869	0.0174215	0.0295419	0.0752273	0.099613	0.0567464
Morn4	ENSMUSG00000049670	protein_coding	0.90331	0.0177707	-0.167934	0.481609	-0.546885	0.0809202	3.90723	4.22961	3.29444	2.84973	3.69117	3.86245	3.06909	5.42127	1.87739	1.48448	1.27039	1.23938	2.62703	2.63707	1.51487	1.79908
Trf	ENSMUSG00000032554	protein_coding	1.18849	0.0150774	0.872806	0.0454895	0.784292	0.179935	9.44508	5.87078	6.3843	4.5905	3.78914	4.63434	1.90639	4.02704	4.59741	1.59599	3.1965	1.45901	1.68686	1.27275	1.75554	1.58412
Ak4	ENSMUSG00000028527	protein_coding	0.339802	0.143389	0.374786	0.32055	-0.560443	0.056322	5.09407	2.45597	2.33627	4.69058	3.10297	2.42531	3.38539	2.32832	0.970906	1.68071	1.53935	1.83245	1.84831	2.22321	2.89036	1.92097
Tmem26	ENSMUSG00000060044	protein_coding	1.04972	0.339925	1.79429	0.0263028	1.57254	0.186702	0.154042	0.140613	0.0507525	0.103377	0.0363517	0.0716594	0.00935	0.0120292	0.0103823	0.0460013	0.100465	0.0290549	0.00821	0.0371736	0.00923	0.00789
Gpnmb	ENSMUSG00000029816	protein_coding	1.30009	0.0378284	2.11453	0.245352	2.14512	0.10978	3.06126	16.0146	1.75858	2.20783	1.0864	2.17884	0.855245	1.20043	5.3207	1.0807	1.576	1.58061	0.520687	0.521669	0.700367	0.418106
Gucy1a2	ENSMUSG00000041624	protein_coding	-0.00889006	0.942474	1.18612	0.262119	-0.0912033	0.835856	0.512209	0.11788	0.0243127	0.297132	0.121898	0.102984	0.0895749	0.103726	0.169102	0.0352586	0.070003	0.120628	0.0944076	0.115751	0.097269	0.113341
Slc15a2	ENSMUSG00000022899	protein_coding	-0.670975	0.282512	1.43519	0.0919843	-0.503344	0.511712	0.932968	2.55775	0.644488	2.18038	0.474093	0.596404	0.224613	1.04039	1.58922	0.271552	0.363609	0.398873	1.2062	0.49757	1.4571	0.557586
Pld5	ENSMUSG00000055214	protein_coding	1.17646	0.000187245	-0.661558	0.0553219	-0.752566	0.00690883	0.916097	0.68177	0.389488	0.348066	0.82782	0.905596	0.889067	1.07166	0.23903	0.193397	0.24684	0.290837	0.456187	0.474433	0.388021	0.315776
Cfap100	ENSMUSG00000048794	protein_coding	0.551617	0.239442	0.274419	0.370094	-0.440478	0.283851	0.144374	0.193881	0.18661	0.184292	0.20049	0.0878271	0.194798	0.103203	0.0763486	0.045104	0.0783564	0.0949605	0.090577	0.136682	0.12443	0.0483298
Amy1	ENSMUSG00000074264	protein_coding	1.25019	0.000204083	0.195499	0.203773	0.179975	0.17768	49.9489	36.3976	44.5317	44.7363	41.7419	43.0336	30.9494	37.634	20.8832	17.9121	19.3614	14.8801	17.576	16.4993	15.2492	15.1464
Penk	ENSMUSG00000045573	protein_coding	1.21705	0.0887109	0.685761	0.347826	0.640011	0.130676	7.28408	2.96172	3.11218	1.56904	1.74208	4.15418	1.30078	2.08275	1.6692	1.42227	2.23079	0.898319	0.913974	0.632133	1.05582	1.38987
Wbscr17	ENSMUSG00000034040	protein_coding	1.61313	2.25672e-05	0.123699	0.638604	0.476535	0.0330914	2.75405	2.79851	1.23095	2.48796	2.31318	1.81339	2.12869	2.25439	1.07601	1.01279	1.06916	0.712499	0.82457	0.713635	0.629428	0.614078
Ttc16	ENSMUSG00000039021	protein_coding	1.86109	0.000139788	-0.643119	0.0429598	-0.0358426	0.930497	0.0501633	0.020851	0.0267587	0.0297296	0.0431235	0.0566724	0.051758	0.0475671	0.0164219	0.00728	0.0144461	0.0153189	0.0129882	0.0220493	0.0073	0.0124743
Ces2c	ENSMUSG00000061825	protein_coding	6.08673	0.0086484	-0.637967	0.330211	4.20156	5.74491e-05	2.81172	2.7721	10.4556	5.22982	7.48112	4.77797	6.40161	14.4371	2.15664	2.265	1.75663	2.78172	0.084232	0.119163	0.142012	0.141574
Wfdc17	ENSMUSG00000069792	protein_coding	2.71323	0.0114033	1.09458	0.180286	2.56325	0.218836	4.38022	11.4953	2.32509	5.4337	3.44556	4.07531	1.15202	2.39438	6.98698	1.04645	1.29852	0.642587	0.389158	0.0880867	0.612365	0.59802
Ces1d	ENSMUSG00000056973	protein_coding	0.339758	0.0444811	-1.10055	0.00561231	-2.00273	0.000393854	21.2753	12.0883	11.2922	5.65168	29.1675	24.8137	28.551	25.3451	3.78607	6.47459	3.05787	7.95164	25.514	23.0292	20.2333	16.4653
Htra4	ENSMUSG00000037406	protein_coding	0.109469	0.887064	-0.0839268	0.761811	-1.21233	0.316475	0.790589	1.23673	0.999895	0.687705	1.02311	0.857158	0.73678	1.32039	0.555197	0.25894	0.488398	0.272582	2.28799	0.706215	0.233785	0.421737
Cyp2e1	ENSMUSG00000025479	protein_coding	0.414141	0.209602	0.876532	0.191397	0.0541947	0.861595	3.50786	0.996357	1.80103	4.67765	1.38214	2.00629	1.16337	1.43032	1.11965	1.24658	1.46479	0.830203	0.953661	1.54188	0.663551	1.33028
Cldn11	ENSMUSG00000037625	protein_coding	-1.12173	0.271552	0.762407	0.284546	-1.58977	0.180113	0.0979201	0.166198	0.0228522	0.0761681	0.0491039	0.0241994	0.0757746	0.0649965	0.0280489	0.0497109	0.0246742	0.0523299	0.244025	0.150642	0.0498687	0.0213064
Pck1	ENSMUSG00000027513	protein_coding	0.408986	0.413245	1.26593	0.285761	0.450358	0.249423	1.48187	0.19422	0.847444	0.110768	0.241009	0.488293	0.206618	0.159506	0.152964	0.257543	0.417137	0.299649	0.217765	0.26015	0.149577	0.19753
Retn	ENSMUSG00000012705	protein_coding	-0.10859	0.666659	1.41022	0.0225089	0.0834911	0.70205	1.76848	0.674837	1.38025	1.98452	0.726918	0.37257	0.508523	0.577312	0.465055	0.76534	0.58443	0.681713	0.656812	0.71362	0.531532	0.454196
Rac3	ENSMUSG00000018012	protein_coding	-0.237262	0.593772	1.04531	0.0181595	-0.409938	0.0704798	1.09753	1.06447	1.09065	0.807826	0.213049	0.349984	0.511415	0.893011	0.324526	0.467313	0.49959	0.454092	0.51334	0.68991	0.468796	0.647103
Clic6	ENSMUSG00000022949	protein_coding	1.8286	0.00491101	-0.566619	0.153373	0.0447417	0.838274	0.128655	0.0680613	0.076427	0.072782	0.164223	0.161865	0.108609	0.0776338	0.040203	0.047501	0.0235773	0.0375026	0.0317968	0.0359864	0.0357388	0.0407185
Cadm1	ENSMUSG00000032076	protein_coding	1.35693	0.00040004	-0.141581	0.446161	0.00212521	0.989435	1.17706	1.18286	0.781066	1.06389	1.03829	1.02805	1.14131	1.43081	0.536214	0.446366	0.46217	0.368833	0.552609	0.416947	0.438153	0.403203
Plekhd1	ENSMUSG00000066438	protein_coding	0.763548	0.164014	-0.71677	0.184755	-1.16413	0.170432	0.0464866	0.14653	0.0433954	0.07232	0.128214	0.183815	0.0719464	0.123426	0.0133159	0.0117999	0.0585691	0.0496861	0.12638	0.0476773	0.0236746	0.10115
Kcnf1	ENSMUSG00000051726	protein_coding	1.54493	0.00545819	-1.22538	0.0276549	-0.888858	0.188307	0.535299	1.5019	0.535397	0.337076	1.89823	2.2017	1.37093	1.33244	0.30667	0.494981	0.375755	0.0817347	1.03949	0.539207	0.428398	0.324468
Hook1	ENSMUSG00000028572	protein_coding	0.943127	0.00872797	0.287451	0.360109	0.0229506	0.941461	10.0933	11.5507	4.72649	11.8324	7.49012	7.39889	6.97306	9.43942	4.48341	3.82208	3.59452	4.64108	4.91248	5.93792	2.9149	2.51474
Gm5860	ENSMUSG00000085022	lincRNA	0.644468	0.0213899	-0.405233	0.157801	-0.967932	0.00318475	2.31081	2.22484	3.62149	1.87183	2.89277	2.65115	3.70692	4.03055	1.19823	1.19881	0.901054	1.04563	2.73607	1.97212	1.82111	1.9672
Clec10a	ENSMUSG00000000318	protein_coding	1.28782	0.0450431	1.18766	0.0775707	1.27201	0.00433123	1.78436	1.05675	0.486447	0.999022	0.601815	0.671223	0.228099	0.398297	0.560882	0.368759	0.493399	0.455698	0.329127	0.161953	0.176923	0.10995
Dpyd	ENSMUSG00000033308	protein_coding	1.45267	6.52559e-05	-0.0236281	0.907373	0.225702	0.356138	1.42806	1.12569	0.73294	1.05625	1.14124	1.02924	1.05079	1.19338	0.56063	0.46214	0.407158	0.456081	0.381536	0.5135	0.475196	0.242644
Ucn2	ENSMUSG00000049699	protein_coding	1.08412	0.0088602	0.341728	0.227676	0.224604	0.618394	0.792686	1.30697	1.29496	1.64426	0.914268	0.94032	0.858779	1.26279	0.681189	0.764601	0.279641	0.465985	0.754259	0.487795	0.322959	0.310465
Anxa8	ENSMUSG00000021950	protein_coding	0.301759	0.760401	1.2661	0.203429	0.371833	0.293576	2.24018	0.543175	0.636458	1.38899	0.439584	1.34796	0.0502477	0.161627	0.390596	0.321402	0.736288	0.650644	0.330991	0.399576	0.446431	0.445055
Gm17484	ENSMUSG00000091514	protein_coding	0.167005	0.542115	0.0855492	0.781093	-0.937218	0.0204654	0.578958	0.774507	0.764098	0.351996	0.560637	0.78941	0.47377	0.50356	0.160122	0.324324	0.342081	0.256058	0.705576	0.511886	0.386357	0.469151
Maneal	ENSMUSG00000042763	protein_coding	0.698593	0.00668692	-0.740045	0.0319041	-1.23035	0.00223471	0.453244	0.211655	0.235058	0.417849	0.639773	0.630587	0.484972	0.445704	0.0577024	0.204531	0.11844	0.197364	0.38031	0.327119	0.341967	0.306822
Slitrk5	ENSMUSG00000033214	protein_coding	2.22763	0.0129731	-0.998822	0.0675284	0.0469675	0.941332	0.0762008	0.0461908	0.0533503	0.0790314	0.0955309	0.20715	0.117935	0.0885148	0.043655	0.0386847	0.0096	0.0203614	0.0172635	0.00977	0.0485094	0.0331611
Zkscan2	ENSMUSG00000030757	protein_coding	2.95166	0.0114437	-1.74984	0.0260213	0.0200133	0.98073	0.0674192	0.0452688	0.0290474	0.0699236	0.124832	0.0922797	0.267547	0.227197	0.0297108	0.0315938	0.0209089	0.0110861	0.0094	0.0585083	0.0105647	0.0135413
Amd2	ENSMUSG00000063953	protein_coding	0.634751	0.108846	-0.188696	0.589508	-0.734028	0.152577	3.96139	2.17763	1.57531	2.28417	2.95467	2.26194	2.41993	3.75908	1.49112	1.17615	0.96577	0.779553	2.96779	1.40807	1.03422	1.9293
Dnase1l3	ENSMUSG00000025279	protein_coding	3.54741	0.00366924	-0.292676	0.633224	2.07656	0.119497	0.222178	0.112052	0.348439	0.036869	0.276311	0.096638	0.284259	0.224163	0.173107	0.063164	0.0627034	0.0189976	0.00805	0.0273443	0.00905	0.0309401
Cmtm5	ENSMUSG00000040759	protein_coding	0.411446	0.476509	0.690741	0.186757	-0.0757499	0.905841	0.684821	0.30655	0.590107	0.273177	0.422666	0.260374	0.326119	0.139866	0.120717	0.320918	0.265482	0.112609	0.143214	0.108056	0.429249	0.183397
Wnk3	ENSMUSG00000041245	protein_coding	0.892454	0.0190869	-0.123299	0.756323	-0.407842	0.090331	0.380436	0.276732	0.0968558	0.331795	0.182105	0.337613	0.289936	0.373044	0.168415	0.100957	0.104578	0.106276	0.133201	0.177355	0.149714	0.176846
F13a1	ENSMUSG00000039109	protein_coding	1.10006	0.0489499	0.92629	0.162458	0.851031	0.14421	5.1408	2.8378	1.45819	2.15205	1.19252	2.41994	0.938162	1.54754	2.12371	0.769335	1.5157	0.72265	0.528193	0.753212	0.843018	0.720361
Lif	ENSMUSG00000034394	protein_coding	0.542647	0.264115	0.596232	0.205156	-0.0335718	0.933288	0.136807	0.112272	0.0589429	0.0873161	0.105545	0.0520149	0.0760069	0.027941	0.0120578	0.0534249	0.0424283	0.0674875	0.0476831	0.0431726	0.0428756	0.0457966
Slc16a8	ENSMUSG00000032988	protein_coding	0.102531	0.840911	0.639805	0.155402	-0.427164	0.247378	0.30417	0.319592	0.47324	0.341758	0.152532	0.150342	0.183073	0.437449	0.116172	0.231626	0.102194	0.189645	0.298613	0.207974	0.154908	0.198553
Ang	ENSMUSG00000072115	protein_coding	1.77134	0.0511465	0.13354	0.765662	0.736786	0.190575	1.9059	1.49972	1.14135	1.23078	0.82952	2.41728	1.11311	0.907041	0.947671	0.328607	0.83365	0.461226	0.325878	0.626987	0.183139	0.406881
E430024P14Rik	ENSMUSG00000090069	antisense	0.648584	0.34735	-0.0323551	0.953181	-0.550236	0.116708	0.0562494	0.0454625	0.035006	0.0388926	0.084622	0.00927	0.0483646	0.0373367	0.0107417	0.028556	0.0188985	0.0200403	0.0339826	0.0288451	0.0190978	0.0326382
Aif1l	ENSMUSG00000001864	protein_coding	3.59373	0.00186241	-0.0997564	0.816903	2.32866	1.18294e-05	6.59643	3.97518	12.5276	7.99545	9.45116	4.29858	11.0702	8.50081	3.3953	3.83872	2.94101	3.68905	0.895122	0.675375	0.636036	0.553376
2310039L15Rik	ENSMUSG00000100550	lincRNA	-0.278437	0.479647	-0.300155	0.273064	-1.7435	0.0186934	1.92523	2.21302	2.32971	1.1093	2.57451	2.2556	2.79571	1.70388	0.653601	0.796381	0.862444	1.06697	2.58469	4.60727	2.3241	1.79976
Frmpd4	ENSMUSG00000049176	protein_coding	1.70382	0.00800459	-0.36145	0.471808	0.177831	0.492988	0.0389846	0.0141788	0.0091	0.0303245	0.0195496	0.0433549	0.0301679	0.0258768	0.011167	0.0099	0.00982	0.0104169	0.00883	0.01	0.00496	0.012724
Pla2g2d	ENSMUSG00000041202	protein_coding	2.26143	0.00163672	-0.185821	0.715356	0.915713	0.0733203	1.02046	0.356298	0.457248	0.275174	0.511727	0.605255	0.442216	0.839913	0.25723	0.227943	0.349707	0.109069	0.11097	0.125591	0.103939	0.15987
Tmsb15b1	ENSMUSG00000089768	protein_coding	-0.0567588	0.643384	0.533774	0.00785944	-0.681266	0.0255659	4.37964	4.24771	5.74324	4.43417	3.24209	3.50478	3.33535	2.90708	1.67271	3.17629	1.68167	1.89472	3.87438	3.63624	3.18637	2.81352
Spata24	ENSMUSG00000024352	protein_coding	0.558962	0.0428779	-0.144776	0.448908	-0.74335	0.00643233	3.64517	4.08633	4.59596	4.32066	4.70042	4.07136	3.66335	5.97034	1.89845	2.1149	1.52689	1.92273	3.9039	3.15591	2.79667	2.63698
Lyz1	ENSMUSG00000069515	protein_coding	0.984859	0.0199861	1.16847	0.0155805	0.99638	0.0216058	3.36813	5.58495	3.7189	2.70445	1.88879	1.53946	1.34524	2.06739	2.19931	1.80182	1.42365	1.47095	0.393838	0.631451	1.32799	1.10325
Sfrp5	ENSMUSG00000018822	protein_coding	0.684682	0.0118841	0.301347	0.0685963	-0.170439	0.577225	4.67414	3.99588	5.10554	3.77326	4.10793	3.12007	3.65433	3.35844	1.84961	1.83472	1.43279	2.75544	1.46287	2.98999	2.18412	2.22282
RP24-402O2.2	ENSMUSG00000108634	lincRNA	1.44237	0.0453498	0.470052	0.279585	0.758911	0.122364	0.167859	0.232575	0.358165	0.248707	0.0962015	0.28446	0.123711	0.22284	0.0824277	0.073043	0.169191	0.128152	0.0651927	0.0491883	0.0488499	0.104356
Klrg2	ENSMUSG00000071537	protein_coding	0.00084421	0.998872	1.1587	0.192579	0.00666358	0.991696	0.0401323	0.155694	0.124879	0.0277487	0.0268335	0.0661206	0.0276054	0.0355183	0.061311	0.0271652	0.0539342	0.0142982	0.0484912	0.0686006	0.0272514	0.0116432
Pax5	ENSMUSG00000014030	protein_coding	0.734023	0.263368	1.19585	0.15768	0.778287	0.304732	0.103417	0.0401208	0.0386161	0.0268147	0.0155582	0.0306696	0.0106705	0.0343227	0.041473	0.0210006	0.0260594	0.00553	0.0140577	0.0265166	0.00527	0.009
Plac9a	ENSMUSG00000095304	protein_coding	0.0879817	0.809868	0.576739	0.441567	-0.484664	0.175795	4.94053	1.30683	2.38663	0.931646	1.03952	1.50274	2.49532	1.37596	1.34593	1.333	1.07952	0.553907	1.65937	1.3465	2.00585	1.02239
Crnde	ENSMUSG00000031736	lincRNA	0.432411	0.0978519	0.0379555	0.722616	-0.676964	0.0979068	1.0011	0.948877	0.99825	0.825911	1.04968	0.922152	0.798169	0.90614	0.312832	0.462025	0.321059	0.607957	0.597934	0.560042	0.556189	1.00994
Ppbp	ENSMUSG00000029372	protein_coding	1.44509	0.0318689	-0.0409053	0.91755	0.261705	0.601752	0.295885	0.491952	0.670795	0.394555	0.381541	0.752126	0.43613	0.336686	0.145295	0.300423	0.213023	0.180714	0.15322	0.086704	0.129161	0.331106
Smpd3	ENSMUSG00000031906	protein_coding	-0.0775818	0.901398	0.545291	0.411095	-0.674609	0.17274	0.195631	0.23286	0.116214	0.0645584	0.0535107	0.21976	0.0733999	0.0708296	0.0815097	0.0451434	0.0448142	0.104548	0.0644666	0.164162	0.126803	0.0851347
Stmn3	ENSMUSG00000027581	protein_coding	0.308684	0.63645	0.0895545	0.747792	-0.740566	0.44038	0.443269	0.35175	0.489029	0.250765	0.444572	0.278847	0.291047	0.42797	0.323205	0.122746	0.121851	0.129212	0.109554	0.0826588	0.656721	0.315658
Meis2	ENSMUSG00000027210	protein_coding	0.821873	0.0151151	0.687732	0.0924721	0.371709	0.46742	0.0722225	0.0626735	0.0532263	0.0275967	0.0266865	0.0338185	0.0431422	0.0302774	0.0435535	0.0192974	0.022988	0.0121884	0.0137787	0.0155942	0.0232304	0.0231588
Asns	ENSMUSG00000029752	protein_coding	1.06098	0.0171918	0.454935	0.122951	0.379485	0.245999	1.17164	1.93179	1.67184	1.77066	1.12472	1.72077	0.863489	1.06656	0.805471	0.985675	0.792912	0.393574	0.530877	0.53216	0.71603	0.509875
Gm11756	ENSMUSG00000093962	protein_coding	1.20037	0.0034647	-0.500379	0.238559	-0.434065	0.00908286	1.81436	2.36883	4.62513	1.55607	3.91933	2.79382	4.75208	3.19608	1.19935	1.16908	1.16055	1.19338	1.89715	1.39562	1.59926	1.48804
Gm4951	ENSMUSG00000073555	protein_coding	2.93675	0.0727246	-0.300382	0.74867	1.50382	0.109071	0.346145	0.0839294	0.113095	0.771856	0.885263	0.307959	0.196431	0.229761	0.297457	0.0702906	0.139556	0.0924923	0.0627361	0.0532517	0.0352569	0.0602542
D830032E09Rik	ENSMUSG00000100457	lincRNA	0.982996	0.0162303	0.0184328	0.925827	-0.130609	0.723512	0.403661	0.318094	0.447472	0.340157	0.468104	0.399034	0.3384	0.284684	0.158988	0.204926	0.203431	0.121344	0.251489	0.232875	0.192727	0.0768535
C2	ENSMUSG00000024371	protein_coding	1.19572	8.85998e-05	0.301623	0.48974	0.368924	0.0491251	2.05716	0.825594	0.717377	1.21393	1.05532	0.864854	0.902694	1.08297	0.623133	0.624211	0.51241	0.442276	0.385701	0.460772	0.385349	0.473342
Tpsb2	ENSMUSG00000033825	protein_coding	0.53937	0.00295866	0.513973	0.3114	-0.0730138	0.667339	3.00667	1.10894	1.06735	1.53722	1.23169	1.214	1.13603	1.12436	0.679298	0.687951	0.896351	0.814719	0.844268	0.738348	0.992068	0.663437
Cd22	ENSMUSG00000030577	protein_coding	1.39408	0.0039468	1.78303	0.0710695	2.0518	0.205418	0.266202	0.160252	0.059983	0.0856834	0.0460318	0.0362967	0.047356	0.0365581	0.168282	0.0466008	0.0277566	0.0196224	0.00832	0.0282436	0.0186995	0.00799
Scd1	ENSMUSG00000037071	protein_coding	-0.114576	0.545879	0.706983	0.362355	-0.532244	0.0396776	13.9718	4.9393	5.85864	26.7629	7.2343	7.57023	8.80976	7.95462	5.93279	6.67016	5.82007	5.21053	7.01698	11.3395	8.17615	7.64565
Grap2	ENSMUSG00000042351	protein_coding	0.545699	0.3129	1.23339	0.0801268	0.656018	0.390291	0.159453	0.140591	0.0405956	0.0902054	0.0581534	0.0716481	0.0149566	0.0384875	0.0498273	0.0147181	0.102275	0.030987	0.0262725	0.0297342	0.0442944	0.0252331
Kcnab2	ENSMUSG00000028931	protein_coding	0.377956	0.418291	1.37311	0.0696661	0.628519	0.356233	0.246205	0.421859	0.122578	0.178745	0.131695	0.097353	0.101612	0.0435796	0.216276	0.0833268	0.0579034	0.0877168	0.0520599	0.117838	0.0752321	0.0428574
Retnla	ENSMUSG00000061100	protein_coding	0.514676	0.47002	0.359074	0.386016	-0.24865	0.71835	22.8123	19.8235	17.7223	13.2589	24.8755	13.3186	6.39776	12.8048	10.7885	9.79338	5.78688	7.44563	3.6767	21.9049	7.79719	6.79597
Ildr1	ENSMUSG00000022900	protein_coding	-0.0198924	0.942416	0.234597	0.653318	-0.906035	0.010212	0.340988	0.527079	0.218841	0.121569	0.170995	0.25281	0.362822	0.240484	0.146513	0.108193	0.107404	0.193618	0.280038	0.316936	0.249634	0.194764
Cpne2	ENSMUSG00000034361	protein_coding	3.10281	0.00574979	-0.588693	0.322307	1.39373	5.33791e-05	6.88525	8.85751	25.8032	9.48671	17.8452	13.0184	14.9467	30.937	6.56054	6.10427	5.45378	5.35489	2.08848	2.14344	2.8577	1.84389
Gpx3	ENSMUSG00000018339	protein_coding	0.707902	0.00705028	-0.224849	0.227058	-0.634925	0.014136	177.152	156.632	155.802	115.906	166.428	208.094	143.6	189.489	62.1723	58.5547	80.091	78.1559	123.057	126.478	85.7447	97.9265
Exph5	ENSMUSG00000034584	protein_coding	1.14584	0.00472115	-0.456165	0.398813	-0.428118	0.221628	0.261114	0.295456	0.0528127	0.0631898	0.301163	0.180685	0.215532	0.225316	0.0997272	0.0441864	0.100888	0.0651201	0.138031	0.0981942	0.0709226	0.109844
Ube2c	ENSMUSG00000001403	protein_coding	1.09697	0.0740324	0.373889	0.367824	0.359734	0.129387	1.58461	2.7493	2.18599	1.49739	0.95356	0.957273	1.79848	2.47762	1.0692	0.858086	0.993801	0.790382	0.845641	0.577849	0.932544	0.536349
Uts2r	ENSMUSG00000039321	protein_coding	0.537957	0.180981	-0.254997	0.409435	-0.825169	0.0609869	0.94082	0.886408	1.00372	0.780615	0.889666	1.5412	0.665642	1.21329	0.215596	0.573149	0.541876	0.344769	0.706426	0.496244	1.04042	0.72527
Krt19	ENSMUSG00000020911	protein_coding	-0.166138	0.731163	0.762597	0.103999	-0.510282	0.354549	0.320814	0.550495	0.276444	0.511893	0.371257	0.0975804	0.280087	0.229327	0.0565515	0.150339	0.273611	0.290142	0.134181	0.278411	0.427311	0.257745
Mylk3	ENSMUSG00000031698	protein_coding	-0.871208	0.172925	0.0783119	0.883372	-1.89828	0.0333529	0.0427529	0.0932962	0.03991	0.0665115	0.0107196	0.0739599	0.0882238	0.0567563	0.0122464	0.0325564	0.010773	0.0571193	0.106544	0.175392	0.0544329	0.0837234
Col9a1	ENSMUSG00000026147	protein_coding	0.948759	0.0316176	-0.931499	0.0357086	-1.08742	0.0493947	0.776811	0.779692	0.733588	0.309151	1.45854	0.83934	1.64029	1.01926	0.22769	0.22928	0.182087	0.569609	0.916779	0.68554	0.533618	0.432393
Il1b	ENSMUSG00000027398	protein_coding	1.76307	0.000327689	-0.326196	0.340408	0.333319	0.463907	0.216045	0.651894	0.515403	0.821593	0.81857	0.664437	0.643972	0.637355	0.302552	0.194986	0.169368	0.359202	0.174029	0.295439	0.0733517	0.27161
Aldh1a3	ENSMUSG00000015134	protein_coding	0.931482	0.00595137	0.302459	0.549843	0.132124	0.68059	0.386686	0.201943	0.277671	0.719833	0.397766	0.343048	0.255755	0.289577	0.22721	0.0906037	0.219861	0.201352	0.116806	0.172873	0.21208	0.172593
RP23-54G8.1	ENSMUSG00000109321	processed_transcript	0.93486	0.164279	-0.703086	0.315501	-0.864018	0.188245	0.0514587	0.109799	0.0576442	0.010674	0.10322	0.16278	0.0530945	0.0546509	0.0117922	0.0522478	0.0103734	0.0330003	0.018653	0.0527768	0.0524137	0.0716602
Siglech	ENSMUSG00000051504	protein_coding	0.645467	0.239751	1.29327	0.0336068	0.845787	0.0342686	0.257102	0.0918683	0.189478	0.168412	0.0542857	0.120389	0.0418855	0.0718555	0.108531	0.068696	0.081834	0.0723151	0.0245251	0.0693914	0.0551312	0.0353323
Pard6b	ENSMUSG00000044641	protein_coding	0.249927	0.530307	0.420608	0.0918861	-0.418753	0.34863	0.632995	0.822923	0.603475	0.852064	0.540302	0.66568	0.361299	0.607896	0.339492	0.300839	0.33937	0.388663	0.488194	0.745899	0.384102	0.210996
Sell	ENSMUSG00000026581	protein_coding	1.47516	0.0724417	-0.318967	0.564259	0.0677638	0.922218	0.271057	0.112668	0.130131	0.176708	0.341758	0.283261	0.071916	0.164498	0.159724	0.0864958	0.0702532	0.00828	0.0701815	0.127086	0.0788821	0.0337025
Btnl7-ps	ENSMUSG00000061728	unprocessed_pseudogene	1.29932	0.0686164	-0.455544	0.453411	-0.24077	0.709536	1.42812	0.755507	0.242391	0.727118	1.61461	0.718708	1.47351	0.51706	0.476021	0.184548	0.104687	0.721576	0.635323	0.585879	0.264476	0.271195
Mmp12	ENSMUSG00000049723	protein_coding	1.25767	0.0472237	3.15113	0.248106	3.32843	0.11134	0.139161	1.30061	0.118098	0.131209	0.0444086	0.037518	0.0326329	0.0755763	0.485595	0.134873	0.0701324	0.108174	0.00573	0.0324376	0.0193287	0.0220219
Inmt	ENSMUSG00000003477	protein_coding	0.363189	0.337612	0.962629	0.0834248	0.246248	0.426878	21.2294	10.4892	10.2294	10.0298	6.62857	10.2668	3.92623	5.84928	8.22833	3.71837	7.296	5.35155	5.26332	6.27959	3.78846	5.40371
Map7	ENSMUSG00000019996	protein_coding	1.61078	1.73839e-05	-0.458397	0.0574742	0.0728763	0.756944	3.88231	3.19393	1.94467	2.38973	3.59826	3.73381	4.21198	4.13432	1.59127	1.02552	1.21953	1.5631	1.67806	1.37042	1.05021	1.03477
Gm11837	ENSMUSG00000086587	antisense	0.647895	0.0159022	-0.137366	0.518564	-0.565129	0.173636	0.361879	0.219361	0.337815	0.375321	0.272206	0.357731	0.373382	0.420358	0.103659	0.0918571	0.273562	0.145045	0.163969	0.231968	0.276446	0.236224
Serpina3n	ENSMUSG00000021091	protein_coding	2.42377	0.0954342	0.213081	0.738228	1.56133	0.0609772	5.50041	4.99054	2.19465	5.15266	2.73604	8.52877	1.73919	2.38494	3.55776	1.8691	2.30257	0.734874	0.58287	1.22835	0.496995	0.55981
Slc39a2	ENSMUSG00000072572	protein_coding	0.90852	0.0121842	0.297182	0.164097	0.131655	0.629778	0.92963	0.901626	0.681853	1.0468	0.705931	0.840205	0.822156	0.52891	0.365198	0.52588	0.388187	0.41164	0.385116	0.490342	0.459914	0.208058
Nodal	ENSMUSG00000037171	protein_coding	1.34382	0.0257592	0.496035	0.277891	0.768357	0.092049	0.589974	0.31789	0.326366	0.226626	0.219151	0.259205	0.180364	0.377104	0.200292	0.133116	0.198218	0.163484	0.198016	0.0672318	0.0667693	0.0760727
Ogdhl	ENSMUSG00000021913	protein_coding	0.978165	0.00283077	-0.430663	0.041412	-0.522651	0.205983	1.73873	2.33	1.53638	1.34904	2.19643	2.25674	2.62937	2.29061	0.699556	0.700766	1.23078	0.680941	1.35915	1.7152	0.932814	0.750884
Gm17055	ENSMUSG00000090576	processed_transcript	0.851542	0.173486	-0.726812	0.178828	-0.945077	0.200802	0.164078	0.0795674	0.134021	0.127629	0.14399	0.141922	0.359748	0.190592	0.0939991	0.104121	0.0206724	0.0219213	0.0743446	0.189315	0.146232	0.0535525
Sorbs2	ENSMUSG00000031626	protein_coding	1.00243	0.00134267	-0.02718	0.862318	-0.0941874	0.733325	8.18164	6.16673	4.99643	6.46985	6.51635	6.35991	6.37079	7.05856	3.509	3.03295	2.828	2.93087	4.13092	4.36595	2.4235	2.21031
Gm14306	ENSMUSG00000078879	protein_coding	0.686818	0.02512	0.877702	0.306936	0.495887	0.526967	4.39357	2.06505	0.047324	2.20828	1.25415	1.18603	1.04613	1.25626	2.24599	0.240205	0.78349	0.88501	1.16383	0.57193	0.636843	0.573599
2010107G23Rik	ENSMUSG00000020083	protein_coding	1.1142	0.000105703	0.0954011	0.527429	0.141026	0.511302	1.04424	0.953208	1.11815	1.38564	0.939497	0.986729	1.12497	1.16202	0.721406	0.498943	0.433392	0.492403	0.556649	0.472495	0.516168	0.40097
Htra1	ENSMUSG00000006205	protein_coding	1.06995	0.00100333	-0.297815	0.280438	-0.295327	0.0566291	12.1639	9.77726	15.3182	6.79437	11.9923	14.9166	11.2873	15.9581	4.53645	4.98861	6.0741	5.42138	7.29109	6.84929	6.10575	5.54952
Dach2	ENSMUSG00000025592	protein_coding	0.692011	0.0378422	0.0616813	0.920894	-0.31274	0.323248	1.8324	0.616398	0.307467	0.688019	0.977052	0.862135	0.919001	0.541945	0.457117	0.33913	0.565771	0.282623	0.533898	0.689885	0.439433	0.379535
Gm15943	ENSMUSG00000086801	processed_transcript	2.04902	0.0870458	-0.783573	0.331475	0.199467	0.64432	0.0239611	0.0813375	0.0447355	0.0372767	0.156205	0.0355296	0.098891	0.0318093	0.0274543	0.0243285	0.0120756	0.0256103	0.0325707	0.0122874	0.0122029	0.0208548
A930016O22Rik	ENSMUSG00000040705	antisense	1.39011	0.0621534	0.266594	0.490463	0.592964	0.018743	3.64791	4.50924	3.68911	3.35685	1.54236	2.03285	3.91147	5.15136	1.74155	2.03349	1.89249	1.60546	1.345	1.59557	1.0564	0.824876
Gm5148	ENSMUSG00000058174	protein_coding	0.0840191	0.759949	0.918885	0.0020342	-0.0555724	0.894386	0.41072	0.352822	0.33959	0.413806	0.117693	0.208806	0.242158	0.233678	0.0941196	0.178722	0.141935	0.313563	0.233954	0.144425	0.215147	0.163417
Cd19	ENSMUSG00000030724	protein_coding	1.10758	0.126024	1.23649	0.107795	1.2857	0.076876	0.357289	0.158824	0.194559	0.0926402	0.104515	0.0147164	0.122882	0.0988159	0.170574	0.0755767	0.0600205	0.0795584	0.0539633	0.0458051	0.04549	0.0129571
Trp53cor1	ENSMUSG00000085912	lincRNA	0.830241	0.196203	-0.15244	0.752475	-0.379274	0.224307	0.216809	0.270357	0.216848	0.321232	0.232978	0.153088	0.527295	0.226147	0.124209	0.141515	0.0780459	0.14897	0.182441	0.190596	0.173511	0.094351
Vmn1r4	ENSMUSG00000071893	protein_coding	-0.868738	0.220866	1.63729	0.138119	-0.287743	0.635296	0.124294	0.0723301	0.0116029	0.0386735	0.0249319	0.012287	0.0256491	0.0165006	0.028483	0.0378602	0.012528	0.0398548	0.0450549	0.0637391	0.0253202	0.0108181
4930512H18Rik	ENSMUSG00000086866	antisense	0.466647	0.0443797	0.19391	0.183643	-0.395596	0.170178	5.3351	4.84727	4.15028	5.02448	3.41343	4.30403	4.23925	4.96594	2.42408	2.73959	1.35981	2.78561	4.05673	2.83022	2.71706	2.64197
Wnt5b	ENSMUSG00000030170	protein_coding	0.79192	0.0743479	0.143801	0.576652	-0.120343	0.817458	1.72485	1.28813	1.54575	1.5027	1.59153	0.835491	1.86867	1.19071	0.573133	0.437827	0.521561	1.38268	0.578341	1.00835	1.07169	0.510424
Nrgn	ENSMUSG00000053310	protein_coding	0.783484	0.105724	-0.0674781	0.876462	-0.339742	0.267379	0.28355	0.519461	0.852907	0.555491	0.442374	0.467167	0.487607	0.920151	0.252691	0.25591	0.285799	0.269393	0.399711	0.452377	0.192542	0.301634
4930479D17Rik	ENSMUSG00000085238	lincRNA	-0.419305	0.405476	0.554284	0.298094	-0.917396	0.104788	0.247447	0.65998	0.346489	0.641596	0.18613	0.183458	0.510625	0.41062	0.141761	0.188431	0.187057	0.396717	0.336359	0.697909	0.315049	0.376894
Hist1h2bb	ENSMUSG00000075031	protein_coding	1.21474	0.0558463	0.220509	0.691441	0.384195	0.610222	0.405112	0.294681	0.28363	0.840321	0.304727	0.200234	0.522487	0.537803	0.464173	0.205662	0.102081	0.108249	0.275338	0.207744	0.103158	0.0881484
Pcdh9	ENSMUSG00000055421	protein_coding	0.62865	0.132089	-0.586705	0.188665	-1.00863	0.0927841	0.0687868	0.0733862	0.0192638	0.0499394	0.068989	0.115597	0.0780708	0.0547905	0.015763	0.0209525	0.0138665	0.0514649	0.0249342	0.056439	0.0700634	0.0538824
Ildr2	ENSMUSG00000040612	protein_coding	0.538338	0.0840223	0.136045	0.766495	-0.375972	0.117168	0.560361	0.26905	0.150197	0.322237	0.294915	0.378433	0.194633	0.316711	0.152568	0.146464	0.139803	0.18976	0.221223	0.22761	0.231695	0.135209
Pde7a	ENSMUSG00000069094	protein_coding	1.00843	0.0120184	0.185779	0.416281	0.145161	0.637451	32.933	30.8865	19.7563	27.8998	24.2301	31.1596	23.8786	18.7382	13.4514	12.9397	11.0647	16.4189	12.2932	18.7546	9.40608	8.26378
Ppl	ENSMUSG00000039457	protein_coding	0.950375	0.0456287	0.313197	0.469539	0.214667	0.568727	1.47317	0.969032	0.524213	0.816893	0.702177	1.15349	0.579406	0.609944	0.36767	0.311	0.448397	0.701539	0.475843	0.516101	0.304559	0.279289
Amhr2	ENSMUSG00000023047	protein_coding	0.617773	0.048785	0.169251	0.506343	-0.259967	0.0349746	12.0961	10.0906	8.49549	7.92092	6.46715	9.90049	6.70036	11.2619	4.50632	4.48081	5.37003	4.32584	5.34612	6.28505	5.56638	5.17442
Lamc3	ENSMUSG00000026840	protein_coding	0.957977	0.0113009	-0.19392	0.445687	-0.276867	0.644565	0.2405	0.27699	0.168381	0.171486	0.301508	0.178307	0.271409	0.229478	0.223894	0.0915705	0.0530266	0.0481974	0.136215	0.0924976	0.0995163	0.176615
Ppp1r3e	ENSMUSG00000072494	protein_coding	1.33956	0.00148792	-0.186002	0.60173	0.115008	0.750289	0.521861	0.587123	0.350755	1.01754	0.586202	0.825407	0.796906	0.609657	0.31093	0.339113	0.39976	0.156178	0.245917	0.363955	0.340189	0.163515
Plac9b	ENSMUSG00000072674	protein_coding	0.431569	0.265671	0.342243	0.409484	-0.260301	0.198686	17.9611	13.3681	9.30006	8.25867	11.5676	14.0489	6.59491	6.35212	5.19606	5.4746	6.37045	6.83166	9.06053	7.47102	6.00116	6.06037
4930509E16Rik	ENSMUSG00000096986	lincRNA	0.894456	0.00517383	0.0136256	0.920775	-0.125338	0.707099	0.538108	0.48462	0.574087	0.637825	0.50114	0.493945	0.555214	0.663336	0.220199	0.390258	0.193706	0.287573	0.24382	0.354788	0.391496	0.200721
AC151602.2	ENSMUSG00000109075	protein_coding	0.862598	0.0210468	-0.258693	0.263951	-0.424837	0.302713	8.92276	5.76931	7.8868	9.34362	6.70093	11.2919	10.1849	10.0142	4.69199	5.38324	2.34614	3.22504	4.21874	6.98506	6.76138	3.03888
G0s2	ENSMUSG00000009633	protein_coding	-0.635929	0.21661	0.752393	0.0415909	-0.91042	0.123382	31.6396	14.7316	23.2066	22.6761	14.8121	13.872	10.5203	15.5592	9.45452	11.9534	14.9918	8.87565	11.0021	16.3868	36.0277	21.6827
Rnf39	ENSMUSG00000036492	protein_coding	0.880104	0.190672	0.459611	0.406073	0.312886	0.558964	0.331537	0.222612	0.0952281	0.290952	0.306934	0.151263	0.157881	0.0677123	0.116884	0.155364	0.0257051	0.163549	0.092444	0.130781	0.103905	0.0443934
Rgl3	ENSMUSG00000040146	protein_coding	0.95562	0.0040522	-0.0926312	0.533833	-0.162508	0.545473	0.825793	0.800917	0.77088	0.707517	0.79221	0.869566	0.648294	1.00095	0.2674	0.328092	0.488549	0.441315	0.39044	0.570767	0.402274	0.343744
Hpgd	ENSMUSG00000031613	protein_coding	2.04063	0.0172078	-0.0485332	0.920279	0.967131	0.0532878	3.35543	2.37619	5.07135	1.85051	3.15162	3.31697	1.45628	5.16153	1.52564	1.05451	2.44259	1.19546	0.748116	0.764751	0.949361	0.718519
Stra6	ENSMUSG00000032327	protein_coding	0.329382	0.578859	0.438788	0.555495	-0.255335	0.630246	0.149215	0.0685517	0.0806432	0.301371	0.047259	0.124215	0.0729277	0.198089	0.10798	0.0956864	0.0158314	0.0755457	0.120987	0.0966551	0.0319967	0.10253
Cyp1b1	ENSMUSG00000024087	protein_coding	2.16674	0.0359327	0.342005	0.41729	1.48798	0.0306109	0.53562	0.787885	0.675004	0.583292	0.546147	0.908941	0.285534	0.296274	0.470509	0.271917	0.386906	0.143121	0.129436	0.146491	0.100019	0.0776971
Serinc4	ENSMUSG00000046110	protein_coding	-0.383471	0.51234	0.994853	0.251911	-0.408365	0.489945	0.0695709	0.0481965	0.0185556	0.0103079	0.00997	0.0196496	0.0307639	0.013194	0.0113877	0.0302734	0.0200351	0.0106228	0.00901	0.0407731	0.0202463	0.0259508
Btc	ENSMUSG00000082361	protein_coding	0.720166	0.0569057	0.471767	0.158645	0.172696	0.546776	0.921629	0.756348	0.453808	0.714272	0.700871	0.340398	0.553836	0.457133	0.464173	0.380475	0.234787	0.324746	0.403829	0.218132	0.288841	0.334964
Zfp697	ENSMUSG00000050064	protein_coding	2.07974	5.3983e-05	-0.39982	0.0848931	0.668356	0.076608	0.630576	0.547204	0.371776	0.740053	0.726739	0.765516	0.662036	0.86649	0.34224	0.314507	0.195134	0.28378	0.125315	0.187211	0.281701	0.120357
Fam131a	ENSMUSG00000050821	protein_coding	0.835983	0.00343843	0.013933	0.889422	-0.160411	0.530793	72.9265	72.426	68.871	63.9532	73.2374	58.2911	77.1321	66.8425	34.4897	40.2237	38.6528	24.73	51.8517	40.3347	28.8294	33.3213
Gm29521	ENSMUSG00000100807	processed_transcript	1.31935	0.00340481	-0.320514	0.387801	-0.00570301	0.989773	0.696006	0.828996	0.364757	0.316605	0.881748	0.506968	0.718131	0.648405	0.391742	0.272754	0.356917	0.0783063	0.376224	0.288038	0.174121	0.265691
Cd209a	ENSMUSG00000031494	protein_coding	1.27238	0.101397	0.584949	0.25976	0.854141	0.0373435	1.35916	0.673132	0.80986	0.689827	0.464052	1.02913	0.208863	0.652634	0.430745	0.528512	0.524658	0.278178	0.183443	0.207613	0.206185	0.37754
Slc14a1	ENSMUSG00000059336	protein_coding	0.0422413	0.943658	0.702362	0.444062	-0.253817	0.701848	0.114587	0.0222271	0.0213935	0.0356531	0.0344772	0.0339822	0.035469	0.015212	0.0262586	0.0116345	0.0346489	0.0244948	0.0207681	0.0117522	0.0233428	0.0598394
4930432K21Rik	ENSMUSG00000008129	protein_coding	0.211456	0.372319	0.276303	0.244987	-0.509704	0.325916	0.437608	0.313706	0.479554	0.394664	0.419812	0.394976	0.274838	0.252584	0.0654009	0.367047	0.0767095	0.30504	0.25863	0.25368	0.348832	0.298078
Gca	ENSMUSG00000026893	protein_coding	0.926379	0.000160259	0.29984	0.281003	0.230968	0.128879	5.86824	3.73787	2.93331	5.54306	3.99997	3.57085	3.46383	3.65451	2.12329	2.33148	2.46337	2.15291	2.26344	2.18982	1.70971	1.56614
Ces1e	ENSMUSG00000061959	protein_coding	0.497223	0.14774	0.0470072	0.846631	-0.450858	0.139674	0.522814	0.608478	0.449005	0.563925	0.440455	0.475476	0.40997	0.749583	0.239614	0.360966	0.27402	0.201168	0.284269	0.49331	0.383412	0.309425
Ube2ql1	ENSMUSG00000052981	protein_coding	1.08653	0.00244687	0.0607218	0.834664	0.152598	0.625892	0.734766	1.25954	1.02088	0.549392	0.736925	1.03039	0.811015	0.839326	0.293682	0.433741	0.568363	0.49312	0.449064	0.350506	0.556951	0.25283
Cdkn2b	ENSMUSG00000073802	protein_coding	0.144423	0.497073	0.776291	0.00156918	-0.0727635	0.732163	1.84031	2.07172	1.6259	1.60192	1.12061	1.20198	1.01722	0.828904	0.941341	0.700699	0.960575	0.983486	0.804074	0.808906	1.27196	0.886673
Kif19a	ENSMUSG00000010021	protein_coding	0.310225	0.399116	0.027361	0.926215	-0.655216	0.0270238	0.292581	0.272853	0.294135	0.326791	0.270868	0.177986	0.267049	0.448169	0.141831	0.137108	0.124766	0.192442	0.163163	0.276992	0.263625	0.235062
RP23-85B15.7	ENSMUSG00000108854	lincRNA	0.219781	0.768158	-0.23933	0.640827	-1.01189	0.296072	0.505272	0.588061	0.660342	1.04808	0.810811	0.49948	0.521334	1.47569	0.578935	0.307812	0.305568	0.216019	1.5568	0.7255	0.20586	0.351815
Spns2	ENSMUSG00000040447	protein_coding	0.37008	0.1289	0.144526	0.537124	-0.47692	0.0825964	26.5158	26.6522	14.4957	21.7332	19.3634	23.6073	16.3227	21.5819	11.87	11.7252	10.1141	11.2525	19.3857	18.5823	10.4492	14.1593
Stk26	ENSMUSG00000031112	protein_coding	1.93391	4.63865e-06	-1.62191	0.000695974	-0.678357	0.0280455	0.321338	0.623316	0.154039	0.234193	1.11492	0.961549	0.976737	1.04918	0.179117	0.185178	0.148813	0.157804	0.322682	0.311754	0.26538	0.173855
St6galnac5	ENSMUSG00000039037	protein_coding	1.18223	0.129351	0.0332962	0.950313	0.225211	0.440918	0.175422	0.096165	0.0925586	0.102835	0.114742	0.21111	0.0393476	0.0911273	0.0786511	0.0464642	0.069188	0.0407601	0.0622057	0.0469346	0.0388431	0.0531064
Cyp2f2	ENSMUSG00000052974	protein_coding	-0.099599	0.819236	1.40772	0.203424	0.320304	0.297183	2.21541	0.328879	0.84412	0.562704	0.430781	0.491637	0.116624	0.450161	0.414432	0.504964	0.637995	0.434919	0.266319	0.324594	0.414464	0.590268
Cdhr4	ENSMUSG00000032595	protein_coding	0.0266613	0.976043	0.68017	0.28238	-0.280655	0.74772	0.0890615	0.172757	0.0831393	0.0615799	0.0595488	0.0146734	0.0612618	0.118233	0.0680305	0.0753562	0.0299227	0.0317305	0.0134514	0.0456714	0.151191	0.0387578
Nqo1	ENSMUSG00000003849	protein_coding	0.500891	0.060472	0.129228	0.579942	-0.355929	0.20902	27.5314	22.814	29.6906	39.6517	25.5133	25.5258	23.4491	34.9447	15.9077	13.9768	10.7553	19.7856	21.4767	24.9111	15.3723	15.5729
Lnpep	ENSMUSG00000023845	protein_coding	0.600388	0.14126	1.76075	0.0840716	1.37581	0.138159	10.2671	5.72443	0.602114	9.05392	1.58623	1.70321	1.44041	2.8386	6.59061	1.74938	1.77225	2.84259	0.992868	1.8124	1.28695	0.899756
Fgf10	ENSMUSG00000021732	protein_coding	0.365859	0.663803	0.429631	0.477559	-0.188626	0.75349	0.039798	0.0482489	0.0464395	0.0309573	0.00998	0.0688482	0.0307973	0.0132084	0.0114	0.0303062	0.0100284	0.0319029	0.0270491	0.0408174	0.0101341	0.0173193
Slc8a1	ENSMUSG00000054640	protein_coding	1.16743	0.000434548	-0.295708	0.412333	-0.112169	0.649861	7.73882	7.80835	1.73323	5.82554	7.54249	5.79928	7.79165	7.22882	2.53855	2.97825	2.2803	3.88559	3.36512	4.04854	2.60629	2.60732
Tmem8	ENSMUSG00000024180	protein_coding	2.36741	0.000731236	0.112633	0.562075	1.49619	0.00184022	0.964713	1.02537	1.1843	1.1239	0.808499	0.875273	0.940839	1.35087	0.651101	0.415956	0.626044	0.480244	0.155686	0.243968	0.25575	0.11502
Fbp2	ENSMUSG00000021456	protein_coding	0.14863	0.500266	0.152749	0.554953	-0.680688	0.0284158	86.5111	111.013	69.9863	56.9379	88.6018	60.4169	72.293	70.5411	34.8753	40.3409	39.6288	49.4085	75.0161	83.8017	50.6389	53.8257
Htr2b	ENSMUSG00000026228	protein_coding	-0.116319	0.711938	0.421983	0.195946	-0.673829	0.194605	0.214818	0.250016	0.140373	0.200518	0.129269	0.212355	0.0886585	0.171108	0.123068	0.0218112	0.194869	0.0688809	0.116802	0.176256	0.153163	0.205666
Tpx2	ENSMUSG00000027469	protein_coding	0.916438	0.0363252	-0.284149	0.37596	-0.346246	0.114269	1.59541	1.36699	1.25176	0.984686	1.35469	1.75129	0.989698	2.23492	0.841108	0.586338	0.562331	0.648613	1.00229	0.672582	0.767649	0.911526
Gck	ENSMUSG00000041798	protein_coding	-0.202109	0.645111	0.310156	0.590309	-0.87002	0.165876	2.06777	5.12348	1.71892	1.40885	1.84678	2.62595	1.94662	1.9035	1.97147	1.08805	1.58214	0.596885	3.13218	3.59131	0.814785	2.03616
Foxp2	ENSMUSG00000029563	protein_coding	0.87068	0.00705302	-0.103701	0.723069	-0.210575	0.491074	0.41444	0.233018	0.18503	0.383114	0.319274	0.26422	0.343951	0.378752	0.151405	0.173807	0.105945	0.186174	0.244938	0.203288	0.122357	0.143762
Ppm1n	ENSMUSG00000030402	protein_coding	0.920002	0.00996295	-1.06499	0.0455141	-1.11831	0.0329629	0.164837	0.114194	0.351717	0.0732687	0.35426	0.302617	0.315857	0.500179	0.188869	0.0956372	0.0237349	0.0503379	0.192057	0.169059	0.191881	0.225449
Gm10874	ENSMUSG00000075591	lincRNA	0.0471533	0.92756	0.903495	0.0691323	-0.0222176	0.954991	0.0777539	0.0565588	0.108875	0.120963	0.0194956	0.057647	0.0401128	0.0774163	0.0445448	0.0394732	0.0391853	0.0623292	0.0352308	0.0797456	0.0395985	0.033837
Gm42586	ENSMUSG00000105550	lincRNA	2.03338	0.000267985	0.0191771	0.933304	1.08081	0.0209451	0.699785	0.395911	0.489939	0.665298	0.614112	0.605294	0.421185	0.580622	0.334086	0.325654	0.176334	0.311646	0.105692	0.0897138	0.118795	0.2284
Lrrn3	ENSMUSG00000036295	protein_coding	2.19093	0.011291	-0.0866338	0.832098	1.13695	0.0173658	0.273514	0.293199	0.120944	0.298604	0.418696	0.184996	0.252503	0.191106	0.131954	0.131546	0.087058	0.153863	0.0260907	0.0590569	0.0439879	0.100234
Ugt8a	ENSMUSG00000032854	protein_coding	0.48042	0.235066	-0.607761	0.161245	-1.09341	0.0453927	0.24221	0.234913	0.103631	0.230273	0.374504	0.13967	0.333212	0.388532	0.0231268	0.163949	0.152582	0.0755068	0.137183	0.269115	0.277543	0.202026
Cd163	ENSMUSG00000008845	protein_coding	1.07166	0.0817384	0.662147	0.257914	0.771287	0.0695604	1.9783	1.30895	0.469514	1.06067	0.697804	1.16841	0.354614	0.823496	0.729961	0.417049	0.608338	0.716769	0.220297	0.610413	0.38422	0.23347
Gnaz	ENSMUSG00000040009	protein_coding	0.715	0.221706	0.516756	0.329699	0.273735	0.567926	0.0760426	0.0860439	0.141972	0.197168	0.063555	0.150342	0.0523066	0.0841248	0.0871288	0.0257363	0.0638715	0.0812764	0.0344554	0.0519936	0.0387269	0.088246
Acsm3	ENSMUSG00000030935	protein_coding	1.01263	0.0143407	-0.981951	0.0195374	-0.924985	0.0527139	0.148388	0.233866	0.10389	0.125044	0.306949	0.330046	0.373193	0.196991	0.0743842	0.0376659	0.0841302	0.118951	0.176493	0.152189	0.188927	0.0807193
Neto2	ENSMUSG00000036902	protein_coding	0.603343	0.0153317	-0.133559	0.619038	-0.485424	0.0126609	1.33008	1.36124	0.929322	0.67705	1.023	1.28257	0.968231	1.44076	0.52358	0.521964	0.682653	0.488412	0.813417	0.811795	0.639981	0.838054
Bmper	ENSMUSG00000031963	protein_coding	0.733638	0.0579184	0.647963	0.14268	0.427007	0.0695754	2.13621	1.62705	0.867516	1.21418	0.823102	1.31237	0.585274	1.00939	0.967995	0.649466	0.766377	0.632083	0.590601	0.495125	0.66382	0.493705
Zfp647	ENSMUSG00000054967	protein_coding	0.460743	0.10197	0.167866	0.441183	-0.325825	0.181865	0.597842	0.414166	0.531512	0.62005	0.628151	0.365851	0.440605	0.491314	0.326191	0.231242	0.315639	0.243425	0.38698	0.408771	0.231976	0.37167
Bicd1	ENSMUSG00000003452	protein_coding	0.770261	0.0605146	0.414161	0.281681	0.234842	0.511642	0.145755	0.0732068	0.0704613	0.137672	0.0757023	0.0874801	0.10205	0.0552847	0.0596447	0.0396404	0.0550919	0.0667661	0.042456	0.0694056	0.0556727	0.0203882
Baiap2l2	ENSMUSG00000018126	protein_coding	1.06784	0.00571742	0.298942	0.163795	0.419678	0.236645	1.44314	0.97651	1.67613	1.2879	1.26225	1.09483	1.03885	0.98019	0.826765	0.647444	0.744205	0.57394	0.851583	0.550736	0.393118	0.292105
Cdk15	ENSMUSG00000026023	protein_coding	-0.0737156	0.837105	1.24078	0.0961934	0.223963	0.689532	0.0912996	0.159389	0.187503	0.0378764	0.0549407	0.0361013	0.0376808	0.0727225	0.020922	0.0370799	0.0920238	0.0975836	0.0496421	0.056183	0.0743952	0.0317854
Pf4	ENSMUSG00000029373	protein_coding	1.24359	0.0432419	0.900169	0.114784	1.20093	0.0387185	11.1746	15.2717	6.75677	5.86068	4.1391	8.15933	2.81694	5.81588	8.07506	4.06133	4.92765	3.25737	1.5535	2.01866	2.78082	2.48674
Zfpm2	ENSMUSG00000022306	protein_coding	0.83279	0.0603224	1.76593	0.0093688	1.65626	0.00052395	0.690254	0.464159	0.420978	0.906799	0.249222	0.118273	0.142439	0.219922	0.358535	0.28968	0.259739	0.383637	0.0917424	0.122709	0.131239	0.0640821
Gm11525	ENSMUSG00000085307	antisense	0.680321	0.169018	-0.12218	0.782976	-0.384049	0.368997	0.097955	0.253345	0.304804	0.338646	0.278355	0.209803	0.42112	0.173386	0.112236	0.082881	0.148098	0.174495	0.266304	0.16744	0.0997729	0.142094
Slc36a2	ENSMUSG00000020264	protein_coding	0.224998	0.618031	0.400312	0.160797	-0.31656	0.538449	0.534424	0.313723	0.433244	0.495931	0.394943	0.236344	0.435326	0.280054	0.128913	0.285589	0.255156	0.25554	0.31862	0.173088	0.501368	0.159127
Ccdc36	ENSMUSG00000047220	protein_coding	0.244616	0.660243	1.2049	0.0704037	0.507678	0.513382	0.57024	1.25975	1.47867	0.574994	0.41305	0.187901	0.473963	0.60982	0.925615	0.241244	0.702489	0.152372	0.531113	0.552356	0.24201	0.0965057
Cerkl	ENSMUSG00000075256	protein_coding	0.24574	0.637182	1.07007	0.171841	0.374606	0.240464	0.181932	0.159647	0.0161747	0.116808	0.0955779	0.0256924	0.0357554	0.0690065	0.0694854	0.0527778	0.0785895	0.0462987	0.0392546	0.0355414	0.0705938	0.0452419
C1qtnf4	ENSMUSG00000040794	protein_coding	0.166905	0.305331	0.164007	0.289071	-0.608277	0.0260816	7.02633	9.05181	10.2362	9.3116	8.86211	8.62963	6.95677	7.34914	4.02535	5.65683	3.39796	5.49971	8.81139	6.73317	5.89165	6.8876
Mpzl2	ENSMUSG00000032092	protein_coding	0.178958	0.499976	0.0465976	0.841829	-0.707387	0.134423	0.27994	0.257218	0.343849	0.443149	0.251209	0.320426	0.319243	0.391193	0.185699	0.104718	0.103954	0.299208	0.173574	0.256889	0.330157	0.371886
Hhip	ENSMUSG00000064325	protein_coding	-0.288687	0.332598	1.18489	0.0111326	-0.036118	0.920664	0.1496	0.190435	0.0960109	0.126065	0.0562649	0.0462142	0.0578834	0.0868877	0.0535657	0.113921	0.0471209	0.0799484	0.101677	0.0767161	0.0666647	0.0569652
Efnb3	ENSMUSG00000003934	protein_coding	0.576607	0.096958	0.605381	0.044003	0.249823	0.323149	0.431457	0.278974	0.36249	0.462401	0.201938	0.255907	0.341299	0.210019	0.181265	0.189832	0.202944	0.230577	0.156397	0.250755	0.131839	0.137692
Dock5	ENSMUSG00000044447	protein_coding	1.65447	3.15673e-05	-0.264163	0.271066	0.461955	0.0595004	0.566961	0.502626	0.252225	0.463985	0.546415	0.560462	0.584983	0.452775	0.284208	0.23386	0.174116	0.246181	0.19267	0.158999	0.19851	0.131075
Barx2	ENSMUSG00000032033	protein_coding	0.879576	0.000867196	-0.653601	0.0234052	-0.7003	0.00786216	3.14023	2.14323	1.71542	1.78525	3.80268	3.40317	3.86407	2.74832	0.719609	1.60601	1.07849	1.21824	1.93931	1.83698	1.87172	1.86258
Kcnq5	ENSMUSG00000028033	protein_coding	0.599353	0.0214821	0.0984179	0.65721	-0.227959	0.42431	8.45419	6.0226	4.61294	7.81113	6.15625	5.444	6.24734	7.27933	3.31531	3.49399	2.7064	4.6453	4.52664	5.61766	3.27464	3.1661
Otub2	ENSMUSG00000021203	protein_coding	0.629998	0.0224804	-0.389371	0.0568813	-0.681894	0.0613791	4.84413	7.23355	5.9908	4.74139	8.17597	6.07455	7.79757	7.82878	2.54095	3.23282	2.46001	3.80039	5.98406	6.14991	3.86141	3.31037
Gm43699	ENSMUSG00000107244	lincRNA	1.22746	0.000734043	-0.50468	0.246631	-0.197602	0.546773	4.30914	2.6053	1.8807	0.812584	3.76053	3.70654	2.59838	3.56607	0.76946	1.13642	1.97424	1.19629	1.36929	1.66449	1.08303	1.70478
Gm20721	ENSMUSG00000090625	protein_coding	0.52391	0.313201	0.607734	0.0959726	0.212454	0.635667	0.925424	1.13689	1.09426	0.799833	0.247505	0.579384	0.827529	0.94188	0.212068	0.59509	0.559659	0.725354	0.726813	0.379651	0.377039	0.322181
Plekhh1	ENSMUSG00000060716	protein_coding	3.66258	0.00124885	-0.0438508	0.934513	2.69964	0.000420523	0.583608	0.57293	1.88687	0.841496	1.14209	0.527669	1.1162	1.21884	0.636073	0.578106	0.444765	0.395566	0.0515973	0.0948932	0.144985	0.024778
Slc8a2	ENSMUSG00000030376	protein_coding	-0.174433	0.769197	0.28022	0.461152	-0.812674	0.218856	0.118959	0.188796	0.141335	0.112162	0.151847	0.0855241	0.167374	0.0574267	0.0743466	0.0878425	0.0654015	0.0693528	0.107802	0.232921	0.143197	0.03765
Gm8624	ENSMUSG00000083705	transcribed_processed_pseudogene	0.560152	0.4658	0.279421	0.638213	-0.076922	0.800313	1.84753	0.995485	1.40529	1.34841	0.823536	0.608784	0.635419	2.54351	0.627223	0.486334	0.827637	1.02391	0.496075	0.842157	0.836362	0.952898
Tvp23a	ENSMUSG00000050908	protein_coding	0.884572	0.214037	0.510127	0.29175	0.478736	0.502836	0.195976	0.111807	0.0968528	0.143475	0.115619	0.0227917	0.154628	0.0918234	0.0660432	0.0234096	0.139433	0.0616072	0.0104468	0.0472931	0.0704516	0.0802681
Arsj	ENSMUSG00000046561	protein_coding	0.401187	0.354743	0.533648	0.318608	0.0191057	0.964235	0.0830379	0.172578	0.0553687	0.0861225	0.0475897	0.0938127	0.0856776	0.0472442	0.027184	0.048178	0.0717399	0.0633952	0.05375	0.0608321	0.0724963	0.0206494
Wnt4	ENSMUSG00000036856	protein_coding	0.74387	0.00620581	-0.505876	0.0185601	-0.675723	0.0288921	7.193	5.6848	7.69286	6.79229	9.71008	9.37644	7.9735	11.795	2.50126	4.23349	2.94843	4.84151	7.13165	6.15704	5.05851	4.85451
Gm16083	ENSMUSG00000085526	antisense	0.186383	0.795069	1.26026	0.021437	0.534501	0.503521	0.0718926	0.0697269	0.100668	0.0745632	0.0721039	0.0177671	0.0185445	0.0238601	0.0205935	0.091244	0.0181157	0.0384204	0.032575	0.0184335	0.0183067	0.0469294
Lancl3	ENSMUSG00000047344	protein_coding	0.849067	0.376693	-0.130585	0.872067	-0.193147	0.701169	0.126172	0.133496	0.0107075	0.118963	0.0460157	0.238114	0.0355045	0.10659	0.0657123	0.0582306	0.0462448	0.0367791	0.0207889	0.0941122	0.0817816	0.0399329
Tdrp	ENSMUSG00000050052	protein_coding	1.11591	0.000947391	-0.261656	0.264209	-0.0552383	0.719013	7.22457	7.68037	4.42923	5.14389	6.96392	8.66163	5.88491	7.83515	3.54223	2.87036	3.6326	2.98624	3.91022	3.81502	2.87947	2.93535
Chrna2	ENSMUSG00000022041	protein_coding	-0.838378	0.235369	1.8009	0.0795404	0.0555704	0.930576	0.423083	0.105516	0.135411	0.200594	0.0363709	0.0477982	0.0997789	0.0641899	0.0277008	0.147282	0.18276	0.103361	0.0547719	0.0743864	0.209311	0.10521
Gfpt2	ENSMUSG00000020363	protein_coding	1.2582	0.0822193	0.196928	0.649013	0.548795	0.0730152	2.2025	2.03292	1.23057	1.85123	1.46991	2.87333	0.996865	1.04348	1.33216	0.814704	0.899542	0.857626	0.808761	0.789362	0.550419	0.520219
Slc39a8	ENSMUSG00000053897	protein_coding	1.10303	0.0164555	-0.771541	0.0223195	-0.57284	0.232829	0.238923	0.179587	0.184004	0.253993	0.389391	0.478273	0.332799	0.261674	0.0684388	0.109164	0.120409	0.159605	0.200276	0.257295	0.13993	0.0831797
Snph	ENSMUSG00000027457	protein_coding	-0.558334	0.0711353	-0.801753	0.216754	-2.26438	0.000520951	0.122291	0.378413	0.0543615	0.0664367	0.274503	0.253292	0.192272	0.363347	0.0733961	0.0827777	0.0763045	0.0995872	0.533	0.382243	0.320299	0.35986
Tmem180	ENSMUSG00000025227	protein_coding	0.701817	0.0171462	-0.0757117	0.634504	-0.276679	0.32295	0.930572	1.09255	1.06682	1.11753	1.29353	0.839213	1.04438	1.25705	0.336707	0.679624	0.658213	0.575834	0.843296	0.770225	0.615266	0.497328
Tm6sf2	ENSMUSG00000036151	protein_coding	0.786798	0.101663	0.835397	0.112869	0.723844	0.0457799	0.313051	0.326976	0.337193	0.674334	0.265667	0.333267	0.19877	0.127873	0.165549	0.268951	0.194175	0.257383	0.0872894	0.148186	0.196222	0.104795
Gpr137c	ENSMUSG00000049092	protein_coding	0.477033	0.130185	-0.553386	0.139847	-0.972081	0.022196	0.684363	0.482725	0.232311	0.619448	0.549099	0.602716	0.885856	0.925039	0.171084	0.214774	0.313541	0.385682	0.47359	0.740178	0.481607	0.433194
Spc24	ENSMUSG00000074476	protein_coding	0.603914	0.0312259	-0.177513	0.445231	-0.469015	0.032877	1.62886	1.876	2.59759	2.00612	2.07609	2.41528	1.75066	2.92822	1.16645	1.0681	0.855092	1.26945	1.87586	1.39215	1.34801	1.41769
Pafah1b3	ENSMUSG00000005447	protein_coding	0.16799	0.613864	0.952348	0.00268809	0.227456	0.605043	0.543161	0.526799	0.58817	0.45067	0.348645	0.193297	0.201754	0.346113	0.423197	0.154418	0.372279	0.185775	0.236265	0.155981	0.331945	0.245828
Tuba4a	ENSMUSG00000026202	protein_coding	0.536815	0.000399147	0.0375208	0.627424	-0.314065	0.0145883	351.712	359.1	391.715	348.203	328.617	361.143	330.426	393.301	185.359	196.267	168.593	233.484	241.732	251.547	242.623	238.402
Abca6	ENSMUSG00000044749	protein_coding	1.35017	0.00120644	0.791053	0.165873	1.25298	0.00922201	2.5187	1.7108	0.585825	1.31933	0.893067	0.880244	0.691255	1.08079	1.01055	0.525243	1.01718	0.761391	0.368886	0.478374	0.28505	0.258338
Ntsr2	ENSMUSG00000020591	protein_coding	0.51269	0.187995	-0.0510546	0.903837	-0.425274	0.112348	0.828554	1.89419	1.07732	0.859332	0.771633	1.63811	0.885425	1.53206	0.779822	0.510766	0.596519	0.632559	1.04582	0.940825	0.572668	0.824162
Smim1	ENSMUSG00000078350	protein_coding	0.196982	0.418643	0.691066	0.0977128	0.00178497	0.991121	1.46209	0.947931	0.815951	0.651062	0.701314	0.612694	0.401737	0.685673	0.518961	0.516351	0.552632	0.509583	0.511262	0.619375	0.590832	0.373464
5430400D12Rik	ENSMUSG00000097699	bidirectional_promoter_lncRNA	1.20458	0.0293493	0.184451	0.672611	0.504034	0.497049	0.108349	0.210171	0.177003	0.337123	0.244503	0.160661	0.111794	0.215758	0.0310364	0.0550055	0.191115	0.17371	0.0490938	0.138906	0.0827702	0.0471515
Arx	ENSMUSG00000035277	protein_coding	0.411822	0.230631	0.576588	0.085654	0.103746	0.703115	0.3019	0.215752	0.222494	0.346074	0.191234	0.251318	0.180341	0.10547	0.127442	0.112932	0.14414	0.203798	0.100795	0.130372	0.178028	0.138296
Ecm1	ENSMUSG00000028108	protein_coding	0.875906	0.0498698	0.767127	0.0567712	0.762635	0.00038949	12.8199	10.9544	7.83138	7.11889	4.42549	8.31103	3.65347	6.36404	6.01289	4.97799	4.95999	5.08498	2.76452	3.33363	3.44017	2.86061
Gm26885	ENSMUSG00000097125	lincRNA	0.717376	0.0982203	0.075482	0.779087	-0.0870528	0.8538	1.19326	0.973193	0.835432	1.40634	1.33276	0.643406	1.09128	1.11607	0.59039	0.936202	0.492022	0.376818	1.03219	0.445026	0.359096	0.708111
Dpf1	ENSMUSG00000030584	protein_coding	1.21308	0.0154207	0.351414	0.200154	0.684633	0.160067	0.661564	0.503243	0.617572	0.430518	0.494378	0.333402	0.321221	0.585503	0.193219	0.302928	0.47069	0.235699	0.24686	0.239474	0.0924881	0.169353
Ltc4s	ENSMUSG00000020377	protein_coding	0.0673385	0.824597	2.08635	5.1078e-05	1.27391	0.0162576	1.30616	1.50811	1.50961	1.16115	0.436664	0.36891	0.320875	0.165141	1.06898	0.631517	0.814986	0.465352	0.281822	0.255164	0.316761	0.378942
Hbb-bs	ENSMUSG00000052305	protein_coding	0.506686	0.0156025	0.0780296	0.842512	-0.293047	0.153991	358.052	887.87	593.071	314.687	525.25	510.472	412.836	591.732	299.332	267.999	375.221	229.504	325.24	313.527	368.317	428.948
Hpse	ENSMUSG00000035273	protein_coding	1.89137	0.00498585	1.40298	0.198305	2.41736	0.297497	0.533812	1.17437	0.133694	0.297076	0.261161	0.205929	0.134337	0.207412	0.909995	0.0793169	0.0918615	0.0834956	0.0353961	0.12018	0.0397843	0.0226639
Wisp2	ENSMUSG00000027656	protein_coding	0.439899	0.668312	0.747548	0.401939	0.312143	0.414402	1.80826	1.3615	0.510849	0.542889	0.238629	1.66994	0.196394	0.41062	0.627019	0.55563	0.407688	0.712056	0.237176	0.414841	0.436221	0.766213
Fam222a	ENSMUSG00000041930	protein_coding	0.468133	0.189027	-0.131117	0.716818	-0.536926	0.248029	0.145742	0.155487	0.0952356	0.256965	0.14617	0.244922	0.150375	0.174131	0.0834949	0.0887864	0.0440695	0.140196	0.171695	0.0597902	0.133602	0.152218
Ankrd6	ENSMUSG00000040183	protein_coding	0.704414	0.0179105	0.028999	0.900805	-0.140388	0.625677	1.18686	1.3943	0.75683	0.858195	1.05622	1.17325	0.862385	1.02081	0.660791	0.449776	0.589712	0.589607	0.749853	0.865797	0.44269	0.465575
Cds1	ENSMUSG00000029330	protein_coding	1.39117	1.07916e-05	-0.179456	0.489731	0.338641	0.246137	2.27784	1.88235	1.07404	1.21739	1.85327	1.78071	1.99052	1.68168	1.26502	0.825991	0.773112	0.658341	0.652964	0.834353	0.580029	0.718166
Nmb	ENSMUSG00000025723	protein_coding	0.0345611	0.938631	0.816301	0.0401197	-0.0213233	0.93683	5.71499	5.82277	6.0894	5.08908	2.08428	5.47829	1.42949	3.9084	4.36545	1.93421	3.02562	3.08502	2.82491	3.90758	2.99872	2.86388
B3galt1	ENSMUSG00000034780	protein_coding	0.527103	0.0319408	-0.176335	0.486294	-0.518198	0.0107807	1.94155	2.431	1.20334	1.89813	2.27446	1.59679	2.57798	1.9965	0.829669	1.10685	1.05868	1.09713	1.5215	1.73013	1.32109	1.28816
Rhpn2	ENSMUSG00000030494	protein_coding	0.867502	0.00598281	-0.243586	0.212559	-0.244529	0.417459	1.533	1.33814	0.902667	1.11296	1.64394	1.3056	1.30188	1.53417	0.580993	0.634576	0.641834	0.819255	0.630492	1.16106	0.804746	0.574758
AI506816	ENSMUSG00000105987	processed_transcript	2.12496	0.000105716	0.291351	0.389047	1.54934	0.00140886	11.4907	13.3136	11.2572	4.40822	8.37695	9.27044	7.82752	7.59442	4.92662	5.68294	6.1521	5.42769	0.806172	1.26721	3.56154	1.94645
4933404O12Rik	ENSMUSG00000097908	lincRNA	0.653618	0.106975	-0.257743	0.489478	-0.470692	0.298902	0.684543	1.05667	0.441016	0.419983	0.696225	1.03887	0.736148	0.639972	0.342459	0.352415	0.33041	0.401897	0.288328	0.800962	0.569582	0.318879
D030028A08Rik	ENSMUSG00000078700	processed_transcript	1.2556	0.0117143	-0.253786	0.520486	0.140754	0.801064	0.26288	0.177056	0.0817998	0.136323	0.168445	0.238211	0.135618	0.24235	0.0251004	0.0889705	0.154563	0.0936578	0.105878	0.119828	0.0520642	0.0508445
Hsd11b1	ENSMUSG00000016194	protein_coding	1.11464	0.00541304	0.39462	0.0962045	0.648454	0.000567687	6.8922	5.62462	5.05168	5.1555	4.10151	4.75705	2.92818	5.49918	3.09014	2.98887	3.58892	2.84489	1.94882	1.8621	2.10065	2.07116
Plppr3	ENSMUSG00000035835	protein_coding	0.733475	0.192534	0.341159	0.397267	0.214004	0.695533	0.115574	0.0713313	0.0686562	0.0653818	0.105376	0.0519313	0.0542034	0.0418442	0.0481538	0.0320035	0.0741302	0.0224597	0.0190426	0.0646549	0.032105	0.0365784
Gm26764	ENSMUSG00000097667	lincRNA	0.389403	0.429185	0.632475	0.113674	0.161471	0.647525	0.581919	0.598595	0.773682	0.384068	0.2476	0.244045	0.454862	0.561834	0.323276	0.304374	0.302154	0.358105	0.447442	0.28937	0.107767	0.306957
RP24-120F8.4	ENSMUSG00000109008	lincRNA	-0.845564	0.0737777	1.17242	0.0363486	-0.533387	0.278121	1.17078	3.17944	2.18586	2.06427	1.29165	0.694418	1.208	0.621706	1.60977	0.356622	1.77011	1.00109	2.22806	2.16139	1.55027	0.917104
Plekhb1	ENSMUSG00000030701	protein_coding	0.978385	0.000205173	0.0318974	0.714275	0.151789	0.316769	38.9474	37.6306	35.7245	38.0669	35.9458	38.4766	31.5606	41.0983	20.9495	19.9288	17.149	24.9057	20.7477	19.9788	16.5512	17.373
Efhd1	ENSMUSG00000026255	protein_coding	0.169498	0.121849	0.533814	0.0616738	-0.155032	0.494555	1.80956	1.50433	1.22671	0.960734	1.01547	0.894411	0.889089	1.00095	0.518344	0.656184	0.846818	1.01311	0.741836	0.905863	0.943515	0.787486
Ryr2	ENSMUSG00000021313	protein_coding	0.94068	0.0861282	-0.485057	0.261435	-0.401621	0.546759	0.0624895	0.0447965	0.0152176	0.03945	0.0735728	0.0617732	0.0588693	0.0324616	0.0217912	0.00828	0.0273849	0.0319433	0.019697	0.0557306	0.0332083	0.00946
Npl	ENSMUSG00000042684	protein_coding	0.260779	0.155435	0.110013	0.568133	-0.484242	0.0584105	1.71501	2.3031	1.35467	2.025	1.58774	1.95618	1.76953	1.54119	1.23949	1.12516	0.851011	0.874225	1.64981	1.29891	1.69309	1.07932
Xkr6	ENSMUSG00000035067	protein_coding	0.629377	0.0280391	0.09971	0.554772	-0.123933	0.699762	0.20183	0.183516	0.153083	0.209328	0.145492	0.149638	0.201738	0.200954	0.0867206	0.0768471	0.0953584	0.15505	0.148607	0.116438	0.109212	0.0768535
Car1	ENSMUSG00000027556	protein_coding	-0.0176025	0.965686	-0.292936	0.446331	-1.16266	0.0699215	0.513531	0.320182	0.513625	0.760867	0.698983	0.580166	0.378468	0.925211	0.210142	0.297947	0.110915	0.548876	0.698053	1.01575	0.4857	0.415032
Tppp2	ENSMUSG00000008813	protein_coding	-0.285838	0.406723	0.573256	0.0551968	-0.564574	0.178033	1.23556	1.25826	0.749712	1.08924	0.743517	0.610701	0.573678	0.984158	0.353924	0.689982	0.498146	0.858393	0.783778	1.33057	0.629247	0.80654
Maob	ENSMUSG00000040147	protein_coding	0.639086	0.00542097	0.0394171	0.860331	-0.173343	0.29834	25.9828	16.7311	15.3682	17.3979	20.7255	16.1281	20.7289	15.863	10.1367	11.4158	8.02376	12.2453	13.2381	12.8276	10.7666	10.3286
Nap1l5	ENSMUSG00000055430	protein_coding	0.623886	0.286041	-0.438533	0.204073	-0.665042	0.419589	0.223427	0.313006	0.347616	0.231726	0.298778	0.294488	0.358601	0.56026	0.0284444	0.176441	0.175155	0.238805	0.382447	0.432838	0.101144	0.0648206
Ly6g6d	ENSMUSG00000073413	protein_coding	1.2734	0.0704115	0.0281434	0.946337	0.453336	0.434172	0.703069	1.0986	0.911553	0.526634	0.74431	0.733622	0.403011	1.29633	0.447539	0.555218	0.629908	0.166991	0.63713	0.24036	0.198922	0.23797
H2-M6-ps	ENSMUSG00000083534	unprocessed_pseudogene	0.320281	0.546572	-0.116242	0.823274	-0.643963	0.176425	0.354179	0.34351	0.289299	0.688754	0.488427	0.525179	0.685196	0.117547	0.15218	0.179805	0.267741	0.331237	0.441322	0.363251	0.496034	0.154132
Scara5	ENSMUSG00000022032	protein_coding	0.506987	0.125421	0.895543	0.0654474	0.555053	0.0799635	5.04884	3.6507	2.14615	2.68053	1.46937	2.59204	1.36435	1.8452	1.99717	1.30445	2.5293	1.68636	1.18468	1.20978	1.63	1.09204
Moxd1	ENSMUSG00000020000	protein_coding	0.255184	0.359941	-0.0899004	0.739851	-0.68097	0.0884275	0.458063	0.374848	0.334065	0.222693	0.445052	0.339609	0.428315	0.266043	0.164014	0.116272	0.201992	0.290694	0.376186	0.220217	0.393663	0.249175
Npc1	ENSMUSG00000024413	protein_coding	1.00533	0.00783491	-0.356029	0.220466	-0.195585	0.381697	10.3592	13.123	6.53854	8.71207	11.6268	16.4851	9.97064	11.4914	6.5974	5.18752	4.85715	4.9225	7.01268	7.70465	4.54316	5.435
1700056N10Rik	ENSMUSG00000084792	lincRNA	-0.346314	0.485345	1.34383	0.00311448	0.153272	0.738444	0.351123	0.340546	0.245831	0.409686	0.0880386	0.0867745	0.181142	0.174799	0.251445	0.222817	0.088477	0.187645	0.079548	0.270088	0.134115	0.191002
Lingo4	ENSMUSG00000044505	protein_coding	0.259017	0.402107	0.391111	0.140657	-0.193307	0.52164	0.200944	0.219253	0.246202	0.260511	0.113363	0.148981	0.194374	0.25009	0.11512	0.191274	0.0759518	0.134234	0.136574	0.18033	0.153505	0.12024
Nos1ap	ENSMUSG00000038473	protein_coding	2.05796	0.057279	-1.61522	0.0804425	-0.400526	0.551728	0.0505202	0.0612479	0.0176853	0.0523969	0.114005	0.131096	0.0521262	0.259888	0.0289428	0.0128238	0.0190954	0.0404981	0.0572276	0.0453375	0.0257289	0.0055
Clec4n	ENSMUSG00000023349	protein_coding	1.87711	0.086486	-0.0617287	0.931862	0.973254	0.183897	0.676993	0.844199	0.180564	0.267482	0.614317	0.956048	0.0997877	0.385173	0.443252	0.196393	0.389922	0.0689133	0.146071	0.132254	0.197016	0.0841755
Ccdc109b	ENSMUSG00000027994	protein_coding	0.704202	0.084848	0.445279	0.350362	0.308826	0.483429	1.31984	1.61695	0.648461	0.684434	0.731529	0.995702	0.394204	1.0144	0.994907	0.670041	0.38509	0.334109	0.472127	0.498713	0.530659	0.423219
Cd300ld	ENSMUSG00000034641	protein_coding	1.03852	0.0404621	0.8851	0.0990486	1.08299	0.0849924	1.1942	1.24215	0.436222	0.735956	0.381878	0.75279	0.428578	0.390594	0.872539	0.386598	0.34889	0.406966	0.15684	0.248508	0.33494	0.21089
Irx3	ENSMUSG00000031734	protein_coding	1.03167	0.00134267	0.0859432	0.492204	0.278495	0.426633	3.90977	4.31913	3.66615	3.85498	3.55199	4.28092	3.00293	4.00335	2.71197	1.81575	3.03953	1.2368	2.24025	1.92404	1.33935	1.75486
Kcnab1	ENSMUSG00000027827	protein_coding	0.539353	0.0849033	-0.562146	0.138631	-0.861799	0.0334853	1.2679	1.37955	1.15375	0.375714	1.44795	1.34816	1.29172	2.07924	0.59819	0.557129	0.359761	0.819934	1.35175	1.18564	0.667421	1.03862
Sox10	ENSMUSG00000033006	protein_coding	0.289647	0.534347	0.310277	0.404712	-0.237105	0.368177	0.843672	0.769162	0.803322	0.75251	1.11692	0.550441	0.574524	0.313603	0.290001	0.445437	0.425182	0.613183	0.382273	0.553781	0.567157	0.587439
Gadd45g	ENSMUSG00000021453	protein_coding	0.328314	0.266768	0.450652	0.313799	-0.0580326	0.888642	44.3727	99.7739	168.421	113.413	76.7159	72.5281	69.6614	92.7896	85.8989	73.0678	42.1678	37.3324	89.8649	73.7275	40.5056	44.1568
Gm26899	ENSMUSG00000097799	lincRNA	0.24192	0.336264	-0.0239704	0.948374	-0.61889	0.165714	0.495191	0.386887	0.115566	0.34239	0.275914	0.380734	0.340621	0.365215	0.204889	0.125696	0.110915	0.308743	0.324096	0.282153	0.378286	0.167609
Mrln	ENSMUSG00000019933	processed_transcript	0.291828	0.169586	0.0536876	0.777921	-0.491115	0.0727145	51.6356	51.0208	60.5875	34.6027	47.1572	45.5597	42.2294	55.6731	22.7142	29.8179	26.8633	31.3888	48.8671	42.2154	26.0006	38.6275
Fam150b	ENSMUSG00000054204	protein_coding	0.0990951	0.749609	-0.201598	0.575568	-0.932297	0.0384059	0.394373	0.617874	0.424787	0.346096	0.486809	0.749717	0.532113	0.28191	0.139037	0.338818	0.428078	0.0972732	0.494842	0.560042	0.463491	0.396054
9530080O11Rik	ENSMUSG00000044125	processed_transcript	0.490267	0.388744	0.526659	0.235617	0.187182	0.573504	0.530755	0.669197	0.371596	0.550471	0.159694	0.209869	0.575008	0.52845	0.212847	0.269447	0.427972	0.283643	0.21644	0.381045	0.243272	0.207877
9630001P10Rik	ENSMUSG00000097825	antisense	1.71467	0.00548119	-1.26701	0.018191	-0.381985	0.404739	0.0576424	0.0186353	0.0269047	0.0597836	0.0867176	0.0759755	0.0892121	0.140292	0.0220153	0.0195088	0.0193665	0.0308049	0.0174121	0.0197063	0.0489268	0.0334464
Sap25	ENSMUSG00000079165	protein_coding	1.53886	0.000450224	0.882284	0.465029	1.59441	0.112989	0.460407	0.829285	2.82435	0.0682157	0.560709	0.520149	0.576838	0.61121	1.20578	0.434077	0.331471	0.386647	0.119208	0.303557	0.10049	0.257606
Aoah	ENSMUSG00000021322	protein_coding	1.26661	0.192047	0.94084	0.172918	1.38227	0.0919261	0.204154	0.441702	0.146599	0.309463	0.0945018	0.155242	0.0324067	0.291871	0.269905	0.12756	0.174116	0.0503551	0.0853879	0.0322128	0.079978	0.0410049
Gpr37l1	ENSMUSG00000026424	protein_coding	0.00629719	0.981869	0.126009	0.518141	-0.692499	0.0954361	0.403505	0.39135	0.452008	0.376644	0.44516	0.239328	0.374699	0.428536	0.161816	0.245816	0.142347	0.366586	0.23768	0.455225	0.349344	0.438994
Calml3	ENSMUSG00000063130	protein_coding	-0.148734	0.776039	1.50239	0.00576205	0.530181	0.252455	0.44943	0.311351	0.23974	0.332946	0.128786	0.190405	0.0662452	0.0852339	0.220694	0.195567	0.0970703	0.240182	0.203639	0.0987733	0.163489	0.0558809
Catsper4	ENSMUSG00000048003	protein_coding	1.139	0.0808736	-0.142939	0.695911	0.172592	0.747359	0.740809	1.05661	1.1797	1.35587	1.04892	1.91695	0.921726	0.89668	0.549231	0.641557	0.768646	0.489051	0.612095	1.05029	0.377279	0.132747
Ccdc122	ENSMUSG00000034795	protein_coding	0.408039	0.0424525	0.164034	0.488307	-0.250707	0.351692	1.5682	2.14724	1.48545	2.63103	1.96601	1.50463	1.71323	1.80631	1.53259	0.819541	1.13899	0.936665	1.69281	1.27724	1.03355	1.26454
Ntrk3	ENSMUSG00000059146	protein_coding	0.643448	0.038228	-0.18789	0.427494	-0.366927	0.180773	0.0743488	0.0588646	0.0467421	0.0519316	0.0806544	0.0599972	0.0751467	0.0483435	0.026078	0.0369742	0.0275284	0.0405439	0.0550007	0.0389047	0.044819	0.0303742
Hk3	ENSMUSG00000025877	protein_coding	1.06648	0.0143404	2.05747	0.192382	2.30371	0.166385	0.285955	0.940547	0.162485	0.103157	0.0872855	0.0860322	0.102624	0.0825255	0.527079	0.126235	0.125314	0.0664427	0.0225335	0.0510051	0.0759813	0.0216421
Oip5	ENSMUSG00000072980	protein_coding	0.257545	0.78628	0.949915	0.276048	0.387307	0.554182	0.23172	0.174798	0.192277	0.0267031	0.0516447	0.0254516	0.212521	0.0341798	0.118001	0.156849	0.0519018	0.0275188	0.023332	0.0792186	0.0786736	0.0896357
Zfp786	ENSMUSG00000051499	protein_coding	0.458099	0.118782	0.215849	0.146211	-0.144362	0.711063	0.301263	0.236533	0.334798	0.297575	0.244596	0.255266	0.222028	0.285671	0.147936	0.116527	0.245814	0.153333	0.286009	0.161847	0.160733	0.124861
Fam131b	ENSMUSG00000029861	protein_coding	0.00520443	0.993144	1.26999	0.143552	0.458584	0.478496	0.156162	0.151457	0.0520633	0.0347062	0.0223743	0.0441062	0.023018	0.0740397	0.0511223	0.0113255	0.089943	0.0715328	0.0101083	0.0572006	0.056807	0.0388334
P2ry12	ENSMUSG00000036353	protein_coding	1.67234	0.0485868	0.89477	0.236761	1.75169	0.0931157	0.287683	0.592912	0.134277	0.223777	0.23443	0.248838	0.111311	0.0716085	0.350226	0.0730239	0.12686	0.153742	0.0488817	0.0922039	0.0366278	0.0312986
Dtnb	ENSMUSG00000071454	protein_coding	0.50823	0.0171553	0.782144	0.0336321	0.476342	0.191842	0.381361	0.453094	0.209151	0.341142	0.215146	0.230906	0.181986	0.177196	0.289486	0.188765	0.192193	0.117188	0.155517	0.146674	0.160231	0.103726
Cutal	ENSMUSG00000026870	protein_coding	0.335146	0.466144	0.325328	0.305047	-0.151985	0.785367	0.150029	0.14551	0.262599	0.213953	0.112852	0.185387	0.193498	0.124481	0.128926	0.0380825	0.132317	0.140311	0.135958	0.153872	0.0191017	0.179547
Arl11	ENSMUSG00000043157	protein_coding	0.273039	0.694493	1.75993	0.274295	1.22254	0.111653	0.308891	1.49793	0.346021	0.064073	0.0619597	0.0916051	0.254968	0.24604	0.566278	0.21954	0.280207	0.198091	0.0279921	0.253443	0.125849	0.134423
Zfp947	ENSMUSG00000063383	protein_coding	0.293095	0.0878493	0.706187	0.170162	0.189771	0.606201	0.765086	0.231887	0.505899	0.36369	0.255778	0.267862	0.345365	0.275081	0.182631	0.436961	0.240986	0.204436	0.274443	0.196171	0.227291	0.23584
Npnt	ENSMUSG00000040998	protein_coding	1.40096	0.00688593	0.295864	0.361377	0.887861	0.00866552	3.18786	2.62364	1.51345	2.25771	1.5164	2.6201	1.45664	2.21274	1.20014	1.22996	1.7351	1.3045	0.990472	0.840732	0.538078	0.586627
Nfam1	ENSMUSG00000058099	protein_coding	1.71473	0.00652183	1.13492	0.101346	2.04071	0.0149764	0.724599	1.10239	0.331577	0.412597	0.35624	0.294945	0.161254	0.358369	0.60233	0.30294	0.243449	0.3189	0.0901272	0.0437153	0.0868291	0.136025
1500015A07Rik	ENSMUSG00000098702	antisense	0.178632	0.47276	-0.0800018	0.700941	-0.710277	0.0378204	1.78354	1.50805	1.28073	1.56521	1.37599	1.22061	1.88743	2.00346	0.57639	0.696499	1.10627	1.12423	1.49194	1.78233	1.02477	1.43292
Smoc1	ENSMUSG00000021136	protein_coding	0.735327	0.00483138	-0.274144	0.37669	-0.347341	0.0658206	0.890412	0.533393	0.366707	0.502486	0.696037	0.582489	0.851164	0.643179	0.375082	0.265902	0.290359	0.37788	0.379719	0.416321	0.49348	0.376093
Gm8898	ENSMUSG00000089756	protein_coding	1.24467	0.00119729	0.228954	0.736164	0.665191	0.364923	4.2591	1.79794	0.0429052	2.31988	1.79776	2.02941	1.48591	1.87115	2.24692	0.326664	0.694891	1.53925	1.16622	0.549952	0.702217	0.61338
Plau	ENSMUSG00000021822	protein_coding	1.06991	0.00904044	0.680594	0.0796364	0.942162	0.00210891	21.5309	15.1406	9.97664	14.2657	8.68079	11.8782	6.18885	11.2569	8.75311	7.91523	10.8902	7.22545	4.67428	4.2682	4.87566	4.2853
Sfrp1	ENSMUSG00000031548	protein_coding	1.20393	0.000964745	0.378646	0.499749	0.77516	0.017534	1.1413	0.396054	0.332329	0.499541	0.45156	0.49683	0.345712	0.528208	0.4199	0.318937	0.379933	0.235018	0.151818	0.214777	0.223964	0.200491
Mgmt	ENSMUSG00000054612	protein_coding	0.151211	0.409718	0.0735118	0.689387	-0.580367	0.0107998	6.37977	8.95571	7.4183	6.21046	7.01591	5.91939	6.12064	8.46941	3.91142	3.80702	4.85098	4.00758	7.40428	6.48579	5.92815	4.96821
Cacng7	ENSMUSG00000069806	protein_coding	0.446255	0.0362495	-0.533852	0.0216778	-0.891362	0.00885744	5.75737	8.13035	5.07691	4.94037	8.31347	9.13957	7.54642	9.60995	2.70745	3.50359	3.87499	3.60799	7.61366	7.59744	5.19566	4.99466
Cdk19	ENSMUSG00000038481	protein_coding	0.78173	0.00223186	0.153187	0.573691	0.131625	0.552778	12.6525	8.62436	5.62226	8.52758	7.40825	8.12791	7.27973	9.04198	6.08788	5.05858	5.3713	3.78317	5.8508	5.10979	3.69356	3.87658
Fez1	ENSMUSG00000032118	protein_coding	1.49331	0.00148097	-0.32544	0.151261	0.365463	0.0717955	2.29513	2.19293	2.42889	1.90902	2.45002	2.75179	2.19224	3.66531	1.37996	1.46511	1.317	0.89866	1.07083	0.978858	0.948978	0.929572
Cacng1	ENSMUSG00000020722	protein_coding	1.17931	0.00281634	-0.205017	0.374867	0.172104	0.0402088	314.103	310.755	427.131	295.968	355.571	364.342	316.222	517.655	191.664	197.79	176.066	207.505	179.223	180.245	158.771	167.858
Egr1	ENSMUSG00000038418	protein_coding	0.953362	0.0110106	-0.0151574	0.981031	0.136786	0.697692	5.8294	25.8431	5.91828	38.478	17.4474	22.1723	17.0856	20.1669	9.08895	11.2364	13.1301	10.1916	14.6823	12.7741	7.07103	5.17142
Pax3	ENSMUSG00000004872	protein_coding	0.993185	0.0175403	0.502111	0.110484	0.699453	0.135163	0.384748	0.487976	0.317722	0.283932	0.252305	0.175541	0.259563	0.35361	0.194987	0.135225	0.178985	0.340055	0.154217	0.144182	0.0828995	0.141676
Mmp3	ENSMUSG00000043613	protein_coding	2.02929	0.0116944	0.621448	0.106096	1.85619	0.00175567	0.967492	1.72853	1.56864	1.82202	0.612843	1.56045	0.971977	0.811191	1.0502	1.08573	0.692881	0.680317	0.323014	0.31335	0.155597	0.177277
Eif4ebp1	ENSMUSG00000031490	protein_coding	0.78849	0.0243866	0.125326	0.557625	0.121615	0.529744	79.6559	82.5516	93.134	105.555	85.2253	98.5324	52.1439	94.9675	62.1826	52.4969	42.8013	50.9235	55.7775	46.9502	34.3644	54.4644
Pcdhga1	ENSMUSG00000103144	protein_coding	0.865766	0.0283869	-0.0841479	0.781534	-0.0102399	0.959037	0.230338	0.26477	0.151312	0.176959	0.282352	0.160232	0.15844	0.271808	0.107523	0.164576	0.103185	0.100301	0.115964	0.131244	0.112962	0.118802
Slc6a15	ENSMUSG00000019894	protein_coding	0.266669	0.624816	0.284679	0.468187	-0.240169	0.690461	0.163357	0.0974991	0.117303	0.0912289	0.126028	0.0869532	0.0388961	0.133454	0.115183	0.0255173	0.0633279	0.067154	0.0455496	0.0902145	0.14079	0.0437475
Ppfia3	ENSMUSG00000003863	protein_coding	1.12764	0.0234046	-0.471912	0.160503	-0.13564	0.744946	0.0564575	0.100387	0.0878388	0.0683138	0.141559	0.130224	0.0873783	0.0749498	0.053907	0.0286617	0.0379369	0.0603434	0.0682167	0.0675543	0.0383369	0.0245692
En2	ENSMUSG00000039095	protein_coding	1.00535	0.00131541	-1.34056	0.0090093	-1.126	0.0277139	0.37512	0.276002	0.0362251	0.134157	0.583794	0.575412	0.440431	0.480816	0.044463	0.0788014	0.130378	0.221208	0.199275	0.331663	0.223979	0.281457
Smox	ENSMUSG00000027333	protein_coding	0.566557	0.0541679	0.405944	0.296654	0.182041	0.625415	81.4099	135.499	86.5097	47.7585	62.3481	56.2698	65.2454	81.1851	48.3971	47.924	75.4912	31.2242	61.3741	49.0723	26.4987	42.0225
Adgrd1	ENSMUSG00000044017	protein_coding	0.935816	0.211555	0.497875	0.392664	0.643593	0.00709449	1.07829	0.76301	0.390308	0.599111	0.331057	1.01154	0.289493	0.372474	0.497977	0.323978	0.426972	0.388087	0.25426	0.276477	0.263367	0.253777
Myod1	ENSMUSG00000009471	protein_coding	0.488998	0.0748759	0.273789	0.179788	-0.0267314	0.91372	17.1604	19.3017	22.0352	21.2294	15.626	21.7234	12.0757	16.5205	9.08141	16.3205	9.50688	11.2161	11.0311	10.2308	14.4861	11.2394
Pcdh20	ENSMUSG00000050505	protein_coding	-0.327837	0.60902	1.00213	0.147839	-0.11453	0.756813	0.116695	0.0727581	0.0389053	0.0605147	0.0417991	0.0741581	0.0172006	0.0110655	0.0477527	0.0423158	0.0504087	0.0267271	0.0679822	0.051293	0.0254701	0.0362737
Thsd7a	ENSMUSG00000032625	protein_coding	0.746013	0.00315277	0.420708	0.240872	0.377919	0.0600902	0.549851	0.371685	0.195983	0.43894	0.3008	0.276716	0.257877	0.327372	0.206186	0.223314	0.214967	0.256449	0.193273	0.218739	0.139165	0.142121
Pla2g7	ENSMUSG00000023913	protein_coding	0.462696	0.0820489	-0.502637	0.0819106	-0.828354	0.0178724	28.3963	25.7986	24.2868	12.5682	31.1191	35.2833	24.6489	37.9484	13.9028	12.8319	11.5471	14.4343	30.8312	25.2933	16.1951	21.2862
Slc16a9	ENSMUSG00000037762	protein_coding	0.950004	0.0187748	-0.193516	0.242226	-0.031464	0.939294	3.31293	2.98362	3.86579	3.03104	4.17707	3.42701	3.10084	4.38235	2.39957	1.92214	1.9916	1.32786	3.34533	1.85665	1.28951	1.31815
Cadm3	ENSMUSG00000005338	protein_coding	0.946704	0.00305179	0.147489	0.631571	0.308517	0.111664	1.81266	1.30476	0.719302	1.2446	1.27323	1.35484	0.944917	1.01454	0.658539	0.679753	0.738456	0.870829	0.492225	0.654246	0.733375	0.500237
Ppp1r1a	ENSMUSG00000022490	protein_coding	0.0321623	0.753326	-0.416184	0.0304896	-1.16953	0.000601788	51.681	45.9072	45.5055	33.583	68.2478	51.1935	56.0594	60.2556	17.9429	24.6576	21.0573	38.8405	58.1741	61.8148	56.2047	54.365
Ptar1	ENSMUSG00000074925	protein_coding	0.819153	0.0677359	1.02319	0.111876	1.05688	0.00166241	2.8611	1.84994	0.579719	2.11627	0.689572	0.85507	0.686524	1.4133	1.29604	0.900769	0.93891	1.16158	0.462276	0.56868	0.609949	0.424684
Cfb	ENSMUSG00000090231	protein_coding	1.29916	0.0107474	0.468961	0.195589	0.98532	0.0801317	5.0882	3.45759	2.54133	3.17641	2.60033	2.85133	1.4546	3.39892	3.45345	1.66175	1.91096	1.26434	0.939821	1.21323	1.18837	0.846224
Cd79b	ENSMUSG00000040592	protein_coding	-0.0333935	0.932763	1.66922	0.0518808	0.856362	0.00935093	1.08766	0.24821	0.65698	0.564031	0.0962519	0.316233	0.264055	0.127404	0.439845	0.324806	0.451412	0.273534	0.202928	0.196856	0.228086	0.1949
Zswim5	ENSMUSG00000033948	protein_coding	0.542338	0.0699659	-0.235344	0.475648	-0.470787	0.126154	0.123014	0.0954467	0.0612448	0.059539	0.0904754	0.0972832	0.135386	0.0762097	0.0281896	0.0499602	0.0495959	0.0701231	0.0520225	0.067288	0.0835314	0.0713777
Tnfrsf13b	ENSMUSG00000010142	protein_coding	1.57621	0.0251916	0.835778	0.139458	1.6358	0.00460652	0.581098	0.360074	0.25616	0.217636	0.161891	0.159566	0.149893	0.32143	0.277423	0.147503	0.211506	0.189779	0.058511	0.115886	0.0493236	0.0421471
Cmah	ENSMUSG00000016756	protein_coding	1.57775	0.057467	0.0651182	0.924398	0.867211	0.0177873	0.353478	0.173641	0.0428536	0.452309	0.345308	0.376654	0.108941	0.146262	0.173576	0.172458	0.148065	0.103038	0.058241	0.117705	0.0794888	0.0719189
Crip3	ENSMUSG00000023968	protein_coding	-0.740093	0.117171	0.479349	0.338813	-1.0358	0.0435589	0.542104	1.19759	1.71497	1.21819	0.483286	0.71452	0.714707	1.43933	0.931705	0.97852	0.273202	0.547226	1.96504	1.35909	0.858922	1.41548
Lcor	ENSMUSG00000025019	protein_coding	0.741168	0.0522577	1.12608	0.137034	1.0933	0.032096	2.12668	1.57318	0.168242	2.19321	0.518169	0.623564	0.694236	0.941085	1.27343	0.664867	0.617632	0.988842	0.451863	0.560692	0.434453	0.214379
Tmem159	ENSMUSG00000030917	protein_coding	0.433935	0.0061841	0.169731	0.190774	-0.169026	0.0976541	10.1728	10.8847	8.38554	9.51014	8.98586	8.76458	7.24622	9.63304	6.52302	5.6619	5.50302	5.1123	6.70261	6.81999	6.06011	6.0516
Col6a6	ENSMUSG00000043719	protein_coding	1.34539	0.00875499	0.353901	0.479106	0.927605	0.11948	1.12371	0.460165	0.358988	0.606037	0.460825	0.444334	0.386479	0.702794	0.349066	0.420883	0.578899	0.144127	0.271553	0.112689	0.244175	0.156486
Gbp6_2	ENSMUSG00000104713	protein_coding	2.15754	0.00589265	-0.462175	0.458025	0.928973	0.0196264	3.55869	1.25509	0.100668	2.8073	4.10992	1.97215	2.43675	2.11878	1.26032	1.54385	0.847816	0.887512	0.478853	0.586187	0.68101	0.63824
Ddah1	ENSMUSG00000028194	protein_coding	0.490511	0.0145654	0.0527051	0.745999	-0.223035	0.218695	7.37867	4.89355	5.19283	6.3773	5.42923	5.5217	5.49054	6.54559	3.58193	3.39583	3.23205	3.80814	3.97866	5.21014	3.9217	3.25107
Fam167a	ENSMUSG00000035095	protein_coding	-0.367916	0.603721	1.12771	0.136541	-0.00474826	0.995646	0.278479	0.197373	0.059991	0.111086	0.0644532	0.0847036	0.0331536	0.113752	0.0859056	0.02175	0.215914	0.0572396	0.048531	0.0439403	0.196371	0.0932219
Gm44175	ENSMUSG00000108132	lincRNA	-0.334288	0.592481	0.544856	0.438756	-0.552386	0.333301	0.021512	0.05216	0.0301224	0.0892446	0.0215753	0.0425309	0.0110979	0.0571163	0.0369724	0.0327629	0.032524	0.0114963	0.0584835	0.0551577	0.0438226	0.00936
Cdc42bpg	ENSMUSG00000024769	protein_coding	0.147918	0.455668	0.120729	0.394218	-0.493718	0.0949804	3.97805	4.31684	2.87974	4.2893	3.56066	3.54663	3.50819	3.60705	1.892	2.24054	2.2242	2.75969	3.52334	4.24161	2.84396	2.22766
Gsn	ENSMUSG00000026879	protein_coding	0.71718	0.172782	0.62247	0.206446	0.57785	0.0308357	391.698	231.374	205.154	185.521	115.602	280.347	95.0641	167.474	124.159	116	176.408	181.3	102.784	106.497	103.239	88.0283
Xylb	ENSMUSG00000035769	protein_coding	0.0766289	0.837358	0.605305	0.305681	-0.0797885	0.848627	0.0948759	0.126525	0.0664253	0.0246001	0.0475774	0.0703413	0.024473	0.0629759	0.0135885	0.0602068	0.0597678	0.050703	0.0322417	0.0608164	0.0603979	0.0412881
Ccl6	ENSMUSG00000018927	protein_coding	2.21536	0.0481905	0.217043	0.735566	1.67116	0.101432	4.97306	10.6854	3.14253	4.49653	5.47365	9.17664	1.73669	3.65646	6.9838	2.51172	2.75045	1.4992	0.762663	1.28165	1.27283	0.998851
Gm26724	ENSMUSG00000097090	lincRNA	-0.654705	0.180715	0.329513	0.612421	-1.08353	0.0513237	0.332928	0.0538165	0.155395	0.201422	0.0834766	0.164556	0.0858779	0.25782	0.127155	0.197187	0.0559282	0.0593072	0.301704	0.142273	0.197812	0.289768
3632451O06Rik	ENSMUSG00000036242	protein_coding	1.1727	1.85015e-05	0.51846	0.165761	0.933246	0.00197973	4.91144	2.99385	2.18159	5.10685	2.85776	2.40904	2.78523	2.55497	2.24813	2.04292	1.90206	2.79171	1.01927	1.28174	1.27292	1.13123
Sall4	ENSMUSG00000027547	protein_coding	0.913424	0.0113956	0.0511129	0.829315	0.209827	0.246487	1.13286	0.753879	0.864552	1.20067	0.962032	0.653944	1.02383	1.1746	0.587427	0.629692	0.541754	0.583323	0.614471	0.602143	0.412705	0.39584
Osr1	ENSMUSG00000048387	protein_coding	0.702659	0.0371091	0.219155	0.373371	0.167269	0.458872	2.02697	1.41369	1.50949	1.29915	1.46188	1.35083	0.892959	1.66291	0.88724	0.739975	1.07891	0.998042	0.681085	0.747466	1.13668	0.733429
Nxph3	ENSMUSG00000046719	protein_coding	0.234952	0.709919	0.220312	0.729434	-0.299056	0.622118	0.196283	0.0846091	0.20359	0.0678582	0.0437467	0.0862371	0.112513	0.231622	0.149933	0.0442875	0.109911	0.0233103	0.0592915	0.156575	0.11107	0.0759277
C530008M17Rik	ENSMUSG00000036377	protein_coding	0.287875	0.181835	-0.311412	0.331735	-0.777497	0.000303032	0.475529	0.572662	0.277443	0.283586	0.564363	0.509252	0.339363	0.583939	0.227024	0.241411	0.231662	0.25413	0.474024	0.390168	0.395556	0.375943
Rspo3	ENSMUSG00000019880	protein_coding	-0.0822283	0.624326	0.185222	0.55906	-0.650343	0.10471	0.803116	0.463645	0.357006	0.515635	0.364382	0.567079	0.493242	0.456931	0.197186	0.446547	0.134914	0.49051	0.537181	0.529514	0.525871	0.399429
Hey2	ENSMUSG00000019789	protein_coding	-0.124337	0.515148	0.401972	0.119599	-0.474343	0.0554929	0.753985	0.679038	0.435715	0.595804	0.342091	0.514641	0.55568	0.452809	0.329108	0.291637	0.343794	0.498878	0.520587	0.607591	0.420559	0.484367
Ptgfr	ENSMUSG00000028036	protein_coding	0.0321841	0.930955	0.53664	0.157965	-0.18295	0.611256	0.249893	0.124458	0.182838	0.210142	0.101606	0.200293	0.0836226	0.143456	0.123816	0.0822892	0.170186	0.0794058	0.0795656	0.124683	0.17198	0.141079
Il6ra	ENSMUSG00000027947	protein_coding	0.318521	0.536388	-0.283647	0.532104	-0.714616	0.211014	1.53616	1.70053	0.58844	1.23063	1.60974	2.45587	1.00565	1.08295	1.05607	0.634645	0.512556	0.803961	0.955261	2.20028	0.949594	0.829872
Gnmt	ENSMUSG00000002769	protein_coding	0.77472	0.0750833	0.369871	0.150911	0.39515	0.297207	1.70812	2.39296	1.5591	2.20462	1.40858	2.06377	1.25328	1.36056	1.00032	1.04059	1.33908	1.29827	0.825558	1.55722	0.57994	0.594673
Gm26910	ENSMUSG00000097835	lincRNA	-0.606232	0.0030849	0.760196	0.0896266	-0.594321	0.00663823	2.82011	2.03547	0.979567	2.78883	1.31553	1.42631	1.21804	1.13185	1.20233	1.3318	1.05767	1.54216	2.13959	2.15245	1.80363	1.65537
Gm6976	ENSMUSG00000100855	protein_coding	0.985455	0.0167568	-0.718762	0.146736	-0.481151	0.430271	0.303498	0.343415	0.0236097	0.131155	0.355122	0.375024	0.28705	0.30218	0.0869362	0.0513588	0.203937	0.135161	0.160436	0.285333	0.154565	0.0660382
Yjefn3	ENSMUSG00000048967	protein_coding	-0.0104225	0.946106	0.583105	0.0153508	-0.174716	0.377221	6.51538	7.47304	9.04387	6.58112	6.19359	4.76052	4.15041	4.66318	2.92119	5.29224	4.33997	5.08662	4.92882	5.28771	4.27031	5.42418
Mag	ENSMUSG00000036634	protein_coding	0.364372	0.281833	0.0788197	0.817092	-0.302826	0.0886852	0.326019	0.218068	0.283351	0.174895	0.360803	0.155585	0.20879	0.223865	0.180334	0.159802	0.113312	0.14419	0.193566	0.16142	0.206112	0.176124
Ccdc85c	ENSMUSG00000084883	protein_coding	0.340875	0.17336	-0.256095	0.322668	-0.661162	0.0247893	8.55187	9.06915	4.696	7.51916	7.56794	8.95113	7.60244	11.5101	3.76349	3.96595	4.65285	5.40838	7.45483	9.04406	6.14864	5.48583
Gm14964	ENSMUSG00000052188	antisense	0.306596	0.498985	0.382804	0.0980656	-0.0563231	0.909422	1.56608	1.63574	1.34948	1.37437	1.57068	0.833606	1.18082	0.959554	0.552121	1.22315	0.728538	1.03007	1.58295	0.988426	0.736219	0.366976
5330439K02Rik	ENSMUSG00000097827	lincRNA	0.510362	0.0348872	-0.120123	0.823919	-0.354486	0.401315	0.1386	0.0192036	0.0554502	0.0616065	0.0794328	0.0587192	0.0817177	0.0788561	0.0226866	0.060311	0.0598712	0.0211628	0.0538291	0.0609216	0.0605024	0.0344663
Pcdhga3	ENSMUSG00000104346	protein_coding	0.381321	0.313342	0.159494	0.698184	-0.202729	0.673242	0.29096	0.319821	0.0633761	0.28165	0.213997	0.201337	0.260181	0.180255	0.0889009	0.128016	0.146634	0.207324	0.210937	0.248677	0.138301	0.0590893
Folr2	ENSMUSG00000032725	protein_coding	1.10123	0.0789173	1.15178	0.112948	1.51119	0.326516	3.22437	3.86791	1.14854	1.45206	0.851013	1.80341	0.525296	1.18277	4.08334	0.51692	0.470388	0.725537	0.49981	0.565665	0.561774	0.406185
Tbc1d4	ENSMUSG00000033083	protein_coding	0.264679	0.13992	0.451848	0.274686	-0.0249428	0.911419	7.08492	2.97302	2.9673	6.06775	3.82202	3.41342	3.44586	3.27768	2.67177	2.96705	2.21807	3.56318	2.50765	3.38242	3.52316	2.20601
Gm609	ENSMUSG00000053182	protein_coding	0.47637	0.304874	-0.0990992	0.855745	-0.363175	0.532984	0.0623673	0.0201629	0.0097	0.0539034	0.0521255	0.0308262	0.032175	0.0413977	0.0238199	0.0211079	0.031431	0.01111	0.00942	0.0426433	0.0423499	0.018094
Ttll7	ENSMUSG00000036745	protein_coding	0.662792	0.0134788	-0.0807959	0.671947	-0.158125	0.51965	36.1912	34.3705	20.2656	29.6035	32.9817	30.9095	28.0106	35.4661	18.497	16.6553	17.6279	19.3204	25.269	25.162	13.6283	16.3932
Cxcl14	ENSMUSG00000021508	protein_coding	0.953824	0.0245969	0.39885	0.127287	0.613139	0.00231076	44.6225	38.8458	36.0528	33.7269	24.6057	39.2953	18.3957	33.9362	21.7805	20.0401	26.829	23.1357	14.928	13.3665	16.3694	15.3427
Ddx3y	ENSMUSG00000069045	protein_coding	1.61009	0.00111862	0.127183	0.636435	0.998828	0.255168	28.4194	20.8311	13.5337	30.4775	21.1789	23.2103	21.8083	19.1945	22.6182	13.1737	20.0347	0.0730431	13.3503	5.70732	2.28711	6.62776
Rph3al	ENSMUSG00000020847	protein_coding	0.166669	0.0644158	0.122653	0.0550975	-0.448877	0.00409692	4.62097	4.49341	4.40333	4.84242	4.2373	4.55614	3.97529	4.095	2.68171	2.92478	2.34696	3.05322	4.04618	3.93919	3.71648	3.322
Rorc	ENSMUSG00000028150	protein_coding	0.304377	0.00721084	0.179892	0.171385	-0.253426	0.0481731	50.7426	47.455	48.5931	63.0462	46.583	47.5925	41.6456	49.4165	30.227	30.9255	27.7182	36.9678	39.5843	40.3806	35.4912	34.5478
Sdf2l1	ENSMUSG00000022769	protein_coding	0.797547	0.0302992	0.0269521	0.926384	0.0868751	0.525218	3.05735	4.20745	3.89539	2.31392	3.0249	3.43073	2.2167	4.5524	1.89356	2.13941	1.70737	2.34044	2.0218	1.86445	2.10412	1.61817
Ubr4	ENSMUSG00000066036	protein_coding	0.576473	0.0121252	-0.99837	0.00837147	-1.15845	0.00354891	10.0855	14.5726	4.27882	7.62942	17.225	16.9802	17.794	21.0508	4.98081	4.91475	5.51474	6.53575	11.0828	15.6605	13.1562	9.08795
Eda2r	ENSMUSG00000034457	protein_coding	2.25097	0.000594214	-0.0536862	0.876472	1.46081	0.00285295	14.2594	7.83062	7.44265	16.5541	12.9062	9.60213	9.78973	15.5359	7.26539	5.34938	5.82731	9.21924	2.80975	3.06838	2.26369	1.90727
Lrrc30	ENSMUSG00000073375	protein_coding	0.292465	0.33922	0.160935	0.343009	-0.282547	0.423909	90.7745	112.776	117.147	121.165	109.338	109.286	71.7757	104.822	87.6677	66.2976	56.7644	54.5751	100.892	111.57	56.3291	53.9093
Abhd15	ENSMUSG00000000686	protein_coding	1.39533	0.0256404	0.264081	0.579599	0.923891	0.00524684	0.196082	0.453495	0.633612	0.344158	0.181531	0.268386	0.404631	0.500591	0.31108	0.214404	0.258449	0.193457	0.150355	0.123757	0.122905	0.118151
Chchd6	ENSMUSG00000030086	protein_coding	0.618976	0.00445499	0.145295	0.370901	0.0316533	0.897593	1.84631	1.94869	2.6022	2.51565	1.83358	2.09355	1.84897	2.28285	1.7629	1.17624	1.49606	0.928653	1.59113	1.09532	1.14309	1.4179
Smyd2	ENSMUSG00000026603	protein_coding	0.409039	0.00897648	0.181426	0.115631	-0.141617	0.445463	183.633	220.294	177.446	177.174	170.215	158.976	155.502	184.216	91.9687	106.782	111.675	146.245	137.202	143.512	105.919	117.139
Psg16	ENSMUSG00000066760	protein_coding	0.22108	0.770363	0.234601	0.698524	-0.275008	0.696906	0.0583898	0.0728112	0.0233602	0.0692101	0.00837	0.0329832	0.060246	0.0885886	0.057345	0.0423466	0.00841	0.0267466	0.0755909	0.0427754	0.0085	0.0363002
Lrrc25	ENSMUSG00000049988	protein_coding	1.6988	0.0636704	1.29411	0.147302	2.26351	0.16468	0.683248	1.63923	0.369261	0.634036	0.504925	0.177741	0.148414	0.525129	1.23609	0.292095	0.362457	0.115307	0.0977634	0.147526	0.109883	0.0625971
Abcg3	ENSMUSG00000029299	protein_coding	0.420488	0.261288	1.52465	0.111259	1.21672	0.029741	0.502909	0.737893	0.108339	0.254108	0.193995	0.127473	0.13305	0.102713	0.369377	0.222579	0.168966	0.20674	0.128543	0.14548	0.0525377	0.0897872
1190003K10Rik	ENSMUSG00000096537	protein_coding	-0.365264	0.327534	0.115854	0.721481	-0.976718	0.0193998	1.83611	1.21418	1.5582	1.34168	1.6741	0.783779	1.98059	1.05256	0.66939	1.18635	0.757095	0.981244	2.38241	1.32676	1.40264	1.96128
BC052040	ENSMUSG00000040282	protein_coding	0.507225	0.00820985	-0.130954	0.391509	-0.350539	0.122034	2.74729	1.72531	2.14208	2.17249	2.29086	2.34121	2.33503	2.65501	1.29048	1.18631	1.15644	1.67632	1.96499	1.9864	1.42594	1.39254
Hbb-bt	ENSMUSG00000073940	protein_coding	0.134225	0.497238	0.413466	0.429949	-0.178975	0.425209	72.6712	190.542	103.521	56.528	95.7428	87.8666	54.825	79.3577	62.0017	55.6037	89.5905	48.5804	61.4888	71.1266	76.4076	80.5363
Alox5	ENSMUSG00000025701	protein_coding	0.703521	0.0319302	0.486295	0.173376	0.463681	0.152717	0.32332	0.162197	0.166522	0.18501	0.134181	0.154296	0.161047	0.148007	0.114969	0.113199	0.134849	0.142996	0.0404133	0.102911	0.13627	0.0873326
Lyz2	ENSMUSG00000069516	protein_coding	1.441	0.00587166	1.51295	0.163696	2.2282	0.0528267	83.9618	254.784	58.5984	63.7917	48.8859	44.5023	22.6837	45.5068	137.633	47.3241	52.3366	41.5466	12.1569	14.9084	18.3783	14.0678
Dio3	ENSMUSG00000075707	protein_coding	1.36249	0.145828	0.155531	0.780578	0.792666	0.23189	0.180404	0.153099	0.0842041	0.0935529	0.180935	0.178337	0.0698022	0.0299368	0.0516764	0.0915856	0.0454589	0.120513	0.0204356	0.0925128	0.0459381	0.0196271
Olfr1372-ps1	ENSMUSG00000108218	transcribed_unprocessed_pseudogene	0.89914	0.00125798	0.253228	0.375563	0.427075	0.195016	0.558677	1.08369	0.584742	0.80769	0.645215	0.535538	0.646307	0.719192	0.252171	0.532866	0.580172	0.470466	0.368204	0.381991	0.379363	0.235758
Gm1305	ENSMUSG00000087236	protein_coding	0.453299	0.325633	0.042008	0.92604	-0.22886	0.791228	0.159273	0.167348	0.0247803	0.110126	0.106494	0.104965	0.0958625	0.140961	0.0152077	0.0404288	0.053512	0.170235	0.132307	0.0272254	0.121671	0.0462082
Phldb3	ENSMUSG00000074277	protein_coding	0.929618	0.0507755	0.0231971	0.932698	0.228868	0.654255	0.213558	0.281098	0.213597	0.268953	0.29068	0.241268	0.125912	0.303758	0.26217	0.139393	0.0922507	0.0978242	0.193529	0.125159	0.0932233	0.0929362
Fa2h	ENSMUSG00000033579	protein_coding	-0.0300151	0.946641	0.449166	0.166347	-0.303513	0.605125	0.410903	0.236163	0.355166	0.252543	0.290004	0.135398	0.251238	0.242441	0.052312	0.278136	0.153393	0.276524	0.11033	0.374603	0.29452	0.158948
Sfrp4	ENSMUSG00000021319	protein_coding	-0.0824677	0.883019	1.01364	0.464183	0.210657	0.614177	5.60489	0.707951	0.535387	0.91928	0.627501	1.77816	0.645551	0.795985	1.10519	0.714665	1.44518	1.44891	0.566983	1.63096	1.19489	0.68069
Rab6b	ENSMUSG00000032549	protein_coding	0.537136	0.0795662	0.0691344	0.571855	-0.114049	0.722101	3.76703	3.99773	3.03238	3.72766	3.46782	3.60692	2.92917	3.84127	2.34577	1.89392	2.16442	2.4119	2.11915	3.75154	2.09456	1.57598
2310065F04Rik	ENSMUSG00000087410	lincRNA	0.492043	0.00642098	-0.64964	0.000426545	-0.877	0.00224969	49.8279	47.5504	58.004	44.3031	83.2591	71.5729	82.6737	75.7563	25.866	31.8313	31.5833	31.9981	68.6852	55.9023	46.3074	51.8397
Ccdc116	ENSMUSG00000022768	protein_coding	-0.958385	0.486746	0.00157381	0.995441	-1.67585	0.340332	0.0316362	0.0204555	0.0393767	0.0218743	0.0317292	0.0208491	0.0326419	0.027999	0.0362485	0.0107071	0.0106291	0.0112712	0.0286692	0.162233	0.0107411	0.0183566
Npm2	ENSMUSG00000047911	protein_coding	-0.283874	0.337135	0.437419	0.237531	-0.565462	0.0503096	0.872392	0.623451	0.60007	0.380968	0.644704	0.317724	0.379	0.487637	0.368265	0.466195	0.277677	0.392605	0.707355	0.612189	0.467675	0.439592
Lcn2	ENSMUSG00000026822	protein_coding	1.87698	0.0360581	-0.47388	0.373115	0.685298	0.270015	0.541024	1.16794	0.667967	0.905035	1.31278	1.86325	0.432172	0.949921	0.839864	0.513881	0.492543	0.149229	0.253049	0.501184	0.213315	0.273418
Cd82	ENSMUSG00000027215	protein_coding	1.95685	2.77224e-06	-0.314533	0.226154	0.924694	2.83359e-05	5.56034	6.41232	11.59	7.34686	8.86158	10.0596	9.02218	10.496	4.99206	4.40822	4.83672	4.55905	2.33306	2.70296	2.73091	2.13469
E230013L22Rik	ENSMUSG00000096957	lincRNA	1.07515	0.0289835	-0.0756716	0.85619	0.282586	0.390976	0.863264	2.08119	1.33542	0.818588	1.68213	0.755841	1.29789	1.63717	0.876076	0.701202	0.944692	0.57997	0.603489	0.986562	0.401959	0.558146
Hoxa13	ENSMUSG00000038203	protein_coding	0.480287	0.02417	-0.0482947	0.722993	-0.284699	0.189448	4.42591	3.77173	3.37097	3.13064	3.26883	4.06398	3.85964	4.0072	2.12183	2.01186	2.27717	2.53351	2.50047	3.47568	2.90477	2.01472
Trib3	ENSMUSG00000032715	protein_coding	0.153061	0.442254	1.04597	0.0353052	0.482424	0.0471252	1.20638	1.17003	2.2322	1.16182	0.90744	0.638865	0.533453	0.714962	0.64176	0.962403	0.825105	1.08218	0.702792	0.552356	0.658266	0.59999
Rpl37rt	ENSMUSG00000072692	transcribed_processed_pseudogene	0.630451	0.0635276	0.275175	0.152706	0.189541	0.531587	42.5513	42.2732	48.9845	41.4802	36.571	28.584	31.5304	48.1649	33.1309	17.3681	29.2061	27.0017	29.4031	12.7989	26.0418	25.3258
Kif5c	ENSMUSG00000026764	protein_coding	1.23172	0.00387827	1.07688	0.216532	1.59323	0.00285053	0.87812	0.18028	0.215403	0.425455	0.231425	0.183749	0.152108	0.238254	0.315796	0.175714	0.303643	0.239778	0.104553	0.118329	0.0587573	0.0613657
4933411K16Rik	ENSMUSG00000090369	protein_coding	0.95072	0.429368	-0.41566	0.668811	-0.177855	0.758721	0.232205	0.22521	0.154832	0.137618	0.099809	0.655839	0.0684534	0.17615	0.152033	0.0673619	0.167177	0.0709107	0.120244	0.238153	0.101363	0.0577436
Pctp	ENSMUSG00000020553	protein_coding	0.484351	0.00413849	-0.00231137	0.981329	-0.229354	0.0746417	2.25274	2.5925	2.11863	2.2318	2.56285	2.09397	2.41108	2.14252	1.57952	1.31434	1.33864	1.38358	1.752	1.8449	1.42125	1.56563
Mapk4	ENSMUSG00000024558	protein_coding	1.46657	0.00631848	-1.16937	0.0247876	-0.413335	0.454851	0.178024	0.0657758	0.0712226	0.0703379	0.26357	0.184364	0.148696	0.270097	0.0582795	0.0172147	0.0512675	0.10873	0.0614582	0.0956393	0.112251	0.0442701
Acsl6	ENSMUSG00000020333	protein_coding	0.888474	0.00516893	0.206469	0.332782	0.388561	0.0130746	8.60697	7.4565	8.78896	11.5271	8.13211	6.07541	7.55611	9.76492	5.70861	5.76191	5.36152	5.46336	4.64051	5.09093	3.54619	3.75362
Itgb8	ENSMUSG00000025321	protein_coding	0.83801	0.0187244	0.188958	0.713037	0.320615	0.177472	0.165561	0.0642295	0.0579569	0.210346	0.0954773	0.130931	0.128118	0.082421	0.0711368	0.0882526	0.0750934	0.0707825	0.0525117	0.0764109	0.0758851	0.0396269
Nek6	ENSMUSG00000026749	protein_coding	0.685262	0.0116711	-0.0232527	0.912126	-0.0439885	0.857101	2.80289	3.49752	2.14984	2.003	2.60115	2.84679	2.28802	2.88714	1.65471	1.54007	1.84322	1.37003	1.72303	2.30939	1.2055	1.36851
Nt5c1a	ENSMUSG00000054958	protein_coding	1.08639	0.000649341	-0.669831	0.0636825	-0.289345	0.146647	10.9566	9.71675	2.87226	11.8306	14.0747	11.1278	16.1831	14.8941	6.66392	4.64797	6.16471	4.21105	6.69869	7.77373	6.15326	5.87848
A530020G20Rik	ENSMUSG00000097124	antisense	0.357678	0.287755	0.856064	0.118588	0.508115	0.128576	0.279058	0.117675	0.14724	0.125836	0.121686	0.0479755	0.0876305	0.112749	0.125116	0.0862332	0.134521	0.0648402	0.0659702	0.0871062	0.0617906	0.0739203
Gm43549	ENSMUSG00000106334	lincRNA	-0.0895388	0.750891	0.226865	0.636994	-0.568092	0.155389	0.395673	1.01778	0.273007	0.588793	0.500358	0.391138	0.550251	0.502435	0.413935	0.209604	0.312113	0.459681	0.467692	0.705753	0.595763	0.299459
Mme	ENSMUSG00000027820	protein_coding	0.757179	0.00700476	0.675976	0.172749	0.727808	0.0110307	1.3485	0.857815	0.377649	0.818588	0.525074	0.588108	0.384672	0.631833	0.372641	0.495322	0.595648	0.623157	0.319884	0.309151	0.327223	0.303777
Cfh	ENSMUSG00000026365	protein_coding	0.866745	0.1178	0.640285	0.360675	0.802447	0.0300354	8.49281	3.6911	2.19571	2.97962	2.39921	4.76347	1.66517	2.30962	3.47535	1.91753	3.16104	2.09807	1.41583	1.8665	1.41065	1.41461
Pdgfc	ENSMUSG00000028019	protein_coding	0.596436	0.0109947	-0.0206593	0.954292	-0.128461	0.729603	0.566711	0.357702	0.218328	0.223909	0.369895	0.320123	0.361973	0.33437	0.206137	0.292268	0.253869	0.0865309	0.317918	0.212194	0.183247	0.203561
Sema4f	ENSMUSG00000000627	protein_coding	1.16568	0.109594	0.352094	0.443188	0.81615	0.0448776	0.121151	0.134287	0.08886	0.0718005	0.138865	0.0684354	0.0267861	0.0919044	0.0694065	0.0878633	0.0523335	0.0462461	0.0470521	0.0266258	0.0264426	0.0451906
Cdkn2aipnl	ENSMUSG00000020392	protein_coding	0.23021	0.210902	0.0825293	0.405606	-0.388436	0.081348	22.9356	25.8954	23.3092	26.2124	24.6678	24.0363	19.4431	24.737	15.8319	14.6228	13.1965	16.8426	23.1575	23.571	15.3836	17.0727
Tmem229a	ENSMUSG00000048022	protein_coding	0.987178	0.0335204	-0.100663	0.85143	0.186733	0.730204	0.133152	0.0344376	0.124298	0.0276196	0.071223	0.0789754	0.109908	0.0824903	0.0610256	0.0540776	0.0626304	0.0189755	0.0241328	0.0364167	0.0813738	0.0309041
Usp27x	ENSMUSG00000046269	protein_coding	0.818595	0.203909	0.0941586	0.861126	0.214361	0.589245	0.214064	0.0830463	0.0799319	0.155411	0.214693	0.105805	0.121478	0.0568359	0.0735817	0.0760715	0.0755168	0.102959	0.0484969	0.120751	0.0763129	0.0372626
Hba-a2	ENSMUSG00000069917	protein_coding	0.223497	0.198383	0.13778	0.702971	-0.337049	0.0958508	259.155	590.695	422.21	237.462	372.942	357.681	268.668	372.74	256.124	222.782	272.625	178.768	264.081	258.825	292.975	359.245
Nudt10	ENSMUSG00000073293	protein_coding	-0.0493157	0.838909	0.132241	0.609685	-0.610474	0.10517	0.851077	1.37573	0.722258	1.23042	1.08637	0.764838	1.03779	0.924415	0.561453	0.916501	0.389922	0.716698	1.35554	1.03158	0.840603	0.718297
Gm28557	ENSMUSG00000100235	protein_coding	0.0631461	0.755535	0.210921	0.524897	-0.419046	0.186855	0.663444	1.04893	0.415713	1.04627	0.665393	0.664824	0.79706	0.615319	0.624795	0.406017	0.320613	0.611969	0.650637	0.605869	0.490618	0.878019
Lrrc3	ENSMUSG00000051652	protein_coding	0.574059	0.0564759	-0.211346	0.4276	-0.329896	0.282889	0.255741	0.248037	0.139262	0.287344	0.331303	0.294945	0.252876	0.198046	0.134303	0.0973736	0.150366	0.193618	0.16416	0.251363	0.141097	0.16694
Pcdhga2	ENSMUSG00000103332	protein_coding	1.04166	0.000900216	-0.481197	0.0362441	-0.131789	0.609362	0.273358	0.321935	0.182272	0.222759	0.323118	0.308828	0.362632	0.401775	0.134233	0.168512	0.118083	0.19826	0.115013	0.200257	0.159103	0.203931
Plcl1	ENSMUSG00000038349	protein_coding	0.867463	0.000374578	0.0794537	0.592001	0.254746	0.121682	4.65512	4.08332	3.15054	3.81983	3.63205	4.27016	3.6659	3.29896	2.30608	2.36326	2.95323	2.09996	2.25195	2.20463	1.95239	1.73982
Zfp951	ENSMUSG00000072774	protein_coding	0.924087	0.032266	0.290765	0.603577	0.522973	0.00237371	0.696827	0.234665	0.171657	0.521958	0.349437	0.449659	0.349503	0.179874	0.288317	0.245664	0.234118	0.237918	0.175409	0.198521	0.157724	0.16847
Klhl29	ENSMUSG00000020627	protein_coding	1.11073	1.13497e-05	-0.44139	0.011833	-0.0224429	0.89299	1.2158	1.01522	0.825418	0.8294	1.38891	1.25328	1.28799	1.34646	0.730045	0.61392	0.484933	0.576773	0.653991	0.713489	0.549646	0.526261
Hhipl1	ENSMUSG00000021260	protein_coding	0.0584855	0.90497	0.298168	0.540808	-0.33483	0.524527	0.35146	0.835137	0.344493	0.874837	0.45824	0.746977	0.308237	0.443249	0.543643	0.21411	0.318823	0.413215	0.222948	0.738948	0.626469	0.290602
Cd300lh	ENSMUSG00000069607	protein_coding	0.160831	0.697667	1.45589	0.120456	0.926687	0.224024	1.55816	2.44922	0.702195	0.501529	0.269437	0.584251	0.332626	0.713284	1.47751	0.436429	1.02896	0.287139	0.243452	0.440847	0.547268	0.467642
Morn1	ENSMUSG00000029049	protein_coding	0.331827	0.302312	0.142834	0.50328	-0.213611	0.468048	0.38148	0.411098	0.326437	0.450602	0.467624	0.26188	0.382673	0.309486	0.218548	0.247461	0.213615	0.294477	0.268879	0.336911	0.366973	0.15679
Hba-a1	ENSMUSG00000069919	protein_coding	0.240211	0.194819	0.16267	0.67108	-0.28522	0.205681	175.443	394.885	295.083	142.551	259.754	237.411	179.915	223.404	154.835	147.739	203.428	119.609	172.63	161.203	191.734	236.801
Eif2s3y	ENSMUSG00000069049	protein_coding	1.32831	0.0117059	0.752685	0.00254784	1.39322	0.141216	17.7676	21.1056	18.8763	23.8018	14.8075	9.9837	12.1005	11.5088	18.404	14.5102	17.6313	0.0823117	9.88005	4.26512	1.69207	3.43755
Dpep1	ENSMUSG00000019278	protein_coding	1.05101	0.0337023	0.468624	0.222456	0.832303	0.0198499	16.2806	12.0853	9.32473	8.41089	7.2935	12.2976	4.91087	8.8134	7.63016	5.22663	9.61523	6.15699	4.81299	3.8549	3.8908	3.52027
Gm21769	ENSMUSG00000094614	pseudogene	0.473132	0.361541	0.264415	0.596845	0.0505882	0.932593	0.409017	0.187909	0.100479	0.413047	0.20511	0.170244	0.277644	0.271494	0.258989	0.153002	0.162735	0.115044	0.117049	0.143511	0.339864	0.0655776
Cyp1a1	ENSMUSG00000032315	protein_coding	0.369733	0.59473	0.489479	0.473084	0.173393	0.654114	0.961348	1.83087	0.587403	2.28417	2.05106	0.380131	0.883699	0.71933	0.961311	0.851861	1.10991	0.597827	0.538551	1.25487	0.872368	0.456392
Fgf9	ENSMUSG00000021974	protein_coding	0.582321	0.00341505	0.04743	0.855429	-0.0553835	0.811832	1.10527	0.520378	0.631087	0.901483	0.807176	0.742547	0.708603	0.797754	0.430334	0.468501	0.400189	0.665225	0.437598	0.638329	0.535568	0.429625
Zfp108	ENSMUSG00000030486	protein_coding	0.39064	0.132552	0.185834	0.459769	-0.108584	0.700856	1.43003	0.864803	0.958011	1.30866	1.29924	0.798287	0.88529	1.02738	0.539744	0.512455	0.813949	0.971016	0.731806	0.828229	0.942483	0.556426
Rxrg	ENSMUSG00000015843	protein_coding	0.472876	0.0028479	-0.154557	0.322427	-0.366431	0.0518048	32.146	38.31	32.2409	22.5712	34.8189	34.91	33.7231	35.9815	16.4639	20.7813	22.1966	18.4893	29.6187	26.6331	20.5022	23.7116
Nipal2	ENSMUSG00000038879	protein_coding	0.472883	0.352753	0.686279	0.0747957	0.475228	0.0771135	0.131648	0.116075	0.0893774	0.111713	0.0720191	0.070985	0.0246969	0.111216	0.0822769	0.0607578	0.0723776	0.0639587	0.0650734	0.0368237	0.0365704	0.0624989
Wnt6	ENSMUSG00000033227	protein_coding	0.584423	0.107303	0.406138	0.164615	0.306979	0.495388	0.375911	0.384842	0.4094	0.259917	0.230399	0.165157	0.323217	0.360416	0.119643	0.381676	0.210496	0.178571	0.132477	0.19277	0.212715	0.181766
Diras2	ENSMUSG00000047842	protein_coding	0.962153	0.0835765	-0.270839	0.625065	0.0085831	0.983932	0.0947559	0.0204226	0.029485	0.0873562	0.0633562	0.0520388	0.108631	0.0559078	0.0361901	0.0427596	0.0318358	0.0337593	0.028623	0.0323944	0.064343	0.0183271
Bex1	ENSMUSG00000050071	protein_coding	0.844754	0.000671609	0.0998515	0.584794	0.262624	0.0482017	13.2392	12.7281	17.1511	10.5285	12.2716	12.477	10.9121	14.3987	7.65102	8.26915	8.44228	9.0761	6.57592	6.84856	8.33471	6.1142
Slc9b2	ENSMUSG00000037994	protein_coding	1.24292	0.0213482	0.130373	0.732115	0.691772	0.374056	0.0582942	0.0646151	0.023322	0.0431855	0.0250567	0.0411615	0.0515549	0.0552772	0.0572511	0.00846	0.0167876	0.0356037	0.00755	0.0256232	0.0254469	0.0144963
Gdf10	ENSMUSG00000021943	protein_coding	0.310394	0.384826	0.635455	0.369183	0.266373	0.385023	3.41461	1.31053	1.09093	0.871158	0.677602	1.33575	0.885498	1.40597	0.899647	0.760138	1.32514	1.19052	0.562611	0.749106	1.19032	0.969456
B3gnt8	ENSMUSG00000059479	protein_coding	0.437692	0.256261	0.518576	0.00231457	0.277786	0.538116	0.143008	0.1533	0.182682	0.163933	0.120782	0.111607	0.11649	0.0999207	0.0689925	0.137559	0.0986237	0.0965375	0.0272833	0.131232	0.10733	0.0655098
Polq	ENSMUSG00000034206	protein_coding	1.25826	0.0012972	-0.340061	0.26942	0.241398	0.157869	0.316686	0.224629	0.123546	0.205894	0.218065	0.275676	0.263353	0.345116	0.146225	0.124778	0.152453	0.121247	0.141351	0.0921068	0.120359	0.106961
Mab21l1	ENSMUSG00000056947	protein_coding	0.368198	0.360186	0.29157	0.566048	-0.0148911	0.960199	0.587835	0.231614	0.20578	0.361992	0.184238	0.345026	0.189538	0.414575	0.147336	0.186516	0.240702	0.294513	0.16647	0.188404	0.299372	0.223837
Cdkl1	ENSMUSG00000020990	protein_coding	0.355418	0.261146	0.690406	0.172791	0.372029	0.120958	1.02993	0.841182	0.253011	0.815196	0.543661	0.29472	0.587264	0.39579	0.496876	0.412786	0.382457	0.550408	0.368422	0.47256	0.276064	0.306667
Csf3r	ENSMUSG00000028859	protein_coding	1.94438	0.000186492	-0.129087	0.714673	1.14295	0.124965	0.304423	0.996478	0.532838	0.828795	0.776016	0.764873	0.798338	0.572524	0.770277	0.386365	0.242913	0.271147	0.264377	0.247175	0.0904379	0.154559
Slc6a17	ENSMUSG00000027894	protein_coding	0.926001	0.0469234	-0.500623	0.197866	-0.246874	0.347696	0.391756	0.639016	0.398952	0.498652	0.62508	1.03858	0.615501	0.449154	0.249939	0.262163	0.260251	0.437753	0.326775	0.442884	0.371821	0.294474
Acss3	ENSMUSG00000035948	protein_coding	0.601533	0.0773993	-0.189288	0.631487	-0.259359	0.218568	0.764805	0.595365	0.206669	0.574037	0.444083	0.547134	0.581455	0.868359	0.403562	0.296309	0.375293	0.268897	0.446852	0.454124	0.41	0.297794
Hpgds	ENSMUSG00000029919	protein_coding	0.615681	0.317521	1.84307	0.080169	1.78881	0.0695071	0.38297	0.866677	0.202585	0.291277	0.166441	0.138813	0.0790287	0.101682	0.468056	0.116653	0.347407	0.163731	0.0231368	0.0916485	0.169033	0.0333322
Hsf4	ENSMUSG00000033249	protein_coding	0.705531	0.00065788	0.0291889	0.765098	0.0647786	0.736107	8.01696	7.77546	9.53157	8.82936	8.381	8.5188	7.38266	9.18683	4.36847	5.38242	4.73778	6.97781	5.53755	5.83865	4.76113	4.3866
Tox	ENSMUSG00000041272	protein_coding	0.222422	0.64178	0.330014	0.567165	-0.11747	0.77072	0.09626	0.0583502	0.0168486	0.0499178	0.0422375	0.041631	0.0682825	0.0239605	0.0275734	0.0305426	0.0424478	0.038582	0.049068	0.0555332	0.0306395	0.0157089
Peli3	ENSMUSG00000024901	protein_coding	0.638008	0.00534028	0.245686	0.440001	0.213852	0.313883	1.47514	0.985073	0.553076	1.12864	0.933765	0.944263	0.748539	0.866792	0.664995	0.527899	0.60936	0.801258	0.624565	0.682056	0.517259	0.420951
Slc40a1	ENSMUSG00000025993	protein_coding	0.214989	0.323436	0.179912	0.370741	-0.273918	0.264981	12.0927	11.0915	7.03483	9.46613	9.79903	8.46024	9.18669	7.58636	6.57874	6.36595	6.62663	5.39146	9.66391	8.80534	5.24823	6.4647
Foxd3	ENSMUSG00000067261	protein_coding	0.0107485	0.971122	0.0795899	0.825116	-0.578364	0.139114	0.35456	0.324775	0.570026	0.245154	0.335846	0.506272	0.284535	0.287646	0.203126	0.259998	0.119124	0.35791	0.249905	0.383844	0.461457	0.308595
Pthlh	ENSMUSG00000048776	protein_coding	0.79384	0.0161046	0.171202	0.380035	0.298715	0.22087	2.12064	2.00191	1.79486	1.58358	1.33284	1.78887	1.40036	2.13959	1.39309	1.2919	1.22548	0.815977	1.25555	0.869986	0.8064	0.910558
Slc38a4	ENSMUSG00000022464	protein_coding	0.613029	0.0515799	-0.27392	0.201581	-0.326299	0.396703	26.8503	26.0415	18.7176	15.0411	27.5333	25.18	23.0069	29.048	12.144	14.8307	17.1977	10.4617	26.3056	18.1291	9.83985	14.2253
Qpct	ENSMUSG00000024084	protein_coding	0.534534	0.0220457	0.864141	0.0381014	0.733547	0.20948	1.64171	1.52303	0.799589	1.01175	0.763612	0.752647	0.490986	0.726482	1.44487	0.507315	0.57556	0.610334	0.431229	0.488048	0.533159	0.434877
AW551984	ENSMUSG00000038112	protein_coding	1.03502	0.212834	0.342795	0.675741	0.713139	0.199886	0.286016	0.1387	0.0140525	0.101482	0.0830374	0.200893	0.062128	0.0799365	0.0776165	0.091706	0.0910373	0.0804479	0.0477458	0.0385977	0.114996	0.00655
Hsd17b14	ENSMUSG00000030825	protein_coding	1.04373	0.074327	-0.369186	0.367035	0.00993244	0.984242	0.435977	0.813162	0.720053	0.730432	0.5718	1.29294	0.553645	1.06851	0.345834	0.578868	0.169014	0.609365	0.516654	0.584728	0.444069	0.145945
Gm11730	ENSMUSG00000087057	antisense	0.776475	0.099679	-0.0400631	0.911618	0.0722121	0.877376	0.773084	0.803353	1.23716	1.77542	1.10765	1.58303	0.854635	1.17292	0.632708	0.897075	0.834875	0.531189	0.650537	1.24596	0.281226	0.576739
Lgi2	ENSMUSG00000039252	protein_coding	0.91892	0.00402738	0.103762	0.663218	0.360584	0.247944	0.708263	0.510095	0.399318	0.43638	0.414954	0.485249	0.434125	0.577183	0.321394	0.299042	0.445292	0.23235	0.292322	0.266109	0.299991	0.152585
Gm29096	ENSMUSG00000100181	protein_coding	1.39515	0.194683	-0.692702	0.409603	0.0404582	0.945814	0.220217	0.160187	0.0513934	0.256947	0.0552161	0.217693	0.25562	0.584695	0.0946209	0.139746	0.0832365	0.117687	0.149673	0.197626	0.028038	0.0479171
Mypop	ENSMUSG00000048481	protein_coding	0.020104	0.927129	0.201278	0.259741	-0.44024	0.0303407	4.90399	5.14412	5.26556	4.75873	4.11626	4.57731	3.14886	5.61615	2.89388	3.09865	3.09726	3.59933	4.76831	3.75602	5.10219	3.59045
Kcnk1	ENSMUSG00000033998	protein_coding	0.690623	0.036809	-0.763342	0.0290701	-0.733233	0.101883	0.377999	0.328021	0.167146	0.206337	0.339203	0.530999	0.513177	0.448987	0.0911804	0.242397	0.200525	0.148848	0.252403	0.183638	0.283694	0.415573
Aldh18a1	ENSMUSG00000025007	protein_coding	1.51902	0.103273	-0.722656	0.288615	0.136262	0.462592	1.48395	1.77725	1.47972	1.64401	1.78146	5.27877	1.46153	2.01478	0.863028	1.01589	1.21244	0.94925	0.896517	0.899341	1.15652	0.724063
Atrip	ENSMUSG00000025646	protein_coding	0.299598	0.409226	0.178866	0.672756	-0.181585	0.710206	1.05455	1.03511	0.272793	1.06737	0.445996	0.753587	0.970089	0.860216	0.305712	0.361208	0.960465	0.543196	0.368442	0.59942	0.918826	0.575032
Tspan33	ENSMUSG00000001763	protein_coding	1.00811	0.00150689	-0.0848459	0.502662	0.263944	0.163417	1.3394	1.17941	1.44776	1.3983	1.51126	1.21081	1.31834	1.64944	0.888495	0.832071	0.781595	0.894745	0.798542	0.885683	0.646229	0.498518
Epha7	ENSMUSG00000028289	protein_coding	0.611213	0.00166194	-0.827108	0.00727957	-0.87496	0.00387783	0.477043	0.507593	0.250764	0.302623	0.724635	0.595192	0.769373	0.639444	0.137974	0.221018	0.308103	0.306916	0.470077	0.484513	0.42457	0.407138
2810032G03Rik	ENSMUSG00000037735	lincRNA	1.53211	0.00264515	-0.479494	0.0946368	0.393569	0.397935	0.389535	0.237875	0.228954	0.254374	0.289393	0.484904	0.372147	0.402208	0.214897	0.102539	0.247209	0.138782	0.183038	0.0443904	0.132255	0.175797
Twist2	ENSMUSG00000007805	protein_coding	0.653344	0.270414	0.0320609	0.96423	0.0263938	0.930033	0.317299	0.0979176	0.134636	0.0598338	0.0433952	0.242375	0.119049	0.191467	0.132203	0.0878633	0.0581484	0.107908	0.0914902	0.0739607	0.0881422	0.125529
Nat1	ENSMUSG00000025588	protein_coding	0.869672	0.0121859	-0.621882	0.0259155	-0.409995	0.194776	0.849622	0.725145	0.793125	0.669699	1.3293	1.411	1.12209	0.812095	0.272577	0.483085	0.479562	0.690156	0.800736	0.592542	0.484618	0.680319
Itgb5	ENSMUSG00000022817	protein_coding	0.518369	0.00748154	0.0298974	0.78339	-0.107019	0.467728	54.1652	48.0303	50.5253	52.7456	46.6906	50.8389	44.0718	59.651	32.6379	29.3643	28.1895	40.2692	36.5733	39.4091	31.8152	32.7088
Gspt2	ENSMUSG00000071723	protein_coding	0.84896	0.177358	0.55366	0.350808	0.74888	0.10556	0.339004	0.164396	0.0904175	0.188355	0.206429	0.167559	0.0624608	0.0964376	0.110979	0.172101	0.0976265	0.116465	0.131661	0.0745045	0.0369959	0.0526885
Hsd17b7	ENSMUSG00000026675	protein_coding	1.14204	0.00887714	-0.347374	0.2756	0.141299	0.390745	2.81626	2.64443	1.5573	3.22784	2.46472	4.30009	2.50786	3.76251	1.30512	1.52079	1.94362	1.7447	1.71496	1.50859	1.32464	1.35829
Hif3a	ENSMUSG00000004328	protein_coding	0.398995	0.565637	0.171168	0.741809	-0.083076	0.888494	0.204669	0.20512	0.114636	0.283029	0.20527	0.323717	0.0703917	0.11774	0.20324	0.0761962	0.110023	0.123962	0.142196	0.258891	0.0833869	0.0593786
Plcxd2	ENSMUSG00000087141	protein_coding	0.362927	0.270102	-0.0648672	0.905906	-0.354638	0.312441	0.262869	0.236295	0.0478808	0.0731455	0.173617	0.202814	0.119074	0.153206	0.110192	0.0781171	0.103397	0.102791	0.174304	0.144665	0.124078	0.0613829
Spink2	ENSMUSG00000053030	protein_coding	0.973441	0.0589813	-0.167861	0.644947	0.15324	0.847999	0.116187	0.394404	0.271152	0.361508	0.291321	0.401993	0.359641	0.231365	0.0665628	0.353906	0.0585542	0.248368	0.31587	0.0595815	0.177515	0.101125
Adi1	ENSMUSG00000020629	protein_coding	0.357927	0.0240368	0.158958	0.126631	-0.134816	0.248121	61.7246	59.6533	62.0158	56.5911	52.4849	54.6826	45.8805	61.8995	35.8484	37.5091	35.4007	43.9993	46.0594	45.1579	38.8148	37.6882
Masp2	ENSMUSG00000028979	protein_coding	-0.230963	0.497008	0.837073	0.0702992	-0.0442335	0.897721	0.110741	0.0671283	0.167988	0.143569	0.0694166	0.0821039	0.0856961	0.0367534	0.111025	0.0562198	0.0558098	0.0887725	0.0752663	0.0993806	0.0986968	0.0481924
A930015D03Rik	ENSMUSG00000092368	antisense	0.438663	0.214736	0.172504	0.683497	-0.0388588	0.896051	0.370836	0.279739	0.576961	0.811957	0.371926	0.325854	0.510166	0.601701	0.283267	0.292851	0.415308	0.30828	0.224037	0.464854	0.251812	0.394486
Gm15983	ENSMUSG00000087168	processed_transcript	0.857284	0.0249733	-0.581908	0.181298	-0.373747	0.281967	0.361352	0.304353	0.0621386	0.27615	0.438712	0.225607	0.421897	0.416591	0.185226	0.106206	0.115016	0.233767	0.224053	0.185304	0.271201	0.148977
Fam57b	ENSMUSG00000058966	protein_coding	0.156712	0.303291	0.109194	0.311217	-0.381866	0.090077	22.5922	26.6392	29.6692	26.7374	25.6221	21.8962	26.2031	24.216	13.2895	17.5997	15.9822	20.5537	22.1285	27.2037	21.1392	17.3851
Gm4876	ENSMUSG00000054556	antisense	0.79828	0.302111	0.392534	0.43405	0.54403	0.40909	0.104789	0.0871131	0.125769	0.0776293	0.150138	0.0295964	0.0617827	0.0596191	0.0343045	0.0759969	0.0301771	0.112001	0.0271316	0.0307065	0.0762381	0.0390874
Ccnk	ENSMUSG00000021258	protein_coding	0.199323	0.195845	-0.260377	0.188205	-0.707774	0.00839674	40.3408	53.4744	31.1352	37.9174	48.4987	46.9755	43.2773	56.3301	22.4421	24.2572	23.4129	33.9165	47.0587	49.3451	36.5279	36.9765
Zfp493	ENSMUSG00000090659	protein_coding	0.209603	0.1746	-0.367065	0.0572241	-0.804071	0.00594958	0.840302	0.693349	1.00687	0.702416	0.993715	1.11583	1.19053	0.882439	0.316146	0.560303	0.632065	0.563012	0.966072	0.784648	1.04752	0.818693
2410137M14Rik	ENSMUSG00000064308	protein_coding	0.0802643	0.842235	-0.281234	0.549351	-0.847086	0.0469544	0.623532	0.403166	0.436552	0.161673	0.312682	0.359558	0.750579	0.551843	0.238145	0.263789	0.314239	0.222149	0.61214	0.26646	0.582178	0.407023
Apcdd1	ENSMUSG00000071847	protein_coding	0.174285	0.310707	0.0643826	0.856818	-0.4074	0.10402	1.17756	0.602768	0.503826	0.525838	0.672525	0.630534	0.624371	0.759918	0.374788	0.448357	0.395633	0.576862	0.66695	0.704505	0.583048	0.427042
Tmem139	ENSMUSG00000071506	protein_coding	-0.301042	0.725873	1.02843	0.121265	0.0814589	0.90882	0.239465	0.077417	0.149027	0.24836	0.040028	0.0394533	0.164718	0.105966	0.0457293	0.162091	0.120682	0.127973	0.0361676	0.0818661	0.243909	0.0694735
Tspan8	ENSMUSG00000034127	protein_coding	0.508958	0.00558333	-0.208486	0.271717	-0.344155	0.0835233	57.9289	62.0472	57.7268	34.7819	65.5802	53.0428	62.253	64.6449	31.8086	31.3631	29.8611	42.8847	45.8998	50.8062	39.5198	36.309
Anxa7	ENSMUSG00000021814	protein_coding	1.09033	0.00219175	0.342854	0.109339	0.788821	0.000683303	55.983	45.3869	44.6793	62.1619	36.0794	41.9715	34.0586	52.0608	38.4232	31.995	31.9484	30.8422	20.917	22.1846	16.6537	17.3482
St8sia5	ENSMUSG00000025425	protein_coding	0.124749	0.242553	0.120937	0.331475	-0.397579	0.00236052	22.9871	29.1756	26.4308	23.0938	22.967	20.9972	22.6817	26.8648	15.3578	15.9144	15.7983	18.0361	21.5433	23.755	20.3452	20.121
Gm3604	ENSMUSG00000094942	protein_coding	0.290911	0.552617	0.504465	0.217963	0.154224	0.667969	0.396343	0.307523	0.351488	0.513832	0.417383	0.21549	0.368048	0.105232	0.317888	0.261574	0.299615	0.127087	0.269378	0.142273	0.302774	0.189729
Il33	ENSMUSG00000024810	protein_coding	0.821403	0.0613817	-0.0157298	0.9717	0.165894	0.580974	3.8386	1.49226	1.4363	2.36897	1.95675	3.32419	1.55479	2.40055	1.7811	1.33673	1.6947	1.05113	0.761839	1.18758	1.74488	1.53243
Rps27rt	ENSMUSG00000050621	protein_coding	0.00472561	0.980699	0.495961	0.168225	-0.138315	0.417506	110.732	155.155	254.207	200.05	119.496	134.903	96.7635	159.485	123.474	129.641	89.7874	119.544	109.092	113.442	152.484	133.959
Ccl11	ENSMUSG00000020676	protein_coding	0.52296	0.0674488	0.527392	0.0562335	0.412516	0.0155686	32.662	23.1431	23.3415	23.9146	16.4214	23.2956	11.961	19.8266	15.2216	13.8752	18.5075	18.6308	12.614	11.6291	12.4109	13.1092
4430402I18Rik	ENSMUSG00000064202	protein_coding	0.0946782	0.749683	-0.246687	0.325835	-0.789163	0.0572024	0.329396	0.557031	0.457297	0.394191	0.652257	0.450859	0.566445	0.392438	0.377419	0.205814	0.272418	0.261794	0.482197	0.701655	0.335509	0.411663
Slit3	ENSMUSG00000056427	protein_coding	0.556759	0.054815	0.595327	0.21098	0.515504	0.0160049	3.13887	1.83683	1.07767	1.60425	1.10486	1.47685	0.934225	1.5526	1.37462	1.05723	1.1712	1.32261	0.80001	1.06019	0.922246	0.663285
1810041H14Rik	ENSMUSG00000102112	antisense	1.66361	0.217448	-0.953175	0.363742	0.0749772	0.91671	0.537928	0.573895	0.70302	0.390537	0.323705	2.60563	0.555027	0.785534	0.493081	0.218471	0.650633	0.0574952	0.243738	0.331024	0.164373	0.608648
Phf24	ENSMUSG00000036062	protein_coding	0.95204	0.0056475	0.455828	0.256882	0.772724	0.0181177	0.276544	0.187125	0.126075	0.340178	0.212855	0.139866	0.145985	0.179293	0.132639	0.137127	0.129645	0.199343	0.110733	0.0659599	0.0786073	0.0951576
Gm830	ENSMUSG00000084939	processed_transcript	2.01173	0.00662265	0.763005	0.035074	2.14031	0.0438618	0.549018	0.507123	0.524713	0.311821	0.222875	0.219674	0.25626	0.416483	0.539193	0.238902	0.329388	0.111773	0.106613	0.107254	0.0399433	0.0227545
Dusp13	ENSMUSG00000021768	protein_coding	0.781573	0.00470573	-0.183804	0.202508	-0.0362335	0.860306	79.4602	79.7687	98.5177	87.62	100.173	92.1055	83.8968	116.117	50.9223	53.7464	49.5878	68.2929	68.7272	67.0718	43.2457	49.1649
Erbb4	ENSMUSG00000062209	protein_coding	0.451264	0.257302	-0.181726	0.684972	-0.363402	0.394544	0.0444623	0.025155	0.017294	0.065328	0.0334447	0.0512781	0.0535216	0.0344316	0.0254722	0.0225721	0.0224075	0.0277215	0.0470077	0.0152004	0.0415135	0.022574
Kcna10	ENSMUSG00000042861	protein_coding	0.272928	0.34167	-0.607539	0.101611	-0.967208	0.0324351	0.232267	0.143354	0.216822	0.0656985	0.190595	0.292224	0.23965	0.280313	0.096774	0.107195	0.0851305	0.135411	0.172213	0.173248	0.172056	0.312423
AI854703	ENSMUSG00000053297	protein_coding	0.466109	0.0324342	0.202632	0.218544	0.0366777	0.886217	0.967433	0.659896	0.724466	0.727718	0.671729	0.620047	0.636206	0.748004	0.523784	0.345413	0.492911	0.624957	0.35646	0.599689	0.573907	0.407128
Musk	ENSMUSG00000057280	protein_coding	1.92884	0.00271233	-0.381931	0.322367	0.914908	0.0126774	4.86145	3.30403	1.52782	3.91041	3.76927	6.0521	3.07714	4.82826	2.94484	1.90793	1.9429	1.98253	1.18652	1.5791	1.02491	0.865236
Ifi27l2a	ENSMUSG00000079017	protein_coding	2.20028	0.0149267	0.059287	0.906011	1.62794	0.151886	27.6841	9.30166	19.567	11.6901	12.3953	20.5251	8.16118	24.4137	24.3565	6.92678	7.37455	5.38952	2.95676	2.83932	2.51767	5.93773
4930556M19Rik_1	ENSMUSG00000097058	lincRNA	1.22499	0.000181119	-0.00960292	0.961087	0.58493	0.00997539	1.32464	0.984055	0.874799	1.425	1.0812	0.996024	1.24316	1.31889	0.847685	0.579476	0.774102	0.775685	0.43419	0.541984	0.566962	0.441542
C530005A16Rik	ENSMUSG00000085408	processed_transcript	0.265347	0.178919	-0.306728	0.218627	-0.669177	0.00888662	1.03357	0.69259	0.526276	0.799098	1.0743	0.724493	1.02764	0.948	0.409105	0.55333	0.530353	0.482053	0.681187	0.925128	0.65079	0.883221
6030419C18Rik	ENSMUSG00000066607	protein_coding	0.354034	0.0320497	0.0387659	0.705881	-0.234926	0.122331	15.6872	13.5957	15.3633	14.8938	12.8357	14.4073	13.7569	16.9615	9.56339	9.40893	8.26176	11.3	12.1408	12.8405	10.6813	9.68602
Msr1	ENSMUSG00000025044	protein_coding	1.9848	0.0650623	1.25715	0.239328	2.61428	0.0157942	0.412205	0.988364	0.117576	0.273136	0.275611	0.282972	0.0236282	0.167206	0.498539	0.174386	0.253901	0.232526	0.0622575	0.0704606	0.0466505	0.00997
Pfkfb3	ENSMUSG00000026773	protein_coding	1.39578	0.0392424	-0.475383	0.349696	0.292963	0.518224	85.2102	54.8039	38.7038	29.1048	96.4331	34.1507	99.8443	58.5052	18.8828	32.2057	33.9236	49.5173	46.3015	21.7582	17.1745	24.5719
Pcdhga5	ENSMUSG00000103567	protein_coding	0.441934	0.17297	-0.0549487	0.880033	-0.240224	0.413088	0.235562	0.17135	0.0916243	0.285032	0.226411	0.164944	0.162034	0.260599	0.123706	0.149484	0.118715	0.115397	0.115629	0.171131	0.209942	0.102512
Ric3	ENSMUSG00000048330	protein_coding	0.951191	0.00964686	-0.340778	0.180765	-0.014045	0.949722	1.0641	1.16688	0.683857	1.02044	1.50699	0.956755	1.06482	1.45523	0.61268	0.629791	0.544354	0.765846	0.755933	0.811661	0.544647	0.465402
Pcolce2	ENSMUSG00000015354	protein_coding	0.0100608	0.982002	0.863388	0.185642	0.249228	0.380403	2.28641	1.31516	0.887011	0.75965	0.635325	1.28176	0.428925	0.538733	0.816543	0.59293	1.11735	0.878067	0.591992	0.690295	0.987993	0.594415
Kcnq3	ENSMUSG00000056258	protein_coding	0.693131	0.220545	-0.362988	0.440625	-0.293202	0.667217	0.0436847	0.0423688	0.00742	0.0411886	0.0637281	0.0274807	0.0450734	0.0369049	0.013651	0.0362902	0.0120085	0.0254681	0.0359888	0.0122192	0.0485405	0.0103695
Alas2	ENSMUSG00000025270	protein_coding	0.49866	0.0430946	0.058231	0.891967	-0.0663113	0.81064	2.40033	5.19185	2.72087	1.56087	3.32448	2.97543	2.0442	3.06008	2.00813	1.43133	2.80339	1.46602	1.81267	1.8952	1.84336	2.52024
Gjb1	ENSMUSG00000047797	protein_coding	0.247977	0.363283	-0.185138	0.456714	-0.560104	0.365142	0.214541	0.130049	0.200275	0.166883	0.134482	0.212082	0.249031	0.213609	0.122909	0.0272289	0.0540606	0.257971	0.170117	0.110018	0.191207	0.210069
Mettl21c	ENSMUSG00000047343	protein_coding	0.472244	0.0802836	0.0101006	0.977538	-0.140183	0.617772	19.5992	10.0362	14.4698	6.40402	13.8484	9.75569	13.0275	13.5252	6.92848	8.64738	10.2905	6.94101	12.233	8.2545	5.72539	9.94223
Kbtbd8	ENSMUSG00000030031	protein_coding	0.277022	0.0725527	0.0996398	0.7504	-0.245857	0.385299	1.00669	0.496902	0.469877	0.932223	0.730195	0.595316	0.741926	0.64435	0.41195	0.401552	0.353326	0.720524	0.602756	0.654519	0.503533	0.477209
Cend1	ENSMUSG00000060240	protein_coding	0.274237	0.615471	0.377585	0.406296	0.029648	0.901654	0.618965	0.950506	0.674107	0.641958	0.232794	0.535387	0.425761	1.02713	0.384152	0.471343	0.467906	0.551306	0.584285	0.555467	0.315226	0.381595
mt-Nd6	ENSMUSG00000064368	protein_coding	0.268061	0.246994	0.0858134	0.512893	-0.268104	0.295131	582.232	512.081	485.467	574.128	493.887	546.784	581.719	407.136	328.353	286.132	421.934	363.145	369.282	556.347	458.366	301.395
Ptpn7	ENSMUSG00000031506	protein_coding	1.1613	0.0732518	1.00147	0.296635	1.54166	0.0416251	0.210058	0.341976	0.0770353	0.031123	0.105338	0.103825	0.0309622	0.0896339	0.137533	0.15996	0.0756158	0.056129	0.0203954	0.0692481	0.0382065	0.0195885
Ush1g	ENSMUSG00000045288	protein_coding	0.531933	0.210719	1.28621	0.0317818	1.19772	0.0270939	0.387711	0.416321	0.206817	0.588809	0.0833251	0.164257	0.242879	0.16544	0.126924	0.253065	0.33496	0.325597	0.112934	0.0994106	0.0846229	0.156673
Tmem236	ENSMUSG00000061531	protein_coding	1.34151	0.0552982	-0.0839095	0.878995	0.63882	0.275308	0.100088	0.169877	0.0467161	0.0648785	0.0627387	0.0742054	0.167813	0.0996531	0.0573397	0.0635142	0.100882	0.0267441	0.0226752	0.0641572	0.0509726	0.0217781
Prkar2b	ENSMUSG00000002997	protein_coding	0.345705	0.207987	0.896643	0.104717	0.6238	0.109734	0.940121	0.41335	0.386147	0.468021	0.238864	0.322173	0.258668	0.366095	0.488322	0.330907	0.4043	0.214363	0.204468	0.269977	0.153211	0.305478
Tnfsf13b	ENSMUSG00000031497	protein_coding	0.682074	0.185854	0.919253	0.0108423	0.983401	0.0673128	0.226622	0.252118	0.223997	0.18665	0.153754	0.0658895	0.0825268	0.168122	0.229113	0.121816	0.107492	0.12111	0.0966436	0.102541	0.0475234	0.0464101
RP23-407E22.2	ENSMUSG00000109029	lincRNA	0.408706	0.322346	-0.603164	0.120334	-0.811892	0.0774068	0.5544	0.614514	0.517535	0.492852	0.714895	1.25268	0.817177	0.525707	0.27224	0.241244	0.399141	0.507907	0.717721	0.406144	0.887369	0.482528
Apod	ENSMUSG00000022548	protein_coding	0.904845	0.0208876	0.225197	0.309472	0.512825	0.0216248	47.7317	38.3341	48.5873	48.823	41.4581	48.765	23.6989	43.0378	31.0394	24.6737	32.5152	31.3848	19.3014	15.1946	24.6435	24.6913
Gm2000	ENSMUSG00000078193	protein_coding	0.482428	0.163666	0.384836	0.210644	0.251149	0.138698	71.0839	99.9718	116.293	83.2201	45.9121	55.2187	90.22	92.455	55.9876	67.4739	65.5302	52.7767	56.0271	59.822	46.732	40.5593
E130012A19Rik	ENSMUSG00000043439	protein_coding	0.855013	0.0283808	-1.03847	0.00109366	-0.799533	0.13648	0.573704	0.613983	0.443218	0.55398	1.09126	1.23204	0.877706	1.28687	0.340006	0.301294	0.319037	0.465179	0.914303	0.791296	0.241801	0.533766
Taf9b	ENSMUSG00000047242	protein_coding	0.693034	0.0030954	-0.0760933	0.587888	0.00157007	0.991212	6.97246	5.97512	5.46687	6.69023	7.38549	5.23031	6.67063	7.17792	3.42147	3.94444	4.03257	4.9889	4.3481	4.54933	3.75026	3.72188
Il12a	ENSMUSG00000027776	protein_coding	0.74735	0.00244156	-0.247561	0.196028	-0.115411	0.514533	3.12181	1.801	2.46202	2.67954	3.02302	2.50075	3.13775	3.28689	1.41844	1.58485	1.8988	1.66834	2.19493	1.90451	1.42541	1.59279
Gstt1	ENSMUSG00000001663	protein_coding	0.539535	0.0386172	0.32746	0.243711	0.252676	0.0619523	9.40718	5.57889	8.11043	5.7794	5.4085	5.33084	4.63673	7.63624	4.66846	4.50196	5.46562	4.2268	3.39367	3.99446	4.27213	4.17205
Tnfrsf23	ENSMUSG00000037613	protein_coding	2.43445	0.0033033	-0.521535	0.244966	1.29869	0.000164942	5.57032	3.90623	11.3684	6.98083	9.53023	6.86959	8.66334	14.8803	4.53652	4.90719	3.72924	5.0052	1.65789	2.15638	2.03029	1.54477
Tmem238	ENSMUSG00000030431	protein_coding	0.115426	0.704282	0.296223	0.41504	-0.202406	0.163933	2.29047	3.2088	3.44482	1.74867	1.75481	2.10698	1.50988	3.33632	1.42155	1.7765	2.02006	1.76809	1.90268	2.0555	1.78214	2.29811
Ighm	ENSMUSG00000076617	IG_C_gene	1.96799	0.00276916	-1.38244	0.0243133	-0.028486	0.950438	109.905	32.7222	37.3183	23.5377	146.792	84.4593	173.354	125.894	21.6648	30.9782	53.0398	27.266	52.1083	40.6271	20.7672	22.0975
Spi1	ENSMUSG00000002111	protein_coding	1.55245	0.0132759	0.875305	0.191522	1.81382	0.0587511	1.01917	2.05931	0.618408	0.757536	0.56219	0.738823	0.31547	0.811793	1.36238	0.655372	0.547868	0.34495	0.20011	0.121949	0.224918	0.280897
Klf2	ENSMUSG00000055148	protein_coding	0.856747	0.0365244	-0.0530778	0.858678	0.189961	0.278239	10.4592	12.7403	10.157	16.4515	13.1249	18.0571	8.05541	12.4373	8.29228	9.46203	7.21964	7.57635	8.82692	6.53287	7.52296	5.6518
Supt3	ENSMUSG00000038954	protein_coding	0.739901	0.026962	0.284461	0.316096	0.410901	0.00269237	3.19921	2.91969	4.70785	3.09915	2.58472	2.59153	2.24645	4.01114	2.30374	2.3347	1.97058	2.49332	1.67105	1.66337	1.81033	1.70162
Atp9a	ENSMUSG00000027546	protein_coding	0.346577	0.0301228	-0.013607	0.947818	-0.2801	0.0295917	9.29169	10.6926	5.97274	7.93575	8.94654	9.98057	7.08053	8.20629	5.09711	5.5851	4.93613	6.54088	6.38004	6.88741	7.24979	6.39024
Was	ENSMUSG00000031165	protein_coding	1.28861	0.0934613	0.230628	0.669743	0.906371	0.127569	0.384524	0.913706	0.430746	0.378868	0.366372	0.361111	0.277724	0.791232	0.528701	0.312337	0.290681	0.246594	0.191653	0.15775	0.352495	0.0334675
Shisa3	ENSMUSG00000050010	protein_coding	0.732649	0.000120039	-0.222485	0.0433303	-0.101739	0.343873	0.702938	0.663084	0.629228	0.759011	0.762949	0.837665	0.88425	0.728648	0.397193	0.459517	0.533812	0.411682	0.488666	0.503673	0.480592	0.460953
6330549D23Rik	ENSMUSG00000045327	transcribed_processed_pseudogene	1.26748	0.0210681	-0.298347	0.429802	0.357272	0.350936	0.155996	0.0825253	0.172099	0.176499	0.170677	0.25234	0.204851	0.0941322	0.0487468	0.0863935	0.142939	0.106103	0.0642569	0.0872681	0.0866677	0.0617148
Apobr	ENSMUSG00000042759	protein_coding	0.88824	0.00912289	0.109906	0.637151	0.387258	0.140276	0.569343	0.657932	0.418402	0.414601	0.534569	0.383195	0.412459	0.578932	0.277595	0.307487	0.427342	0.336634	0.164664	0.323024	0.259109	0.284669
Vipr2	ENSMUSG00000011171	protein_coding	1.56336	0.00484747	-0.296512	0.303528	0.656085	0.00819232	0.615429	0.676475	0.450029	0.702119	0.617237	1.04438	0.550327	0.789774	0.376081	0.364506	0.465233	0.394672	0.260264	0.326116	0.25074	0.178548
9330161L09Rik	ENSMUSG00000055271	protein_coding	0.00136273	0.997673	0.36647	0.437084	-0.242334	0.709731	0.274941	0.399988	0.128329	0.427731	0.183832	0.135895	0.330961	0.304163	0.105008	0.418736	0.184748	0.0979548	0.332206	0.328981	0.0933478	0.199415
Aldh1a1	ENSMUSG00000053279	protein_coding	0.621905	0.0112426	-0.0641531	0.733399	-0.052075	0.737835	228.242	203.438	159.07	148.077	220.213	211.959	181.408	158.841	114.126	118.429	128.96	122.619	152.479	134.745	94.3219	120.383
Fcrls	ENSMUSG00000015852	protein_coding	1.01983	0.0253124	0.753727	0.0756003	1.16397	0.0286103	1.64752	1.21744	0.897149	0.793336	0.747499	0.872486	0.404737	0.676978	1.12364	0.517769	0.652375	0.69179	0.248834	0.3822	0.479457	0.221919
Sv2b	ENSMUSG00000053025	protein_coding	1.02859	0.0574424	0.65495	0.114889	1.07438	0.0280837	0.0819311	0.0370827	0.0917796	0.0793096	0.0273906	0.0593941	0.0394499	0.0580091	0.0438087	0.033275	0.0605594	0.0525421	0.0296988	0.0336119	0.0222538	0.00475
Enox2	ENSMUSG00000031109	protein_coding	0.54776	0.00714875	0.203139	0.325749	0.142301	0.357932	3.21578	1.94677	2.78612	3.46603	2.58229	2.379	2.23369	2.7205	1.70985	1.87797	2.03375	1.86458	2.04755	1.89698	1.46647	1.37201
Spns3	ENSMUSG00000020798	protein_coding	1.15072	0.130244	-0.120802	0.835365	0.421817	0.478085	0.182845	0.0967291	0.0698261	0.215496	0.108362	0.0903744	0.12863	0.286867	0.0476139	0.0843858	0.167541	0.0710652	0.112975	0.0767161	0.0507922	0.0361684
Hic1	ENSMUSG00000043099	protein_coding	0.275188	0.437842	0.409767	0.446633	0.0776417	0.786636	3.19833	1.32604	1.36747	1.17746	1.23657	2.02733	0.90687	1.15061	1.02106	0.805648	1.58724	1.22647	0.85181	1.18941	1.44233	0.913734
Cdkn2c	ENSMUSG00000028551	protein_coding	0.645782	0.000798435	0.494678	0.00867894	0.534542	0.000367463	4.26076	3.17369	3.53196	4.04784	2.78618	2.9315	2.26844	2.66979	2.3238	2.50914	2.33624	2.69598	1.82247	1.67804	1.54498	1.7652
Col9a2	ENSMUSG00000028626	protein_coding	-0.236259	0.587634	1.05403	0.145707	0.212158	0.452781	0.295817	0.0286906	0.248531	0.260784	0.148343	0.0438639	0.0915661	0.117813	0.135577	0.120141	0.134173	0.158089	0.107229	0.0606788	0.150653	0.15448
Psmd8	ENSMUSG00000030591	protein_coding	0.617085	0.0258195	0.141964	0.383304	0.154167	0.200602	117.566	122.986	118.276	111.807	101.662	115.109	77.6398	132.119	80.2644	72.7984	79.9501	76.4416	77.2826	70.8784	54.5586	75.3721
Tcp11l1	ENSMUSG00000027175	protein_coding	0.468105	0.0273753	0.0612134	0.674495	-0.075229	0.697324	1.63753	1.18792	1.39815	1.29103	1.38865	1.13182	1.23628	1.52879	0.846607	0.932703	0.744747	1.10279	0.874686	1.15379	1.05093	0.74159
Cish	ENSMUSG00000032578	protein_coding	0.976656	0.123952	-0.819157	0.162248	-0.447013	0.450368	3.33045	3.6728	3.1223	5.88761	9.75606	5.91482	10.1397	2.44261	2.78641	5.24969	1.58858	0.90707	2.66911	2.12845	4.56902	4.99047
Myadml2os	ENSMUSG00000084822	antisense	0.864584	0.0475192	-0.371589	0.329978	-0.111118	0.831322	0.394635	0.850549	0.450258	0.454771	0.61568	0.433457	0.859601	0.873157	0.200964	0.222604	0.662942	0.328064	0.556302	0.404743	0.22331	0.343475
Ngf	ENSMUSG00000027859	protein_coding	0.553544	0.134264	-0.0615373	0.854172	-0.110811	0.715722	0.498599	0.604474	0.319993	0.42016	0.375048	0.523689	0.321531	0.703281	0.214234	0.411325	0.188458	0.399688	0.338878	0.319607	0.380889	0.271226
Wscd2	ENSMUSG00000063430	protein_coding	-0.22731	0.698041	0.224538	0.768708	-0.605299	0.325513	0.0785623	0.00586	0.0451312	0.0250709	0.0484881	0.0179219	0.0498829	0.0160453	0.0138486	0.0184078	0.0243647	0.0452144	0.0438118	0.0619805	0.0123108	0.0368187
D230017M19Rik	ENSMUSG00000097131	lincRNA	0.0360551	0.925799	0.156819	0.69064	-0.409116	0.457865	0.231677	0.0748993	0.144181	0.106792	0.111876	0.118752	0.132801	0.136694	0.0491579	0.148108	0.0691895	0.100883	0.163293	0.184809	0.0873987	0.0522777
Hnmt	ENSMUSG00000026986	protein_coding	0.0427661	0.86669	-0.699675	0.0831973	-1.25785	0.00550275	3.54524	2.33413	1.98087	1.28827	4.61976	2.81392	4.53905	2.88571	1.69007	0.945884	1.01724	2.37866	3.4707	4.67114	3.24203	3.0406
Tgfbi	ENSMUSG00000035493	protein_coding	0.707794	0.0199535	0.605627	0.104796	0.712972	0.0189479	15.7435	11.1245	7.27652	9.80411	7.01197	8.77008	4.88555	8.21485	9.0096	5.18948	6.54723	8.24	3.96564	4.76866	4.85773	4.09143
Stxbp2	ENSMUSG00000004626	protein_coding	1.02265	0.00146501	0.127628	0.506371	0.550069	0.144721	1.13371	1.74008	1.20217	1.35847	1.21432	1.15336	1.10161	1.50505	1.33683	0.614663	0.809876	0.823513	0.778017	0.67733	0.504502	0.488578
Rnf126	ENSMUSG00000035890	protein_coding	0.23945	0.181534	0.00896164	0.952531	-0.35172	0.037068	29.4943	30.6917	31.7569	24.4777	26.3596	31.3374	23.6308	34.3718	16.9611	18.3763	19.284	22.1805	26.4244	27.4425	19.9993	24.1392
Rab20	ENSMUSG00000031504	protein_coding	0.726154	0.0176086	0.0774237	0.752831	0.203505	0.400351	3.60902	5.28117	5.11266	3.38191	5.11193	3.3173	4.76901	3.27814	3.95381	2.86078	2.48892	2.16557	2.89759	2.43518	2.45067	2.17676
Tph1	ENSMUSG00000040046	protein_coding	2.26736	1.35333e-05	-1.15528	0.00117977	0.512091	0.355719	0.273522	0.590856	0.290152	0.309472	0.860385	0.77429	0.833822	0.792245	0.256417	0.227223	0.375943	0.106308	0.292936	0.178518	0.0759813	0.129852
Zfp658	ENSMUSG00000056592	protein_coding	-0.000560839	0.99903	0.496528	0.348707	-0.103007	0.860864	0.340549	0.165145	0.0855895	0.203769	0.157638	0.168323	0.0810864	0.156494	0.225114	0.0797934	0.0660096	0.153995	0.0712176	0.161202	0.24014	0.0912001
1700028J19Rik	ENSMUSG00000038782	protein_coding	0.174381	0.647501	0.801392	0.0316317	0.37683	0.439963	0.293446	0.213455	0.171208	0.304347	0.110366	0.145041	0.11354	0.194781	0.0840569	0.148973	0.258802	0.156822	0.0664812	0.150481	0.186808	0.0957766
Rnft2	ENSMUSG00000032850	protein_coding	0.38373	0.190112	0.14386	0.567682	-0.0691465	0.802435	0.564752	0.762072	0.450792	0.594219	0.615664	0.364095	0.667154	0.499821	0.281342	0.365655	0.387737	0.533637	0.430196	0.528851	0.408499	0.277826
Asb2	ENSMUSG00000021200	protein_coding	0.33251	0.0881912	-0.0947282	0.427095	-0.358075	0.14309	226.058	273.587	272.086	226.949	253.476	299.51	232.737	280.731	147.448	167.075	137.211	209.044	250.053	249.928	185.324	161.622
Gpr34	ENSMUSG00000040229	protein_coding	1.12116	0.0195995	2.50611	0.0488265	3.0317	0.0245524	1.20467	1.16839	0.204467	0.454336	0.153773	0.173217	0.0903978	0.11631	0.602314	0.355825	0.860999	0.187286	0.0793957	0.0673927	0.0223097	0.0762547
Thnsl2	ENSMUSG00000054474	protein_coding	0.516033	0.012757	0.117372	0.366859	0.0378997	0.740687	7.38281	6.33973	7.62254	7.67899	6.98017	5.37431	6.67895	7.72284	5.06579	4.78973	4.24307	5.1099	5.50184	4.70804	4.13698	4.36359
Pcdhgb2	ENSMUSG00000102748	protein_coding	0.905053	0.00319057	-0.332733	0.172927	-0.023166	0.897429	0.599107	0.60011	0.33006	0.611175	0.600867	0.572822	0.830957	0.691033	0.281332	0.358993	0.356376	0.419896	0.391613	0.382774	0.400148	0.264994
Spocd1	ENSMUSG00000028784	protein_coding	-0.550232	0.140672	0.961771	0.0220923	-0.183294	0.554259	0.270607	0.306197	0.252612	0.140329	0.135701	0.156045	0.116337	0.0898105	0.155029	0.206068	0.136377	0.144616	0.265663	0.161897	0.183753	0.117763
Fam228a	ENSMUSG00000079177	protein_coding	-0.668794	0.0456809	0.33823	0.521361	-0.924971	0.0361313	0.0811372	0.0629545	0.0151484	0.100981	0.0651005	0.0641658	0.0334866	0.0430853	0.0371865	0.0494289	0.0163562	0.0693774	0.0882331	0.0998587	0.082643	0.0564949
Hoxa11	ENSMUSG00000038210	protein_coding	0.394614	0.129038	-0.216104	0.326281	-0.415892	0.102578	2.94242	3.53325	3.32601	2.44968	2.85069	4.68952	3.44901	3.24187	1.42195	2.11364	2.1184	2.46033	3.35575	2.97673	2.26306	2.22996
P2ry6	ENSMUSG00000048779	protein_coding	0.978043	0.0266121	1.06592	0.155507	1.44962	0.0354582	0.875945	1.8838	0.622161	0.55299	0.553849	0.56472	0.255419	0.505589	1.04728	0.522026	0.690959	0.346	0.224333	0.292951	0.155165	0.281752
RP23-366O14.6	ENSMUSG00000109089	processed_transcript	1.23314	0.0786425	0.656058	0.204063	1.29526	0.0902249	0.24339	0.236058	0.113603	0.126216	0.162737	0.1203	0.146491	0.0269259	0.116197	0.0617807	0.0817736	0.216785	0.0551408	0.0624061	0.0413179	0.0353062
Fcho1	ENSMUSG00000070000	protein_coding	0.833444	0.0755124	-0.165516	0.675888	0.0740616	0.818783	0.163967	0.109332	0.0669656	0.0850291	0.102781	0.081044	0.116311	0.17686	0.070452	0.0520256	0.082634	0.0766731	0.0464341	0.105105	0.0626289	0.0535165
Elovl6	ENSMUSG00000041220	protein_coding	0.117784	0.685216	0.264123	0.403646	-0.209596	0.426745	0.341677	0.255442	0.212638	0.428196	0.199897	0.246284	0.235026	0.349643	0.236525	0.209596	0.208067	0.167381	0.187069	0.321227	0.268264	0.173473
AB124611	ENSMUSG00000057191	protein_coding	1.09496	0.00754077	1.38087	0.0597325	1.88441	0.042521	0.695997	1.99441	1.06317	0.787474	0.539396	0.406557	0.293777	0.503981	1.37744	0.481821	0.478308	0.676274	0.143346	0.227126	0.225564	0.22028
Pir	ENSMUSG00000031379	protein_coding	0.603436	0.00793326	0.175132	0.326729	0.187932	0.300951	1.49212	1.03141	1.40829	1.71	1.19059	1.14905	1.26737	1.38988	0.99179	0.929091	0.847534	0.97804	0.874061	1.05687	0.604567	0.75338
Atp8b4	ENSMUSG00000060131	protein_coding	1.21732	0.15374	0.616659	0.384092	1.24345	0.21584	0.158091	0.20666	0.0513316	0.0712885	0.137874	0.101921	0.014184	0.0638742	0.173263	0.0418736	0.0277122	0.0808127	0.0186866	0.0211488	0.0490076	0.0478595
Fbxl4	ENSMUSG00000040410	protein_coding	0.797764	0.00204051	-0.104583	0.455563	0.103051	0.367232	13.8611	13.4318	10.644	12.3633	13.7205	12.2724	11.9761	16.113	8.50714	8.05256	8.26111	8.59275	8.57429	8.92524	6.51897	7.0916
Hoxa1	ENSMUSG00000029844	protein_coding	-0.0292687	0.950475	0.453745	0.130254	-0.165548	0.6966	0.244039	0.236688	0.303748	0.253104	0.22436	0.0804139	0.20983	0.242979	0.16311	0.185836	0.122987	0.217363	0.221151	0.25029	0.248568	0.0531005
Rab32	ENSMUSG00000019832	protein_coding	0.517018	0.220422	0.738339	0.12541	0.666242	0.108058	1.32468	0.989913	0.628435	0.585593	0.653399	0.686951	0.515349	0.259462	0.870874	0.507131	0.503433	0.464216	0.334551	0.55681	0.26543	0.321315
Gm9958	ENSMUSG00000054945	protein_coding	0.268835	0.391176	0.303192	0.543389	-0.0170497	0.960091	0.7487	0.138314	0.465943	0.628604	0.321814	0.563899	0.294286	0.42597	0.285951	0.470589	0.179676	0.381062	0.355395	0.438787	0.290512	0.248243
Tigar	ENSMUSG00000038028	protein_coding	0.327718	0.0249528	0.237673	0.0730148	-0.0225841	0.84908	85.2856	78.5654	63.1074	77.7717	63.1198	58.4403	66.2783	70.6069	49.9279	46.8609	50.3915	55.5494	55.6148	59.4771	46.0918	44.7445
Slc15a4	ENSMUSG00000029416	protein_coding	1.22705	0.0134578	-0.284348	0.320563	0.354924	0.0695561	7.55961	9.54955	7.88459	8.95357	8.75186	15.0997	7.70362	9.78791	6.52302	5.48028	5.33056	5.25361	5.5115	4.80191	3.32712	4.02086
Dapp1	ENSMUSG00000028159	protein_coding	1.4524	0.0022871	-0.105277	0.730389	0.759639	0.155408	3.02576	3.14965	2.58106	1.29855	3.04773	3.41653	2.15306	2.19886	1.94265	1.08585	0.972768	2.69037	0.83914	1.36437	0.863467	0.885401
Fos	ENSMUSG00000021250	protein_coding	0.416916	0.455231	-0.139397	0.838484	-0.309506	0.582444	8.38867	58.1977	9.28438	56.3197	26.1965	56.6239	25.6246	37.1555	20.1822	27.2712	21.9914	18.5562	45.7174	39.1451	12.7273	11.4684
Vldlr	ENSMUSG00000024924	protein_coding	0.785149	0.00811113	-0.0290979	0.902275	0.170105	0.431846	87.9542	86.9231	43.8499	82.601	69.5796	82.0647	65.5949	90.2281	57.8019	49.9421	46.0491	46.9553	58.6499	49.8648	31.0802	38.826
2610002M06Rik	ENSMUSG00000031242	protein_coding	0.697634	0.000734925	0.110529	0.657799	0.223442	0.241688	4.03814	2.45219	2.05003	3.54381	2.94151	2.62077	2.57146	3.05921	1.92027	1.88501	1.69651	2.55567	1.86571	1.97818	1.61139	1.44609
Pcsk6	ENSMUSG00000030513	protein_coding	0.397813	0.171377	0.534535	0.242888	0.347917	0.181632	4.48956	2.78026	1.73734	2.0766	1.7781	2.52858	1.31961	2.02573	1.58668	1.39708	2.24925	2.15888	1.159	1.40217	1.89563	1.35113
Gm10040	ENSMUSG00000058360	pseudogene	0.323716	0.401588	0.0728228	0.881399	-0.185496	0.605236	1.23947	1.12199	0.154273	1.08554	0.552493	0.735156	0.966255	1.17009	0.44183	0.643221	0.555244	0.765426	0.57409	0.960474	0.841646	0.359594
Itgam_1	ENSMUSG00000030786	protein_coding	2.02873	0.015513	0.960803	0.313917	2.40785	0.0511475	1.17542	2.59817	0.280694	0.680419	0.57573	0.945772	0.282043	0.629007	1.56603	0.527337	0.661253	0.409035	0.14863	0.149523	0.194899	0.103097
Aacs	ENSMUSG00000029482	protein_coding	1.14423	0.0549254	-0.202939	0.600081	0.36023	0.0419093	1.11653	1.3709	1.64104	1.57685	1.60824	2.68887	0.992698	1.27725	1.00711	0.892448	0.885941	1.02833	0.828824	0.901483	0.641215	0.59961
Lgals3	ENSMUSG00000050335	protein_coding	1.73872	0.000105145	0.616496	0.390482	1.77462	0.0488782	10.2741	40.3124	13.3169	12.3423	13.9862	11.642	13.7021	10.4012	23.1769	11.8326	9.31258	6.66248	4.08591	4.82642	3.13692	2.85206
Lgi1	ENSMUSG00000067242	protein_coding	-0.214164	0.636106	-0.179132	0.663322	-0.97202	0.0639444	0.0524141	0.0469248	0.0338737	0.0250897	0.0727866	0.0398564	0.0291201	0.0374672	0.0184786	0.0286558	0.024383	0.0344748	0.0292297	0.066162	0.0739202	0.0386008
Hook2	ENSMUSG00000052566	protein_coding	0.808707	0.00050248	0.166626	0.402289	0.397525	0.0371698	3.51597	2.47696	3.87003	4.35413	2.91227	3.35463	2.86971	3.52973	2.04435	2.39769	2.20389	2.87924	1.98148	1.95551	1.81734	1.4768
Ass1	ENSMUSG00000076441	protein_coding	0.763238	0.00187219	0.0659416	0.835155	0.252088	0.353301	1.78256	1.82082	2.31901	3.79589	2.26327	2.54946	1.87836	2.593	1.86861	1.3863	1.07037	2.18901	1.34042	1.57538	1.33276	1.22137
Lrfn3	ENSMUSG00000036957	protein_coding	0.557278	0.0298348	-0.169591	0.411944	-0.188842	0.317174	1.96688	2.03071	2.11743	1.3819	2.08402	1.69346	1.98031	2.67429	0.999596	1.19179	1.32699	1.50888	1.1212	1.61056	1.63179	1.36676
Dapk1	ENSMUSG00000021559	protein_coding	1.34157	0.00429815	0.134024	0.686859	0.899151	0.00620546	1.49661	1.40663	0.691342	0.880113	0.990353	1.38794	0.859647	0.839785	0.892754	0.806776	0.707585	0.593671	0.307602	0.530109	0.455743	0.315575
AV099323	ENSMUSG00000087377	antisense	-0.564875	0.161414	0.20579	0.74692	-0.93465	0.0450649	0.149113	0.433863	0.231996	0.0515506	0.149551	0.147404	0.256421	0.197954	0.170852	0.100933	0.150296	0.159376	0.315298	0.254887	0.15188	0.389346
Prdm8	ENSMUSG00000035456	protein_coding	0.322485	0.570574	0.847248	0.144945	0.594933	0.192604	0.301632	0.214533	0.234645	0.0729951	0.191595	0.0795131	0.093366	0.0934334	0.149763	0.102086	0.17228	0.128957	0.0637799	0.164991	0.10241	0.0350038
Mns1	ENSMUSG00000032221	protein_coding	0.0833134	0.777254	0.839672	0.0435525	0.34964	0.226988	0.401184	0.25664	0.27092	0.495762	0.256827	0.160322	0.220179	0.158643	0.254287	0.173335	0.29252	0.237207	0.239793	0.227616	0.113025	0.170873
Mgme1	ENSMUSG00000027424	protein_coding	0.212362	0.0203991	0.0154456	0.819908	-0.344379	0.0322925	8.25857	7.39977	7.23714	7.30323	7.91258	7.83951	6.95513	7.16991	4.35529	5.095	4.54792	6.31334	6.61667	6.99766	6.12783	6.04548
Xrcc3	ENSMUSG00000021287	protein_coding	0.781435	0.0922134	0.0625026	0.807699	0.272725	0.638167	0.183111	0.16145	0.0932369	0.120853	0.166953	0.115189	0.120229	0.132593	0.133513	0.0676068	0.0503354	0.124545	0.0150852	0.11951	0.118687	0.0579535
H2-T22	ENSMUSG00000056116	protein_coding	0.722698	0.0064578	-0.12399	0.443545	0.0278238	0.861077	10.3784	9.71464	9.48801	11.7513	14.2147	9.64971	10.5146	10.6626	8.68047	6.86168	6.39267	5.89033	6.9748	7.72877	6.80151	5.78856
1600002K03Rik	ENSMUSG00000035595	protein_coding	0.183851	0.566449	0.351243	0.193849	-0.0354981	0.921149	8.64238	8.5785	15.0639	10.0838	8.87093	7.87588	8.84745	7.61888	5.7248	7.19818	6.87347	8.73206	7.03642	11.7722	6.25822	4.17236
Krt80	ENSMUSG00000037185	protein_coding	1.63996	0.00242786	-0.497492	0.0845577	0.572336	0.293683	0.645119	0.500548	0.385421	0.535266	0.647014	0.637724	0.639001	0.99345	0.236534	0.314406	0.234085	0.606779	0.116923	0.211726	0.315404	0.291973
Gm28041	ENSMUSG00000098692	protein_coding	0.0341952	0.917711	1.00465	0.0791508	0.469123	0.232746	0.293823	0.227978	0.383999	0.121895	0.176812	0.058091	0.121265	0.156025	0.269327	0.178997	0.118461	0.125619	0.106506	0.12054	0.11971	0.153439
Pkdcc	ENSMUSG00000024247	protein_coding	0.522139	0.0187702	0.158623	0.153368	0.111172	0.515321	58.8762	60.5897	60.5235	55.6887	51.0756	47.9895	48.748	63.3263	38.3329	42.3493	44.4904	33.6293	45.3696	39.2291	29.2967	33.1291
Arhgap15	ENSMUSG00000049744	protein_coding	0.712867	0.0453967	0.156712	0.68503	0.300054	0.372483	0.425694	0.43301	0.184155	0.226138	0.307192	0.384891	0.198187	0.248104	0.321205	0.15813	0.209303	0.166461	0.145839	0.212974	0.195646	0.14007
Uty	ENSMUSG00000068457	protein_coding	1.7306	0.000458244	0.0180254	0.944044	1.17975	0.20055	3.22176	2.6742	1.50654	3.67497	2.84898	2.74331	2.69129	2.65634	2.98865	1.77768	2.69509	0.00637	1.54885	0.62299	0.248695	0.875956
Dhdh	ENSMUSG00000011382	protein_coding	0.586414	0.0160161	-0.0744733	0.651896	-0.05632	0.788876	24.3601	19.4751	15.7637	22.4905	20.8768	19.1556	21.0805	25.3253	12.701	13.9032	12.3188	16.4405	15.4695	18.588	13.0617	10.4483
Tkt	ENSMUSG00000021957	protein_coding	0.459613	0.0063767	0.192302	0.145664	0.0841053	0.567759	2.54359	2.27668	2.17822	2.78343	2.18562	2.44517	1.86531	2.0651	2.0152	1.67193	1.38429	1.52784	1.56209	1.61699	1.69865	1.34782
Ngfr	ENSMUSG00000000120	protein_coding	0.910802	0.0145001	0.171473	0.661911	0.514589	0.123285	1.71367	0.631321	0.80606	1.39155	1.17245	0.682865	1.01429	1.16394	0.684944	0.836257	0.535586	1.0081	0.698226	0.62673	0.473579	0.346864
0610040J01Rik	ENSMUSG00000060512	protein_coding	0.484802	0.000724703	-0.672449	0.00332512	-0.755189	0.00035838	7.71533	8.24045	7.11337	4.50479	11.3109	10.2822	11.479	10.8747	4.40916	4.50677	5.08835	4.60167	7.85491	8.98756	7.54806	7.01357
Zfp750	ENSMUSG00000039238	protein_coding	-0.234381	0.529792	0.834052	0.0270902	0.0324916	0.921897	0.325769	0.329693	0.515659	0.52884	0.326726	0.18202	0.219212	0.225638	0.227203	0.244479	0.342629	0.333052	0.308051	0.13074	0.288535	0.394486
Wfikkn2	ENSMUSG00000044177	protein_coding	0.343243	0.00177145	-0.221756	0.163544	-0.445323	0.0251243	7.64356	6.18356	4.80153	5.45868	7.05418	6.58633	7.09665	7.35232	3.34418	3.63141	3.95458	5.33137	5.79934	5.83964	5.64108	4.86196
Gm26782	ENSMUSG00000097431	lincRNA	1.34987	0.0010148	0.0702801	0.8664	0.853906	0.0529895	3.55856	2.16129	0.790168	3.31451	2.3216	1.77596	2.69138	2.56847	2.21682	1.91181	1.60187	0.904714	0.954921	1.24019	0.844568	0.631475
Gimap3	ENSMUSG00000039264	protein_coding	0.993866	0.0984401	0.417709	0.488425	0.845776	0.0513834	0.550682	0.275661	0.149244	0.239509	0.391955	0.140482	0.164958	0.212241	0.203537	0.288582	0.214858	0.113919	0.112685	0.0910947	0.144749	0.108227
Upp2	ENSMUSG00000026839	protein_coding	-0.702062	0.0522786	0.153282	0.722862	-1.11198	0.000408507	0.25313	0.15108	0.157532	0.127901	0.104153	0.128322	0.120543	0.26711	0.104115	0.0922608	0.117756	0.152619	0.22939	0.292898	0.237995	0.24856
Sdsl	ENSMUSG00000029596	protein_coding	1.43734	0.00239161	0.656895	0.10155	1.53112	0.0270776	0.489273	0.415218	0.485285	0.190293	0.214686	0.241833	0.220862	0.324766	0.350378	0.372583	0.215755	0.130737	0.138558	0.0627258	0.0622942	0.106461
Pou4f1	ENSMUSG00000048349	protein_coding	0.898204	0.00111876	-0.319666	0.00689064	0.0157691	0.937536	1.6951	2.00516	1.84764	1.93083	2.26023	2.46024	2.10283	2.51048	1.15636	1.3928	1.20487	1.30909	1.49173	1.46719	1.24752	0.801637
Scn5a	ENSMUSG00000032511	protein_coding	3.07033	0.0608064	-1.19156	0.240144	1.3169	5.5449e-05	0.219382	0.167179	0.0877687	0.66634	1.30968	0.185886	0.749129	0.360581	0.185531	0.212139	0.168474	0.206567	0.0804692	0.064286	0.0744843	0.0909244
Zfp78	ENSMUSG00000055150	protein_coding	0.057096	0.871204	0.42353	0.294561	-0.081243	0.831716	0.383153	0.16811	0.178837	0.321693	0.228737	0.153308	0.24473	0.15744	0.135885	0.175989	0.147121	0.253515	0.132273	0.290047	0.204424	0.12704
Ppef2	ENSMUSG00000029410	protein_coding	0.198749	0.671382	0.589832	0.435354	0.227081	0.757762	0.0306923	0.148839	0.114606	0.0318325	0.0769563	0.0151703	0.063336	0.0611181	0.0175835	0.0467446	0.123743	0.0328048	0.0278138	0.0472178	0.0468929	0.0667835
Map2k7_2	ENSMUSG00000109061	protein_coding	0.430964	0.49018	0.15916	0.711351	0.0287889	0.959695	0.858629	0.69397	0.653101	1.10491	1.00468	0.628731	1.0992	0.232195	0.236843	0.678064	0.512853	0.815757	0.763691	0.89693	0.372499	0.16607
Gm16023	ENSMUSG00000086682	processed_transcript	-0.369555	0.482292	0.538467	0.362685	-0.392327	0.525126	0.181788	0.0320568	0.0925637	0.102841	0.0497243	0.0980208	0.0682063	0.0658178	0.0378711	0.0335593	0.0999438	0.105982	0.134786	0.135596	0.0504988	0.0431513
Myo1f	ENSMUSG00000024300	protein_coding	1.69562	0.0172383	1.45446	0.11768	2.58899	0.0575393	0.707998	1.50887	0.313067	0.531399	0.345696	0.202598	0.173014	0.395746	1.06739	0.321593	0.347417	0.338536	0.109747	0.0955438	0.123352	0.0162161
Eya2	ENSMUSG00000017897	protein_coding	0.125737	0.566558	0.242472	0.227671	-0.192626	0.452529	0.834287	1.06389	0.822077	0.849254	0.697282	0.962178	0.557931	0.799898	0.495661	0.439228	0.840904	0.644012	0.54603	0.713048	0.834034	0.672343
Slc7a5	ENSMUSG00000040010	protein_coding	0.982383	0.00074625	-0.0395399	0.824661	0.38203	0.203699	0.864195	1.35303	1.25619	1.06275	1.26296	1.06176	0.993571	1.34393	1.0892	0.777168	0.52263	0.686159	0.637703	0.633094	0.616163	0.472787
Map3k15	ENSMUSG00000031303	protein_coding	0.721302	0.00753595	-0.567051	0.00890726	-0.405568	0.112593	0.705405	0.847536	0.5897	0.742528	1.08762	0.853436	1.17322	1.16009	0.373964	0.523805	0.530597	0.528895	0.706034	0.820657	0.461125	0.604793
Aph1c	ENSMUSG00000053040	protein_coding	1.11349	0.00861736	0.263153	0.430833	0.817411	0.0955745	1.06419	1.31362	0.632178	0.775339	0.749766	0.912883	0.499098	0.99243	1.04802	0.598298	0.443235	0.479414	0.374594	0.41493	0.331452	0.33681
Dcxr	ENSMUSG00000039450	protein_coding	0.331363	0.03237	0.213483	0.126272	-0.0141066	0.893053	9.48365	11.6042	11.7667	11.579	8.74899	9.37495	8.67036	11.5275	7.01493	6.94757	7.25991	8.93885	8.26784	7.42831	7.62175	7.13971
Rhobtb3	ENSMUSG00000021589	protein_coding	0.540073	0.0325744	-0.0391566	0.840601	-0.0578327	0.811733	7.70746	7.24095	4.24028	5.73012	6.8739	5.82779	6.34868	6.55403	4.48477	4.05593	4.26177	4.11467	4.94833	6.07115	3.56841	3.02117
Gm10031	ENSMUSG00000101523	protein_coding	1.01734	0.113791	-0.0743404	0.907921	0.384493	0.519002	0.707457	0.0836763	0.225507	0.53688	0.24228	0.426432	0.30266	0.664297	0.31633	0.175197	0.139135	0.424182	0.203278	0.123879	0.105452	0.375453
Pdzd3	ENSMUSG00000032105	protein_coding	0.538522	0.0376659	-0.427599	0.20339	-0.447215	0.150466	0.629679	1.05856	0.607401	0.457148	0.989395	0.871446	0.671352	1.1703	0.384789	0.383601	0.338492	0.762754	0.646706	0.688862	0.555849	0.657657
Otop1	ENSMUSG00000051596	protein_coding	-0.0254387	0.947178	-0.323385	0.513281	-0.906843	0.0204817	0.146297	0.0515963	0.0993227	0.151731	0.160066	0.0525891	0.137225	0.211871	0.0304774	0.0945258	0.0804313	0.0995058	0.108471	0.177325	0.135465	0.150482
Cryl1	ENSMUSG00000021947	protein_coding	0.332852	0.00332301	-0.282558	0.0355372	-0.507677	0.00334722	4.61023	4.59731	4.78859	3.60295	5.1122	5.13508	5.12527	6.03408	3.08757	2.47232	2.71609	3.67831	4.14843	4.32874	4.3651	4.15385
Slf1	ENSMUSG00000021597	protein_coding	0.69642	0.00958399	0.213126	0.16205	0.351898	0.0758898	5.38652	4.71089	4.07644	5.18295	3.8644	5.04777	4.05587	3.73042	3.55861	2.93215	3.36582	3.29462	2.27843	3.4568	2.48953	2.07989
Pkdrej	ENSMUSG00000052496	protein_coding	0.753398	0.00620799	-0.410264	0.0544396	-0.214092	0.559768	0.382669	0.496953	0.272458	0.322889	0.455349	0.532161	0.481831	0.490789	0.379006	0.164635	0.209196	0.249564	0.229227	0.385819	0.350133	0.197578
Cxcl2	ENSMUSG00000058427	protein_coding	0.349777	0.233902	-0.426957	0.418474	-0.634392	0.168505	0.162168	0.539255	0.129758	0.192219	0.278819	0.297717	0.430259	0.369059	0.0796329	0.235221	0.256856	0.123807	0.293917	0.213842	0.188774	0.383106
Gaa	ENSMUSG00000025579	protein_coding	0.78482	0.00328979	-0.0746112	0.55302	0.153281	0.331585	86.0233	83.4598	82.3759	82.4191	82.1581	92.5589	72.3157	104.988	55.9388	51.115	51.4176	68.7535	54.0692	58.9455	48.6646	42.642
Fam19a5	ENSMUSG00000054863	protein_coding	0.79139	0.00337921	-0.518363	0.0102323	-0.28388	0.103538	4.28443	3.9657	3.85017	4.13013	5.50946	5.50065	5.06263	7.17461	2.91284	2.76171	2.204	3.15422	3.59262	3.90188	2.8429	3.09461
Dusp1	ENSMUSG00000024190	protein_coding	0.329458	0.364921	0.191502	0.649189	-0.0345694	0.890354	34.2187	39.8715	17.6829	56.0161	27.5269	46.2093	20.8231	34.8587	27.1884	27.0571	25.303	21.0082	32.5783	32.6928	19.5533	18.1709
Map3k14	ENSMUSG00000020941	protein_coding	1.45586	0.00201894	-0.121994	0.595333	0.778616	0.0281252	2.04776	2.22332	3.22949	2.57324	2.70566	3.54424	2.10565	2.60715	1.59357	1.68178	1.32434	2.25594	1.12736	1.36191	0.825764	0.681286
Gdnf	ENSMUSG00000022144	protein_coding	2.22776	0.00212185	-0.612923	0.0771991	1.06012	0.00472061	1.0828	0.670598	0.803767	0.784762	1.41308	0.993011	0.955694	1.7492	0.52317	0.609309	0.473373	0.669297	0.200978	0.334499	0.385349	0.170318
Syt3	ENSMUSG00000030731	protein_coding	0.261913	0.223606	-0.701515	0.00819662	-0.993468	0.0120854	1.54158	1.52362	1.86394	1.0659	2.32653	2.42375	2.07534	2.92359	0.672887	0.849693	1.24305	1.31815	2.03563	2.69535	1.58515	1.81453
Zfp583	ENSMUSG00000030443	protein_coding	1.07027	0.0735947	0.504285	0.20985	1.02149	0.0307422	0.349225	0.15524	0.285253	0.226374	0.131344	0.258917	0.210191	0.115903	0.166724	0.132968	0.190664	0.202184	0.0395591	0.164162	0.0741055	0.0633234
Zfp935	ENSMUSG00000055228	protein_coding	0.245325	0.474327	0.0389821	0.9193	-0.268722	0.385946	2.93115	2.17394	0.845014	2.19061	1.81573	1.44878	1.91244	2.74675	1.28412	1.31299	1.4772	1.4743	1.64062	2.51993	1.36106	1.16303
Vps72	ENSMUSG00000008958	protein_coding	0.328008	0.0542534	0.225112	0.112175	0.000427457	0.997235	18.4419	16.0562	19.2824	15.8652	14.5218	14.2263	12.9666	17.8691	11.4013	11.6231	10.7015	13.7548	13.6229	12.4246	10.4812	10.938
4930538K18Rik	ENSMUSG00000028642	protein_coding	-0.268084	0.62127	0.0544488	0.826165	-0.765966	0.317845	0.3468	0.275198	0.500324	0.392381	0.379439	0.405157	0.422884	0.251123	0.180618	0.41614	0.0317774	0.404367	0.228563	0.840707	0.385349	0.301841
Tmem138	ENSMUSG00000024666	protein_coding	0.515826	0.0982288	0.0567338	0.809775	0.0207548	0.943584	0.950102	1.14487	0.833171	0.597209	0.664138	0.967673	0.802067	0.955531	0.626779	0.496953	0.696464	0.584679	0.521815	0.413398	0.909084	0.526229
Asb4	ENSMUSG00000042607	protein_coding	0.419152	0.190439	-0.487315	0.129878	-0.619448	0.123607	6.74091	6.61689	3.34739	3.36887	8.74573	5.95009	7.23148	6.21319	3.24154	3.2862	3.64948	3.52155	7.91282	5.76728	3.33221	4.03294
Zfp213	ENSMUSG00000071256	protein_coding	0.3248	0.0169515	0.344605	0.0222184	0.118174	0.130717	2.15868	1.82779	2.319	1.90126	1.61517	1.82909	1.6086	1.41012	1.33484	1.46119	1.4678	1.33674	1.25757	1.44084	1.23897	1.22273
Syce2	ENSMUSG00000003824	protein_coding	0.677284	0.133446	-0.0243465	0.951609	0.10211	0.752111	0.372176	0.157922	0.303999	0.217126	0.303281	0.36791	0.120002	0.27792	0.213218	0.0944709	0.211009	0.198896	0.210794	0.166998	0.189541	0.101227
D130007C19Rik	ENSMUSG00000054304	pseudogene	0.161613	0.804391	0.115843	0.799046	-0.272535	0.6995	0.0912511	0.118003	0.0567888	0.0630938	0.0610128	0.0902052	0.0313839	0.12114	0.0348515	0.061767	0.0306583	0.0975317	0.0275643	0.0935885	0.123926	0.0264738
Tmem107	ENSMUSG00000020895	protein_coding	0.0738455	0.712869	0.258321	0.317945	-0.216945	0.445811	1.27067	1.71887	2.40357	1.69936	1.5427	1.58666	1.69058	1.10978	0.804589	1.45992	1.61779	0.964987	1.36362	1.78335	1.0899	1.39698
Shc2	ENSMUSG00000020312	protein_coding	1.3679	0.0304081	-0.982549	0.0796102	-0.163169	0.393719	1.28148	1.11458	0.671451	0.574505	1.40133	2.6153	0.929814	2.24999	0.549429	0.545635	0.749985	0.645074	0.85411	0.754663	0.589472	0.590054
Gypc	ENSMUSG00000090523	protein_coding	0.53516	0.0482663	0.245263	0.167483	0.2322	0.206454	23.095	18.0566	18.0211	19.5941	17.5297	12.7159	16.028	20.179	13.5235	13.1403	14.2718	12.93	15.1095	12.1051	9.48146	9.16168
Sox2ot	ENSMUSG00000105265	processed_transcript	0.760847	0.0940173	-0.271779	0.619316	-0.0589508	0.888058	0.0253391	0.00492	0.0425775	0.0210243	0.0406617	0.0300584	0.0156868	0.026911	0.01742	0.0257277	0.010216	0.0108333	0.0137776	0.0103953	0.0206475	0.0220542
Gcat	ENSMUSG00000006378	protein_coding	0.101023	0.443462	0.0615098	0.707526	-0.384813	0.0307105	3.48295	3.19357	4.60515	4.21644	3.80316	4.2891	3.06627	3.6927	2.20648	2.8484	2.34837	3.20176	3.67337	3.84038	3.20857	3.12454
AU041133	ENSMUSG00000078435	protein_coding	1.09887	0.0166959	0.631142	0.193351	1.18287	0.10861	0.590903	0.286552	0.227134	0.324452	0.261459	0.171803	0.304844	0.184576	0.358439	0.158814	0.367865	0.0928785	0.141746	0.142597	0.0708082	0.0756322
Ier2	ENSMUSG00000053560	protein_coding	0.499906	0.00615296	0.31891	0.563923	0.27248	0.119134	6.04553	14.994	6.31738	23.2711	10.0452	9.99013	9.65139	10.9006	7.34046	9.28372	9.42823	8.61552	8.39498	8.23634	6.31091	5.75918
E030030I06Rik	ENSMUSG00000097327	protein_coding	0.89713	0.186513	0.376553	0.425387	0.727851	0.304066	0.246205	0.127354	0.306444	0.170233	0.164619	0.243383	0.0508062	0.196108	0.0940328	0.0833268	0.264701	0.140347	0.118994	0.151507	0.066873	0.0142858
Serping1	ENSMUSG00000023224	protein_coding	0.633173	0.0500382	0.399944	0.315587	0.4876	0.0052288	61.155	33.7239	33.6539	27.3841	26.8364	39.6669	19.8276	31.8366	26.2822	23.6297	30.8399	26.0741	17.7178	17.9925	21.9198	18.5592
Them6	ENSMUSG00000056665	protein_coding	0.00317007	0.978119	0.247748	0.0375052	-0.294106	0.0761875	8.98104	9.45711	10.0846	8.88884	8.6214	7.73663	6.566	8.58435	6.11542	6.77394	5.01755	7.7342	8.90609	7.21097	7.68408	7.63808
Sdccag8	ENSMUSG00000026504	protein_coding	0.651494	0.0012367	-0.153251	0.268889	-0.0467301	0.730859	3.53671	4.25814	3.31188	2.88617	3.6027	4.29623	3.82072	3.84147	2.47712	2.16132	2.36906	2.58329	2.70266	2.91094	2.24723	2.04571
Has2	ENSMUSG00000022367	protein_coding	1.08251	0.0349986	0.453242	0.422734	0.990995	0.0948423	0.270106	0.314364	0.100858	0.0896448	0.130032	0.192247	0.100329	0.143431	0.19807	0.0767897	0.152459	0.103931	0.117491	0.077567	0.0440191	0.0282108
Gm20457	ENSMUSG00000092187	antisense	0.46298	0.120658	0.0574461	0.722652	-0.0242903	0.92822	1.20821	1.10671	1.19053	1.3227	0.942478	0.995299	1.45438	1.24751	0.615267	0.954128	0.879516	0.860911	0.547446	1.17031	0.888788	0.759472
Mogat1	ENSMUSG00000012187	protein_coding	-1.03966	0.0962306	0.71288	0.297766	-0.869518	0.129365	0.0881469	0.0854916	0.164571	0.0304738	0.0294686	0.0871366	0.0303163	0.0780125	0.100998	0.0596658	0.0296154	0.0628093	0.133133	0.0904048	0.0598552	0.179012
Pglyrp1	ENSMUSG00000030413	protein_coding	0.54626	0.161413	0.188863	0.647661	0.192591	0.653082	0.453652	0.199994	0.61598	0.342185	0.289536	0.285379	0.510625	0.328496	0.378029	0.251242	0.124705	0.352637	0.373732	0.16919	0.210032	0.215368
Rslcan18	ENSMUSG00000074824	protein_coding	0.45339	0.333223	0.246215	0.579887	0.157126	0.715924	0.184278	0.26809	0.286706	0.445953	0.138614	0.409872	0.20598	0.244636	0.158357	0.140328	0.170261	0.344682	0.250492	0.204748	0.140773	0.133657
Gm26825	ENSMUSG00000097554	lincRNA	0.695738	0.0461109	0.246311	0.41922	0.400173	0.0607296	0.881208	0.810834	1.24446	0.632729	0.498552	0.714755	0.955847	0.839886	0.543673	0.642365	0.637681	0.627907	0.552851	0.579346	0.391245	0.33432
Cml3	ENSMUSG00000051262	protein_coding	-0.0798876	0.84709	0.39845	0.548505	-0.223196	0.660149	0.116854	0.0141668	0.0545419	0.0605975	0.0292994	0.043318	0.0753555	0.0387822	0.0502089	0.0296616	0.0736132	0.0156121	0.0397105	0.0749046	0.0446336	0.0381395
Dagla	ENSMUSG00000035735	protein_coding	0.104832	0.50398	0.0993933	0.638695	-0.337393	0.0840851	2.61268	2.44899	1.53178	1.69358	2.04516	1.74019	1.89852	2.05146	1.41465	1.36681	1.54953	1.3622	1.58083	2.1976	1.97965	1.4351
Rab12	ENSMUSG00000023460	protein_coding	0.528819	0.00382357	0.0375379	0.720587	0.0249985	0.81485	130.893	121.674	101.848	115.026	114.53	118.263	99.9691	124.621	81.6202	80.0201	79.3755	81.5474	87.8296	88.461	64.6854	76.046
Enpp2	ENSMUSG00000022425	protein_coding	0.0914846	0.173362	0.39236	0.165815	-0.0571653	0.679	9.23989	6.59651	4.55267	5.93305	4.99706	4.7038	4.964	5.38949	5.28593	4.08186	5.08837	3.63476	4.74208	4.7856	4.98091	4.31356
Gzmm	ENSMUSG00000054206	protein_coding	0.573484	0.0258828	-0.166376	0.234056	-0.133652	0.598126	3.10989	3.67978	3.42565	3.16091	3.49332	3.56613	3.36919	4.58265	2.1736	2.14716	1.84939	3.02479	2.67731	3.06197	2.72414	1.62404
Erich3	ENSMUSG00000078161	protein_coding	0.890781	0.0813803	0.321528	0.52578	0.672132	0.00252832	0.1379	0.0990709	0.0333744	0.0900511	0.0922034	0.0252443	0.0895859	0.0813635	0.0643721	0.0674145	0.0669229	0.0491304	0.0416555	0.0419058	0.0364153	0.0355623
Kifc5b	ENSMUSG00000024301	protein_coding	0.223542	0.612333	0.223897	0.738169	-0.0925833	0.845893	0.191684	0.557729	0.0976024	0.180731	0.244678	0.275617	0.197777	0.161935	0.239596	0.141545	0.158076	0.167627	0.173706	0.339571	0.0887461	0.151668
Parm1	ENSMUSG00000034981	protein_coding	1.06106	0.00220414	-0.255612	0.177126	0.266979	0.0464111	13.6393	13.3336	11.164	11.1294	15.1561	10.5989	16.4774	16.5839	8.21754	7.96978	8.66732	9.06547	7.16234	8.16163	7.21305	5.65256
9130008F23Rik	ENSMUSG00000054951	protein_coding	0.494461	0.126975	0.385064	0.489773	0.341885	0.230955	0.487673	0.267338	0.138553	0.153936	0.23392	0.230561	0.196895	0.140741	0.218649	0.150698	0.170971	0.1813	0.192146	0.152224	0.151177	0.0738176
Adig	ENSMUSG00000044405	protein_coding	0.805771	0.0353896	0.405141	0.238595	0.673404	0.214977	8.19476	4.76874	8.70499	4.6892	3.79767	5.53091	4.19847	6.37728	4.5976	3.27079	7.63316	2.65784	3.53384	2.72427	1.43911	3.68917
Etnk2	ENSMUSG00000070644	protein_coding	1.26782	0.000999826	-0.467772	0.0746323	0.262773	0.32886	0.0902319	0.0680662	0.112309	0.124778	0.130718	0.11893	0.124134	0.173025	0.0459496	0.0712566	0.0909476	0.0642949	0.0635983	0.0411303	0.061271	0.0610822
Tmem154	ENSMUSG00000056498	protein_coding	0.368551	0.146654	0.494994	0.266646	0.32683	0.253907	0.512076	0.684065	0.207445	0.370766	0.300396	0.391593	0.259192	0.307835	0.332112	0.382589	0.301892	0.206536	0.262669	0.237823	0.314916	0.159776
Gm5091	ENSMUSG00000097624	lincRNA	0.815763	0.010438	-0.372727	0.113907	-0.0918857	0.679547	1.90255	1.76992	2.42846	2.29538	2.95956	1.95751	2.60402	3.35044	1.29016	1.45865	1.09579	1.9505	1.65374	1.83182	1.30509	1.38555
Fasn	ENSMUSG00000025153	protein_coding	0.217825	0.240171	0.240218	0.653972	-0.0764894	0.651958	1.63088	1.27757	1.05399	3.7299	1.44275	1.80648	1.39796	1.86529	1.49492	1.40539	1.31084	1.09951	1.22403	1.70268	1.51207	1.16104
Acot4	ENSMUSG00000052392	protein_coding	2.29065	5.4915e-05	-0.317372	0.416831	1.43876	0.0419774	0.200779	0.0531084	0.0851946	0.132515	0.14645	0.126304	0.169496	0.145387	0.0836547	0.0741303	0.128782	0.0390179	0.0165408	0.0187202	0.0371828	0.0476592
F420014N23Rik	ENSMUSG00000097331	lincRNA	0.0677555	0.856373	0.0824283	0.844764	-0.384294	0.172771	0.210164	0.111182	0.124848	0.158525	0.210782	0.132208	0.177419	0.0507277	0.0437826	0.116393	0.134802	0.122525	0.138512	0.137167	0.136223	0.133032
Myoc	ENSMUSG00000026697	protein_coding	1.03276	0.141976	0.436871	0.520921	0.935322	0.0553895	55.7984	19.6304	20.9959	18.9317	14.9868	40.4309	12.9811	16.8192	14.4406	12.8413	30.1005	22.2702	8.94092	11.3188	10.9037	10.4891
Snai3	ENSMUSG00000006587	protein_coding	0.578641	0.00663236	0.265576	0.207652	0.310864	0.207183	11.9558	13.0486	7.93355	9.62111	9.18821	9.99608	7.46095	8.75817	9.80371	6.31819	7.43362	5.85047	5.71747	7.12083	6.1035	4.76412
Zfp442	ENSMUSG00000068130	protein_coding	0.666142	0.067652	0.393757	0.388684	0.526818	0.187738	1.30032	0.729341	0.365619	0.731182	0.754204	0.542044	0.501101	0.582344	0.700072	0.429484	0.39477	0.636304	0.539494	0.482035	0.287231	0.190898
Il18	ENSMUSG00000039217	protein_coding	0.361123	0.465667	1.12638	0.0687478	0.954528	0.259404	0.4488	0.559647	1.07732	0.531968	0.257211	0.507036	0.26461	0.170229	0.955	0.325488	0.323114	0.205582	0.232405	0.263026	0.326521	0.111605
Car11	ENSMUSG00000003273	protein_coding	0.685648	0.00629341	-0.51655	0.0370415	-0.36344	0.103853	4.58372	3.83941	6.30723	4.13658	6.59726	6.23772	5.89643	8.25832	2.55778	3.71717	2.76004	4.00844	4.50447	4.94534	3.91086	3.41956
Gm17281	ENSMUSG00000097317	lincRNA	-0.0338577	0.838524	0.0901945	0.602984	-0.475725	0.0639673	14.5662	12.5811	9.14444	14.6178	12.1273	11.3479	10.8705	13.4785	7.26342	8.40494	8.07367	11.4653	13.1769	15.1355	10.978	9.66935
Zfp94	ENSMUSG00000074282	protein_coding	0.0383498	0.797868	0.150456	0.392695	-0.34269	0.0845776	1.09553	0.872794	0.767013	1.09565	1.02027	0.90248	0.767029	0.761811	0.523021	0.595893	0.723003	0.808504	0.815503	0.963082	0.890035	0.692429
Gng7	ENSMUSG00000048240	protein_coding	0.484259	0.0374167	-0.435489	0.0161987	-0.481557	0.110525	1.26959	1.1258	1.10615	1.12864	1.61287	1.39847	1.37232	1.87805	0.900515	0.859371	0.450926	0.99511	1.11764	1.37651	1.18231	0.799808
Smtnl2	ENSMUSG00000045667	protein_coding	0.0175319	0.939832	0.322409	0.121163	-0.190136	0.398659	134.345	90.4615	97.5088	120.046	86.2643	84.1004	75.3868	108.019	77.2543	77.9738	70.354	80.7607	116.656	95.5988	66.977	70.2658
Slmo1	ENSMUSG00000024530	protein_coding	-0.275648	0.414135	0.772513	0.00599682	-0.0329301	0.932028	0.295748	0.307328	0.414123	0.350554	0.21187	0.208828	0.239761	0.140221	0.338865	0.278835	0.149047	0.180631	0.153149	0.346656	0.193652	0.275794
H6pd	ENSMUSG00000028980	protein_coding	0.765783	0.000440353	0.00906274	0.951842	0.245151	0.0691656	16.559	14.3388	11.3282	17.5912	15.5379	15.2629	13.2515	15.3903	10.2078	10.0576	10.134	11.036	9.34901	10.4194	7.6584	7.53335
Gm2564	ENSMUSG00000091938	protein_coding	0.448743	0.290538	0.398996	0.383634	0.318666	0.505023	0.77699	0.502389	1.08798	0.402926	0.454576	0.768084	0.534459	0.343829	0.593511	0.723163	0.326314	0.276823	0.352059	0.199223	0.593557	0.394486
Gm20490	ENSMUSG00000092596	processed_transcript	0.0788198	0.761429	-0.606837	0.0215563	-1.05664	0.0180111	1.8496	1.56965	1.72661	1.91831	2.3188	3.42825	2.8626	2.1485	1.05963	1.40848	0.699102	1.72979	2.09516	3.55684	2.11942	2.41473
Akr1c19	ENSMUSG00000071551	protein_coding	0.732622	0.222626	-0.266505	0.591897	-0.0616045	0.899561	0.291072	0.12832	0.197612	0.109776	0.291927	0.156947	0.109209	0.316154	0.151594	0.134334	0.133355	0.084847	0.143876	0.217111	0.0269521	0.138184
Ntng1	ENSMUSG00000059857	protein_coding	0.0893728	0.831831	-0.193432	0.617018	-0.630505	0.247056	0.10815	0.0582736	0.0392617	0.130862	0.114494	0.0772133	0.105389	0.0877398	0.0481901	0.0671055	0.0605601	0.0577971	0.0871175	0.160219	0.0673184	0.0470649
Mcm2	ENSMUSG00000002870	protein_coding	0.410506	0.00965099	-0.0972842	0.531571	-0.212773	0.110364	3.65351	4.34322	2.90807	3.00524	3.66424	3.38519	3.71056	4.12038	2.48019	2.43039	2.22796	2.5217	2.66736	3.35946	2.70641	2.46216
Agt	ENSMUSG00000031980	protein_coding	0.495621	0.0982179	-0.0913203	0.712156	-0.121505	0.521261	7.98869	10.3542	10.1919	6.52793	8.42492	12.7551	7.59322	8.58068	5.82486	6.53813	6.24645	5.74411	7.9634	7.89538	5.03012	5.60458
Lsamp	ENSMUSG00000061080	protein_coding	-0.405501	0.153814	1.26532	0.0408826	0.334193	0.220765	0.15159	0.105754	0.0422048	0.110331	0.0400094	0.0552089	0.0329283	0.0423669	0.0700857	0.0513051	0.0723755	0.0909609	0.0506111	0.0654625	0.0704297	0.03935
Foxd2	ENSMUSG00000055210	protein_coding	0.442299	0.412669	0.465364	0.341038	0.38248	0.327321	0.141289	0.0856455	0.115407	0.201489	0.0708521	0.174587	0.0546676	0.0937836	0.141651	0.0717279	0.0890061	0.0755068	0.0480142	0.0724541	0.107933	0.0614862
Nme4	ENSMUSG00000024177	protein_coding	0.856339	0.0322449	0.0834999	0.771954	0.415466	0.0766441	2.09841	2.37962	3.22461	1.84153	1.81317	1.91479	2.06519	3.2143	1.62755	1.93392	1.6595	1.41471	1.14096	1.25819	1.677	0.899138
Crispld2	ENSMUSG00000031825	protein_coding	0.483195	0.0522322	0.286288	0.298904	0.245462	0.146494	10.34	6.40374	6.74505	6.18199	4.95932	7.63531	5.0822	6.65347	4.60063	4.44656	5.89195	5.69483	4.09893	4.66849	5.0268	3.61148
Gm15984	ENSMUSG00000085657	antisense	-0.390355	0.428911	0.893652	0.00186313	-0.02016	0.963375	0.411088	0.427184	0.356342	0.334996	0.176698	0.261242	0.151484	0.233887	0.336443	0.178883	0.266367	0.28246	0.345924	0.421618	0.209359	0.102227
Bmp3	ENSMUSG00000029335	protein_coding	0.00642199	0.988841	-0.152514	0.7955	-0.66926	0.172682	0.173259	0.0780187	0.0750928	0.0320885	0.155151	0.0489353	0.0957681	0.0985754	0.0638096	0.0314137	0.074843	0.0793648	0.04486	0.133273	0.132356	0.0861704
Fam174b	ENSMUSG00000078670	protein_coding	-0.168226	0.515941	0.315349	0.172444	-0.375483	0.298232	0.406975	0.31305	0.353712	0.363873	0.408171	0.277455	0.246155	0.223563	0.241193	0.128239	0.226319	0.404987	0.39424	0.316648	0.343057	0.244286
Ntn1	ENSMUSG00000020902	protein_coding	0.935617	0.00757695	-0.0377322	0.907337	0.376479	0.0369364	3.35474	2.27051	1.3684	2.04223	2.3479	3.07117	1.88119	1.97506	1.60438	1.25881	1.63922	1.79282	1.34161	1.29399	1.21081	1.0029
Lonrf3	ENSMUSG00000016239	protein_coding	0.432501	0.385018	0.120476	0.810952	0.0317163	0.926896	0.504371	0.430942	0.145734	0.510651	0.252926	0.641043	0.235421	0.334787	0.412787	0.219474	0.181561	0.295213	0.228533	0.381809	0.244634	0.229944
Serpinb6a	ENSMUSG00000060147	protein_coding	0.979777	0.00337211	0.477074	0.0146835	0.936516	0.00482387	144.214	119.455	150.709	136.141	90.2879	113.371	76.9487	114.903	110.004	91.6446	110.989	71.19	61.4173	48.3477	38.2914	52.4906
Tubb4b	ENSMUSG00000036752	protein_coding	0.706207	0.0053913	-0.102632	0.648178	0.0847719	0.671179	108.174	136.704	190.009	133.544	143.607	140.418	133.872	192.444	87.2936	95.0964	79.8403	134.506	92.6442	99.0047	98.6585	83.7887
Mctp1	ENSMUSG00000021596	protein_coding	0.740062	0.0642699	0.739976	0.0911549	0.961639	0.0848726	0.184384	0.249278	0.0938856	0.168054	0.134492	0.0883738	0.0749453	0.11868	0.19206	0.124808	0.0732125	0.0955516	0.0455704	0.097419	0.0626021	0.0437675
Eif4ebp2	ENSMUSG00000020091	protein_coding	0.399904	0.00607136	-0.332674	0.317242	-0.450474	0.013194	54.441	45.3184	12.9924	43.0653	45.3723	50.7512	45.5932	54.5108	23.6707	25.9984	25.5247	33.6417	36.5136	42.2447	36.5238	33.4405
Cdyl2	ENSMUSG00000031758	protein_coding	0.653942	0.00120687	0.04193	0.871199	0.178927	0.165339	1.58498	0.944301	0.750361	1.32096	1.15816	0.956875	1.17396	1.17982	0.732907	0.775907	0.798776	0.907538	0.764332	0.754733	0.749541	0.571509
Cers1	ENSMUSG00000087408	protein_coding	0.410865	0.0706377	0.145006	0.371588	0.0391333	0.79851	8.83504	7.39277	8.51707	7.57613	6.68919	6.07939	7.09014	9.37161	4.46607	5.9657	6.12591	6.03312	6.25338	6.11493	4.61714	5.0008
Tenm3	ENSMUSG00000031561	protein_coding	0.557728	0.00887408	-0.208397	0.444651	-0.167198	0.518814	2.61128	2.20557	1.05183	2.90021	2.48698	2.28866	2.66459	2.69138	1.13083	1.46136	1.46314	2.07458	1.75894	2.17206	1.71732	1.23481
B330016D10Rik	ENSMUSG00000048406	pseudogene	-0.394658	0.0678824	0.385577	0.00697473	-0.524821	0.0368897	7.02408	7.25621	6.58213	5.80567	4.88542	5.48037	4.58167	5.46624	4.4095	4.37199	4.20448	5.66661	8.29198	7.1764	6.33209	5.03601
Rell2	ENSMUSG00000044024	protein_coding	1.52061	0.0355046	-0.755196	0.187295	0.249807	0.629021	0.109647	0.026586	0.153534	0.099505	0.192446	0.189683	0.0565663	0.218342	0.0471121	0.111329	0.0552584	0.0585969	0.0993635	0.0281139	0.0418807	0.0596453
2010015M23Rik	ENSMUSG00000096983	lincRNA	-0.0346942	0.922412	0.457366	0.141424	-0.0928999	0.781032	0.763597	1.14792	1.14051	1.26714	0.957301	1.05678	0.472722	0.65891	0.656191	1.0079	0.500275	0.856961	0.899575	1.13558	0.622215	0.564914
Rai14	ENSMUSG00000022246	protein_coding	1.27392	0.00170494	-0.222961	0.279608	0.535476	0.00494242	5.20117	4.64554	3.67775	5.11944	4.88642	7.09336	4.74403	5.036	3.45627	3.0906	3.0957	3.39998	1.80582	2.79376	2.34626	2.05262
2310015K22Rik	ENSMUSG00000101257	lincRNA	0.313707	0.370968	-0.452008	0.144736	-0.65325	0.135839	4.01063	3.19087	2.86646	2.46977	4.93375	2.88058	5.59294	3.74364	1.50785	3.2768	2.14755	1.84193	4.88384	4.08123	2.29785	2.53621
Zrsr1	ENSMUSG00000044068	protein_coding	0.621526	0.0110169	0.0483072	0.79067	0.155458	0.360568	7.40644	6.91277	7.60403	10.0106	7.51213	9.55523	6.51934	7.29557	5.33785	4.98502	5.13144	6.90245	5.46045	5.25007	5.44126	3.92118
Lrrc4	ENSMUSG00000049939	protein_coding	1.17981	0.0398343	0.48104	0.194861	1.14652	0.0470902	0.274941	0.166662	0.192494	0.16634	0.0919162	0.226491	0.1182	0.136873	0.19689	0.0930524	0.184748	0.0857104	0.0726701	0.0822451	0.0583423	0.0398829
Fam89a	ENSMUSG00000043068	protein_coding	0.262179	0.373848	-0.0800514	0.76518	-0.332133	0.165555	0.765862	1.18171	1.1374	1.04705	1.43148	1.27328	0.9698	0.693214	0.598306	0.91899	0.631584	0.744158	0.977956	0.963997	1.06374	0.636277
Mr1	ENSMUSG00000026471	protein_coding	0.277167	0.0113659	0.0708147	0.689339	-0.165843	0.110581	13.0268	9.79873	7.75221	9.58929	10.3554	9.14743	8.88429	9.85598	6.94559	6.69102	6.5188	7.97613	8.6492	8.16389	7.2112	7.53428
Nudt11	ENSMUSG00000073295	protein_coding	0.592921	0.0259455	-0.822223	0.0103471	-0.742875	0.0157003	0.708679	0.716579	0.774159	0.48479	0.861987	1.16262	1.26016	1.46124	0.535572	0.505214	0.243166	0.596295	0.806183	0.835083	0.875412	0.62993
Rab2a	ENSMUSG00000047187	protein_coding	0.351478	0.0461004	0.133243	0.274414	-0.0284725	0.851439	177.724	185.234	157.131	201.086	162.791	177.554	137.912	179.295	116.485	123.118	117.288	148.414	143.707	149.831	108.753	113.085
Mb21d2	ENSMUSG00000051065	protein_coding	0.831722	9.89322e-05	-0.18127	0.105882	0.137704	0.295372	7.25308	6.11202	5.73019	5.51856	7.2893	6.6704	6.60953	7.33997	3.96792	4.31597	4.07477	4.89284	4.49862	4.1615	3.79981	3.22108
Tnfsf13os	ENSMUSG00000085890	antisense	0.406346	0.112076	-0.183942	0.414203	-0.290316	0.201624	1.03196	1.16101	1.65694	1.4556	1.57318	1.14254	1.44808	1.86316	0.993221	1.00587	0.748903	0.970627	1.15961	1.43941	0.798843	1.14966
Gm10020	ENSMUSG00000057262	protein_coding	-0.120318	0.761593	0.422382	0.11045	-0.210092	0.582601	2.7541	3.10429	2.57096	3.39681	1.49308	2.50179	1.76643	3.06329	1.70574	2.87192	1.72559	1.98896	1.95617	2.29025	3.79083	1.55485
Asf1b	ENSMUSG00000005470	protein_coding	0.218804	0.532237	0.67872	0.0823035	0.386027	0.11438	0.391597	0.49374	0.365557	0.649829	0.451659	0.270976	0.282831	0.181951	0.426253	0.318082	0.296027	0.292985	0.212922	0.30122	0.199432	0.306747
9530026P05Rik	ENSMUSG00000097462	antisense	0.475686	0.215002	0.269523	0.400015	0.233715	0.460352	0.42195	0.231645	0.267549	0.363311	0.391251	0.228232	0.213575	0.232518	0.209806	0.161668	0.248759	0.280807	0.274157	0.212297	0.113527	0.166301
Zfp36	ENSMUSG00000044786	protein_coding	0.570003	0.0358695	-0.0104777	0.980805	0.0481971	0.873191	6.13447	19.039	7.78318	21.5362	13.0724	15.4277	12.1689	14.2209	11.4879	11.5195	8.01812	7.20531	12.6246	10.716	7.76672	5.86738
Cd274	ENSMUSG00000016496	protein_coding	1.42691	0.161728	-0.421925	0.596289	0.493872	0.0149603	3.27344	1.86322	1.09725	4.92871	8.13793	1.94905	2.45162	2.41611	2.02739	1.6939	2.3822	1.72911	1.30569	1.50365	1.45469	1.29803
Vgll4	ENSMUSG00000030315	protein_coding	0.514115	0.0558773	-0.111556	0.615299	-0.1079	0.644308	7.52069	7.78829	4.24958	7.75411	8.00935	5.8797	8.5026	7.11675	5.11444	4.97073	4.17533	4.91297	5.81161	6.82726	4.59165	3.43192
Pop1	ENSMUSG00000022325	protein_coding	0.85359	0.015331	-0.125721	0.587026	0.217502	0.194738	1.0012	1.32201	0.923361	1.02588	1.14932	1.29975	1.44374	0.768655	0.718703	0.698114	0.693023	0.889608	0.557496	0.791782	0.66347	0.566937
4933406P04Rik	ENSMUSG00000069713	protein_coding	0.120197	0.838254	0.278604	0.637863	-0.111063	0.879322	0.15353	0.0496351	0.0477737	0.132695	0.0769907	0.0505902	0.0528036	0.135879	0.0293189	0.0259808	0.0773741	0.136748	0.115943	0.0262438	0.104253	0.0445423
Ppp1r14b	ENSMUSG00000056612	protein_coding	0.435634	0.0477382	0.272553	0.18467	0.198627	0.123527	99.4754	99.0877	130.2	88.8083	87.2281	71.991	78.019	108.45	75.3384	79.5566	73.2026	65.2201	73.2181	63.0431	52.5634	66.7664
Rbm3	ENSMUSG00000031167	protein_coding	0.370797	0.110988	0.321273	0.159127	0.183167	0.419784	34.8838	32.6516	31.7546	50.0653	32.3574	27.3367	26.4315	33.4128	28.2466	26.9499	21.165	28.5989	28.1595	28.6618	15.7707	19.8537
Map7d2	ENSMUSG00000041020	protein_coding	-0.521139	0.239186	0.356254	0.277151	-0.673244	0.109578	0.0999754	0.107738	0.0933274	0.11521	0.11141	0.0549053	0.114615	0.0442405	0.0636393	0.045115	0.100768	0.0831106	0.140932	0.159501	0.0792018	0.0870147
Ssbp2	ENSMUSG00000003992	protein_coding	0.168147	0.0939938	0.157546	0.207262	-0.182334	0.173356	3.05338	2.24196	2.46922	2.89843	2.45103	2.39879	2.23675	2.47331	1.77232	1.80407	1.72137	2.20027	2.43872	2.17029	2.03236	1.86678
Gm12359	ENSMUSG00000075576	antisense	0.640825	0.360041	-0.25844	0.669615	-0.124646	0.705459	0.326445	0.292257	0.51571	0.260439	0.20148	0.322703	0.310913	0.833403	0.230177	0.280459	0.202483	0.268395	0.250316	0.257544	0.409235	0.15299
Schip1_2	ENSMUSG00000027777	protein_coding	0.706802	0.186655	0.189323	0.646651	0.38944	0.531091	4.02416	2.26414	3.36223	2.83623	2.22983	2.54946	4.72558	1.44624	0.203794	2.57343	3.94404	2.0674	1.63197	1.80139	1.90223	1.3739
Zfp871	ENSMUSG00000024298	protein_coding	1.28553	0.0697659	0.888243	0.230848	1.6674	0.0591373	4.84514	3.44387	0.286162	4.06249	1.36643	1.59092	0.931302	2.93911	3.96118	1.45249	1.09859	2.38453	0.76394	1.05673	0.624471	0.355742
Xpnpep2	ENSMUSG00000037005	protein_coding	0.614339	0.228982	-0.142723	0.789457	-0.0345421	0.948356	0.159537	0.10012	0.0788443	0.0291993	0.0564725	0.139154	0.13556	0.07475	0.0537633	0.0285853	0.0662126	0.110335	0.0340174	0.0769991	0.105145	0.0490075
Uap1l1	ENSMUSG00000026956	protein_coding	0.442227	0.0156439	0.488416	0.00303612	0.426549	0.0158076	2.2827	2.71561	2.37234	2.15757	1.74807	1.73408	1.47349	1.83614	1.76513	1.49566	1.65476	1.80282	1.12092	1.53387	1.04227	1.30168
Figf	ENSMUSG00000031380	protein_coding	0.912658	0.00469452	-0.0621603	0.534566	0.346831	0.235625	2.83259	2.72882	2.83944	2.85894	2.82184	3.30752	2.47149	3.15468	2.15644	1.60208	1.72453	2.45861	1.29208	2.32021	1.37481	1.25751
Rassf4	ENSMUSG00000042129	protein_coding	1.51955	0.00665029	0.182801	0.642345	1.19899	0.0205637	1.15824	1.43672	0.45012	1.01566	1.20651	0.722356	0.625736	1.02287	1.06509	0.570334	0.671393	0.557876	0.310828	0.443552	0.29873	0.194694
Gfer	ENSMUSG00000040888	protein_coding	0.476623	0.0364377	0.21848	0.147923	0.193195	0.328694	27.1829	31.6418	32.7664	24.6886	28.9699	21.339	25.2529	24.3772	23.3151	21.2104	17.5205	20.0675	19.6554	23.0916	14.2377	14.8373
Hmgcs2	ENSMUSG00000027875	protein_coding	0.853164	0.0302076	0.302634	0.437036	0.6543	0.0611737	0.876593	0.445336	0.467602	0.404069	0.516337	0.453905	0.53119	0.277075	0.398568	0.254296	0.420736	0.475899	0.189138	0.328223	0.29762	0.169545
Rgs18	ENSMUSG00000026357	protein_coding	0.885868	0.216997	1.49414	0.0433723	1.8791	0.00238776	0.473329	0.480931	0.126244	0.374027	0.113028	0.20053	0.023256	0.179533	0.309906	0.183081	0.318055	0.216817	0.102128	0.0462336	0.091831	0.0392349
1810011H11Rik	ENSMUSG00000041707	protein_coding	1.68021	0.00172546	0.317128	0.606835	1.49649	0.0613982	0.186467	0.602833	0.23209	0.161161	0.280522	0.215051	0.288592	0.165029	0.0356086	0.252435	0.281919	0.265735	0.0563262	0.0637478	0.0949638	0.0811468
Gfra1	ENSMUSG00000025089	protein_coding	0.418742	0.00413111	0.331953	0.279683	0.250116	0.263107	2.12336	1.10267	1.06132	1.49128	1.15703	1.04125	1.13856	1.25406	0.929108	0.721471	1.27232	1.16156	0.893927	0.934546	0.885542	0.720318
Zswim3	ENSMUSG00000045822	protein_coding	0.248867	0.0704206	0.362024	0.00827612	0.111615	0.608269	1.04808	0.901745	0.867927	1.08702	0.762942	0.80212	0.732562	0.740572	0.484227	0.686554	0.868973	0.722724	0.566809	0.624154	0.792043	0.573811
Cog6	ENSMUSG00000027742	protein_coding	0.784033	0.00037567	-0.0248944	0.866455	0.260147	0.0503343	43.5058	42.4281	28.2592	38.7142	38.3265	38.2144	35.9225	43.1054	27.268	25.5043	26.7611	28.6641	24.6127	26.2645	20.4588	19.0092
Gm10390	ENSMUSG00000097368	antisense	0.337423	0.0208117	0.0158512	0.930592	-0.145542	0.428297	0.499001	0.533466	0.439352	0.299936	0.45497	0.459648	0.438804	0.398972	0.318361	0.230297	0.365788	0.339402	0.33915	0.395468	0.277233	0.375086
Itgb7	ENSMUSG00000001281	protein_coding	0.825397	0.0139379	0.4731	0.16041	0.800164	0.00930403	0.834445	0.906425	0.514112	0.467338	0.585828	0.395942	0.447705	0.531725	0.554537	0.4914	0.470996	0.410264	0.257103	0.410793	0.220982	0.21788
Slc22a3	ENSMUSG00000023828	protein_coding	0.936534	0.15805	-0.378385	0.491296	0.0601926	0.839886	0.588401	0.481905	0.244122	0.542452	0.419648	1.12454	0.418228	0.451318	0.209746	0.292075	0.421738	0.391316	0.296232	0.415726	0.332956	0.216229
Dpp6	ENSMUSG00000061576	protein_coding	0.652939	0.0198271	-0.286401	0.00924234	-0.131355	0.678435	0.282972	0.296581	0.255635	0.246148	0.329579	0.306799	0.324932	0.357481	0.209179	0.222435	0.202412	0.131712	0.268841	0.276178	0.134814	0.158896
Gpc3	ENSMUSG00000055653	protein_coding	0.335764	0.194897	0.213435	0.316283	0.0515524	0.696707	2.65476	2.01362	2.33526	2.18858	2.30414	1.4131	1.70319	2.50768	1.5404	1.5378	1.5952	1.83709	1.43421	1.34393	1.88936	1.61446
Abca4	ENSMUSG00000028125	protein_coding	1.64789	0.00183578	-0.966719	0.00854827	0.18363	0.672785	0.0456939	0.0775554	0.0604285	0.0513405	0.129846	0.0790477	0.113937	0.136486	0.0610815	0.0502608	0.0307042	0.0244194	0.0483097	0.0351482	0.0465419	0.0165709
Fgd4	ENSMUSG00000022788	protein_coding	0.893347	0.00348326	-0.117699	0.680771	0.278115	0.253526	1.88159	1.5892	0.722107	1.13837	1.33671	1.4131	1.40752	1.6271	1.0031	0.933998	0.950894	0.888236	0.956764	1.04262	0.564307	0.550438
Bmpr1b	ENSMUSG00000052430	protein_coding	0.800183	0.0073582	-0.0880701	0.773533	0.215584	0.169736	2.68738	1.60854	1.08232	1.90327	2.28714	2.20117	1.67161	1.57994	1.40762	1.20058	1.34661	1.20639	0.960219	1.38598	1.14965	0.948962
Gm527	ENSMUSG00000047227	protein_coding	0.126453	0.610144	0.215395	0.508555	-0.153659	0.455733	1.43935	1.06217	0.64261	0.973577	1.09838	1.08261	0.742553	0.623087	0.501928	0.794253	0.788461	0.836097	0.822313	0.994844	0.66929	0.762547
Grik3	ENSMUSG00000001985	protein_coding	0.6409	0.151647	0.385602	0.448783	0.53133	0.23485	0.0918308	0.0593763	0.0190499	0.100533	0.0614004	0.0353026	0.0631666	0.0474092	0.0292274	0.0517995	0.0565639	0.0545285	0.0138697	0.0575563	0.0259819	0.0355226
Fam84b	ENSMUSG00000072568	protein_coding	0.495158	0.0491098	0.199263	0.653832	0.199418	0.411305	2.29429	1.38605	0.569685	1.1537	1.42555	0.992724	1.13977	1.14857	0.823151	0.839238	0.949911	1.22197	0.665036	0.966576	1.06221	0.645449
Akip1	ENSMUSG00000031023	protein_coding	1.14622	0.00124049	-0.220482	0.294584	0.43123	0.0105123	9.61155	8.70962	13.1639	9.96858	10.9767	10.7497	11.1115	15.4607	8.44047	7.76442	6.47031	6.74875	6.10343	5.57646	5.07361	5.06816
Fut10	ENSMUSG00000046152	protein_coding	0.271666	0.102989	-0.155437	0.392834	-0.377644	0.0465055	3.81252	3.20997	2.30439	2.6835	3.5578	2.82887	3.43374	3.55625	1.90657	2.24647	2.13794	2.23779	3.0324	3.31943	2.42122	2.30767
Ocln	ENSMUSG00000021638	protein_coding	0.760091	0.196524	-0.628041	0.382961	-0.361693	0.514706	0.130112	0.0420641	0.0101216	0.056227	0.130494	0.0750285	0.0335619	0.129547	0.0372701	0.0440357	0.0765005	0.0115889	0.0786059	0.0444815	0.0662632	0.028311
Ybx3	ENSMUSG00000030189	protein_coding	0.379805	0.0230489	-0.115213	0.344079	-0.229016	0.0628667	428.553	473.123	447.459	424.725	463.601	540.121	390.919	526.689	302.36	302.156	282.982	372.381	387.74	395.359	339.522	354.001
3000002C10Rik	ENSMUSG00000070282	transcribed_processed_pseudogene	0.759482	0.0570551	0.470287	0.143104	0.736199	0.0373567	0.643946	0.702616	0.826548	0.441269	0.461313	0.272813	0.557635	0.595353	0.316211	0.431989	0.567922	0.540781	0.385561	0.283046	0.245961	0.200166
Ube4a	ENSMUSG00000059890	protein_coding	0.65916	0.0113994	-0.165726	0.532239	0.000255231	0.999203	10.8202	9.79495	5.04291	13.4159	11.0381	10.6071	10.1577	12.0277	7.277	6.3516	5.81368	8.31811	7.23512	9.76521	5.61038	5.14476
Cebpa	ENSMUSG00000034957	protein_coding	0.820366	0.00498257	0.626957	0.0674438	0.954585	0.00644944	2.46602	2.98124	1.81569	1.49495	1.3063	1.59656	1.20053	1.56771	1.91022	1.53404	1.61037	1.16938	0.928517	0.92618	0.495281	0.861553
Plcd3	ENSMUSG00000020937	protein_coding	0.779845	0.017884	0.0123347	0.939212	0.301039	0.280427	2.80629	2.97038	3.08569	3.69414	3.59936	3.57435	2.58924	2.68664	1.93234	2.30138	1.93103	2.76872	2.5431	2.02026	1.44293	1.24473
Timp4	ENSMUSG00000030317	protein_coding	0.0172147	0.940302	0.303227	0.291189	-0.170078	0.27268	11.0211	16.271	9.2732	12.2844	11.0535	13.0599	8.38235	7.09382	8.2584	8.21714	7.86757	10.4266	8.88949	11.7734	9.58808	8.86904
Esr1	ENSMUSG00000019768	protein_coding	4.24056	0.00142329	0.522841	0.401425	4.27401	3.65012e-08	79.542	16.4029	53.6133	115.326	47.9824	24.0923	61.0282	51.2563	44.6228	48.1707	45.651	50.2393	2.44757	2.78725	2.60766	1.91034
Cachd1	ENSMUSG00000028532	protein_coding	0.599498	0.0140855	0.0385879	0.885562	0.148858	0.282985	1.22429	1.08415	0.667269	1.47482	1.02196	1.24784	0.831675	1.23159	0.670892	0.895622	0.758793	0.845275	0.813147	0.740909	0.60414	0.701556
Chst1	ENSMUSG00000027221	protein_coding	0.101036	0.814209	0.87212	0.0240789	0.484168	0.114146	0.836979	0.629533	0.765378	0.974364	0.61673	0.59099	0.317235	0.22676	0.528429	0.728413	0.516501	0.511192	0.216709	0.508043	0.521946	0.386537
Ddn	ENSMUSG00000059213	protein_coding	-0.0847703	0.798997	0.522491	0.30342	-0.0511093	0.899248	0.23256	0.427367	0.125687	0.21581	0.233244	0.120997	0.164178	0.17874	0.0701224	0.223699	0.197394	0.222402	0.210749	0.263624	0.137139	0.127839
Pappa	ENSMUSG00000028370	protein_coding	1.17298	0.119897	0.0210176	0.970549	0.705176	0.0802537	0.049817	0.0805271	0.0193768	0.0775012	0.0374725	0.102596	0.034267	0.0496006	0.0380532	0.0337206	0.0502121	0.0399343	0.0338586	0.0383198	0.0126854	0.0144529
Ccl2	ENSMUSG00000035385	protein_coding	0.902324	0.047073	-0.782429	0.145708	-0.368621	0.21634	1.32747	3.86245	1.05144	2.00259	3.99411	4.9309	3.27891	1.97588	2.07409	1.42952	1.29745	1.07488	2.29658	2.06284	1.9667	1.26041
Gm4944	ENSMUSG00000096433	protein_coding	0.410187	0.0546071	0.204245	0.245346	0.126839	0.584354	2.26074	1.95609	1.4011	1.7707	1.65585	1.42806	1.63573	1.69364	1.48326	0.990551	1.35207	1.44379	1.33464	1.57784	1.03191	0.881773
S100b	ENSMUSG00000033208	protein_coding	0.624617	0.0111843	-0.345115	0.157514	-0.20776	0.346133	1.07966	1.52583	1.64138	0.9598	1.73253	1.52469	2.00517	1.35139	1.06034	0.783014	0.684027	1.18694	0.922494	1.2655	0.974018	1.12763
Sec61g	ENSMUSG00000078974	protein_coding	0.0271049	0.704829	0.277508	0.0959961	-0.182547	0.0143798	36.4512	41.0291	52.4805	39.6165	34.5273	32.9847	33.3735	39.0182	29.2485	30.4268	28.8192	32.4866	33.5881	36.737	32.6617	34.3129
Map9	ENSMUSG00000033900	protein_coding	0.689488	0.0644348	-0.405595	0.133433	-0.20192	0.521001	0.322523	0.359395	0.243423	0.327386	0.371647	0.352744	0.361096	0.57392	0.259466	0.181153	0.255915	0.198031	0.323367	0.337822	0.14678	0.220985
Gm16271	ENSMUSG00000089656	antisense	-0.445907	0.358843	0.65867	0.131191	-0.27293	0.476177	1.45656	1.6145	1.74819	2.37391	0.626075	0.617085	1.93225	1.38118	1.90733	1.05636	0.838923	1.33441	1.31995	2.34751	1.27165	1.26773
Cln6	ENSMUSG00000032245	protein_coding	0.466893	0.00394895	0.03956	0.707345	0.0209543	0.870354	8.25652	8.42735	7.42659	9.59705	7.37537	8.08752	8.16969	9.1632	5.73217	5.55694	5.63016	7.15633	6.37433	6.61624	5.17229	5.56559
Ramp1	ENSMUSG00000034353	protein_coding	-0.159278	0.00636478	-0.204967	0.0178083	-0.849376	2.71509e-05	27.918	26.4306	29.7523	24.9959	33.7732	30.9223	30.3684	30.6875	20.3072	22.2555	16.0317	19.3479	35.7737	35.7642	34.9164	33.976
Gm38048	ENSMUSG00000102437	sense_overlapping	0.00184671	0.996656	-0.992824	0.0855383	-1.47578	0.0204136	0.126341	0.16338	0.11794	0.0655172	0.190069	0.208155	0.152084	0.391354	0.0965069	0.0641394	0.0424478	0.135037	0.28623	0.323944	0.128686	0.201598
Rpl10-ps3	ENSMUSG00000058443	protein_coding	0.216916	0.0434198	0.161348	0.200931	-0.105632	0.324621	636.938	617.572	795.524	663.414	604.716	610.792	532.674	678.154	452.836	478.014	435.103	574.282	526.045	561.631	505.296	494.655
Calm3	ENSMUSG00000019370	protein_coding	0.410942	0.0112929	-0.0503104	0.635079	-0.123164	0.408338	182.336	149.009	160.846	132.206	162.616	163.008	152.186	168.746	102.976	110.934	111.534	121.059	140.957	138.739	102.626	103.973
BC049352	ENSMUSG00000091996	protein_coding	0.844345	0.019358	-0.80823	0.043441	-0.447493	0.196192	1.04733	1.40362	2.11535	1.00723	2.76924	1.4871	2.8489	2.65434	0.741827	1.37274	1.36273	0.508823	1.46679	1.42569	1.53226	1.01099
Corin	ENSMUSG00000005220	protein_coding	-0.881245	0.058977	0.7786	0.0948007	-0.58584	0.0553482	0.110205	0.0657758	0.0870499	0.114299	0.0850225	0.0586612	0.00875	0.0675242	0.0874192	0.0688588	0.0683567	0.0453041	0.0691404	0.121723	0.103616	0.110675
Serinc2	ENSMUSG00000023232	protein_coding	0.917045	0.000181637	0.0812813	0.5694	0.515197	0.000774666	43.3496	41.2013	55.1722	39.4115	42.8632	42.6576	37.049	46.7515	31.9821	30.3852	33.4665	32.3236	26.1356	21.2987	19.5235	22.7135
Syngr1	ENSMUSG00000022415	protein_coding	0.173934	0.0134109	0.140485	0.0838409	-0.168398	0.0268544	11.8633	12.6141	14.3541	12.462	11.4876	11.9156	11.1107	12.0204	9.42556	9.22247	8.53143	9.52517	10.7334	10.888	9.48448	10.1431
1700019D03Rik	ENSMUSG00000043629	protein_coding	0.750785	0.0114609	0.269656	0.417881	0.539423	0.314597	0.370027	0.184567	0.167776	0.263158	0.233272	0.219471	0.196349	0.168421	0.314951	0.150281	0.127873	0.112999	0.0958066	0.173488	0.0969157	0.119621
Dcaf12l1	ENSMUSG00000045284	protein_coding	-0.342972	0.434371	0.211908	0.664624	-0.611626	0.0784392	0.051858	0.100592	0.108922	0.0672304	0.0260052	0.0512636	0.12039	0.0860546	0.0742729	0.0658166	0.0261347	0.0692841	0.0822401	0.0797795	0.118846	0.0789865
Rnase4	ENSMUSG00000021876	protein_coding	0.689545	0.0574676	0.554301	0.0937633	0.763286	0.00695723	26.5584	21.7989	15.6076	17.8638	13.2722	20.0872	9.39451	12.9703	17.8167	11.3172	16.251	13.2617	7.66919	9.00899	9.11053	8.76308
Rnf43	ENSMUSG00000034177	protein_coding	1.56619	0.00150249	-1.60693	0.00545083	-0.521012	0.194884	0.048863	0.121863	0.0390975	0.0361986	0.182024	0.15871	0.158451	0.250204	0.0239943	0.0496123	0.0281432	0.0746087	0.050606	0.0787515	0.0568798	0.0668304
Asb10	ENSMUSG00000038204	protein_coding	0.240796	0.109312	-0.0620138	0.63249	-0.301294	0.0488967	64.0006	62.3891	57.5518	46.5475	57.6438	55.8646	57.6692	69.4349	39.2171	41.2288	41.4872	43.3137	55.2039	59.3822	45.4474	43.5917
Zic1	ENSMUSG00000032368	protein_coding	1.43249	0.00126153	-0.636679	0.0214041	0.316787	0.456565	0.225149	0.428935	0.337785	0.283551	0.588721	0.405392	0.497799	0.491042	0.211907	0.342903	0.153992	0.206268	0.247754	0.255657	0.0982832	0.132973
Ralgps2	ENSMUSG00000026594	protein_coding	0.606679	0.123496	0.549568	0.313959	0.677227	0.0145222	0.282251	0.17537	0.102923	0.096054	0.115002	0.0741136	0.0955578	0.163932	0.131381	0.129857	0.115574	0.0942744	0.0759346	0.0995091	0.0539043	0.0652536
Snai1	ENSMUSG00000042821	protein_coding	1.04118	0.0965424	0.154374	0.761786	0.716575	0.0250162	1.10137	0.520403	0.553612	0.439341	0.793054	0.781667	0.174829	0.599845	0.420648	0.401428	0.540823	0.51313	0.153551	0.405492	0.287645	0.294952
Pomgnt2	ENSMUSG00000066235	protein_coding	0.501034	0.00933262	-0.239171	0.0493304	-0.215936	0.171941	8.11592	8.65858	7.73859	6.99445	9.76772	8.93979	8.19447	10.2868	5.1588	5.63093	5.80411	6.03086	7.54737	7.41215	6.12117	5.19692
Azin2	ENSMUSG00000028789	protein_coding	0.10895	0.657973	0.268316	0.259249	-0.100119	0.605181	1.33101	1.25781	0.860194	1.26246	1.17519	1.12458	0.645578	0.966549	0.729942	0.866296	0.997576	0.790345	0.896901	1.17842	0.799522	0.752503
Gm11175	ENSMUSG00000080058	protein_coding	0.139837	0.64078	0.463066	0.26088	0.125571	0.650307	1.09597	0.735889	1.73138	0.78693	0.676422	1.00006	0.69588	0.78343	0.869362	0.684784	0.849737	0.720861	0.687584	0.95111	0.858696	0.366879
Ppp1r15a	ENSMUSG00000040435	protein_coding	0.462235	0.142227	0.0555531	0.822965	0.0406129	0.90794	16.3056	30.1596	26.2146	34.4058	25.6268	27.6366	20.4176	29.3595	19.7029	16.7143	14.7033	25.808	24.2593	25.9179	12.5039	12.112
Podxl2	ENSMUSG00000033152	protein_coding	0.20413	0.0678603	0.0866634	0.179524	-0.18636	0.126748	19.6074	17.5098	19.8081	17.6299	18.1183	17.9269	17.6465	16.5167	13.1793	13.5036	12.5753	14.3018	16.8543	16.9939	13.7354	13.3618
Rpl34	ENSMUSG00000062006	protein_coding	0.598732	0.00298273	0.0386521	0.837478	0.16047	0.278631	78.0888	81.1549	101.541	55.6073	80.2417	74.7209	70.7632	82.302	53.5741	59.7082	54.6713	59.3781	48.1338	64.9948	45.0772	45.1954
Ptp4a3	ENSMUSG00000059895	protein_coding	0.096588	0.339655	0.417296	0.00150375	0.037277	0.733785	311.028	320.114	344.866	363.266	273.087	248.925	226.47	254.402	220.548	231.402	235.179	275.361	239.718	267.298	217.459	213.465
Abhd6	ENSMUSG00000025277	protein_coding	0.533909	0.00303417	0.0282077	0.82651	0.0859087	0.227822	6.3244	5.63988	6.87462	5.19464	5.61929	6.06309	5.12401	6.76181	4.49862	4.18037	4.49214	4.10572	3.90418	4.50565	3.80454	4.06373
Spsb3	ENSMUSG00000024160	protein_coding	0.167177	0.183849	0.366407	0.0107819	0.0574436	0.656577	21.2136	24.6078	27.3627	22.735	20.5161	17.9747	17.632	18.2829	16.0306	19.1286	15.7479	18.049	18.7663	18.4762	14.4563	14.5656
Frmd3	ENSMUSG00000049122	protein_coding	1.18215	0.0298067	-0.484683	0.267079	0.222064	0.666675	0.0528349	0.0512433	0.0352297	0.0939386	0.11355	0.0447679	0.0778777	0.0901807	0.0432412	0.0689723	0.0152154	0.0403367	0.0547196	0.0309647	0.0384396	0.019708
Trim54	ENSMUSG00000062077	protein_coding	0.197787	0.207458	0.19204	0.179354	-0.0854576	0.377346	351.589	355.931	412.814	341.637	294.4	346.046	263.3	376.015	255.646	265.025	244.103	286.858	310.034	294.779	248.462	262.531
Thap2	ENSMUSG00000020137	protein_coding	-0.00597698	0.967922	-0.0814112	0.57929	-0.561873	0.0411395	2.45813	1.90205	1.59248	2.31261	2.33063	2.2175	2.09277	2.10419	1.07735	1.65025	1.34036	1.88076	2.06934	2.47977	2.57216	1.66013
Prkab2	ENSMUSG00000038205	protein_coding	0.74667	0.00420616	-0.190345	0.323754	0.0822034	0.699817	180.038	173.508	97.0982	157.155	174.468	155.144	182.035	181.874	98.3466	107.553	112.237	119.421	118.005	136.115	84.1138	75.0888
Eepd1	ENSMUSG00000036611	protein_coding	0.45512	0.0222196	-0.143362	0.261461	-0.160123	0.344917	66.7402	54.4734	54.3816	57.2002	68.219	54.026	62.6499	72.2221	42.8548	40.2243	36.3938	48.3783	53.032	54.8526	39.3511	40.3182
Nmbr	ENSMUSG00000019865	protein_coding	0.640738	0.0262453	-0.293778	0.402833	-0.123435	0.773488	0.411261	0.275084	0.185338	0.147082	0.256016	0.294396	0.321909	0.376529	0.0812446	0.302377	0.200115	0.151575	0.269879	0.203626	0.130001	0.197487
C1ra	ENSMUSG00000055172	protein_coding	0.539869	0.0437062	0.534147	0.202683	0.603763	0.00752092	11.8091	7.11927	5.14638	5.71776	4.74369	6.22398	3.75518	5.85089	5.99999	4.36575	5.78888	5.35078	3.38164	3.26021	4.39525	3.1142
Tbc1d8b	ENSMUSG00000042473	protein_coding	0.480915	0.0383945	0.190231	0.547279	0.201669	0.332645	3.05711	2.36009	1.05788	2.75156	1.90309	2.03208	1.91252	2.23914	1.68094	1.60552	1.60266	1.77461	1.53645	1.98216	1.19006	1.08573
Ppp1r3c	ENSMUSG00000067279	protein_coding	0.115179	0.841833	-0.510687	0.375634	-0.864391	0.130161	87.1442	171.308	164.381	133.424	170.039	369.995	108.05	144.431	138.835	121.097	84.3566	57.62	244.862	270.08	106.39	110.371
Mgat4b	ENSMUSG00000036620	protein_coding	0.40678	0.0210555	0.356994	0.00945752	0.294968	0.0314375	24.8166	22.9423	24.7852	22.1064	17.2909	18.6737	16.1901	21.7473	16.2621	17.2141	15.714	19.2007	14.891	15.2644	14.0276	11.5617
Vasn	ENSMUSG00000039646	protein_coding	0.515	0.0465887	0.0275044	0.915498	0.0737766	0.505963	3.37966	2.70201	1.80484	2.43154	2.45822	3.28072	1.83779	2.54647	1.93619	2.0558	1.91806	1.54579	1.76587	1.96732	1.72119	1.62976
Dpp4	ENSMUSG00000035000	protein_coding	0.228895	0.524012	0.659589	0.186865	0.420009	0.149306	0.985244	0.632359	0.399	0.46584	0.356021	0.608719	0.231717	0.375075	0.498036	0.272155	0.481926	0.542014	0.282295	0.33435	0.427976	0.296348
Jun	ENSMUSG00000052684	protein_coding	0.446949	0.126621	0.0623241	0.805124	0.0409759	0.863631	39.6338	57.9591	36.3282	63.9146	42.932	54.2638	36.9539	55.3215	37.221	36.0294	34.0304	35.7182	41.3542	46.8472	26.83	23.9633
Palm3	ENSMUSG00000047986	protein_coding	0.0157967	0.982871	1.43771	0.0433144	0.985963	0.0115554	0.0760426	0.172088	0.106479	0.105156	0.101688	0.025057	0.0261533	0.016825	0.0580858	0.102945	0.0766457	0.0948225	0.0459405	0.0519936	0.0258179	0.044123
Mecomos	ENSMUSG00000085702	antisense	-0.0471124	0.940472	0.845289	0.024542	0.330779	0.542727	0.0512464	0.0426022	0.0341705	0.05315	0.0146848	0.028948	0.0377681	0.0194376	0.0335529	0.0297327	0.0442739	0.0234744	0.0464401	0.0375422	0.00746	0.0127437
Fam210b	ENSMUSG00000027495	protein_coding	0.373678	0.00188256	0.244197	0.151824	0.150587	0.0688884	5.77125	5.2537	3.76887	5.61809	4.55694	4.57909	3.93063	4.16682	3.61085	3.43104	4.05661	3.66591	3.2458	3.62154	3.18411	3.24957
Tmsb15l	ENSMUSG00000072955	protein_coding	0.569875	0.0352648	-0.0354215	0.852882	0.0675619	0.720266	2.8611	2.93814	3.19455	2.32736	3.15083	2.10737	3.58877	2.75558	1.86409	1.82273	1.86599	2.6383	1.72851	1.78365	2.39993	1.90426
Mad2l2	ENSMUSG00000029003	protein_coding	0.51957	0.00644331	0.0646145	0.61391	0.117377	0.459966	4.39968	4.80901	6.04659	5.08823	4.81535	4.86702	4.32337	5.44674	3.22071	4.09489	4.08263	3.32161	4.06615	3.58125	2.79194	3.13031
Ldlr	ENSMUSG00000032193	protein_coding	1.65049	0.0736142	-0.871079	0.215063	0.314195	0.300788	4.4252	5.50696	2.14092	4.57911	4.94485	14.5217	4.00296	6.98788	3.8317	3.71345	2.6273	1.88975	2.88403	2.77702	1.90378	2.1368
Zfp954	ENSMUSG00000062116	protein_coding	0.653466	0.00251205	0.0595939	0.611903	0.247957	0.244106	3.39677	2.90173	2.72991	3.05633	2.93296	3.3356	2.46029	2.86687	1.95888	2.37537	1.65517	2.765	2.12008	1.93799	1.64971	1.66421
Cxadr	ENSMUSG00000022865	protein_coding	1.16068	0.0919226	0.0307852	0.941928	0.726566	0.234675	0.19591	0.190008	0.0745078	0.203187	0.203763	0.0789003	0.232084	0.134856	0.0997651	0.073672	0.175523	0.131841	0.131508	0.111627	0.0221718	0.0252611
Sesn2	ENSMUSG00000028893	protein_coding	0.708748	0.00502681	-0.0136931	0.941971	0.230327	0.236666	1.14609	1.82705	1.78313	1.44825	1.69115	1.36735	1.3864	1.81878	1.32827	0.88278	1.10207	1.18273	0.85953	1.17544	1.00634	0.791128
Slx4	ENSMUSG00000039738	protein_coding	0.699321	0.000526285	0.0585165	0.836971	0.293563	0.037177	1.37506	1.17128	0.725528	1.82918	1.32514	1.31202	1.16586	1.09527	0.828867	0.880182	0.934023	1.05435	0.769331	0.840039	0.767275	0.640028
Asb5	ENSMUSG00000031519	protein_coding	0.4409	0.0676858	-0.0502421	0.749502	-0.0722851	0.634143	204.941	196.546	168.742	197.911	205.136	247.558	159.467	183.2	137.125	142.235	138.364	139.565	171.27	164.995	108.403	141.255
Emilin2	ENSMUSG00000024053	protein_coding	0.752541	0.124057	0.627249	0.128827	0.916847	0.0338929	1.76788	1.4421	0.928991	1.14142	0.634081	1.41198	0.57984	0.792675	1.31464	0.594369	1.12107	0.800874	0.49866	0.52834	0.584331	0.417792
Fxyd7	ENSMUSG00000036578	protein_coding	-0.284868	0.436596	0.131305	0.630163	-0.616192	0.150016	0.726629	1.40948	1.54162	1.43873	1.19252	0.8489	1.22683	1.4031	0.908251	0.871913	0.732393	1.20026	1.2571	2.23573	1.27838	0.919897
Camk2n1	ENSMUSG00000046447	protein_coding	0.419293	0.095946	0.140858	0.470467	0.0975809	0.484684	3.34782	4.08619	3.32714	3.48287	3.20269	4.30738	2.45517	2.9538	2.83267	2.47878	2.10769	2.91765	2.60444	2.59895	2.4132	2.04415
BC064078	ENSMUSG00000087150	transcribed_unprocessed_pseudogene	1.1923	0.201567	0.481536	0.445206	1.2118	0.0069607	0.161758	0.191749	0.050334	0.149126	0.18026	0.0355343	0.037089	0.143161	0.123561	0.091244	0.0905786	0.0960511	0.0162875	0.0368671	0.0732269	0.0469294
Slc9a7	ENSMUSG00000037341	protein_coding	1.12308	0.0166169	0.149171	0.655336	0.810326	0.0371246	1.5463	1.30208	0.682574	1.34266	0.841542	1.0309	0.915221	1.60721	1.13995	0.620703	0.688668	1.08901	0.58658	0.553223	0.512789	0.36515
Gm17597	ENSMUSG00000097613	lincRNA	1.80998	0.0052571	-0.24127	0.513147	1.107	0.0405934	0.615843	0.238916	0.383261	0.425813	0.617652	0.568198	0.508335	0.272519	0.188167	0.250115	0.331055	0.43882	0.111617	0.210539	0.167272	0.0714674
Pdzrn3	ENSMUSG00000035357	protein_coding	0.438672	0.0149718	-0.111774	0.50671	-0.134718	0.337944	28.9391	25.5402	17.786	26.2124	24.3861	25.4516	25.6344	30.9387	17.4284	17.2377	16.5015	20.3441	19.7874	23.3716	19.0274	16.3249
Tbc1d16	ENSMUSG00000039976	protein_coding	0.588161	0.0224327	-0.360942	0.0841167	-0.234303	0.392704	11.1181	8.55667	6.01476	9.20351	11.1507	11.4674	9.71328	12.4804	5.9532	6.10458	5.39897	7.88326	8.02414	10.13	6.66758	4.98668
Phf7	ENSMUSG00000021902	protein_coding	0.0643092	0.672095	-0.145275	0.268124	-0.542177	0.00639119	5.62991	5.66172	5.10477	5.07327	5.43818	6.1356	5.09467	7.07574	4.20352	3.30324	4.09313	3.99516	6.37737	6.27107	5.24086	4.81972
Arntl	ENSMUSG00000055116	protein_coding	0.370686	0.467402	0.153324	0.499009	0.0631535	0.907412	6.7626	8.89807	10.0948	12.3273	10.4662	8.30572	7.49805	7.97315	5.83397	7.36248	6.97513	7.49764	12.9853	7.7442	2.68139	3.07329
Pold2	ENSMUSG00000020471	protein_coding	0.309737	0.0430663	-0.00298225	0.977625	-0.153983	0.323567	19.3155	21.9183	24.5448	22.2616	21.4789	22.2684	19.506	24.969	15.658	15.8364	13.4577	19.0191	18.0071	21.1722	15.8375	16.16
Gm7694	ENSMUSG00000102752	protein_coding	1.61257	0.00373268	-1.26976	0.00638056	-0.11682	0.712725	0.227273	0.32484	0.267992	0.173685	0.455882	0.756777	0.468996	0.714588	0.191879	0.194323	0.14468	0.191776	0.260157	0.257631	0.109654	0.156166
Scin	ENSMUSG00000002565	protein_coding	1.53359	0.000387352	-0.431304	0.0674162	0.642703	0.0121423	2.7781	1.73212	1.98065	2.45385	2.83219	2.36903	3.35465	3.50567	1.83642	1.73582	1.69239	1.23993	0.802297	1.28373	1.05724	1.02298
Fam221b	ENSMUSG00000043633	protein_coding	0.658856	0.205808	0.220449	0.55587	0.41996	0.0110469	0.342321	0.452739	0.377659	0.365796	0.239288	0.143562	0.428125	0.50953	0.285256	0.242246	0.303214	0.288271	0.225611	0.23406	0.169054	0.207657
Nutf2	ENSMUSG00000008450	protein_coding	0.142283	0.267567	-0.0624577	0.528093	-0.379185	0.0348171	21.1192	21.7477	22.1493	16.6874	21.9285	20.0715	22.1749	21.1434	13.7132	14.4688	15.2785	15.9776	21.6073	22.4482	16.5306	16.7195
Adhfe1	ENSMUSG00000025911	protein_coding	0.141266	0.22557	-0.127758	0.157472	-0.445057	0.078816	14.7869	13.2726	12.2774	15.3236	16.3122	14.8329	15.1195	14.5499	8.02036	10.0583	8.23942	14.1867	13.9159	16.06	13.8771	11.2889
Zfp574	ENSMUSG00000045252	protein_coding	0.333269	0.0199998	-0.00360542	0.970479	-0.128322	0.312892	2.70718	2.68033	2.30779	2.83699	2.42288	2.64827	2.49257	2.99491	1.76633	1.94699	1.73383	2.22037	2.06995	2.42946	1.99147	1.88989
Nos1	ENSMUSG00000029361	protein_coding	0.369491	0.0749467	-0.19579	0.467518	-0.284204	0.247988	25.2473	31.6815	12.5353	19.7943	23.2875	25.9522	24.9909	28.0016	14.9297	14.6596	15.6451	19.7495	17.3883	26.5171	20.2925	14.9353
Slc12a8	ENSMUSG00000035506	protein_coding	0.453528	0.532682	0.386719	0.476897	0.382417	0.261675	0.061806	0.0699348	0.0865442	0.0641019	0.0309938	0.0407317	0.116913	0.02735	0.0354083	0.0418359	0.0622962	0.06606	0.0466745	0.0316946	0.0524608	0.0268968
Zfp747	ENSMUSG00000054381	protein_coding	0.423459	0.0365387	-0.0405578	0.814726	-0.0743323	0.716195	1.45892	1.08481	0.877673	1.0928	1.08928	1.314	1.12061	1.11903	0.650072	0.839399	0.914972	0.883622	0.998913	1.03078	0.825552	0.606675
Gm12059	ENSMUSG00000085665	processed_transcript	-0.185946	0.191279	0.105106	0.556403	-0.537993	0.0119958	0.722417	0.829346	1.15608	0.840997	0.901978	0.845304	0.730169	0.822033	0.591241	0.553864	0.683567	0.756381	0.948593	1.10382	0.931042	0.769914
Cd68	ENSMUSG00000018774	protein_coding	2.29414	0.00844025	1.35523	0.150395	3.19227	0.0485056	4.8072	14.7995	4.45354	4.38143	2.81244	2.88006	1.31515	4.10947	10.6823	3.66069	4.00107	2.37441	0.660052	0.410861	0.593505	0.602242
Gm14419	ENSMUSG00000078875	protein_coding	0.36834	0.514526	-0.285602	0.49737	-0.373995	0.640183	0.56368	0.530133	0.0478361	0.49604	0.496811	0.439021	0.493477	0.566901	0.489287	0.104059	0.344334	0.255596	0.866835	0.245262	0.226177	0.208135
Serpine2	ENSMUSG00000026249	protein_coding	0.0712029	0.0683881	-0.0085039	0.939696	-0.393384	0.000348038	48.6286	40.4034	37.9432	34.5526	41.5473	41.0543	40.0411	39.84	27.5724	29.8325	28.2545	32.0883	39.3753	40.4101	38.0579	36.8148
Kcnip3	ENSMUSG00000079056	protein_coding	0.257518	0.368222	0.586474	0.0414247	0.38871	0.519195	0.258193	0.187811	0.180768	0.254395	0.129476	0.204187	0.1332	0.119967	0.310627	0.0655382	0.156145	0.110386	0.152086	0.145644	0.0920447	0.101125
Lrrc38	ENSMUSG00000028584	protein_coding	0.381677	0.054205	-0.200372	0.312159	-0.273679	0.137469	13.099	10.2591	15.9791	14.1985	15.3304	11.9169	15.7511	18.5139	7.44794	10.9799	8.79533	11.8321	13.1022	11.3537	12.5396	10.2179
Pygl	ENSMUSG00000021069	protein_coding	0.760339	0.0206507	0.324341	0.192305	0.629746	0.0544619	0.801228	0.846682	0.468864	0.69456	0.527726	0.638364	0.444196	0.635024	0.46587	0.449255	0.662942	0.472924	0.303438	0.490598	0.21925	0.31225
Traf2	ENSMUSG00000026942	protein_coding	0.609618	0.00118639	0.221353	0.0134606	0.376654	0.00779745	4.90891	5.23975	5.30295	5.5101	4.52731	4.22278	4.25012	4.97992	3.56806	3.79965	3.98903	3.94228	3.35062	3.23985	2.62341	2.56976
Fam8a1	ENSMUSG00000069237	protein_coding	0.617476	0.00517735	0.120715	0.560801	0.284128	0.151059	23.134	17.4949	16.6155	28.2983	20.1188	20.362	17.8218	20.3737	16.392	14.0884	14.3595	17.605	12.9103	16.6602	12.1959	9.51569
Cyp4f17	ENSMUSG00000091586	protein_coding	1.0829	0.0105781	-0.396642	0.122007	0.232296	0.425563	2.05499	1.38992	1.51448	1.7948	2.11527	1.57704	2.39931	2.79988	1.11533	1.04325	1.47171	1.30052	1.39669	1.33113	0.881317	0.58835
Srcin1	ENSMUSG00000038453	protein_coding	0.608641	0.0539568	-0.0035212	0.988731	0.151436	0.564097	0.862102	0.710713	0.433685	0.625888	0.682101	0.501863	0.647364	0.807493	0.428041	0.481428	0.439298	0.57334	0.603297	0.496126	0.326849	0.304305
Cyr61	ENSMUSG00000028195	protein_coding	0.567698	0.133402	0.150257	0.723855	0.264372	0.31654	34.1235	60.0778	27.8329	76.3789	39.6132	39.8064	34.4128	64.9556	42.034	32.8512	30.2577	39.7437	32.8956	42.4157	24.4568	20.8589
Pgap3	ENSMUSG00000038208	protein_coding	0.475566	0.0363661	0.00570818	0.949279	0.0288412	0.903847	1.52216	1.42163	1.30253	1.38868	1.47009	1.49078	1.19245	1.45942	0.758997	1.10189	1.03703	1.2202	1.18782	1.27205	0.803917	0.772818
Aldh1a2	ENSMUSG00000013584	protein_coding	1.44642	0.012552	0.110944	0.69416	1.10592	0.00802083	1.77934	1.51002	1.30239	1.21631	1.19647	1.85889	0.792777	1.53003	0.926705	0.964905	1.42661	0.929294	0.311498	0.559919	0.679637	0.422365
Spint2	ENSMUSG00000074227	protein_coding	1.0439	0.00559873	0.0622833	0.746103	0.655073	0.060724	2.76218	2.61877	3.91121	3.54074	3.05043	2.79188	2.65785	3.79051	2.02694	2.9621	1.87691	2.52106	1.26562	2.22815	1.54897	0.918416
Adamts5	ENSMUSG00000022894	protein_coding	0.377083	0.0436667	1.05889	0.0314479	0.984878	0.0080702	5.40324	3.51743	2.05983	4.24844	1.61722	1.86247	1.70461	2.12562	3.23487	2.31508	3.46726	2.12259	1.32795	1.27081	1.76919	1.26064
Gm10644	ENSMUSG00000074219	protein_coding	0.371196	0.264343	-0.0808801	0.801123	-0.160456	0.664696	0.703516	0.253888	0.381823	0.576932	0.574312	0.436679	0.472666	0.542993	0.374922	0.299012	0.395775	0.332252	0.252049	0.553737	0.533263	0.227837
Wrb	ENSMUSG00000023147	protein_coding	0.303742	0.0984496	0.00822809	0.935935	-0.138644	0.407821	3.1693	2.96963	2.71786	3.27589	2.98467	2.94181	2.67147	3.46574	2.26498	2.29071	2.01412	2.30805	2.72603	2.87585	2.38553	1.78597
Zfp296	ENSMUSG00000011267	protein_coding	0.975768	0.0704771	0.161694	0.606225	0.687158	0.0175362	0.718081	0.551356	0.61447	0.65166	0.450119	0.325348	0.617423	0.873842	0.377102	0.516441	0.482518	0.47969	0.325367	0.153432	0.335228	0.338536
Gm6710	ENSMUSG00000078887	protein_coding	0.454898	0.276716	0.0475875	0.861642	0.0524146	0.914431	0.505683	0.271038	0.347832	0.538269	0.413743	0.486732	0.30207	0.406323	0.320198	0.337788	0.160956	0.398255	0.422078	0.436746	0.0948809	0.220063
Npas4	ENSMUSG00000045903	protein_coding	0.0887216	0.928505	0.15779	0.860558	-0.203285	0.712231	0.0558775	0.0677428	0.0912832	0.0289766	0.0420313	0.0138093	0.0144134	0.148359	0.0480179	0.0567344	0.0140802	0.0597234	0.0506369	0.071636	0.0711431	0.0121584
Golm1	ENSMUSG00000021556	protein_coding	0.920015	0.000205889	-0.747615	0.0128067	-0.277347	0.136893	6.58216	7.40578	4.91789	2.96979	9.32416	8.34477	8.82498	10.2356	4.06205	4.70712	4.16054	3.08701	5.38071	5.33959	3.82563	4.86575
Lsmem1	ENSMUSG00000071342	protein_coding	0.789674	0.000241539	-0.129637	0.621213	0.210647	0.051233	32.9086	16.7639	16.5579	23.6021	26.0787	21.0036	24.4925	26.7035	15.0912	17.358	18.3346	15.0053	15.1847	13.2761	14.2995	14.0912
Kcnn4	ENSMUSG00000054342	protein_coding	0.0127628	0.956854	1.31379	0.0309878	0.877362	0.228915	0.700783	0.859586	0.461777	0.320654	0.289406	0.28525	0.148865	0.218899	0.850182	0.376693	0.290847	0.198269	0.261495	0.232532	0.188944	0.251149
Lmod1	ENSMUSG00000048096	protein_coding	0.407896	0.0333689	-0.218286	0.0304654	-0.258605	0.221737	2.72486	2.66527	2.70603	3.17483	3.19803	3.57622	3.29003	3.04782	1.83341	2.01318	2.01018	2.40428	2.84758	3.00872	2.14948	1.8771
Gm15635	ENSMUSG00000085095	antisense	0.00149287	0.995777	0.667539	0.013653	0.221306	0.343227	1.57223	1.24118	1.77488	1.70648	1.32016	0.831324	0.792244	1.01933	1.21493	1.07661	0.995048	1.32873	0.728957	1.20001	1.26623	0.763765
Nrg4	ENSMUSG00000032311	protein_coding	0.495685	0.283159	0.627501	0.170583	0.675594	0.0655835	0.158244	0.0657758	0.126618	0.0859686	0.0831331	0.0372452	0.0621996	0.100036	0.0863399	0.0612078	0.0759518	0.0966487	0.0751155	0.0618275	0.030701	0.0327926
Gcnt1	ENSMUSG00000038843	protein_coding	1.37307	0.0116222	0.422727	0.283398	1.34829	0.164988	0.238297	0.255027	0.10739	0.306805	0.148343	0.211197	0.110218	0.207263	0.338944	0.141834	0.140799	0.0439135	0.0372323	0.109559	0.0502178	0.0643668
Tmem56	ENSMUSG00000028132	protein_coding	0.679541	0.00125954	0.0206268	0.906382	0.253097	0.219466	14.1158	11.1138	8.00509	11.8545	11.65	11.7012	10.4315	10.6663	6.59474	7.95715	8.45582	10.0666	7.68149	8.27025	6.47238	5.32826
Cpeb2	ENSMUSG00000039782	protein_coding	1.06025	0.00308559	-0.00610308	0.984622	0.607132	0.0147993	7.18643	4.10699	2.8048	5.7586	5.05762	4.06443	4.70757	6.11139	3.22789	3.7286	3.97887	3.63082	3.16333	2.72715	1.73003	1.9422
Scx	ENSMUSG00000034161	protein_coding	0.347756	0.111057	-0.0711462	0.693303	-0.170262	0.312173	5.8028	6.68325	6.95926	5.43323	7.35564	7.72805	4.73991	6.31256	4.01697	5.07349	3.77737	5.38385	5.40464	5.08352	4.22764	5.82214
Hist2h2be	ENSMUSG00000068854	protein_coding	0.296702	0.00997685	-0.0639382	0.647978	-0.212975	0.0630732	3.8614	3.72813	2.51182	3.26185	3.62741	3.50624	3.26303	3.57208	2.28224	2.43043	2.46554	2.63317	3.02423	3.11807	2.81187	2.41796
Ebpl	ENSMUSG00000021928	protein_coding	0.57978	0.00928948	0.0618443	0.783171	0.196343	0.155691	4.05541	3.03544	5.63746	4.22891	4.24417	3.55138	3.59306	4.85706	2.75263	3.51339	3.2434	2.94466	3.19571	2.53174	2.37963	2.76235
Itpr1	ENSMUSG00000030102	protein_coding	0.885133	0.0023991	-0.269655	0.155611	0.170716	0.309785	4.73026	5.32886	3.62521	3.73608	5.1489	4.7022	4.82602	6.32353	3.37321	2.95557	3.10072	3.36937	3.08457	3.53848	2.63139	2.1161
4930555A03Rik	ENSMUSG00000106157	lincRNA	0.0338402	0.954183	0.991766	0.0609376	0.581379	0.243014	0.378915	0.298594	0.132644	0.245619	0.0712553	0.187286	0.14661	0.125756	0.217078	0.168318	0.2387	0.151873	0.107305	0.242888	0.0241217	0.144284
B3galt4	ENSMUSG00000067370	protein_coding	0.509397	0.00916427	0.121774	0.607282	0.187517	0.426288	1.22541	0.65084	1.19839	0.817023	0.936385	0.807573	0.903113	0.929587	0.635168	0.533228	0.882232	0.810796	0.713878	0.718168	0.445767	0.634848
Rif1	ENSMUSG00000036202	protein_coding	0.466798	0.0454093	0.464853	0.310721	0.488821	0.0645422	5.42704	3.66509	1.28278	5.29038	3.03115	2.72111	2.50365	3.0943	3.30344	2.61385	2.34933	3.25818	2.40386	2.65369	1.57683	1.57828
Kcnd2	ENSMUSG00000060882	protein_coding	0.39535	0.53832	0.115706	0.790827	0.0690225	0.929885	0.0444271	0.034471	0.0580619	0.0737238	0.0445576	0.0175671	0.0733429	0.0589788	0.0101808	0.0721734	0.0537353	0.0189939	0.00805	0.036452	0.0724025	0.0309341
Gm20707	ENSMUSG00000093594	lincRNA	0.254923	0.570103	0.508272	0.230291	0.321218	0.528636	0.291114	0.423516	0.169847	0.358539	0.255473	0.0899303	0.262822	0.265695	0.229319	0.221684	0.366779	0.0972345	0.18137	0.111964	0.296516	0.142523
Gm7276	ENSMUSG00000073532	protein_coding	-0.573711	0.133739	0.826283	0.136792	-0.189087	0.489975	0.365636	0.49647	0.238926	0.720514	0.220026	0.39759	0.264081	0.145619	0.251365	0.445492	0.331683	0.312642	0.430747	0.487502	0.260695	0.350059
Tmem231	ENSMUSG00000031951	protein_coding	0.915401	0.000137267	-0.179544	0.234403	0.29422	0.0810851	0.681828	0.615153	0.592083	0.83872	0.731541	0.877784	0.785305	0.694655	0.617718	0.45079	0.431521	0.508435	0.402341	0.374041	0.419919	0.441627
Chmp4c	ENSMUSG00000027536	protein_coding	0.432821	0.128976	0.186763	0.495926	0.178323	0.390751	0.694357	0.58981	0.35163	0.630719	0.600813	0.592187	0.430794	0.36751	0.431593	0.350199	0.484873	0.402603	0.300223	0.44218	0.448383	0.284396
4930513N10Rik	ENSMUSG00000074136	processed_transcript	-0.0290539	0.939705	0.479379	0.451745	0.00908891	0.982858	0.0163317	0.0633587	0.0609826	0.118568	0.0491389	0.0645778	0.0505524	0.021681	0.0561379	0.0165821	0.0658448	0.0523672	0.0443999	0.067	0.0499042	0.0284289
Paqr6	ENSMUSG00000041423	protein_coding	0.292566	0.424876	0.0166538	0.958568	-0.131751	0.737891	0.320387	0.2559	0.175931	0.371381	0.396935	0.260824	0.25279	0.200154	0.107969	0.267894	0.189958	0.261865	0.153709	0.347923	0.19196	0.21324
Esm1	ENSMUSG00000042379	protein_coding	1.00361	0.00428588	-0.483514	0.314765	0.079311	0.851874	1.13516	0.550484	0.244541	0.362255	0.700615	0.798454	0.720768	0.985331	0.175089	0.509791	0.374055	0.62998	0.415436	0.447785	0.222352	0.513001
Slc6a13	ENSMUSG00000030108	protein_coding	0.246285	0.439992	0.119139	0.704485	-0.0752229	0.849054	0.283746	0.152888	0.220731	0.163492	0.22134	0.109081	0.195177	0.230196	0.0722473	0.20807	0.206553	0.11794	0.142852	0.226344	0.144506	0.123481
Fhl3	ENSMUSG00000032643	protein_coding	0.0505307	0.630172	0.794305	0.00437146	0.404319	0.0140064	284.05	227.533	181.649	261.398	131.899	139.631	129.041	149.889	174.34	180.589	197.394	151.117	134.879	152.874	113.507	130.253
Rnaset2b	ENSMUSG00000094724	protein_coding	0.50743	0.00410843	0.275711	0.0613048	0.343274	0.0168373	40.9759	46.9009	55.4617	44.3934	39.533	34.9625	37.3611	43.2181	37.0343	36.4197	32.2534	32.6892	30.7032	30.0996	23.1037	25.1846
Hn1l	ENSMUSG00000024165	protein_coding	0.493225	0.000501742	0.146941	0.158438	0.200342	0.184342	3.43371	2.89129	3.16167	3.78789	3.08377	3.10121	2.8826	2.92152	2.25329	2.36122	2.20242	2.9694	1.96601	2.44916	2.14615	1.95615
Qtrt1	ENSMUSG00000002825	protein_coding	0.27519	0.0795239	0.225352	0.211486	0.0608881	0.678331	4.23417	5.25109	6.93327	5.86727	4.97759	4.94043	4.58363	4.56134	4.13568	4.36958	3.88296	4.04336	3.08223	4.80537	3.60574	4.25919
Cytl1	ENSMUSG00000062329	protein_coding	0.455757	0.0449401	-0.183237	0.0151669	-0.166379	0.634417	7.71631	7.56795	8.17442	6.92389	8.26071	9.04201	8.67724	8.51725	4.42063	4.00535	5.46174	8.52541	6.99261	8.5364	4.94531	4.67854
Kctd7	ENSMUSG00000034110	protein_coding	0.617094	0.0190673	0.181661	0.321421	0.359997	0.13494	1.73972	1.42303	2.03493	2.06521	1.56614	1.28465	1.63282	1.91999	0.972659	1.39396	1.46831	1.52341	0.930737	1.35433	1.07815	0.811821
Tubb6	ENSMUSG00000001473	protein_coding	2.52446	0.00729524	-0.263618	0.62731	1.82323	0.000724487	14.1476	23.627	54.6027	23.8877	30.5471	27.1981	25.4848	56.3444	27.2557	23.0679	16.3344	19.1871	5.26522	6.22618	7.48371	5.28368
Pak4	ENSMUSG00000030602	protein_coding	0.908673	0.0073207	-0.0933268	0.588653	0.378084	0.140669	1.29498	1.11782	1.10007	1.19535	1.25982	1.01131	1.13573	1.616	0.786402	0.99928	0.639575	1.05193	0.762794	0.796892	0.619937	0.495925
Duox1	ENSMUSG00000033268	protein_coding	0.76082	0.0448464	0.0224571	0.948975	0.346624	0.274729	0.12168	0.101155	0.105475	0.0450713	0.0697356	0.103101	0.125548	0.0692293	0.0597511	0.0794223	0.0438017	0.0928962	0.0472576	0.0534842	0.0708216	0.045388
Pkp2	ENSMUSG00000041957	protein_coding	1.45828	0.000188032	0.0217223	0.893453	1.04366	0.000663348	1.81915	1.35018	1.36333	1.71842	1.40477	1.65477	1.29538	1.80274	0.929644	1.11863	1.25682	1.31449	0.619168	0.569359	0.591539	0.460871
Isoc1	ENSMUSG00000024601	protein_coding	0.421595	0.00329479	0.0210133	0.925545	0.00702278	0.953428	23.3443	17.704	10.871	20.6733	17.5373	17.7092	18.4656	17.8308	12.5859	12.9302	13.2679	14.8904	13.1914	15.8821	13.0076	11.3327
Sncg	ENSMUSG00000023064	protein_coding	0.208431	0.110156	0.207292	0.445219	-0.0198582	0.82169	18.8054	13.132	22.4702	11.5352	14.9268	16.4653	12.03	13.695	12.3126	13.3656	10.5604	12.5192	11.637	11.8478	13.4628	12.486
Mapre3	ENSMUSG00000029166	protein_coding	0.565025	0.020862	0.239519	0.11637	0.369246	0.0498133	31.4448	29.2269	35.3828	32.3384	26.2412	24.2945	24.1148	34.1018	21.6387	23.26	21.8898	28.1632	19.6927	21.9481	17.2409	14.6287
Gm13563	ENSMUSG00000085767	antisense	-0.0347137	0.929392	0.879115	0.0681962	0.409202	0.520124	0.272811	0.132296	0.356538	0.226356	0.136806	0.134842	0.0844449	0.181084	0.0625167	0.221596	0.32997	0.116635	0.0494449	0.167879	0.166724	0.166211
Pcx	ENSMUSG00000024892	protein_coding	0.260545	0.475643	0.00484362	0.976008	-0.169697	0.696334	30.1327	27.2607	20.8866	30.3518	25.3849	29.6178	22.5661	30.6988	16.7103	17.9848	17.9832	27.6711	24.675	37.4657	15.3023	12.9359
Btg2	ENSMUSG00000020423	protein_coding	0.580586	0.11282	0.158503	0.785486	0.304152	0.206039	13.9519	34.0395	14.9871	57.7076	23.7176	38.6044	20.2845	25.5228	24.7056	24.4683	19.7482	20.3527	22.2621	22.8846	15.2478	11.9108
Lmbrd2	ENSMUSG00000039704	protein_coding	0.80507	0.0335572	0.499154	0.418632	0.869813	0.004438	4.3846	2.88482	0.232308	3.6134	1.80654	1.64002	1.71178	2.70586	2.28109	1.96122	1.79164	2.1912	1.19201	1.59215	0.953546	0.763237
Nr4a2	ENSMUSG00000026826	protein_coding	0.544248	0.351204	-0.47388	0.463802	-0.363921	0.387798	0.428566	0.995387	0.621158	1.81303	1.01801	2.40814	1.19857	0.733633	0.646114	0.503845	0.704786	1.00051	0.991371	1.41117	0.781141	0.490799
Sirpa	ENSMUSG00000037902	protein_coding	1.35518	0.000123701	0.411639	0.393006	1.33281	0.0514746	3.3464	5.93067	1.74032	2.57161	2.78595	2.25758	2.37559	2.79666	4.35761	1.99699	1.85089	1.85312	0.827827	1.09942	1.26276	0.803189
Uggt1	ENSMUSG00000037470	protein_coding	0.681052	0.00130084	-0.316455	0.111838	-0.0693244	0.631439	12.1507	11.9215	6.83339	10.0279	11.9876	13.3682	11.6479	13.9694	7.6054	7.08789	7.0093	8.59823	7.94997	9.55271	7.8754	6.41431
Rpl10	ENSMUSG00000008682	protein_coding	0.244935	0.129221	0.245872	0.186074	0.0571332	0.556922	41.7194	44.0742	52.6624	60.2669	45.286	44.4374	32.8076	45.0534	39.1662	36.2465	35.8248	35.892	34.4321	40.6384	30.2293	36.1169
Abca9	ENSMUSG00000041797	protein_coding	0.822214	0.0244962	0.498308	0.328012	0.886898	0.00247753	3.36734	2.03016	0.828335	1.8819	1.28358	1.65875	0.962498	1.83493	1.6163	1.18971	1.72569	1.47126	0.618553	0.92757	0.932776	0.767355
Clec4a2	ENSMUSG00000030148	protein_coding	2.10381	0.0189382	0.870393	0.324452	2.54065	0.0148136	0.484999	1.28978	0.233677	0.356978	0.502115	0.355713	0.145282	0.290774	0.734967	0.413012	0.252308	0.351161	0.1276	0.0641835	0.0956129	0.0136169
Rassf9	ENSMUSG00000044921	protein_coding	0.0984436	0.729505	0.234179	0.534706	-0.100333	0.443434	3.52302	2.15914	1.49305	2.66756	2.96977	1.38878	1.62795	2.38152	1.75829	1.58005	1.87351	2.07911	1.66485	1.86205	2.06938	2.21977
Cep126	ENSMUSG00000040729	protein_coding	0.442293	0.16568	-0.393497	0.117944	-0.383999	0.349313	0.640159	0.450439	0.281219	0.468662	0.616862	0.632821	0.518046	0.649876	0.287642	0.280382	0.379551	0.415898	0.454996	0.708051	0.255702	0.360521
Hspa5	ENSMUSG00000026864	protein_coding	0.274535	0.0421785	0.0350719	0.727963	-0.122746	0.372543	62.4801	71.947	61.3367	57.4475	62.3055	60.1054	55.5983	69.1209	42.2068	44.941	44.6133	55.8818	51.0485	57.919	52.2833	43.0558
L1cam	ENSMUSG00000031391	protein_coding	0.711757	0.00706374	-0.209804	0.355059	0.0701562	0.458476	0.878542	0.700999	0.4944	0.736696	0.962362	0.923906	0.694317	0.670003	0.549716	0.563045	0.464736	0.506133	0.446067	0.498451	0.552139	0.488073
Nova1	ENSMUSG00000021047	protein_coding	0.573978	0.128554	0.608461	0.0477186	0.750727	0.0522093	0.941711	0.932371	0.549432	0.78678	0.459121	0.711117	0.431843	0.503537	0.502036	0.484717	0.77121	0.62209	0.367432	0.536574	0.339712	0.170756
Cdk18	ENSMUSG00000026437	protein_coding	0.633901	0.00265707	-0.207732	0.0329612	-0.00549445	0.977726	2.84429	2.50698	2.90631	2.38188	2.97793	3.01116	2.99419	3.30392	1.80564	1.64884	2.09202	2.34166	1.74157	2.43424	2.21195	1.5305
Arid3b	ENSMUSG00000004661	protein_coding	0.57341	0.00152197	0.0107885	0.946053	0.153112	0.180385	0.975702	0.890645	0.632217	0.982183	0.978569	0.862393	0.829062	0.784791	0.558974	0.652674	0.676839	0.693193	0.582527	0.665167	0.549518	0.524514
Tesk1	ENSMUSG00000028458	protein_coding	0.181957	0.0501231	0.0413871	0.616031	-0.207169	0.0701334	20.1529	21.2981	20.644	17.732	18.5968	19.7382	17.9493	21.2852	13.1188	14.5183	14.4021	17.1923	17.4582	18.5196	16.6571	15.7431
Lrriq3	ENSMUSG00000028182	protein_coding	0.147051	0.483833	0.134761	0.799793	-0.148618	0.521239	0.101503	0.0178991	0.0689113	0.143554	0.0740369	0.100339	0.0666458	0.0612495	0.0740094	0.0468451	0.0465035	0.0789009	0.0752587	0.0757109	0.0657913	0.0562188
Cnksr1	ENSMUSG00000028841	protein_coding	1.0624	0.0055296	-0.0661987	0.723617	0.565997	0.0230155	34.725	45.2537	37.2623	40.8407	37.4469	50.2559	30.7923	47.0093	33.2405	27.7154	24.7817	31.5836	22.4287	25.317	14.2675	17.236
Tnxb	ENSMUSG00000033327	protein_coding	0.614519	0.0477016	0.406074	0.347398	0.590439	0.0275189	8.9613	5.69847	3.50017	3.89656	3.70787	5.34851	3.21875	4.37035	4.29184	3.21311	4.70515	4.15986	2.18481	3.34178	3.31878	2.02658
Xbp1	ENSMUSG00000020484	protein_coding	0.124519	0.394004	0.121193	0.237088	-0.184006	0.308555	33.0788	36.9897	31.9186	32.1003	32.13	31.4318	25.9868	33.7351	20.4283	23.7264	24.9029	30.4899	29.7083	33.5503	26.6585	23.1723
Ikzf1	ENSMUSG00000018654	protein_coding	1.57149	0.0242015	1.49014	0.0876006	2.63294	0.0665629	0.53884	0.476496	0.103561	0.221899	0.18279	0.0783329	0.0899362	0.126235	0.517524	0.217232	0.159739	0.101634	0.0646284	0.0406355	0.0484271	0.0069
Kcnc4	ENSMUSG00000027895	protein_coding	0.482929	0.00408527	-0.154299	0.130144	-0.0996132	0.687893	62.1437	54.1816	54.1075	60.4126	65.9072	59.642	59.1473	72.2069	32.784	42.7532	33.9481	62.0712	51.0663	49.05	44.5673	39.1368
Inhbb	ENSMUSG00000037035	protein_coding	1.26804	0.059395	0.227724	0.639963	1.06758	0.0223785	0.935994	0.553026	0.321381	0.602542	0.64741	0.797643	0.244212	0.371343	0.394465	0.633566	0.466287	0.298975	0.302236	0.18758	0.197248	0.168549
Nhsl1	ENSMUSG00000039835	protein_coding	0.692727	0.0043122	-0.167934	0.37135	0.0968769	0.545425	1.44417	1.15809	0.86612	1.33046	1.34726	1.22025	1.22785	1.59587	0.762645	0.896991	0.898582	1.00892	0.866388	1.0095	0.813552	0.646028
Espn	ENSMUSG00000028943	protein_coding	-0.423972	0.478482	0.512792	0.539531	-0.338835	0.525625	0.0221362	0.0912448	0.0413284	0.0114792	0.0499528	0.0273531	0.0171299	0.02204	0.0317043	0.0337135	0.0167338	0.0414046	0.0401202	0.0340548	0.067641	0.0144499
Zfp937	ENSMUSG00000060336	protein_coding	0.688937	0.0622956	-0.00356452	0.994422	0.258481	0.242717	0.507367	0.222231	0.0916702	0.373442	0.213392	0.226507	0.3884	0.369367	0.281292	0.21603	0.181462	0.209918	0.237307	0.184645	0.150034	0.170939
Gpr62	ENSMUSG00000091735	protein_coding	0.112676	0.903933	0.025886	0.950694	-0.287888	0.770527	0.0694653	0.0673727	0.0432307	0.0480305	0.0232231	0.0915588	0.0477823	0.0614788	0.0265309	0.0470204	0.0466775	0.0494976	0.0209834	0.142489	0.0235848	0.0201533
Sh3bp1	ENSMUSG00000022436	protein_coding	0.369266	0.059805	0.056662	0.737661	0.000305946	0.998618	1.44748	1.53757	1.2593	1.03147	1.3826	1.13887	1.0871	1.46406	1.04926	1.03977	0.744366	1.09455	1.01725	1.20178	0.842479	0.865595
Tagap1	ENSMUSG00000052031	protein_coding	0.416053	0.0118029	0.0867779	0.33335	0.0781215	0.451216	19.239	21.7851	21.6024	22.2692	20.1523	18.2701	18.8891	22.6283	15.4596	15.5918	15.9477	16.2472	15.3763	17.5217	14.3757	12.6389
Slc12a2	ENSMUSG00000024597	protein_coding	0.675491	0.00373641	0.055775	0.867296	0.30755	0.119181	36.6151	20.0202	12.4268	26.4334	22.8645	24.8822	20.7694	23.358	19.066	16.1396	16.4677	19.5188	15.8811	18.3696	11.9071	11.3663
Dhrs13	ENSMUSG00000020834	protein_coding	0.852609	0.0333843	0.616463	0.0202125	1.04536	0.00966619	1.07055	0.76744	1.08626	0.98963	0.816942	0.552145	0.720379	0.463435	0.586646	0.85067	0.609893	0.870612	0.189811	0.429641	0.308161	0.486138
Usp50	ENSMUSG00000027364	protein_coding	0.509069	0.0944478	0.232833	0.399285	0.318245	0.285165	4.26251	5.58392	6.52126	3.46914	3.84457	3.30655	4.30639	5.42289	2.89984	4.16258	3.02831	4.69827	3.75545	2.4439	3.67832	1.98378
Slc16a10	ENSMUSG00000019838	protein_coding	0.515651	0.0459095	-0.0161428	0.928102	0.0759599	0.728983	14.3426	10.0337	9.72082	12.3404	12.5803	9.15294	12.338	12.8889	7.41945	9.14256	8.23758	9.82378	10.4595	9.75736	6.29303	6.33766
Clstn3	ENSMUSG00000008153	protein_coding	-0.332717	0.418215	0.520679	0.0611279	-0.235384	0.529749	0.18429	0.151928	0.163434	0.172022	0.129382	0.0819799	0.0855667	0.171257	0.0739051	0.159049	0.130026	0.137882	0.150305	0.160659	0.206481	0.0721795
A230072E10Rik	ENSMUSG00000084771	antisense	0.445805	0.207191	-0.0415503	0.900089	-0.0184823	0.945453	0.190374	0.248553	0.205056	0.372109	0.2864	0.188192	0.211535	0.359654	0.167791	0.163556	0.191884	0.234781	0.212331	0.262837	0.171533	0.121084
Copz2	ENSMUSG00000018672	protein_coding	0.720894	0.000350407	-0.0057236	0.981113	0.292602	0.0061788	14.9068	14.4979	24.7731	13.8263	16.4893	15.9246	16.2363	19.6242	12.1152	12.9461	11.8486	13.8276	9.86379	11.1209	10.7488	9.69009
Ms4a4a	ENSMUSG00000101389	protein_coding	2.75375	0.0731475	0.39542	0.723667	2.72765	0.231544	0.930885	4.14246	0.0511167	1.07905	0.823783	2.54412	0.621485	0.726935	3.32528	0.0555977	0.607115	0.643795	0.148867	0.112321	0.390419	0.0476592
D2Wsu81e	ENSMUSG00000039660	protein_coding	0.550144	0.00295459	-0.0185559	0.733014	0.110757	0.469002	3.28504	3.34834	3.09499	3.48593	3.53874	3.41276	3.1227	3.31115	2.21307	2.47068	2.39135	2.79591	2.48079	2.76086	1.96733	1.93259
Man2b2	ENSMUSG00000029119	protein_coding	0.65118	0.00692837	-0.024516	0.912251	0.205978	0.109387	3.0752	2.96998	1.76845	2.23395	2.31643	2.61667	2.16885	3.11783	2.00707	1.60729	1.92253	1.96934	1.48158	1.74333	1.83707	1.44555
Gm26908	ENSMUSG00000097243	lincRNA	0.433854	0.322506	0.0105912	0.969567	0.0238736	0.956856	2.349	3.22751	1.85344	2.7553	2.24372	3.28961	1.64464	2.93278	1.44186	1.73199	1.77573	2.66013	2.1287	3.12619	0.93995	1.28997
Ube2cbp	ENSMUSG00000032415	protein_coding	0.211234	0.387377	-0.0754874	0.449764	-0.284532	0.39174	2.22495	1.9843	2.38735	2.25455	2.18019	2.30057	2.16374	2.68211	0.996286	1.89554	1.72706	1.9954	2.45661	2.64915	1.61502	1.33552
7530428D23Rik	ENSMUSG00000103441	transcribed_processed_pseudogene	1.04669	0.203019	-0.0886109	0.900928	0.538055	0.506266	0.470963	0.0913552	0.175858	0.293075	0.425112	0.0465565	0.437341	0.187567	0.4317	0.143456	0.0949398	0.100676	0.0853586	0.0966054	0.143911	0.204954
Avil	ENSMUSG00000025432	protein_coding	0.513154	0.0798292	-0.0691593	0.793364	0.0240808	0.949373	2.14204	2.26044	3.65965	3.81446	3.45895	3.7289	2.82174	2.45019	1.46642	2.14753	1.77882	3.4846	2.44169	2.99829	1.74269	1.54776
Dnaaf2	ENSMUSG00000020973	protein_coding	0.0268914	0.826426	0.00719438	0.946553	-0.385749	0.0133873	1.4449	1.38828	1.311	1.5686	1.63875	1.2281	1.36543	1.45207	1.05212	0.918625	1.11609	1.18352	1.2482	1.50961	1.54049	1.28109
Slco3a1	ENSMUSG00000025790	protein_coding	0.441721	0.00324457	0.0178844	0.83286	0.0398642	0.704173	9.88049	9.27373	8.37627	9.09894	8.58211	10.2318	8.44996	8.91424	7.42764	6.61488	7.41606	5.92407	6.79003	7.33563	6.61937	5.89136
Mybl1	ENSMUSG00000025912	protein_coding	0.456732	0.16225	0.212099	0.701391	0.249258	0.326312	0.152536	0.0904082	0.0237321	0.184569	0.101989	0.108902	0.12241	0.0562493	0.0582579	0.0860416	0.102497	0.0905746	0.0614354	0.0956039	0.0604203	0.0663805
Entpd2	ENSMUSG00000015085	protein_coding	0.414621	0.0443594	0.593963	0.0290978	0.58903	0.00302863	6.69025	4.90304	4.27738	4.39529	3.47362	3.40248	2.75229	3.79823	3.54935	3.93155	3.94625	3.72481	2.20288	2.14012	3.22096	2.50891
Ripk2	ENSMUSG00000041135	protein_coding	0.82287	0.000542218	-0.144229	0.213384	0.259322	0.205451	2.1946	1.68702	1.83621	1.92205	2.16844	1.86411	2.07985	2.33074	1.34109	1.469	1.13058	1.77227	1.03121	1.15041	1.47366	1.11776
Gm10033	ENSMUSG00000057924	protein_coding	0.119123	0.617349	-0.0572201	0.830833	-0.357203	0.173745	2.09989	2.2403	1.17615	2.54088	2.31667	1.45308	2.38331	2.23016	1.84463	1.13712	1.62269	1.42147	2.6007	1.57937	1.71109	1.82766
Cd248	ENSMUSG00000056481	protein_coding	-0.230122	0.26197	1.14093	0.0300087	0.491786	0.0183623	3.43332	2.87897	1.86959	1.40951	1.00433	1.09597	1.18082	1.06825	1.86449	1.59774	1.83842	1.87304	1.06952	1.13708	1.71209	1.18284
Platr14	ENSMUSG00000086454	processed_transcript	0.917679	0.0629199	0.22458	0.665236	0.723252	0.303868	0.144958	0.196827	0.270637	0.481095	0.145384	0.200615	0.358958	0.230925	0.0996546	0.38267	0.0876645	0.247896	0.157635	0.0892025	0.147648	0.100932
Hlf	ENSMUSG00000003949	protein_coding	0.195537	0.43417	-0.339793	0.381963	-0.563248	0.0319171	4.27559	2.09333	1.50952	2.25274	2.53579	3.19703	2.81375	4.27522	1.97841	1.58619	1.82325	2.18973	2.01802	3.38722	3.11965	2.67171
Clec3b	ENSMUSG00000025784	protein_coding	0.237517	0.300776	0.849245	0.0743121	0.667901	0.0453246	40.6912	23.9932	23.4387	16.3056	13.1244	16.7756	10.8779	17.188	15.6825	15.3993	26.4727	20.5598	11.7329	9.34262	15.2127	12.8786
Recql4	ENSMUSG00000033762	protein_coding	-0.486467	0.0999024	1.40781	0.00544583	0.502608	0.171841	0.23344	0.28301	0.217917	0.387379	0.0936505	0.0692294	0.12043	0.139456	0.307594	0.154063	0.15294	0.224557	0.148083	0.191536	0.130775	0.121906
Tmco4	ENSMUSG00000041143	protein_coding	0.561593	0.00113287	0.0776746	0.3677	0.220561	0.134689	6.44146	7.01291	6.34587	6.9448	6.05182	6.16628	5.85813	7.26692	5.00302	4.33	4.60638	6.06843	4.2684	4.64802	4.34375	3.91118
H2-Q10	ENSMUSG00000067235	protein_coding	1.06459	0.00160241	-0.227462	0.172398	0.418502	0.195846	0.400081	0.459507	0.402962	0.556896	0.612444	0.541203	0.445388	0.531124	0.470471	0.267247	0.297134	0.326339	0.324394	0.302347	0.235924	0.15578
Slc36a1	ENSMUSG00000020261	protein_coding	0.927079	0.00202552	-0.125212	0.456805	0.383708	0.025416	2.4329	2.95938	2.06604	2.49796	2.54614	3.00828	2.18282	3.12176	1.92987	1.61101	1.92731	1.98288	1.44524	1.68574	1.47523	1.10478
Gm9864	ENSMUSG00000052005	pseudogene	0.829631	0.115641	0.565551	0.296642	0.977259	0.136238	0.414652	0.509405	0.103221	0.430055	0.221798	0.355246	0.114089	0.293583	0.126694	0.22454	0.473667	0.265915	0.0751527	0.113406	0.197096	0.168419
4930518I15Rik	ENSMUSG00000074629	protein_coding	0.749503	0.140593	0.151982	0.676275	0.483828	0.364129	0.928622	0.700504	0.288957	0.820433	0.724384	0.441989	0.567788	0.73054	0.315261	0.663497	0.519993	0.55141	0.311677	0.493842	0.630571	0.0299347
Rac2	ENSMUSG00000033220	protein_coding	1.62163	0.00441479	0.567122	0.221999	1.77184	0.031477	1.08564	1.40391	0.647479	0.547343	0.710761	0.566407	0.38894	0.820699	1.20936	0.535833	0.547123	0.467366	0.177634	0.201039	0.24573	0.18373
6030408B16Rik	ENSMUSG00000075408	lincRNA	0.786836	0.152146	0.759626	0.248772	1.12979	0.0210258	0.0232728	0.158002	0.217253	0.193099	0.0466824	0.138036	0.0720379	0.092687	0.133329	0.0945189	0.140745	0.0746239	0.0632704	0.0716069	0.0474095	0.0202557
Hmga1	ENSMUSG00000046711	protein_coding	0.464727	0.123959	0.597201	0.00540358	0.645418	0.0888814	36.162	38.6201	37.859	37.0997	32.2769	21.0574	26.4409	19.2088	39.4836	30.06	20.1257	22.5218	19.4288	24.1357	13.9647	14.1953
Cd209c	ENSMUSG00000040165	protein_coding	1.50651	0.0604745	-0.0879024	0.871995	1.00236	0.0246937	0.366771	0.133396	0.513573	0.45172	0.229906	0.249265	0.37843	0.699925	0.288917	0.186198	0.23105	0.392015	0.103866	0.164573	0.140092	0.13966
Zfp956	ENSMUSG00000045466	protein_coding	0.503352	0.0666224	0.465385	0.0497303	0.552528	0.0374096	9.26966	7.89841	6.63753	10.3658	7.61077	5.15347	5.9041	6.08127	6.29135	5.57506	6.12515	7.61622	4.91997	5.8846	3.39335	3.26208
Abca5	ENSMUSG00000018800	protein_coding	0.895084	0.00529103	0.246889	0.430776	0.725804	0.0154423	3.21408	2.5699	1.44226	3.71124	2.30022	2.22763	2.01123	2.67806	2.35727	1.94664	1.77511	2.11765	1.50166	1.67899	0.949912	0.825637
Gm13305	ENSMUSG00000073876	protein_coding	2.93345	0.303483	-2.20805	0.351895	0.309761	0.744341	0.0233798	0.045351	0.229164	0.0727448	0.199312	1.40982	0.072369	0.0310377	0.0401825	0.0830842	0.129609	0.024989	0.0105935	0.143872	0.0595342	0.0101744
Kank1	ENSMUSG00000032702	protein_coding	0.982292	0.00313786	-0.162309	0.444312	0.404462	0.0669355	8.1295	7.45978	4.65038	7.76159	8.17573	6.13549	7.82873	9.1956	5.28258	5.3671	4.51979	5.82443	4.70281	4.95696	3.27434	2.92717
Colq	ENSMUSG00000057606	protein_coding	1.56392	0.00829878	-0.525444	0.208847	0.623346	0.0131328	2.57597	2.46335	5.35996	3.38327	5.9518	2.53454	6.22236	5.12956	2.55155	2.2366	2.29308	3.25503	1.61443	1.9506	1.74101	1.40388
Fbxo17	ENSMUSG00000030598	protein_coding	0.730321	0.0211325	-0.0525488	0.789909	0.263092	0.0710767	2.80496	3.37835	3.35434	3.27042	3.27287	2.82717	2.70496	4.47818	2.07958	2.40123	2.69786	2.42977	1.87734	2.35033	1.73662	2.04242
Tnfrsf26	ENSMUSG00000045362	protein_coding	0.249285	0.46953	0.475121	0.197194	0.310268	0.399777	0.241833	0.179361	0.119516	0.221309	0.15694	0.0703122	0.132099	0.188849	0.114096	0.15888	0.08603	0.212864	0.141805	0.131309	0.101426	0.0866692
1110046J04Rik	ENSMUSG00000085457	antisense	1.36058	0.010791	0.528641	0.0715616	1.47512	0.00761048	4.95787	3.52625	5.01387	4.07078	2.77628	4.37009	1.96093	3.0715	4.54454	2.68475	3.74789	2.20796	1.3853	1.01697	1.00998	1.3305
Adrb2	ENSMUSG00000045730	protein_coding	0.460023	0.0296364	-0.0200789	0.899234	0.0259141	0.922431	9.69811	9.75817	7.89664	12.8056	10.5836	10.5583	9.25702	10.3224	9.74135	8.09002	5.25354	7.05501	9.19507	8.80728	5.87464	5.72639
Gm9938	ENSMUSG00000054178	protein_coding	1.53574	0.0476982	0.836779	0.255219	1.9587	0.00774933	2.42444	2.07328	0.097343	2.0819	0.75823	0.59272	0.726245	1.66119	1.8818	1.03229	0.788281	1.30959	0.377989	0.26737	0.371743	0.272276
Tmem79	ENSMUSG00000001420	protein_coding	0.226886	0.369784	-0.183097	0.238336	-0.369533	0.254584	0.393009	0.42691	0.337525	0.489129	0.488763	0.388504	0.470382	0.521736	0.342232	0.22346	0.301056	0.369651	0.270673	0.467567	0.544411	0.314694
Slc25a28	ENSMUSG00000040414	protein_coding	0.115952	0.409166	0.276745	0.0270306	-0.0204313	0.865665	35.074	42.4338	42.1691	39.7637	32.2962	32.6096	29.2943	37.4104	31.4571	28.336	30.537	29.4088	33.6751	34.1738	24.1759	29.4218
2310010G23Rik	ENSMUSG00000097468	lincRNA	0.136265	0.362547	0.549364	0.00856469	0.272555	0.336479	0.58344	0.652921	0.796018	0.698208	0.540143	0.39929	0.509374	0.417061	0.565654	0.27341	0.588068	0.623597	0.48805	0.414267	0.365704	0.42968
Fam13c	ENSMUSG00000043259	protein_coding	0.728695	0.0154439	-0.22416	0.288032	0.0922714	0.662876	6.16437	5.46154	3.60565	4.82874	6.57378	6.76223	4.83063	5.26573	3.79975	3.82929	3.5392	3.90593	4.31342	4.49495	2.64927	2.68262
Shroom1	ENSMUSG00000018387	protein_coding	0.677973	0.0451389	0.100153	0.809277	0.365922	0.245454	0.248791	0.559809	0.204378	0.474781	0.349332	0.472204	0.236164	0.330281	0.41049	0.202086	0.260795	0.244642	0.207421	0.265371	0.212863	0.181892
Btbd11	ENSMUSG00000020042	protein_coding	0.450861	0.0703945	-0.28982	0.160007	-0.251053	0.413782	0.209884	0.207987	0.127779	0.137234	0.22423	0.189437	0.221264	0.199887	0.156837	0.101919	0.147165	0.107288	0.219143	0.131028	0.153364	0.107222
Irf4	ENSMUSG00000021356	protein_coding	0.488106	0.00979424	0.747112	0.144997	0.82318	0.00182156	0.776715	0.404908	0.317216	0.322227	0.292124	0.297527	0.250439	0.244891	0.400478	0.325308	0.352294	0.290561	0.228757	0.20911	0.158226	0.177456
Rbm12b2	ENSMUSG00000052137	protein_coding	0.27653	0.322491	0.357549	0.241939	0.222489	0.369714	3.1416	1.79233	2.25497	3.44997	2.27707	2.63584	1.62073	1.76988	1.9813	2.37223	1.55665	2.08806	1.71057	2.32856	1.66718	1.14888
Ddit4l	ENSMUSG00000046818	protein_coding	0.536469	0.0108996	-0.113026	0.57793	0.011959	0.893362	135.779	77.8955	119.804	120.193	145.152	98.5446	127.153	119.793	80.4041	93.7563	83.4046	83.5273	95.9146	77.7834	85.1794	79.3992
Ccbl2	ENSMUSG00000040213	protein_coding	0.164374	0.292844	0.129961	0.304068	-0.116882	0.6046	4.70284	4.57088	4.17528	5.57284	4.7568	4.61926	3.8096	4.19757	2.82034	3.50503	3.1769	4.80194	3.73585	4.70015	4.03593	3.03939
Perp	ENSMUSG00000019851	protein_coding	0.670697	0.0546768	-0.42068	0.136463	-0.161149	0.509961	1.05956	1.00428	1.21389	1.39862	1.85967	1.9996	1.21747	1.18283	0.71738	1.12471	0.825242	0.849362	1.04747	0.963208	1.25091	0.670688
Gm16793	ENSMUSG00000097357	lincRNA	3.08659	0.0454593	-0.433537	0.523881	2.24231	2.54895e-05	0.539898	0.330716	0.34484	0.176827	0.313491	0.955059	0.234552	0.37723	0.227909	0.259663	0.286411	0.273343	0.0515013	0.0582871	0.0868291	0.0247319
Plxnc1	ENSMUSG00000074785	protein_coding	1.06484	0.0050958	0.996151	0.115972	1.65038	0.0708018	0.332992	0.351291	0.0927094	0.163592	0.0996052	0.121275	0.126581	0.124087	0.334683	0.100836	0.147208	0.124881	0.0211762	0.0599161	0.0833054	0.0610154
Kcnk13	ENSMUSG00000045404	protein_coding	1.09536	0.00807482	0.846204	0.147171	1.53118	0.0422701	0.17652	0.171203	0.0549275	0.0762823	0.0737663	0.0581657	0.0758882	0.0585846	0.134837	0.0597425	0.118614	0.0471675	0.0133304	0.0301737	0.0299661	0.0512122
Fam228b	ENSMUSG00000050545	protein_coding	0.252789	0.516424	0.218739	0.494479	0.0617677	0.863246	0.348963	0.338451	0.222108	0.41128	0.381806	0.156802	0.34369	0.252689	0.16357	0.241578	0.351731	0.237352	0.316235	0.309097	0.161563	0.165668
Hck	ENSMUSG00000003283	protein_coding	1.74977	0.0188013	1.06301	0.0154867	2.40343	0.112584	0.503291	0.806476	0.57196	0.499292	0.438931	0.281208	0.158045	0.261446	1.02797	0.222178	0.308781	0.233883	0.01983	0.134656	0.0891534	0.0952272
Ftl1	ENSMUSG00000050708	protein_coding	0.84354	0.00876554	0.272035	0.21257	0.706305	0.00294206	273.863	389.691	305.927	302.41	243.017	346.752	203.652	259.895	295.114	227.554	216.181	218.89	142.305	140.754	159.851	144.076
Gm27048	ENSMUSG00000098001	lincRNA	0.703815	0.223125	0.137727	0.847929	0.43283	0.508352	0.0395744	0.0671689	0.0184714	0.0102611	0.0198453	0.0391207	0.0510405	0.0131342	0.011336	0.0502266	0.0299162	0.0105745	0.0179314	0.020294	0.0201544	0.017222
Igf2bp3	ENSMUSG00000029814	protein_coding	0.76841	0.00723345	-0.348331	0.564348	0.0124114	0.981579	0.112214	0.0326501	0.0104752	0.0465529	0.0787805	0.0665566	0.0521014	0.0595875	0.077144	0.022787	0.028276	0.0239875	0.0355914	0.0402809	0.0457185	0.0293
Grin3b	ENSMUSG00000035745	protein_coding	0.802378	0.0800884	0.232727	0.400354	0.627555	0.324969	0.111111	0.0942932	0.168549	0.144048	0.0975076	0.109837	0.0859821	0.147504	0.175051	0.0564074	0.0699951	0.0890687	0.10069	0.0854676	0.0424398	0.0241766
Traip	ENSMUSG00000032586	protein_coding	0.40744	0.210925	0.234167	0.451807	0.234311	0.526399	0.109324	0.204993	0.190502	0.241888	0.219291	0.129685	0.150399	0.135457	0.0668066	0.162801	0.154268	0.179168	0.165118	0.134549	0.0965059	0.0824645
Arhgap5	ENSMUSG00000035133	protein_coding	0.330985	0.220135	0.294745	0.553626	0.218501	0.303417	12.7987	8.41498	1.94879	10.5152	5.68933	6.00818	6.42556	9.33151	7.2768	5.37508	5.52233	7.22111	5.61957	6.98336	5.11401	4.10927
Dtd2	ENSMUSG00000020956	protein_coding	0.103713	0.401583	0.365876	0.0253778	0.0623985	0.742719	3.07835	2.87134	2.57117	3.25381	2.30447	2.0093	2.75069	2.07265	2.88585	2.16845	1.57365	2.25121	1.97544	2.19041	2.14533	2.19214
Gm14420	ENSMUSG00000078866	protein_coding	0.441751	0.195058	-0.0718329	0.895792	-0.0370937	0.946017	5.98566	3.33194	0.236097	3.67234	3.88943	2.50016	3.37067	4.14099	4.37096	0.706183	2.08186	2.81586	4.06821	2.03192	2.31848	1.81605
Fgf7	ENSMUSG00000027208	protein_coding	0.613519	0.0562367	-0.437609	0.204307	-0.231078	0.356267	1.56444	0.806502	0.920983	1.12556	1.68213	1.7137	1.74506	0.841973	0.758997	0.515169	0.852354	1.20513	0.996235	1.02631	0.918763	0.969089
Hoxb9	ENSMUSG00000020875	protein_coding	-0.0629666	0.666972	0.394908	0.125281	-0.0750383	0.768082	0.4624	0.517467	0.315438	0.571803	0.321064	0.351616	0.440399	0.306928	0.264907	0.361147	0.268885	0.513235	0.33845	0.346563	0.380408	0.417934
Eml5	ENSMUSG00000051166	protein_coding	1.20521	0.00668167	0.176651	0.605201	0.97511	0.0290421	1.52201	1.1564	0.809476	2.02822	1.22752	0.857198	1.33273	1.46293	1.45929	0.962977	0.864911	0.873722	0.556616	0.829133	0.349612	0.381292
Dlk1	ENSMUSG00000040856	protein_coding	-0.36168	0.538208	0.159389	0.72102	-0.607843	0.346247	0.0971065	0.0863329	0.0226623	0.0755353	0.0811599	0.0719951	0.0667956	0.0322283	0.0556318	0.0739468	0.0570948	0.0259475	0.102666	0.0248985	0.140121	0.0563451
Cfap36	ENSMUSG00000020462	protein_coding	0.513781	0.00367799	-0.0925146	0.477553	0.0162555	0.855538	4.3709	4.9188	5.90234	5.29457	5.2538	4.91449	5.31886	6.35623	3.65096	4.0314	3.58162	4.20813	3.9912	4.00377	3.99322	3.31057
Hlx	ENSMUSG00000039377	protein_coding	0.860078	0.01071	0.61073	0.0470707	1.06584	0.0022032	3.71767	2.63117	2.58878	4.14756	1.7736	2.06598	1.92829	2.80116	2.07227	2.32602	3.07875	2.40561	1.03802	1.09235	1.57607	1.01444
Sh2d6	ENSMUSG00000052631	protein_coding	1.01844	0.0492754	0.149206	0.646011	0.763085	0.0459714	1.02782	1.50807	1.37771	1.09334	1.13657	0.677361	0.951727	1.74933	0.664326	0.775999	1.32817	1.01406	0.692599	0.54059	0.53687	0.458757
Mfhas1	ENSMUSG00000070056	protein_coding	1.08219	0.0315479	-0.0664551	0.835062	0.611236	0.000163633	3.50234	3.57667	2.35272	3.46862	3.02362	5.22724	2.33117	2.92645	2.274	2.39162	2.65105	2.42954	1.59316	1.76081	1.57383	1.45242
Arhgap35	ENSMUSG00000058230	protein_coding	0.480121	0.0225515	-0.0263023	0.901864	0.0496726	0.774138	9.05844	7.82449	4.70457	8.33605	7.69469	6.79264	7.06401	8.92276	5.51065	5.19829	5.19064	6.71315	5.44688	6.83183	5.29125	4.27746
Sash3	ENSMUSG00000031101	protein_coding	1.59777	0.0300097	0.732621	0.232296	1.92643	0.082043	0.615613	0.679994	0.175596	0.31924	0.308711	0.236661	0.123508	0.408626	0.685769	0.277802	0.206832	0.182773	0.123972	0.122769	0.0348354	0.0744174
Mblac2	ENSMUSG00000051098	protein_coding	0.302848	0.0678966	0.338178	0.177068	0.237064	0.362369	1.33287	0.9152	0.737735	1.17441	0.875418	0.757908	0.718046	0.939527	0.783867	0.550906	0.725222	1.08422	0.716167	0.774237	0.612725	0.56464
Fcgr3	ENSMUSG00000059498	protein_coding	1.34998	0.0300182	1.11984	0.198484	2.066	0.0274772	3.11161	8.90019	2.24007	2.87166	2.59181	2.65887	1.08831	1.5403	5.71045	2.57031	2.60472	2.05747	0.334551	1.10885	0.913206	0.734434
Nfkbib	ENSMUSG00000030595	protein_coding	0.250155	0.194155	0.0291317	0.878787	-0.124252	0.246267	16.2512	18.3408	22.9528	20.0945	17.0609	20.0915	14.895	24.0397	14.0499	13.8003	13.6784	17.1667	16.1615	17.6199	14.9835	15.2098
Cdkl2	ENSMUSG00000029403	protein_coding	0.944876	0.00188816	0.0822691	0.673751	0.623786	0.0135854	4.15673	3.50265	2.41998	4.23696	3.20964	3.55237	3.03449	3.72629	2.67328	2.51413	2.84719	2.7899	2.25203	2.17286	1.23829	1.36156
Kank4	ENSMUSG00000035407	protein_coding	0.0448421	0.853999	0.340807	0.250013	-0.017345	0.923452	0.65874	0.620377	0.374309	0.722816	0.526625	0.613439	0.394017	0.342198	0.525062	0.387735	0.39453	0.489794	0.354714	0.421034	0.544551	0.498558
Cpeb1	ENSMUSG00000025586	protein_coding	0.900518	0.00307708	-0.0460845	0.726928	0.452016	0.0940326	27.0057	28.1834	20.8979	32.46	28.3556	27.7757	27.2783	28.6607	20.6953	22.1976	19.262	19.9705	21.2468	17.8303	10.5223	10.436
Zfp286	ENSMUSG00000047342	protein_coding	0.563555	0.0121261	0.0759699	0.606977	0.23716	0.328333	0.389548	0.433374	0.315515	0.32678	0.384947	0.288812	0.366467	0.349831	0.36101	0.285009	0.248286	0.214303	0.233612	0.258517	0.169214	0.279216
Pnpo	ENSMUSG00000018659	protein_coding	0.450688	0.0123379	0.0976295	0.416994	0.14606	0.211709	8.59211	8.81901	7.12957	9.43069	8.25634	8.89587	6.99207	7.60426	6.34798	6.43565	6.51491	6.4067	6.58075	6.54895	5.19674	4.90376
Gm8923	ENSMUSG00000078896	protein_coding	0.622194	0.169003	0.106058	0.885239	0.326612	0.637832	1.63421	0.496501	0.01838	0.755566	0.710898	0.544981	0.711032	0.731875	0.947511	0.15993	0.39691	0.694468	0.856449	0.201936	0.300821	0.394146
Taco1os	ENSMUSG00000085255	antisense	0.317701	0.538409	0.443015	0.27901	0.359384	0.587415	0.284333	0.413652	0.597209	0.442343	0.356461	0.49188	0.146686	0.283098	0.0814465	0.433041	0.573177	0.227927	0.257666	0.437424	0.144805	0.185604
Hoga1	ENSMUSG00000025176	protein_coding	0.503533	0.112675	-0.136338	0.610852	-0.0339504	0.900079	0.952434	1.33648	1.02152	1.36613	1.11783	1.82294	0.961802	1.23749	0.766224	0.678986	0.796586	1.29956	1.04675	1.03918	0.763704	0.776049
Alox12	ENSMUSG00000000320	protein_coding	0.751138	0.0603607	-0.123064	0.781083	0.226956	0.245628	1.01977	0.49996	0.460288	0.395167	0.865419	0.420957	0.809375	0.490935	0.321001	0.534772	0.451807	0.491081	0.426521	0.367786	0.410913	0.331619
Ppp1r3f	ENSMUSG00000039556	protein_coding	0.515501	0.0389775	0.235273	0.210136	0.349941	0.109015	0.808415	1.12871	0.945397	1.18857	0.944438	0.676203	0.870778	0.967065	0.631088	0.775714	0.850644	0.826076	0.756748	0.674232	0.416234	0.572169
Psap	ENSMUSG00000004207	protein_coding	0.377409	0.00968612	0.0371307	0.789913	0.0140047	0.907178	511.445	556.698	422.648	371.485	452.479	443.574	445.975	472.93	361.904	337.469	344.946	366.5	376.14	409.908	323.383	287.759
Gm17315	ENSMUSG00000097791	lincRNA	0.151097	0.621679	-0.0105061	0.971443	-0.259943	0.474602	0.274227	0.425546	0.238926	0.20857	0.220026	0.361445	0.282944	0.291238	0.230418	0.148497	0.294829	0.195401	0.248508	0.393752	0.223453	0.175029
Gm12655	ENSMUSG00000087128	processed_transcript	0.571601	0.0398077	-0.077373	0.738078	0.0937792	0.608194	3.57266	3.28023	2.26786	3.0631	2.57987	2.73119	3.24388	4.30019	2.72901	1.983	2.73676	1.78199	2.37423	2.29621	1.9893	1.99008
Emx2	ENSMUSG00000043969	protein_coding	1.29547	0.021162	0.571269	0.288801	1.46647	0.116845	0.228736	0.0591587	0.0996453	0.158155	0.0917631	0.0753713	0.0786689	0.121463	0.087361	0.0774145	0.19981	0.0488958	0.0138189	0.0781982	0.0310641	0.0265443
Cotl1	ENSMUSG00000031827	protein_coding	0.672007	0.0540985	1.23786	0.0921362	1.5101	0.0485127	5.08953	11.3996	4.80359	3.55794	3.18678	2.66848	1.76978	2.91167	8.31234	3.56877	3.76948	3.18576	1.07023	1.3266	2.23398	1.98236
Snhg8	ENSMUSG00000104960	processed_transcript	-0.0558894	0.688128	0.437071	0.0169538	-0.0185414	0.904145	23.5709	23.8165	27.3099	31.2066	17.3311	22.102	18.0642	20.7268	19.7127	22.1625	16.0423	22.358	23.4208	22.0759	17.215	18.6022
Dgat2l6	ENSMUSG00000067597	protein_coding	0.375386	0.428831	0.54255	0.172584	0.518537	0.217955	0.531063	0.627443	0.414627	0.881264	0.503571	0.324531	0.587795	0.269185	0.420409	0.627441	0.379559	0.433451	0.446256	0.495151	0.147523	0.210098
Csf1r	ENSMUSG00000024621	protein_coding	1.00029	0.00256004	1.21768	0.125207	1.81858	0.0453177	4.21698	7.74363	2.00327	2.43951	1.85152	1.77862	1.38266	2.04024	5.6478	2.39772	2.74861	1.64263	0.662389	1.10528	1.0404	0.717746
Zfp37	ENSMUSG00000028389	protein_coding	0.0417619	0.824685	0.376189	0.501667	0.0186943	0.91416	0.843142	0.432923	0.185194	0.334353	0.385503	0.379968	0.255866	0.362129	0.298343	0.339911	0.312437	0.410829	0.393269	0.381502	0.277844	0.291377
Msln	ENSMUSG00000063011	protein_coding	0.911285	0.0849552	1.22225	0.0371839	1.73435	0.0213836	0.346472	0.525055	0.586222	0.920815	0.304054	0.214063	0.1564	0.344967	0.49623	0.263839	0.34922	0.694348	0.137365	0.244301	0.0661692	0.0942362
Mospd1	ENSMUSG00000023074	protein_coding	0.388283	0.0159634	0.0405844	0.746066	0.0297284	0.824256	69.885	57.1752	50.358	69.4296	60.8419	59.6861	55.9318	63.5407	46.8416	44.0052	46.8489	49.4916	51.333	53.8858	38.1739	39.9768
B230307C23Rik	ENSMUSG00000080717	protein_coding	0.14527	0.347439	0.505032	0.353801	0.251218	0.382169	1.0933	0.649903	0.164613	1.02418	0.459829	0.48809	0.509445	0.608654	0.80819	0.429704	0.533213	0.452343	0.511362	0.506397	0.359223	0.491132
Atm	ENSMUSG00000034218	protein_coding	0.650796	0.0236911	0.180654	0.676103	0.432718	0.0883352	1.98379	1.72218	0.359627	1.76814	1.15913	1.08558	1.25644	1.64598	1.21261	0.903697	0.955128	1.3536	0.862751	1.06272	0.66301	0.689873
Mgst3	ENSMUSG00000026688	protein_coding	-0.115866	0.214149	0.354187	0.00205915	-0.160041	0.0784702	276.502	271.127	310.627	291.014	235.797	238.31	202.279	222.701	210.906	223.416	230.788	206.864	248.717	244.381	214.732	266.444
Nhlrc1	ENSMUSG00000044231	protein_coding	0.192347	0.111465	0.327211	0.0451931	0.121675	0.445094	6.38851	4.97621	6.3737	7.03993	5.36609	4.51937	4.51112	5.35364	3.72856	4.3581	5.17147	5.54792	4.08872	4.85268	3.84324	4.50037
Uba5	ENSMUSG00000032557	protein_coding	0.424734	0.00721978	0.159334	0.0934006	0.186204	0.069023	10.0707	10.7633	10.2419	9.54794	9.28723	9.61691	7.71414	9.75792	7.05959	7.86551	8.24396	7.66372	7.10179	7.39083	6.78948	5.81731
Ggt7	ENSMUSG00000027603	protein_coding	0.429801	0.094085	-0.0281771	0.897977	0.00402048	0.981118	0.546975	0.707331	0.824821	0.552748	0.773642	0.720941	0.463067	0.726133	0.482091	0.455683	0.56545	0.494681	0.622772	0.532218	0.385703	0.451652
Rps6ka6	ENSMUSG00000025665	protein_coding	-0.222227	0.70418	-0.187061	0.818545	-0.806877	0.127746	0.118713	0.0442835	0.0426228	0.018942	0.128221	0.0722169	0.0188441	0.0363685	0.0209262	0.0834465	0.0368169	0.0292809	0.0413767	0.0936569	0.0837113	0.0794795
Dlgap1	ENSMUSG00000003279	protein_coding	-0.231624	0.616109	0.477668	0.627599	-0.1511	0.79388	0.0134703	0.00523	0.00503	0.039118	0.0027	0.0106528	0.0138986	0.0178825	0.00309	0.00547	0.0190081	0.0201565	0.012207	0.0110523	0.0109763	0.0187585
Gm10036	ENSMUSG00000058064	protein_coding	-1.70945	0.00142839	2.2341	2.01537e-05	0.127595	0.580163	6.22303	7.27575	7.24163	6.36578	1.45346	2.35956	0.703655	1.24486	3.80933	6.49158	4.72577	5.55798	4.1716	3.67208	5.73072	5.26789
Npas2	ENSMUSG00000026077	protein_coding	0.492893	0.466613	0.565963	0.183117	0.661827	0.319593	0.181544	0.324348	0.383541	0.416214	0.344988	0.12279	0.236608	0.177584	0.186115	0.39776	0.182984	0.224677	0.35501	0.117596	0.0875902	0.0665298
Acss1	ENSMUSG00000027452	protein_coding	0.294872	0.312465	-0.114191	0.648661	-0.21616	0.413561	9.51483	10.1962	6.13881	9.51172	10.1656	12.7164	7.26571	8.12646	6.34043	7.14985	5.14165	8.22585	8.15013	10.6116	6.54001	5.89731
Spata5l1	ENSMUSG00000074876	processed_transcript	0.0978252	0.59189	0.39587	0.193689	0.0971157	0.664907	5.23765	5.48167	3.86729	8.25573	4.15495	4.59257	3.93861	4.67475	3.56006	4.47671	3.9072	5.40838	3.7006	5.46286	3.55657	3.50269
Adcy5	ENSMUSG00000022840	protein_coding	0.315206	0.152192	-0.057203	0.637806	-0.138176	0.601491	0.633713	0.804713	0.615969	0.623375	0.779727	0.703949	0.660599	0.641803	0.381765	0.530666	0.493871	0.628451	0.526916	0.777255	0.525696	0.409405
Hs3st5	ENSMUSG00000044499	protein_coding	0.22262	0.458515	-0.0393518	0.867448	-0.212877	0.353379	3.1749	2.77236	2.46161	2.62552	3.45928	1.73087	3.46084	2.68852	2.09081	1.76708	2.13693	2.39005	2.8389	3.03986	2.095	1.74428
Galnt6	ENSMUSG00000037280	protein_coding	0.67448	0.333876	1.33238	0.18267	1.61081	0.165559	0.0591289	0.378495	0.0772759	0.245302	0.0830238	0.0584512	0.0976137	0.062797	0.298097	0.156093	0.0476784	0.0758384	0.0214334	0.121287	0.0361358	0.0102927
Gm26808	ENSMUSG00000097489	lincRNA	-0.352944	0.0563677	0.336751	0.458914	-0.412164	0.131987	1.89348	2.70065	4.99078	1.8483	2.01075	2.31219	2.06859	2.66154	3.19048	2.03561	1.79623	1.66666	3.33085	3.19856	2.60931	2.42354
A930007I19Rik	ENSMUSG00000097855	lincRNA	0.73786	0.179966	-0.298014	0.525739	0.0440248	0.85388	0.13709	0.173872	0.11813	0.218743	0.158646	0.135519	0.152329	0.349987	0.132911	0.139193	0.0850325	0.135255	0.114677	0.151417	0.128893	0.0826048
Fam57a	ENSMUSG00000069808	protein_coding	-0.0412671	0.880844	0.149628	0.524307	-0.287265	0.457711	0.311412	0.469827	0.264864	0.337335	0.353971	0.294161	0.249909	0.349105	0.111009	0.302136	0.327833	0.310657	0.232036	0.283902	0.472263	0.295134
Gm14393	ENSMUSG00000078905	protein_coding	-0.333448	0.663067	0.850874	0.34203	0.121904	0.876217	0.0977111	0.284303	0.0912136	0.557374	0.195996	0.144887	0.100817	0.129716	0.335869	0.198419	0.196972	0.0522182	0.177094	0.400856	0.0995244	0.0425219
Mfsd7a	ENSMUSG00000029490	protein_coding	1.94626	0.0109687	-0.0782478	0.861839	1.4728	0.0181301	2.24508	1.52244	4.0723	2.02558	2.54457	1.82239	1.97745	4.07084	2.46781	1.77913	2.31808	0.936429	0.84358	0.97345	0.409011	0.476592
1700123M08Rik	ENSMUSG00000085614	processed_transcript	-0.0846075	0.561526	0.172953	0.366732	-0.30664	0.0450795	7.1573	7.47025	5.22299	8.62896	6.1945	5.31542	6.37268	7.37943	5.49492	5.16441	4.98027	6.01897	6.68358	7.97409	6.21696	5.91322
P4htm	ENSMUSG00000006675	protein_coding	-0.141606	0.509416	0.234595	0.350961	-0.301566	0.110879	0.929674	0.696225	1.04362	0.793336	0.967814	0.849219	0.594964	0.531167	0.471929	0.609374	0.735405	0.81757	0.906469	0.772446	0.779118	0.788667
BC005561	ENSMUSG00000079065	protein_coding	0.740609	0.113966	0.938143	0.182623	1.28439	0.011733	2.302	1.7812	0.466127	3.30916	0.857298	0.895186	0.742243	1.60665	2.02669	1.11709	1.13454	1.7006	0.613559	0.902722	0.525838	0.4125
5830454E08Rik	ENSMUSG00000052658	protein_coding	-0.0360936	0.833303	0.171495	0.34294	-0.258661	0.000707655	2.83355	3.05355	2.52757	2.67758	2.96819	2.92557	1.94909	2.00622	2.02014	2.04587	2.22136	2.15366	2.5678	2.38949	2.56546	2.57582
Mbd3	ENSMUSG00000035478	protein_coding	0.157836	0.0350637	0.0605015	0.582622	-0.174722	0.0293032	68.9084	71.1451	84.3488	61.8386	68.1635	71.2614	63.4922	71.5682	50.3133	53.7312	55.9169	58.0148	64.1994	64.9553	59.557	57.3283
Tns4	ENSMUSG00000017607	protein_coding	0.0535318	0.930133	1.0683	0.0401662	0.72895	0.345199	0.0442981	0.0773346	0.0578934	0.0459436	0.0177713	0.00876	0.0457062	0.0352846	0.08121	0.017991	0.0535793	0.0189388	0.00803	0.0363462	0.0360962	0.0231332
Gm44040	ENSMUSG00000107458	antisense	1.45172	0.00450353	-0.673582	0.0840102	0.385444	0.142311	1.34393	1.22198	1.88185	0.696926	1.43212	1.99279	1.99331	2.7877	0.962413	0.852838	0.846619	1.25688	0.685061	0.947619	0.855545	0.511746
Myh4	ENSMUSG00000057003	protein_coding	0.686318	0.00134092	-0.267252	0.0524262	0.0265342	0.833612	10522.1	9327.02	9107.23	11917.3	12270.8	10702.1	13262.7	12956.4	7141.21	7886.85	7772.78	8336.4	8622.78	8710.27	6829.46	6407.29
C1qa	ENSMUSG00000036887	protein_coding	1.28366	0.023705	1.09188	0.0914672	1.98302	0.11335	16.3303	28.0053	9.53288	11.9152	7.90219	9.96435	3.58788	9.40794	27.5875	8.13394	7.8528	6.53947	2.43321	4.19843	3.63154	2.41357
Fam96b	ENSMUSG00000031879	protein_coding	0.358155	0.0141344	0.132997	0.470901	0.0987313	0.250167	24.0173	25.6893	36.6515	26.8086	24.3014	25.8889	22.9354	30.075	19.3217	23.7803	20.9028	22.2112	20.993	19.8283	21.1232	18.5687
Paqr3	ENSMUSG00000055725	protein_coding	0.332535	0.0647804	-0.0205577	0.939566	-0.0803113	0.519161	0.350926	0.299277	0.186388	0.432988	0.327684	0.340922	0.249711	0.369482	0.214908	0.270302	0.262233	0.219874	0.285115	0.223395	0.240346	0.273835
Mrgprh	ENSMUSG00000059408	protein_coding	0.232731	0.267483	-0.0507215	0.83337	-0.210263	0.376378	2.88483	1.84074	1.79533	1.88968	1.85273	1.85114	2.21934	2.78831	1.53672	1.07913	2.14252	1.64988	2.08683	2.10225	1.72693	1.49769
Zfp821	ENSMUSG00000031728	protein_coding	0.189381	0.343802	0.211197	0.106506	0.00848289	0.963221	3.14224	3.67379	3.11411	2.94646	2.50391	3.23387	2.84241	2.54287	2.44133	2.49115	2.23437	2.6454	3.04257	2.75918	2.19216	1.76081
2210418O10Rik	ENSMUSG00000078894	protein_coding	0.0566527	0.899128	0.294525	0.774727	-0.0407555	0.953338	2.11675	0.406085	0.0325713	0.470439	0.653222	0.712825	0.468008	0.633039	1.07941	0.0590443	0.633028	0.534533	1.10667	0.381709	0.438315	0.4454
Slc37a2	ENSMUSG00000032122	protein_coding	2.02277	0.001847	0.262254	0.606648	1.89315	0.00649252	0.5498	1.11018	0.370206	0.401961	0.542376	0.400941	0.390585	0.693987	0.702245	0.329448	0.426977	0.394972	0.14702	0.120172	0.137706	0.094136
Tnfrsf22	ENSMUSG00000010751	protein_coding	1.81823	0.00783847	-0.170144	0.649983	1.25679	3.38273e-05	1.98656	1.25289	2.75635	1.72259	2.19925	1.33065	1.9265	3.22809	1.61695	1.57614	1.34582	1.34591	0.629593	0.590079	0.685532	0.557444
Ccdc85a	ENSMUSG00000032878	protein_coding	0.60766	0.00272994	-0.07409	0.723647	0.142335	0.29894	6.15315	5.40732	3.10801	5.28518	5.78265	5.30363	5.42049	4.49838	4.25872	3.79385	3.32933	3.83229	3.58844	4.04778	3.29086	2.85777
Zfp385a	ENSMUSG00000000552	protein_coding	0.0707452	0.789835	0.747691	0.0418921	0.427443	0.0354345	2.93728	3.17825	2.3316	1.74079	0.961931	1.81723	1.29885	1.98947	1.60262	1.8462	2.014	2.30653	1.17699	1.537	1.68924	1.3739
Rasal3	ENSMUSG00000052142	protein_coding	0.14838	0.725804	1.41961	0.236718	1.17715	0.0750189	0.280443	0.199463	0.0261795	0.029086	0.065629	0.0462047	0.038581	0.04964	0.149953	0.13288	0.075378	0.0499575	0.0508282	0.0767004	0.0285648	0.0244087
Gm15411	ENSMUSG00000085971	processed_transcript	1.07766	0.134765	0.149858	0.787106	0.836874	0.0287861	0.223113	0.140019	0.23278	0.408355	0.171118	0.207582	0.108332	0.418154	0.225566	0.239861	0.132284	0.168332	0.130828	0.080763	0.0802073	0.137075
C1qb	ENSMUSG00000036905	protein_coding	1.27202	0.0330206	1.19936	0.164814	2.08113	0.0761794	19.2283	43.0928	12.2938	11.3022	10.0011	13.1849	3.95054	10.2776	33.6018	12.2607	12.0017	7.69004	2.82154	4.83311	4.28559	3.55218
Clmp	ENSMUSG00000032024	protein_coding	0.85986	0.0071633	0.363806	0.0766709	0.833444	0.00206263	1.6951	1.46029	1.19144	1.30304	0.880041	1.2124	0.987661	1.31048	0.948263	1.04278	1.11558	1.20429	0.623484	0.74654	0.649998	0.399212
Emd	ENSMUSG00000001964	protein_coding	0.410069	0.0112185	-0.0085005	0.934486	0.0113773	0.912659	16.9506	19.0683	20.4075	18.7309	18.5874	19.4891	16.1571	21.3679	13.1285	13.8867	14.042	16.29	14.4379	16.1164	13.5047	12.8378
Frs3	ENSMUSG00000023266	protein_coding	0.302038	0.189554	0.15721	0.426228	0.0695933	0.775764	2.94159	1.85941	2.21318	2.44373	2.56861	2.05432	1.7214	2.13711	1.3247	1.72367	1.90286	2.2681	2.26784	1.66607	1.68442	1.26102
Lefty1	ENSMUSG00000038793	protein_coding	0.115496	0.835101	0.458366	0.492749	0.18438	0.579734	0.807228	0.353573	0.534778	0.162041	0.235045	0.360376	0.134337	0.622236	0.447539	0.26439	0.288708	0.417478	0.188779	0.454012	0.265229	0.339958
Nkapl	ENSMUSG00000059395	protein_coding	0.674729	0.206303	-0.40639	0.304423	-0.121075	0.804646	0.125161	0.0606953	0.116838	0.12981	0.156911	0.18559	0.0645698	0.166157	0.0717041	0.0635402	0.0946153	0.100332	0.0850668	0.160459	0.031871	0.0817014
Fbxw17	ENSMUSG00000037816	protein_coding	0.840833	0.00361499	0.0933036	0.538606	0.544946	0.012041	1.87043	1.41871	1.90275	1.96478	1.87593	1.38674	1.5835	1.86231	1.33258	1.38782	1.24476	1.49938	1.1952	1.02066	0.830448	0.699184
Gm43263	ENSMUSG00000106683	lincRNA	-0.16332	0.839414	0.968823	0.13179	0.416482	0.558377	0.245237	0.554983	0.45786	0.423912	0.163972	0.0808088	0.506066	0.108521	0.0936634	0.331998	0.247183	0.611605	0.222237	0.419198	0.249789	0.0711483
6230400D17Rik	ENSMUSG00000097577	lincRNA	-0.211714	0.177548	0.294698	0.0638169	-0.305731	0.0898001	4.74273	3.99988	4.28986	5.10222	4.22486	3.55267	2.97865	4.02799	3.40901	2.69187	3.56299	4.18757	4.45809	4.92464	4.02062	3.71766
Zfp52	ENSMUSG00000051341	protein_coding	0.394653	0.146007	0.541557	0.0128292	0.547708	0.0700192	7.0929	7.06296	6.32654	8.88441	5.65722	3.99474	5.10332	5.42056	6.3183	5.79126	4.11554	6.20885	3.29967	5.61244	3.6873	2.7478
Ddx49	ENSMUSG00000057788	protein_coding	0.245703	0.026489	0.0924755	0.350582	-0.0502682	0.654922	10.0998	9.73495	11.8218	9.71291	9.37687	9.07222	9.51755	10.8343	7.23716	7.73074	7.31192	9.32447	8.11833	9.04369	8.20116	7.36171
Baat	ENSMUSG00000039653	protein_coding	0.40054	0.403151	0.57317	0.369106	0.585448	0.191577	0.0471691	0.0457482	0.0440325	0.122303	0.0709616	0.0233142	0.0486686	0.0313095	0.0270229	0.0478925	0.0475433	0.0756235	0.0427452	0.0241887	0.0240223	0.0410542
Ctu1	ENSMUSG00000038888	protein_coding	0.55675	0.00358504	0.0242731	0.897524	0.193192	0.310575	1.68314	1.00458	1.10503	1.2469	1.27998	1.31645	1.10687	1.25227	0.741739	0.957763	1.02535	1.12684	0.670453	1.0054	0.904285	0.788812
Avpr1a	ENSMUSG00000020123	protein_coding	0.0153467	0.952441	0.464904	0.377847	0.0927369	0.73789	0.822661	0.498674	0.159991	0.497711	0.309404	0.288019	0.49514	0.341287	0.490935	0.452442	0.276395	0.293094	0.450409	0.263667	0.33168	0.372923
Igfbp6	ENSMUSG00000023046	protein_coding	0.17562	0.537473	0.251636	0.452104	0.0403114	0.864802	45.5306	29.3063	31.2432	22.4582	24.8553	39.0266	19.7087	24.3743	20.141	19.2272	32.5309	26.4002	20.481	20.5618	29.8968	24.6511
Slc4a4	ENSMUSG00000060961	protein_coding	0.274343	0.315637	0.00468398	0.986897	-0.107562	0.720305	3.22962	4.34339	1.59634	3.17399	2.77213	2.8997	3.19253	3.43896	2.44919	1.92107	2.47023	2.60137	3.107	3.55111	1.79783	1.71677
Hdac11	ENSMUSG00000034245	protein_coding	0.598031	0.0157553	0.0789462	0.622019	0.290397	0.104691	5.82776	4.1065	5.26259	4.94641	4.81905	4.162	4.29501	5.79455	3.59761	3.8401	3.57234	4.39835	3.63216	3.7082	2.84682	2.41191
Phgdh	ENSMUSG00000053398	protein_coding	0.0556869	0.808856	0.594981	0.0248624	0.264336	0.477161	1.16009	0.928692	0.859485	0.687535	0.609453	0.673515	0.512987	0.61114	0.991642	0.59829	0.79809	0.393632	0.433866	0.45326	0.787748	0.641079
Zfp932	ENSMUSG00000066613	protein_coding	0.12157	0.321003	0.3968	0.151819	0.132075	0.317245	5.09262	4.55927	3.01695	2.82953	3.15716	2.76607	2.98814	2.86028	2.72517	2.79844	3.07417	3.2599	3.08089	2.98461	2.55082	2.20403
9430065F17Rik	ENSMUSG00000097360	lincRNA	0.214045	0.401063	-0.181392	0.563128	-0.35351	0.110668	0.268491	0.488255	0.626592	0.661352	0.605879	0.663533	0.38091	0.668311	0.422996	0.374836	0.372103	0.394584	0.486619	0.653999	0.478578	0.379736
Xntrpc	ENSMUSG00000070425	protein_coding	-0.282766	0.340532	0.650395	0.169072	-0.0185226	0.95782	0.363122	0.978288	0.851207	1.30559	0.582703	0.526475	0.69105	0.428498	0.434553	0.532554	0.967874	0.741732	0.592319	0.819332	0.871229	0.42842
2310058D17Rik	ENSMUSG00000085379	processed_transcript	0.156864	0.555204	-0.0869306	0.769894	-0.316159	0.271626	0.286021	0.429977	0.587403	0.504297	0.444635	0.353428	0.457425	0.664483	0.32772	0.275887	0.504507	0.275136	0.362874	0.55736	0.378728	0.4232
Mir155hg	ENSMUSG00000097418	lincRNA	0.704626	0.119172	0.282882	0.360501	0.601567	0.266444	0.54307	0.526711	0.5666	0.828299	0.576705	0.568425	0.626255	0.254453	0.219616	0.68114	0.643974	0.34144	0.231594	0.491454	0.325382	0.194628
1190005I06Rik	ENSMUSG00000043687	protein_coding	0.865399	0.2636	0.341796	0.584411	0.821312	0.093253	0.718578	0.696931	0.947005	0.175358	0.932657	0.334278	0.174452	0.561143	0.29059	0.600845	0.553859	0.496965	0.421354	0.21676	0.387484	0.0735791
Ccdc102a	ENSMUSG00000063605	protein_coding	0.527951	0.0385793	-0.0317436	0.806561	0.110524	0.59322	2.28523	2.3937	2.61112	2.427	2.25527	2.31325	2.28242	3.08227	2.09471	2.0604	1.62156	1.66091	2.13717	1.80001	1.80625	1.14565
Srrd	ENSMUSG00000029346	protein_coding	0.28986	0.040133	0.214134	0.194669	0.119389	0.154229	3.18599	4.20134	4.59164	3.7681	3.0552	4.03353	3.25843	3.2278	2.97802	3.00784	2.76056	3.31566	2.73523	3.00963	2.56193	2.79728
Gm14261	ENSMUSG00000085322	processed_transcript	0.26637	0.194849	0.0718941	0.581302	-0.0463047	0.799896	6.8234	5.96539	5.83139	6.81107	6.32939	4.6868	6.54451	6.63429	4.14767	5.04153	4.77875	5.51258	6.44472	5.22399	4.20917	4.23803
Prr13	ENSMUSG00000023048	protein_coding	0.463891	0.000207608	-0.102637	0.390088	-0.022896	0.734898	17.1446	16.4576	19.8894	13.6173	18.5177	17.7883	17.1151	18.6362	12.223	12.587	13.2042	13.4068	13.6245	14.2173	12.209	12.1927
Eif2s2	ENSMUSG00000074656	protein_coding	0.166048	0.0664895	-0.0247445	0.673574	-0.242751	0.0428352	50.7451	49.7357	48.288	53.6562	50.7922	52.689	47.3867	55.0589	35.7959	37.9957	36.6462	44.6766	49.1854	49.1813	42.5685	42.6035
Elovl4	ENSMUSG00000032262	protein_coding	0.533744	0.21187	-0.22381	0.672524	-0.0736357	0.806336	0.0605124	0.0146724	0.0847328	0.10983	0.0455177	0.0598188	0.109263	0.100416	0.0520008	0.0614404	0.0609924	0.0323387	0.0411278	0.077578	0.0462266	0.0526676
Gcnt2	ENSMUSG00000021360	protein_coding	0.928038	6.74535e-06	-0.484114	0.0250779	0.0608491	0.678009	3.46682	3.28668	1.85191	2.54998	3.86841	3.96076	4.02667	3.74751	2.58606	1.88217	1.875	2.21075	2.03354	2.36819	1.94777	1.85119
Srxn1	ENSMUSG00000032802	protein_coding	1.58407	0.0820428	-0.778685	0.249357	0.422354	0.00308404	16.3306	18.4207	22.2306	28.4027	24.9749	70.9604	19.5799	30.9677	16.2191	17.2568	14.8567	17.1423	11.3861	13.0528	13.6244	10.7944
Pmvk	ENSMUSG00000027952	protein_coding	0.136297	0.338462	0.133198	0.24794	-0.113457	0.420188	11.8119	9.79725	12.9473	10.6154	11.2569	10.2763	10.1469	9.50778	8.84909	8.65559	8.5386	8.59746	9.71114	11.1003	9.49965	7.16384
Pogk	ENSMUSG00000040596	protein_coding	0.520006	0.00264763	-0.304644	0.202025	-0.166951	0.161366	2.64561	2.96423	1.35075	3.0361	3.00302	3.3706	2.80362	3.16982	1.95339	1.87645	1.92053	1.91916	2.29795	2.46359	2.05751	1.7914
Bnc2	ENSMUSG00000028487	protein_coding	0.782789	0.00634645	0.524277	0.183892	0.925064	0.0452682	0.470433	0.391082	0.172524	0.493717	0.258375	0.310027	0.196466	0.297391	0.224591	0.238824	0.254017	0.454925	0.17763	0.143596	0.159721	0.136482
Rassf1	ENSMUSG00000010067	protein_coding	0.256317	0.152499	-0.0387458	0.806765	-0.164047	0.356693	3.95512	5.29441	4.05768	5.58853	5.30209	5.22596	4.08893	4.79312	3.49976	3.72156	3.1892	4.09341	4.27263	4.93198	4.01257	3.03339
Tk1	ENSMUSG00000025574	protein_coding	0.336035	0.0528801	0.155147	0.380283	0.109734	0.629511	1.53238	1.51184	1.5538	1.03213	1.40439	1.41034	1.07223	1.16914	1.18061	0.8763	0.834404	1.43077	0.973659	1.18324	0.852171	0.99646
Zkscan4	ENSMUSG00000054931	protein_coding	0.0571454	0.929749	0.551235	0.537189	0.227891	0.561404	0.495924	0.295991	0.0178057	0.178043	0.344341	0.113132	0.0393607	0.177251	0.109274	0.154932	0.249929	0.244642	0.155566	0.195626	0.213708	0.0830064
Wbp2	ENSMUSG00000034341	protein_coding	0.357579	0.0363145	0.191416	0.0865136	0.168676	0.284577	35.8066	31.6534	36.9766	37.0619	29.7988	30.2398	27.9353	35.9428	25.5406	27.0802	23.9926	32.0953	24.2742	28.6992	24.1135	19.6268
Tnip1	ENSMUSG00000020400	protein_coding	0.743965	0.000589867	-0.120331	0.31542	0.243425	0.0797219	13.8665	13.7624	15.9994	12.3827	15.0749	13.145	15.5085	17.1548	10.3006	10.9009	9.33506	12.4982	9.69412	9.83049	8.88012	7.94835
2310010J17Rik	ENSMUSG00000097162	bidirectional_promoter_lncRNA	0.157488	0.547517	0.335548	0.0294949	0.112918	0.6776	4.78274	4.78592	4.32297	5.35408	3.95926	4.35269	3.91649	3.02347	4.4362	3.39155	2.98423	3.97594	3.43982	4.28236	1.85581	4.09663
Farp1	ENSMUSG00000025555	protein_coding	0.367993	0.0546444	0.311221	0.277333	0.299176	0.178825	2.70158	2.90954	1.60909	3.63563	2.25239	2.52315	1.87255	2.10127	2.62068	2.08671	2.00467	1.62977	1.6822	2.01434	1.80634	1.27665
Pcnxl4	ENSMUSG00000034501	protein_coding	0.437766	0.0196318	0.0930956	0.643707	0.150942	0.149571	2.86887	2.45097	1.6726	2.55651	2.49297	1.84288	2.55399	2.06239	2.0055	1.72459	1.65981	1.94828	1.72695	1.50836	1.81445	1.55947
Tmem265	ENSMUSG00000106715	protein_coding	1.29441	0.0247476	-0.35227	0.391496	0.562665	0.545237	0.217471	0.878833	0.54136	0.676648	0.472572	0.680764	0.934933	0.866106	0.166117	0.920025	0.0730653	0.619837	0.591225	0.260215	0.258425	0.0946391
1500002F19Rik	ENSMUSG00000097595	lincRNA	0.546208	0.292167	-0.690597	0.194222	-0.523675	0.405989	0.171612	0.124832	0.120151	0.222484	0.387263	0.169645	0.132801	0.341734	0.0491579	0.261367	0.0432434	0.137568	0.155517	0.264013	0.174797	0.112024
Sel1l2	ENSMUSG00000074764	protein_coding	0.323062	0.46633	-0.418494	0.260359	-0.474593	0.40539	0.250699	0.210727	0.156019	0.104005	0.28496	0.132174	0.258668	0.288438	0.0574496	0.220605	0.151613	0.125045	0.212041	0.325686	0.102141	0.130919
Ccdc91	ENSMUSG00000030301	protein_coding	0.292411	0.00545267	-0.118168	0.23577	-0.204903	0.0587869	60.0213	60.905	46.3816	51.5477	59.8938	57.5989	60.5634	59.4801	40.7185	40.1636	41.9607	45.4335	54.4499	50.7128	43.8978	44.8963
Pop5	ENSMUSG00000060152	protein_coding	0.000759653	0.992434	0.128913	0.518925	-0.248769	0.0297857	11.5242	14.5224	18.4819	11.58	13.2977	13.3039	11.0265	13.6842	9.02367	10.6887	11.495	11.9551	13.7498	12.4942	12.4082	12.6332
A3galt2	ENSMUSG00000028794	protein_coding	0.158585	0.83875	-0.0501917	0.947879	-0.270022	0.643462	0.0637927	0.111368	0.0119101	0.0793948	0.0511841	0.151348	0.0394923	0.033875	0.073093	0.0259084	0.051439	0.0545467	0.0924956	0.0915974	0.0519813	0.0111045
Wdr54	ENSMUSG00000030032	protein_coding	0.43972	0.104478	0.113609	0.577934	0.174966	0.523979	0.258118	0.284173	0.182344	0.253236	0.23089	0.275848	0.165552	0.231529	0.159864	0.191245	0.147662	0.253515	0.177013	0.221801	0.127901	0.139651
Kif3c	ENSMUSG00000020668	protein_coding	0.457647	0.00559529	-0.0101	0.947949	0.0696524	0.428424	14.8314	11.6491	10.4697	10.315	11.3557	13.1021	10.4065	12.7329	9.66474	9.21586	8.55581	8.93699	8.86136	9.84385	8.09457	7.85925
Optn	ENSMUSG00000026672	protein_coding	0.540296	0.0521559	-0.063442	0.760686	0.0991573	0.506313	43.6796	55.2351	38.1676	47.1239	45.7164	63.6772	38.4986	44.5951	33.5421	33.0175	38.7395	36.4779	35.2169	40.7077	27.2831	29.1524
Ces2g	ENSMUSG00000031877	protein_coding	2.28104	0.00125532	-1.36148	0.00435857	0.541941	0.115869	0.480353	0.372706	0.463358	0.315524	1.28471	0.696442	1.25558	0.956533	0.311884	0.260117	0.290498	0.393618	0.130591	0.180641	0.342487	0.20904
Hfe2	ENSMUSG00000038403	protein_coding	0.385444	0.00214308	-0.0175191	0.842896	-0.00948319	0.918523	416.92	344.33	382.643	334.149	368.678	350.242	374.672	402.508	257.499	288	278.756	313.571	315.632	301.658	262.91	265.129
Arl4a	ENSMUSG00000047446	protein_coding	0.117108	0.475631	0.177398	0.193695	-0.0825952	0.571917	5.49855	5.8172	5.32713	6.47961	5.10334	6.11129	4.2688	4.9637	4.48845	4.44819	3.82259	5.04469	5.55386	5.0724	4.05665	4.17004
Rarres2	ENSMUSG00000009281	protein_coding	0.356734	0.0156551	0.311186	0.183321	0.291437	0.0482659	10.8584	7.03758	9.78239	6.73917	7.45035	7.58191	5.63735	7.07021	5.92449	5.80996	7.86964	6.90819	5.66972	5.30311	5.42463	5.2654
Hdac9	ENSMUSG00000004698	protein_coding	1.04867	0.0148811	-0.0871616	0.85542	0.585114	0.00354986	5.18648	1.99804	1.69118	2.29767	3.73776	1.76018	3.3753	2.99598	2.15879	2.09169	2.05557	2.30147	1.72617	1.61385	1.3075	1.09023
Mroh8	ENSMUSG00000074627	protein_coding	0.270528	0.170819	0.184454	0.478742	0.0786021	0.814883	0.207908	0.146651	0.202905	0.294043	0.15165	0.224209	0.185265	0.188187	0.0974533	0.16312	0.14288	0.252521	0.154153	0.193849	0.125135	0.148054
Gpr157	ENSMUSG00000047875	protein_coding	0.927022	0.129301	-0.536212	0.282246	0.0149996	0.944834	19.0865	23.4678	18.5499	20.7838	21.8411	52.7982	20.6957	23.4157	17.0521	17.2639	14.7933	13.9995	18.397	19.7766	13.598	10.6844
Prdm2	ENSMUSG00000057637	protein_coding	0.324214	0.0505397	0.0560552	0.450153	0.00547161	0.975508	8.58176	9.14899	7.75194	9.50202	8.21716	8.51999	8.10979	8.80453	5.89549	6.39565	6.80296	7.88657	6.73141	8.37131	6.71758	5.05824
Unc5a	ENSMUSG00000025876	protein_coding	0.382904	0.0514616	-0.725627	0.00132282	-0.717434	0.016962	4.3603	4.67634	3.25013	3.44011	6.49908	6.38405	5.84744	7.2757	2.75597	2.67637	3.0111	3.68607	4.81727	6.04901	5.55991	3.51781
Nr1h3	ENSMUSG00000002108	protein_coding	0.377551	0.0182277	0.0137197	0.897758	0.0168601	0.892633	10.8665	10.5392	9.54922	9.06143	10.9349	10.688	8.46998	9.54467	6.4652	7.50328	8.45761	8.44331	8.06593	8.53131	7.32316	6.59034
Gps2	ENSMUSG00000023170	protein_coding	0.221504	0.0640262	-0.0528037	0.594886	-0.204783	0.17792	28.7965	31.8043	33.329	33.2406	31.7721	36.4788	28.3868	35.2734	22.6941	23.1239	21.1718	31.1751	28.9407	30.4415	25.7845	27.9696
Zfp940	ENSMUSG00000050855	protein_coding	0.349923	0.0566927	-0.446027	0.116114	-0.469525	0.0359661	0.52618	0.488458	0.196476	0.3976	0.467414	0.564733	0.550662	0.608715	0.318671	0.259492	0.318212	0.345472	0.361029	0.485692	0.512976	0.359831
Spon1	ENSMUSG00000038156	protein_coding	0.289701	0.247469	0.10804	0.737523	0.0250979	0.89522	1.13086	0.618985	0.595772	0.632887	0.567094	0.697306	0.57763	0.921572	0.635037	0.437683	0.57556	0.652219	0.634161	0.677526	0.461881	0.487258
AI413582	ENSMUSG00000062753	protein_coding	0.589269	0.0205	0.342015	0.109817	0.558768	0.00348309	1.60451	2.22311	2.26201	1.73203	1.41218	1.68323	1.85823	1.21717	1.35068	1.59587	1.48522	1.60995	1.21663	0.839596	0.933878	1.1115
Lilrb4a	ENSMUSG00000062593	protein_coding	1.74938	0.00578251	0.969114	0.160207	2.34634	0.0309668	2.08778	4.85377	1.31841	2.19718	1.75519	1.21403	0.823644	1.54884	3.55305	2.18214	1.39258	0.951659	0.500816	0.535314	0.12509	0.427558
Spcs2	ENSMUSG00000035227	protein_coding	0.0665213	0.317665	0.283821	0.00107829	-0.0217604	0.829481	23.328	24.3924	23.4777	25.1394	19.9812	20.1124	18.1054	20.9339	16.353	18.5324	17.8507	21.6996	19.9117	19.799	17.818	18.0384
Qprt	ENSMUSG00000030674	protein_coding	0.381417	0.433359	0.474882	0.288284	0.484785	0.290359	0.31153	0.268574	0.258502	0.125651	0.208297	0.102653	0.107144	0.275713	0.138813	0.105436	0.279112	0.221981	0.172524	0.0710022	0.123399	0.165699
Bdkrb2	ENSMUSG00000021070	protein_coding	-0.0338097	0.912691	0.216342	0.607906	-0.188898	0.684328	0.544972	0.343561	0.127183	0.395651	0.273287	0.242426	0.337377	0.361737	0.156106	0.276665	0.192253	0.465985	0.222237	0.447145	0.360806	0.213445
Gm15756	ENSMUSG00000089781	antisense	0.173485	0.341357	0.0460766	0.82324	-0.151736	0.290001	2.59634	4.30733	3.38042	3.40142	2.53545	3.64725	3.17235	3.90028	2.27029	2.91365	2.54807	2.84807	3.09584	2.45262	3.41005	2.79496
Atp1a3	ENSMUSG00000040907	protein_coding	1.91304	0.00181472	1.44441	0.266939	2.98647	0.171906	0.107567	0.663222	0.107587	0.167345	0.0770597	0.0987392	0.126842	0.0816002	0.537016	0.109217	0.0309773	0.131396	0.00696	0.0236406	0.0313039	0.0401239
Gm7967	ENSMUSG00000100009	lincRNA	1.08785	0.000298348	-0.338458	0.178198	0.379269	0.551343	1.17826	1.18509	1.46655	0.633645	1.53186	1.16476	1.44085	1.50626	0.400012	0.753246	0.527825	1.77243	0.67229	0.537086	0.800085	0.645693
Pla1a	ENSMUSG00000002847	protein_coding	0.470494	0.158209	0.563259	0.0769865	0.663675	0.00720325	6.49987	4.99822	4.46406	4.11702	2.5843	4.58955	2.34727	4.06789	4.3355	3.2055	4.42221	3.57287	2.16677	2.45227	3.02651	2.16187
Rhbdd3	ENSMUSG00000034175	protein_coding	0.328363	0.0611511	0.16398	0.212514	0.122707	0.357398	10.7143	11.2827	12.7129	11.7759	10.0381	10.1373	8.76939	12.5464	8.12153	8.99607	8.26895	10.5924	9.2782	8.73375	7.13613	7.89721
Phc1	ENSMUSG00000040669	protein_coding	-0.0884455	0.581702	-0.596234	0.0349276	-1.05421	0.000473992	2.60994	3.67125	1.97654	2.71585	3.85707	4.75852	3.20117	4.77271	2.04974	2.00064	1.67246	2.7711	4.51886	4.99904	4.26925	3.85117
Cxcl1	ENSMUSG00000029380	protein_coding	0.392501	0.147838	-0.756931	0.134176	-0.733883	0.0647893	1.48909	6.94165	1.88333	8.96753	8.67176	6.88528	9.11946	7.90734	4.29299	4.09685	3.14706	3.38854	8.74957	6.25675	6.26263	3.55368
Asb11	ENSMUSG00000031382	protein_coding	0.0723938	0.705614	0.12606	0.482326	-0.170828	0.421169	91.7482	87.9396	76.8364	94.1224	82.6483	102.363	58.4479	77.8485	55.473	61.3525	60.111	94.5228	73.031	87.4359	77.1715	67.9445
Gprc5b	ENSMUSG00000008734	protein_coding	1.3904	0.001337	-0.00551612	0.981554	1.01589	3.90664e-05	17.2432	14.1347	12.8016	21.4728	16.5899	12.6376	15.5573	21.1192	12.6541	13.6026	11.5601	13.0194	6.91703	7.05774	5.82085	5.34396
F3	ENSMUSG00000028128	protein_coding	0.762188	0.00471337	0.436585	0.113537	0.82979	0.00591981	4.1122	3.21526	2.23223	2.8934	2.56178	2.68616	1.81305	2.14036	1.93035	2.24397	3.06753	2.40092	1.32973	1.54209	1.40232	1.15099
Gdpd5	ENSMUSG00000035314	protein_coding	0.594112	0.0203162	-0.207737	0.324213	0.0179222	0.889372	1.97053	2.1575	1.52883	1.5169	1.96754	1.70553	1.96088	2.65084	1.1841	1.43165	1.51831	1.42283	1.25397	1.58986	1.46295	1.18149
Patz1	ENSMUSG00000020453	protein_coding	0.507193	0.0186092	0.070795	0.746877	0.209753	0.334354	3.67524	3.00052	1.97599	3.27297	3.32054	2.29944	2.72805	3.00565	2.0611	2.04687	2.04757	3.08289	1.98849	2.36978	1.99019	1.63988
Cenpo	ENSMUSG00000020652	protein_coding	0.416182	0.00846267	0.00346902	0.985481	0.0517904	0.842583	0.535743	0.489039	0.353024	0.640624	0.512031	0.448604	0.559276	0.493671	0.361087	0.230383	0.514581	0.458093	0.411244	0.42018	0.320991	0.356574
Gm10570	ENSMUSG00000073752	protein_coding	-0.289035	0.382712	0.161276	0.565006	-0.495522	0.11983	0.803116	0.778923	0.666411	0.5553	0.805476	0.793911	0.552431	0.35539	0.511223	0.634226	0.359772	0.667639	0.566062	1.00673	0.636239	0.854335
En1	ENSMUSG00000058665	protein_coding	1.45551	0.00122119	0.404319	0.0679125	1.49227	0.000677602	0.383806	0.541447	0.504856	0.579001	0.279952	0.44839	0.396007	0.393719	0.439761	0.389692	0.29893	0.428869	0.142286	0.0894631	0.124387	0.197393
G6pdx	ENSMUSG00000031400	protein_coding	0.605737	0.00346778	0.202651	0.217544	0.440915	0.0175349	2.11053	1.91721	1.4707	1.80355	1.77388	1.74841	1.3035	1.51929	1.68594	1.23745	1.2434	1.49327	1.13139	1.00608	1.07485	0.957268
9330182L06Rik	ENSMUSG00000056004	protein_coding	1.23602	0.103199	-0.0610984	0.953143	0.807779	0.122572	0.0462517	0.00561	0.0054	0.006	0.0289923	0.0114304	0.0178957	0.00768	0.0132487	0.0176104	0.00583	0.0123588	0.00524	0.0118591	0.00589	0.00503
RP23-143D11.2	ENSMUSG00000109398	transcribed_unprocessed_pseudogene	-0.0832988	0.785699	0.0840313	0.795372	-0.366242	0.198897	0.22815	0.182228	0.175394	0.32014	0.309581	0.159201	0.207708	0.178164	0.123017	0.204396	0.202906	0.172132	0.158105	0.289052	0.259723	0.198573
Immp2l	ENSMUSG00000056899	protein_coding	0.507066	0.00249668	0.109219	0.306816	0.249376	0.000796937	6.27194	6.54347	7.44106	6.91957	6.39061	5.55781	5.98145	7.26475	5.29669	4.99809	5.49055	5.28811	4.41563	4.27985	4.68308	4.34968
Eef2k	ENSMUSG00000035064	protein_coding	0.551147	0.0235483	-0.251681	0.104247	-0.0664229	0.739875	15.424	16.5356	12.1025	15.2022	17.341	16.0474	16.2522	20.919	10.8188	11.4944	10.7629	12.9124	12.6166	15.9395	10.3161	9.28309
Sprn	ENSMUSG00000045733	protein_coding	0.147673	0.69841	0.358438	0.539861	0.140898	0.738704	0.217084	0.0526362	0.0759933	0.168861	0.0680382	0.107298	0.15399	0.0720471	0.0932748	0.0551034	0.164105	0.0870096	0.122953	0.0974071	0.0829174	0.0590442
Car3	ENSMUSG00000027559	protein_coding	0.0939932	0.394072	0.0531791	0.755032	-0.217854	0.357049	3252.96	2152.88	2495.98	2153.63	2591.54	2182.01	2326.44	2591.55	1855.1	1937.32	1301.65	2713.54	2297.03	2551.42	2317.15	1914.66
Tmem243	ENSMUSG00000079659	protein_coding	0.329832	0.0889565	0.134702	0.313702	0.0999948	0.51376	5.74228	4.88774	5.62284	4.74781	5.35642	4.30697	4.08108	5.38416	4.41697	3.64906	3.82482	4.42073	3.63897	4.79798	3.49704	3.2853
Mum1l1	ENSMUSG00000042515	protein_coding	0.567178	0.0954725	0.0760168	0.840428	0.27873	0.285022	1.18707	0.840641	0.466121	0.654668	0.973235	0.484287	0.904024	0.625353	0.431789	0.583507	0.826146	0.604179	0.563483	0.483126	0.575763	0.393593
Sertad1	ENSMUSG00000008384	protein_coding	0.234598	0.233289	0.32377	0.0907964	0.194054	0.26465	8.88985	9.48096	11.2557	12.5054	8.16444	9.69705	6.7124	9.08863	8.78095	9.06077	7.86178	7.02618	5.98806	8.87303	7.70181	6.04761
Adra1a	ENSMUSG00000045875	protein_coding	0.725665	0.0161288	-0.188723	0.596657	0.172638	0.50718	0.393472	0.245326	0.141676	0.174895	0.326977	0.238934	0.284186	0.238789	0.161013	0.171217	0.175634	0.234308	0.193566	0.213305	0.148859	0.102739
Ermp1	ENSMUSG00000046324	protein_coding	0.377909	0.00310652	0.275325	0.14138	0.289287	0.0278895	3.96596	2.91458	2.47578	3.01505	2.69927	2.50544	2.49872	2.5186	2.56135	2.51363	2.42118	2.11684	2.27013	2.00109	1.74765	1.84751
Acvr1c	ENSMUSG00000026834	protein_coding	0.478486	0.506147	1.10484	0.333494	1.21974	0.31753	0.118238	0.00956	0.0137969	0.0664244	0.0345873	0.0243505	0.00508	0.0327011	0.0112896	0.0300127	0.0993128	0.0210626	0.0357161	0.00505	0.020072	0.00858
Nudt18	ENSMUSG00000045211	protein_coding	0.253579	0.402942	0.0670494	0.8238	-0.0427044	0.764277	5.44503	7.87371	6.15244	4.80403	4.70735	8.70717	4.525	5.23331	5.54721	4.79056	4.34587	4.18709	4.65526	5.84983	4.42933	4.50325
BC051142	ENSMUSG00000057246	protein_coding	1.1487	0.0190651	0.0759672	0.800357	0.861492	0.211477	0.0943313	0.0784197	0.0377394	0.0838589	0.0675775	0.0666072	0.0556171	0.0894492	0.0463216	0.0273651	0.0543312	0.100824	0.012212	0.0276422	0.027452	0.0586445
Lsr	ENSMUSG00000001247	protein_coding	1.54782	0.0413143	-0.384947	0.378028	0.799939	0.216751	0.33722	0.470151	0.295121	0.349747	0.549593	0.750048	0.260955	0.335756	0.265638	0.492188	0.191191	0.180215	0.267394	0.151313	0.193207	0.0366879
Fgfbp3	ENSMUSG00000047632	protein_coding	-0.436219	0.0781357	0.637457	0.0240989	-0.161661	0.29539	1.31753	1.02728	0.916409	1.17891	0.673655	0.740595	0.479792	0.960276	0.769605	0.813132	1.04155	0.828359	1.07691	0.874355	1.07885	0.831937
Nsg1	ENSMUSG00000029126	protein_coding	0.222688	0.300443	0.24994	0.187668	0.109769	0.626968	0.526834	0.649062	0.425342	0.561172	0.485541	0.436342	0.367285	0.529272	0.407866	0.346971	0.531013	0.395689	0.412907	0.379691	0.493103	0.272643
1110032A03Rik	ENSMUSG00000037971	protein_coding	0.202596	0.0293714	-0.279813	0.0109675	-0.439979	0.00047959	3.58922	3.6908	3.86726	3.3458	4.57994	3.84731	4.58675	4.58113	2.60623	2.81881	2.69365	3.1522	4.04419	3.84969	3.75273	3.64331
Rbpms2	ENSMUSG00000032387	protein_coding	0.235013	0.185497	0.444849	0.0195358	0.317114	0.0896273	2.51205	1.84904	2.49157	2.44253	1.95706	1.419	1.66622	1.78653	1.51624	1.70797	1.9668	2.03769	1.54473	1.70226	1.4621	1.0932
Ptpru	ENSMUSG00000028909	protein_coding	0.896242	0.0543471	-0.475515	0.258598	0.0581657	0.849025	0.347532	0.380756	0.168219	0.166871	0.432464	0.50896	0.272255	0.264857	0.235969	0.169896	0.201091	0.220119	0.198294	0.250824	0.255653	0.0896231
Slc6a1	ENSMUSG00000030310	protein_coding	0.260237	0.650807	-0.46482	0.157781	-0.566991	0.494349	0.0349537	0.0226005	0.0598205	0.0483361	0.0525845	0.0575883	0.0721296	0.0464025	0.0200248	0.0473196	0.0117436	0.0498126	0.0369547	0.101572	0.0118674	0.0405631
Spcs3	ENSMUSG00000054408	protein_coding	0.390142	0.00763526	0.375256	0.0270953	0.403065	0.00288143	22.6511	19.0737	16.4227	22.5062	15.3394	16.8425	14.2543	15.7453	16.0865	15.4083	15.3226	15.9236	12.2442	13.8439	10.9909	10.3689
Cux1	ENSMUSG00000029705	protein_coding	0.264063	0.0277522	-0.0481462	0.602295	-0.146106	0.279067	7.52825	7.11744	5.85175	6.37815	6.71807	7.13009	6.5858	7.35367	4.89048	4.86059	5.04405	6.11605	5.78012	6.71756	5.6817	4.96048
Nle1	ENSMUSG00000020692	protein_coding	0.515333	0.00603506	0.0600899	0.519089	0.21418	0.210263	4.17705	3.5431	4.09756	3.61262	4.10412	3.38732	3.81311	3.4963	2.43357	3.09098	3.08271	3.40516	3.0154	2.88991	2.29314	2.15668
Extl1	ENSMUSG00000028838	protein_coding	0.399448	0.00680544	0.248852	0.00140705	0.287533	0.0567428	23.3378	24.182	22.2199	24.3691	20.4395	20.0938	18.4549	20.2105	17.0924	17.088	18.2731	20.8338	15.1174	17.5643	15.1514	12.2113
Gata3	ENSMUSG00000015619	protein_coding	0.47692	0.571574	0.55417	0.388817	0.670413	0.236175	0.0690462	0.0669663	0.0429699	0.119352	0.103874	0.056879	0.0118735	0.0305539	0.0791124	0.0467367	0.0695939	0.0368993	0.0417137	0.0708148	0.0234425	0.0100159
Zfp180	ENSMUSG00000057101	protein_coding	0.222335	0.0573779	-0.271231	0.0397898	-0.408986	0.0398758	6.33458	6.22165	4.52639	5.65364	6.9573	7.06581	6.33914	7.07671	3.38174	4.57662	4.40158	5.35423	5.72228	6.22914	6.66687	4.90174
Sord	ENSMUSG00000027227	protein_coding	-0.141258	0.196136	-0.0185946	0.862343	-0.519828	0.000115102	46.4783	43.6436	41.6253	41.2204	40.4464	46.3304	37.8947	50.5398	33.8972	31.2236	32.9969	36.6547	50.215	49.8247	48.2528	44.942
Tifa	ENSMUSG00000046688	protein_coding	1.27273	0.000532306	0.207182	0.276616	1.11995	0.0177702	1.431	1.52668	0.948448	1.33574	1.21992	0.919487	1.16643	1.23481	1.41008	1.1333	0.822139	0.718861	0.466844	0.528355	0.597598	0.286462
Cd63	ENSMUSG00000025351	protein_coding	0.480146	0.00742653	0.289385	0.0650575	0.40973	0.0014223	153.895	168.077	199.451	166.565	138.449	154.018	113.57	156.91	138.175	135.517	117.836	144.602	102.162	104.056	100.943	96.4194
Ubac2	ENSMUSG00000041765	protein_coding	0.261108	0.0456555	0.0801147	0.416895	-0.0183614	0.828634	28.6403	29.9015	25.3067	25.8009	24.694	28.5642	22.9473	27.5209	21.4873	20.3362	22.5239	21.1122	23.3337	23.8131	19.7727	19.6347
Nfkb2	ENSMUSG00000025225	protein_coding	1.88117	0.000305055	-0.372804	0.164378	1.14893	0.0135084	6.75043	7.762	12.4732	9.29641	12.3679	8.84695	11.4456	14.3199	5.77302	6.54305	5.62555	10.3391	3.53165	3.46881	2.90623	2.8468
Fbxo46	ENSMUSG00000050428	protein_coding	0.470079	0.0397328	0.229104	0.242693	0.339749	0.196674	0.704842	0.530697	0.458849	0.605981	0.576692	0.513404	0.392331	0.480166	0.382548	0.499073	0.336521	0.574929	0.352986	0.380472	0.425086	0.258302
Cyp27a1	ENSMUSG00000026170	protein_coding	0.398824	0.0464053	0.0510035	0.599517	0.0907347	0.620923	60.8402	52.6531	63.3826	52.1101	58.0188	50.5008	52.7756	59.737	49.4584	44.2338	40.3227	44.5152	46.2379	53.3457	31.6498	36.4143
Pip4k2b	ENSMUSG00000018547	protein_coding	0.343707	0.0524128	0.00632391	0.973104	-0.00866918	0.959109	33.1457	26.4054	18.427	29.4047	26.1763	26.9917	24.0248	29.7202	19.3216	19.9798	19.9317	24.5112	22.2966	26.0644	19.2817	16.6064
Hlcs	ENSMUSG00000040820	protein_coding	0.468261	0.0266286	0.03892	0.832421	0.148543	0.408605	5.77196	5.37873	3.73286	5.64858	4.8362	3.97975	5.32069	5.84898	3.66953	3.7294	3.54718	5.0669	3.7385	4.23109	3.49243	2.98429
Bbs4	ENSMUSG00000025235	protein_coding	0.300975	0.0231897	0.130889	0.206222	0.0737154	0.548564	6.01484	5.79872	4.62303	5.92076	4.80434	5.1092	5.22125	5.28346	4.10616	4.7723	4.48338	4.08058	4.24308	4.94991	3.6502	3.73039
Mllt3	ENSMUSG00000028496	protein_coding	0.242309	0.0864968	0.142119	0.361563	0.0263168	0.789725	17.8092	14.2953	13.5634	18.1108	14.2816	13.0549	13.2562	17.2028	11.5792	11.3489	12.8382	13.9929	11.9608	13.5406	12.3521	11.0063
Top1mt	ENSMUSG00000000934	protein_coding	0.202801	0.120358	-0.0580562	0.317356	-0.213289	0.230444	9.38165	10.6622	10.3522	9.70519	10.905	9.77349	10.4989	10.5704	7.19382	7.69369	6.86171	9.53886	9.94053	10.6335	7.88963	7.80949
Ptpro	ENSMUSG00000030223	protein_coding	0.959259	0.152588	1.26968	0.201637	1.87104	0.0311339	0.251937	0.468883	0.0889886	0.0988686	0.170728	0.0605795	0.0913323	0.0542363	0.30427	0.124444	0.178441	0.101889	0.0678755	0.0349176	0.0554838	0.0355583
Sh3rf2	ENSMUSG00000057719	protein_coding	0.77749	0.00566124	-0.622419	0.06799	-0.20282	0.409015	13.2408	7.35376	5.00853	10.6461	16.3768	10.4456	14.5072	14.4744	6.3353	6.62119	5.24267	10.0862	8.89563	9.1211	8.0216	6.51663
Syn3	ENSMUSG00000059602	protein_coding	0.5026	0.120859	-0.371454	0.291602	-0.226734	0.523278	0.0633626	0.0397643	0.0243556	0.0309253	0.044858	0.0589519	0.0615311	0.0395843	0.042706	0.0264906	0.0225407	0.03187	0.0337765	0.0420495	0.049353	0.0194641
Sema4b	ENSMUSG00000030539	protein_coding	0.537929	0.0511425	0.0740844	0.628243	0.254137	0.324877	0.55144	0.558424	0.46178	0.630799	0.463595	0.489004	0.493665	0.645935	0.436709	0.395221	0.531293	0.35537	0.367443	0.40754	0.454295	0.211743
Irx3os	ENSMUSG00000046413	lincRNA	0.331927	0.404995	0.428986	0.299447	0.403075	0.546953	1.62649	2.57698	1.3213	1.0173	1.17053	0.871429	1.61414	1.20324	1.05273	1.08415	2.49037	0.477739	1.17016	1.47714	0.392038	0.821284
Gm3646	ENSMUSG00000091937	protein_coding	-0.802629	0.127986	0.457886	0.350957	-0.702283	0.163158	1.17045	0.630662	0.971218	0.404643	0.521729	0.257119	0.670921	0.863235	0.74505	0.924312	0.393245	0.417004	1.53209	1.06705	0.529855	0.905524
Vac14	ENSMUSG00000010936	protein_coding	0.521515	0.0219974	0.0268808	0.886394	0.190856	0.255173	9.75118	12.1554	14.3668	11.0699	11.7358	9.41524	10.7475	14.5708	8.22803	8.44248	8.53329	11.7473	8.05573	9.07063	7.83793	7.40807
Atn1_2	ENSMUSG00000004263	protein_coding	0.323792	0.0899628	0.169277	0.242837	0.13567	0.474345	12.4405	12.9036	10.6929	13.9251	10.7747	10.9917	9.33331	13.3309	8.47795	9.33928	8.84091	12.3407	9.77238	8.22463	10.3628	7.13884
Mmab	ENSMUSG00000029575	protein_coding	0.488096	0.00879196	-0.106376	0.145627	0.0243405	0.895099	19.3214	17.6385	15.8708	16.9343	19.5783	17.9532	18.6615	18.9104	12.3197	13.488	12.3713	16.2784	13.3044	17.053	12.7558	10.433
Spag6	ENSMUSG00000037708	protein_coding	0.573637	0.183358	0.227218	0.695995	0.443686	0.125236	0.188941	0.235606	0.138582	0.503895	0.338386	0.133411	0.278495	0.161246	0.123706	0.219244	0.244851	0.245219	0.14676	0.124573	0.164955	0.176193
Rilpl1	ENSMUSG00000029392	protein_coding	0.202139	0.154673	0.0623027	0.585037	-0.0927085	0.485681	130.177	153.944	127.038	112.922	127.875	136.843	116.73	120.483	98.855	102.282	105.114	102.903	111.231	133.702	98.2143	93.1613
Gm973	ENSMUSG00000047361	protein_coding	1.13276	0.00491788	-0.337831	0.291611	0.437913	0.215483	0.111319	0.0747452	0.183852	0.133216	0.111646	0.194691	0.159033	0.170516	0.117736	0.104331	0.0517853	0.11898	0.0853586	0.0790408	0.0436094	0.0819816
B9d1	ENSMUSG00000001039	protein_coding	0.162308	0.453693	0.210889	0.37599	0.0162268	0.926924	1.12073	1.53291	1.71685	1.07295	0.951099	1.10789	1.15636	1.48782	1.05364	1.22545	0.92687	1.0443	1.19791	0.795767	1.25861	0.950431
Rora	ENSMUSG00000032238	protein_coding	0.613857	0.0339763	-0.167029	0.574039	0.0899614	0.684451	14.8109	10.8729	6.13329	13.8755	11.233	15.2089	9.93006	14.9291	8.15806	7.78751	8.31317	11.4207	8.51521	10.9877	7.23433	6.7853
Nagk	ENSMUSG00000034744	protein_coding	0.309371	0.0493142	0.209619	0.102243	0.162366	0.251043	2.54397	2.60217	3.0626	2.29244	2.3702	2.14378	2.09414	2.47295	2.16623	1.83491	2.04572	2.15445	1.71329	2.09586	2.06729	1.45192
Gm20517	ENSMUSG00000023984	protein_coding	-0.0904946	0.770041	0.243526	0.559934	-0.202908	0.440174	0.140963	0.16406	0.144748	0.307018	0.148446	0.229922	0.101811	0.159064	0.104984	0.186062	0.142081	0.158198	0.108581	0.202403	0.179473	0.190167
Rtn4rl2	ENSMUSG00000050896	protein_coding	0.432429	0.415629	0.201395	0.684715	0.277898	0.572681	0.151984	0.147406	0.198629	0.378312	0.152431	0.300484	0.188179	0.121059	0.243799	0.123452	0.122552	0.194934	0.165276	0.218228	0.154805	0.0264562
Tmeff2	ENSMUSG00000026109	protein_coding	0.481436	0.305708	0.65153	0.114536	0.777262	0.00360974	0.320792	0.284649	0.29946	0.176972	0.171135	0.290126	0.0915502	0.135914	0.172049	0.242551	0.233903	0.196968	0.111334	0.147004	0.10428	0.130691
Irak3	ENSMUSG00000020227	protein_coding	0.506888	0.136698	-0.020915	0.94242	0.130779	0.445875	1.54419	1.25611	0.988127	1.22699	0.949217	1.82193	0.912277	1.40522	0.84185	0.809222	1.20498	1.06482	0.801247	0.932363	1.00205	0.845419
Adamts1	ENSMUSG00000022893	protein_coding	0.852395	0.00342089	-0.328313	0.324301	0.168925	0.429439	14.98	11.6314	4.14279	14.8918	14.7296	16.3617	11.777	14.4422	10.1797	8.91547	9.3552	7.23498	8.2546	10.5908	6.62208	6.27479
Lrrn4cl	ENSMUSG00000071656	protein_coding	0.597217	0.0782397	0.668067	0.17296	0.91014	0.0139382	6.0966	3.31744	2.18383	3.30858	1.86635	2.92576	1.71889	2.87037	2.80229	2.06936	3.75128	3.0308	1.17242	1.45413	2.09398	1.48081
Celf5	ENSMUSG00000034818	protein_coding	-0.693022	0.192677	0.449429	0.417278	-0.598347	0.247722	0.0411916	0.0399508	0.0192263	0.0569623	0.0550836	0.0135732	0.028334	0.0182279	0.0235985	0.00697	0.0484381	0.0440268	0.031107	0.0633701	0.0559415	0.0358516
Sub1	ENSMUSG00000022205	protein_coding	0.437557	0.0136007	0.0236682	0.833111	0.106722	0.311295	26.8842	22.6851	22.3237	21.8786	23.0495	25.1597	19.434	24.6025	18.4314	18.4854	18.1863	18.2392	19.9716	17.3465	14.2492	16.5455
Plekha5	ENSMUSG00000030231	protein_coding	1.30783	0.00116979	0.011503	0.941121	0.965027	0.00245991	2.64234	2.00169	2.41172	2.79133	2.80252	1.96267	2.34192	2.66177	1.77497	1.80682	2.12471	1.99633	1.03511	1.33741	1.04859	0.524812
Cdh19	ENSMUSG00000047216	protein_coding	0.575697	0.0222324	0.17048	0.434374	0.391903	0.271112	0.844961	0.653531	0.459286	0.80979	0.654355	0.666106	0.584893	0.553761	0.490201	0.358371	0.539027	0.777367	0.310163	0.581393	0.41398	0.344438
Mtap	ENSMUSG00000062937	protein_coding	0.604194	0.00141322	0.00664861	0.928191	0.256629	0.0726723	8.59927	7.26673	7.77576	8.03566	8.43952	7.14003	7.96487	7.98736	5.52806	6.4259	6.59358	6.2336	5.87672	5.67594	5.10211	4.08805
Zdhhc12	ENSMUSG00000015335	protein_coding	0.226654	0.274217	0.170804	0.382225	0.0442595	0.819767	1.25664	1.61676	1.98705	1.6491	1.54327	1.62251	1.0849	1.53206	0.999077	1.45819	1.24076	1.39795	1.37119	1.42034	1.27996	0.870521
Fbxo10	ENSMUSG00000048232	protein_coding	0.505067	0.0301058	0.161137	0.545343	0.313219	0.190107	1.28814	1.29666	0.674118	1.38659	1.16469	1.24443	0.825643	0.919803	0.950411	0.97101	1.12131	0.594526	0.778217	0.800686	0.745479	0.603039
Tssk1	ENSMUSG00000041566	protein_coding	1.23517	0.0851606	-0.299864	0.499487	0.582617	0.200172	0.074234	0.0839974	0.092397	0.0513277	0.111678	0.0611526	0.0510625	0.147823	0.0708804	0.0628104	0.0498819	0.0528956	0.0224239	0.0761355	0.0378058	0.0215368
Rps6ka4	ENSMUSG00000024952	protein_coding	0.254499	0.168308	0.013637	0.920125	-0.0838141	0.671587	5.45985	4.242	4.57615	4.74933	4.2394	5.23767	4.01305	5.3582	3.66606	3.21886	3.25456	4.76891	3.49803	4.10946	4.85856	3.33409
Cp	ENSMUSG00000003617	protein_coding	0.651023	0.00529795	0.161191	0.465644	0.460404	0.0057523	2.34009	2.38563	1.34464	2.0647	1.84301	2.15715	1.49609	1.77881	1.63397	1.37991	1.68819	1.67255	1.13186	1.35462	1.1552	0.991287
Serpinb1c	ENSMUSG00000079049	protein_coding	-0.187356	0.410274	0.0840601	0.716557	-0.454825	0.0773686	1.11653	1.27978	1.54763	1.26328	1.01801	1.40475	0.872743	1.61699	0.620269	1.168	0.954871	1.33803	1.47173	1.42273	1.55079	1.14847
Duoxa1	ENSMUSG00000027224	protein_coding	-0.0895353	0.848826	1.54756	0.00365433	1.10665	0.133655	0.0920848	0.111639	0.118197	0.071629	0.0115444	0.0568933	0.0356295	0.0305616	0.0263774	0.116871	0.116019	0.0492114	0.0208621	0.0354163	0.0468969	0.0400735
Prune	ENSMUSG00000015711	protein_coding	0.575891	0.00489305	0.326874	0.116158	0.551443	0.00172677	55.0394	44.5827	41.269	63.6322	43.4503	35.4844	38.016	46.1079	37.8382	38.3991	39.981	44.1005	29.055	31.8841	24.8086	23.6437
Cysltr1	ENSMUSG00000052821	protein_coding	0.746201	0.174445	0.389956	0.451537	0.785243	0.0665169	0.569772	0.414456	0.132971	0.54477	0.517873	0.246418	0.303128	0.200918	0.255015	0.253098	0.385852	0.409164	0.121016	0.319576	0.145087	0.170468
Pip5k1b	ENSMUSG00000024867	protein_coding	0.0249247	0.941356	0.352251	0.295384	0.026416	0.937269	0.272283	0.132041	0.14827	0.270631	0.159299	0.179442	0.140469	0.165673	0.142991	0.161268	0.171527	0.169764	0.18506	0.244351	0.115557	0.0888693
A930024N18Rik	ENSMUSG00000097566	lincRNA	0.68426	0.0421051	0.239787	0.531649	0.573425	0.00629223	0.567157	0.269423	0.270124	0.336128	0.371476	0.183071	0.298564	0.368779	0.251979	0.293803	0.338327	0.247426	0.188803	0.178067	0.21221	0.181334
0610038B21Rik	ENSMUSG00000097882	antisense	0.563912	0.0321774	-0.438807	0.135661	-0.225408	0.557161	1.05829	0.947452	0.45596	1.01317	1.0614	1.0998	1.03593	1.51299	0.59074	0.523482	1.17608	0.435048	0.836079	1.0019	0.663339	0.684913
Zfp689	ENSMUSG00000048921	protein_coding	0.0804268	0.730747	0.269105	0.031737	-0.000315466	0.998996	0.67004	0.723424	0.708096	0.812936	0.672009	0.637365	0.521766	0.58741	0.449046	0.577627	0.611642	0.648595	0.515546	0.752033	0.656721	0.36311
Zbtb12	ENSMUSG00000049823	protein_coding	0.467821	0.0215415	0.0303468	0.832911	0.148642	0.431408	5.82418	4.92341	4.04065	5.45293	5.04579	4.30127	4.81681	5.65599	3.32366	4.30282	3.60903	4.65062	3.81984	4.34638	3.46242	2.70223
Lca5l	ENSMUSG00000045275	protein_coding	0.394987	0.0692154	0.105945	0.339184	0.151448	0.583395	0.266761	0.292768	0.288342	0.334917	0.281626	0.312281	0.253512	0.251624	0.201087	0.235214	0.176893	0.315135	0.222657	0.273594	0.150157	0.189409
Snx10	ENSMUSG00000038301	protein_coding	0.809243	0.00245603	0.261503	0.112737	0.721273	0.00973646	2.55961	1.96213	2.25615	2.68022	2.04383	1.98042	1.6049	2.26097	2.30674	1.56931	1.63229	1.91505	1.07948	1.41356	1.0629	0.946808
Mars	ENSMUSG00000040354	protein_coding	0.298296	0.0415261	-0.100945	0.292274	-0.152109	0.307068	28.0443	28.743	30.9485	31.8185	31.8957	33.2754	27.6111	35.4369	21.4832	21.237	22.7132	28.4022	26.8442	30.2989	24.1377	22.9886
6330403A02Rik	ENSMUSG00000053963	protein_coding	-0.110677	0.442137	-0.631145	0.00135028	-1.09084	0.000638905	0.377288	0.325265	0.319589	0.347825	0.602632	0.545632	0.519042	0.45449	0.304206	0.290853	0.204225	0.276305	0.519186	0.630589	0.654717	0.486484
Rrp7a	ENSMUSG00000018040	protein_coding	0.268299	0.0341454	-0.175483	0.104439	-0.256152	0.0402295	6.37892	6.44933	7.43159	5.8525	7.1104	7.72754	6.67772	7.97412	5.19572	4.83609	4.95431	5.51586	5.80366	7.03689	6.24741	5.39733
Ptafr	ENSMUSG00000056529	protein_coding	1.28656	0.013715	1.29795	0.137785	2.23574	0.103576	1.10762	1.19633	0.187995	0.430788	0.366085	0.286175	0.168828	0.367605	1.2691	0.421729	0.241043	0.36323	0.0798432	0.167818	0.141023	0.0985943
Zfp783	ENSMUSG00000072653	transcribed_unprocessed_pseudogene	0.919139	0.0107211	-0.0816389	0.795189	0.489067	0.080732	1.46398	0.849331	0.655232	0.845843	1.14646	0.740118	0.95183	1.19804	0.903808	0.597286	0.801803	0.693057	0.630018	0.692461	0.463004	0.349092
Laptm4b	ENSMUSG00000022257	protein_coding	0.58755	2.37035e-05	-0.238595	0.123815	0.000526148	0.994398	20.6566	22.96	23.7884	14.8416	24.5413	24.2605	23.0562	25.1801	14.7373	16.3916	17.6342	15.8366	16.6856	17.3248	15.6325	14.9333
Gm14149	ENSMUSG00000067352	lincRNA	0.345302	0.557682	0.117389	0.822787	0.114297	0.862927	0.148228	0.0479208	0.0461237	0.153734	0.0743316	0.0976857	0.12745	0.0655928	0.0566125	0.125417	0.0498011	0.0792149	0.0671629	0.152024	0.0251631	0.0430038
Rps27	ENSMUSG00000090733	protein_coding	0.254267	0.0250505	0.218815	0.069437	0.124722	0.226791	217.608	215.693	267.792	220.184	205.042	211.6	176.297	198.688	164.445	180.17	175.76	203.266	176.398	180.779	148.957	157.577
Gorab	ENSMUSG00000040124	protein_coding	0.442111	0.136482	0.0666988	0.783329	0.160615	0.502282	2.05238	1.55512	1.21241	2.02884	1.43124	1.58504	1.37314	2.14989	1.13905	1.30241	1.56765	1.37102	1.51116	1.49649	0.996238	0.809421
Ncdn	ENSMUSG00000028833	protein_coding	0.429072	0.00944243	0.0221629	0.746462	0.10304	0.569339	6.88515	7.32398	6.87654	6.04034	6.86826	6.68426	6.26376	6.8962	4.89171	4.78578	5.02449	6.60731	4.96469	6.01115	4.97692	3.88765
Pkmyt1	ENSMUSG00000023908	protein_coding	0.58842	0.087651	0.35413	0.0473463	0.594431	0.189632	0.65108	0.762115	0.67066	0.55884	0.630476	0.443874	0.486459	0.50668	0.720276	0.592679	0.475211	0.287955	0.183109	0.5296	0.388751	0.273567
Tsr2	ENSMUSG00000025264	protein_coding	0.280817	0.0117154	-0.068018	0.613796	-0.135218	0.309995	4.40332	4.04897	2.83019	3.7683	3.92154	3.85334	3.8978	4.10469	2.48128	2.90727	3.08009	3.35619	3.19445	3.7881	3.05129	2.95289
Rpl30	ENSMUSG00000058600	protein_coding	0.586829	0.00075565	-0.176161	0.439793	0.0627657	0.580429	68.9999	69.8617	106.098	53.7352	92.4324	77.5443	78.4659	89.0447	58.2003	51.0199	57.5231	67.9489	59.5203	48.8624	57.5429	58.7751
Gm26684	ENSMUSG00000097286	lincRNA	-0.439583	0.198117	0.368456	0.703703	-0.418693	0.319255	0.692028	0.0671181	0.129202	0.179434	0.173515	0.102614	0.321312	0.229674	0.277521	0.210792	0.313883	0.0369829	0.219493	0.283902	0.317192	0.301157
BC037034	ENSMUSG00000036948	protein_coding	1.08335	0.000442239	-0.00111185	0.991086	0.734809	0.00623565	1.85633	1.50034	1.65514	1.72782	1.74244	1.87034	1.47334	1.6587	1.43161	1.0753	1.3913	1.39904	0.593095	1.06178	0.751465	0.776769
Tubg1	ENSMUSG00000035198	protein_coding	0.212596	0.0507911	0.086769	0.327127	-0.047972	0.634394	16.808	15.3612	17.7837	17.3276	14.4666	14.8979	16.1542	17.8346	11.2727	13.7019	13.0114	14.8988	14.2247	14.7108	12.9017	12.8356
Dennd2d	ENSMUSG00000027901	protein_coding	0.64375	0.364655	-0.102467	0.888627	0.193997	0.634214	0.07442	0.0902228	0.0260518	0.173665	0.195927	0.0827629	0.0383929	0.0740968	0.0959284	0.0944517	0.0562578	0.0397711	0.0590103	0.0954079	0.0473757	0.0485792
Amdhd2	ENSMUSG00000036820	protein_coding	0.503343	0.00956085	0.252014	0.0744246	0.408132	0.0149142	4.64824	4.52449	4.88742	3.96811	4.22432	3.08543	3.61864	4.21036	4.19151	3.42464	3.11213	3.44364	2.52434	2.89136	2.85438	2.40986
Ubc	ENSMUSG00000008348	protein_coding	0.458855	0.111089	-0.0277016	0.904763	0.0842065	0.68587	608.227	620.169	939.164	681.203	661.624	955.77	595.757	690.84	552.889	546.221	510.722	629.998	703.153	580.654	426.414	402.617
Prox2os	ENSMUSG00000093629	antisense	0.874733	0.0483218	0.215857	0.658916	0.74369	0.181612	0.121212	0.431055	0.226303	0.460953	0.162091	0.279586	0.25013	0.375465	0.185177	0.123071	0.407244	0.259109	0.146458	0.124317	0.205769	0.105498
Med25	ENSMUSG00000002968	protein_coding	0.243472	0.0684028	0.159331	0.0624701	0.0562639	0.666856	11.5869	12.3844	12.3736	11.9302	10.7664	11.1812	9.41066	11.8692	8.4566	9.40682	8.96324	11.1402	9.83137	10.2221	8.64825	7.81298
Rabac1	ENSMUSG00000003380	protein_coding	0.103461	0.265795	0.163685	0.187141	-0.0791998	0.276499	103.608	123.342	131.259	112.383	104.395	112.939	88.5422	114.241	82.9995	94.6074	89.0701	103.479	96.9964	98.4937	98.1835	97.3709
Doc2b	ENSMUSG00000020848	protein_coding	-0.0794063	0.867392	-0.0846766	0.889764	-0.510071	0.43729	0.167953	0.702478	0.195981	0.326609	0.252669	0.591474	0.270768	0.362317	0.577316	0.255793	0.105803	0.157074	0.437578	0.624424	0.28868	0.210133
Borcs6	ENSMUSG00000045176	protein_coding	0.179336	0.179142	0.0329077	0.793927	-0.133467	0.156604	15.292	17.645	18.2914	15.0951	15.9287	17.1339	13.2922	18.473	11.7748	13.9289	12.6131	13.8744	15.5288	14.9777	13.7978	12.9458
Ltb	ENSMUSG00000024399	protein_coding	0.102772	0.859008	1.18706	0.274345	0.944145	0.225391	0.452945	0.0878601	0.112754	0.125272	0.0908552	0.0597004	0.0311562	0.160348	0.24219	0.245275	0.0608717	0.0645494	0.0547286	0.0619396	0.123027	0.0788451
Bscl2	ENSMUSG00000071657	protein_coding	0.152548	0.222552	0.139738	0.210025	-0.0524315	0.657273	3.22935	2.74809	3.12331	2.77767	2.51477	3.05421	2.37886	2.83402	2.18807	2.40399	2.07348	2.68828	2.60288	2.42036	2.60929	2.06749
Junb	ENSMUSG00000052837	protein_coding	1.09418	0.000784892	-0.183936	0.660814	0.565554	0.0611073	10.0263	35.1087	15.6071	39.8145	29.4936	30.9146	24.3608	29.4611	19.0422	25.1597	15.5725	19.4118	17.6534	15.2843	11.8849	8.68319
Gm11967	ENSMUSG00000084819	antisense	0.181762	0.462733	0.168888	0.543837	0.00643533	0.984959	3.71943	6.84479	3.65016	4.15433	3.82601	3.86535	4.72328	3.92484	3.05967	4.06697	4.99858	2.34449	4.83983	4.10814	2.13708	3.32025
Gm11264	ENSMUSG00000087110	lincRNA	1.24956	0.0752865	-0.884106	0.194266	0.0214338	0.967721	0.0308371	0.0299081	0.0719663	0.0159913	0.0309277	0.0457254	0.095452	0.102344	0.0529992	0.015655	0.0155408	0.0329595	0.0279449	0.0158135	0.0314094	0.0402591
Fkrp	ENSMUSG00000048920	protein_coding	0.333163	0.0103386	-0.287707	0.0401461	-0.298546	0.0672937	21.9648	23.289	18.419	17.4302	24.723	25.3143	22.1005	26.8645	13.1015	15.3357	15.9342	19.5259	20.1216	20.5501	21.1129	16.8028
Clec4a1	ENSMUSG00000049037	protein_coding	1.62324	0.0180726	0.857509	0.309818	2.13693	0.0184616	1.08715	2.0518	0.301713	0.548528	0.618842	0.755184	0.242531	0.585094	1.27931	0.626491	0.82923	0.40826	0.106506	0.210945	0.269348	0.127866
Zdhhc24	ENSMUSG00000006463	protein_coding	1.40978	0.00528314	-0.29469	0.264558	0.771335	0.00134521	2.68449	2.00981	2.62322	2.47485	3.24345	2.17264	2.51066	4.0848	2.0146	1.96056	1.67727	2.06385	1.19502	1.41688	0.911437	0.997443
Acot6	ENSMUSG00000043487	protein_coding	0.729266	0.00440116	0.0627998	0.645677	0.448629	0.00778798	3.26983	2.68646	3.17853	2.69061	3.25234	2.37751	3.10889	2.58298	2.13646	2.40081	2.34245	2.44064	1.93463	1.91238	1.66526	1.31713
Mettl1	ENSMUSG00000006732	protein_coding	0.334791	0.0125226	0.00823229	0.923364	-0.000398538	0.997976	6.73988	7.33104	8.39384	8.08451	7.42302	7.11406	7.68529	8.15307	5.37687	5.35628	5.88862	7.45624	6.63577	6.75101	5.32516	5.37271
Fermt3	ENSMUSG00000024965	protein_coding	1.63109	0.00135267	0.903831	0.24339	2.19184	0.0619299	0.831677	2.02514	0.46252	0.64234	0.532418	0.507281	0.419929	0.657754	1.56118	0.610866	0.535068	0.41609	0.160357	0.12704	0.288379	0.107809
Rps25	ENSMUSG00000009927	protein_coding	0.290373	0.00343733	0.109631	0.294497	0.0573809	0.317989	599.131	618.071	762.197	665.041	618.772	595.642	568.385	668.133	499.249	522.641	500.387	563.142	508.076	529.651	483.885	482.492
Alcam	ENSMUSG00000022636	protein_coding	0.178724	0.593968	0.799769	0.0316917	0.635965	0.218312	0.282856	0.249396	0.16803	0.166683	0.122501	0.0826131	0.139291	0.153615	0.287264	0.143597	0.13607	0.116807	0.0757331	0.0988981	0.170244	0.0951175
Nek9	ENSMUSG00000034290	protein_coding	0.489737	0.0076293	-0.20925	0.283592	-0.0617203	0.662126	74.2505	74.4209	41.2261	63.8389	69.0302	78.3062	66.9205	79.0845	48.4003	46.4624	49.833	55.4601	52.4523	64.2972	47.7699	44.3851
Mis12	ENSMUSG00000040599	protein_coding	0.252555	0.0957779	0.093261	0.59259	0.00396042	0.970694	3.5366	2.98652	2.21993	3.00394	3.24122	2.80288	2.43793	2.52963	2.27063	2.43001	2.05889	2.50915	2.3208	2.43897	2.54641	1.93709
Bid	ENSMUSG00000004446	protein_coding	3.06886	0.000146514	-0.510975	0.168028	2.2163	0.0364238	0.219217	0.60032	0.625957	0.320979	0.77598	0.484397	0.572116	0.684752	0.576228	0.45825	0.207958	0.151609	0.0818	0.0925779	0.091941	0.0336702
Gm16314	ENSMUSG00000086965	protein_coding	0.76889	0.101897	-0.19056	0.584295	0.236978	0.399178	0.793832	0.615935	0.543433	0.713544	0.90232	0.47084	0.546044	1.1241	0.363826	0.698539	0.533419	0.509082	0.335711	0.542777	0.539043	0.368491
Foxk1	ENSMUSG00000056493	protein_coding	0.633426	0.00150319	-0.000375369	0.998742	0.291767	0.113805	7.25537	6.56261	3.70763	8.53905	6.51996	6.31297	6.31515	6.92336	4.86892	4.47391	5.25046	5.98057	4.4088	5.16923	3.93478	3.29399
Pprc1	ENSMUSG00000055491	protein_coding	0.605294	0.00899732	-0.10182	0.494467	0.162398	0.407195	3.01489	3.28441	2.8599	4.2134	3.32307	3.91357	3.3621	3.75174	2.65189	2.49219	2.42491	2.98804	2.11395	3.02965	2.59316	1.69635
Jade2	ENSMUSG00000020387	protein_coding	0.466448	0.0816575	0.0407176	0.850224	0.16621	0.578493	1.90598	1.93109	1.18749	2.22388	1.73664	2.13648	1.59784	1.57577	1.90112	1.38662	1.0163	1.41874	1.28385	1.81081	1.08335	0.922019
9030617O03Rik	ENSMUSG00000021185	protein_coding	0.729659	8.62478e-06	-0.534343	0.0107974	-0.145577	0.385608	12.6782	12.7268	7.7198	8.93025	15.4387	15.4517	15.0093	15.0079	6.69544	7.00235	9.54241	9.96445	10.0202	9.45569	9.21187	8.0423
Lhx2	ENSMUSG00000000247	protein_coding	1.66605	0.0230753	-0.437993	0.466331	0.887355	0.0571549	0.0416823	0.12128	0.029183	0.0432307	0.052256	0.0515057	0.11827	0.0968364	0.0358194	0.0634824	0.042013	0.0445513	0.00944	0.021375	0.0424559	0.027209
8430408G22Rik	ENSMUSG00000048489	protein_coding	0.773672	0.0859003	0.324329	0.432778	0.757688	0.224693	19.0122	56.0704	65.7682	61.9173	35.8372	32.4901	36.3811	57.2364	67.6308	45.316	24.8032	22.4105	38.7349	26.6558	11.2619	18.0731
Hmha1	ENSMUSG00000035697	protein_coding	0.886627	0.0117509	0.95938	0.0276106	1.50576	0.00401032	1.44141	2.1416	1.0211	1.2617	0.891996	0.768026	0.664508	0.69213	1.58128	1.10023	0.968564	0.983376	0.472465	0.576655	0.395675	0.186848
Cd48	ENSMUSG00000015355	protein_coding	1.35608	0.0289042	1.05173	0.162919	2.0677	0.0768336	1.54004	2.57654	0.539112	0.998278	1.08119	0.647014	0.436973	0.562228	2.29393	0.742737	0.85374	0.576113	0.31401	0.197436	0.352939	0.201058
Dclk3	ENSMUSG00000032500	protein_coding	-0.708047	0.0852139	0.393273	0.168174	-0.654772	0.1366	0.243741	0.147749	0.213312	0.300194	0.198622	0.135533	0.172899	0.182012	0.0872737	0.201077	0.214965	0.21167	0.234686	0.374977	0.35688	0.159107
Rnf113a2	ENSMUSG00000098134	protein_coding	0.272505	0.0543475	0.0518517	0.567123	-0.0156356	0.847042	11.6844	10.9151	11.4945	11.3288	10.4572	12.2376	9.39192	11.7325	8.57125	9.20856	8.90787	9.1984	10.3186	8.99625	8.86692	8.09537
Chst11	ENSMUSG00000034612	protein_coding	0.541374	0.105415	0.0403722	0.913515	0.242001	0.148033	1.57368	1.53431	0.595348	1.13391	0.996826	1.73577	0.948588	1.02258	0.949005	1.12688	0.985093	0.761325	0.735563	0.934417	0.826753	0.735298
2210408I21Rik	ENSMUSG00000071252	protein_coding	0.437306	0.0341659	-0.119236	0.601773	-0.0215504	0.912151	1.04451	0.652635	0.571906	0.739567	0.785684	0.804187	0.704658	0.973308	0.667439	0.42829	0.63775	0.644077	0.518781	0.762246	0.572866	0.559446
Mdc1	ENSMUSG00000061607	protein_coding	0.652631	0.00935036	-0.111889	0.585775	0.20113	0.403902	1.49282	1.28033	0.771635	1.53547	1.42296	1.35375	1.41934	1.29389	0.918838	0.889383	1.01968	1.18678	0.793797	1.06921	1.08698	0.542265
Alpk2	ENSMUSG00000032845	protein_coding	0.894748	0.00402862	-0.487257	0.0444712	0.0679377	0.632176	13.8062	17.1159	10.7026	16.0091	18.2539	25.5747	18.2813	18.6798	11.2155	11.0077	11.4848	11.8391	10.4803	13.4359	11.0726	8.46319
Cpne6	ENSMUSG00000022212	protein_coding	0.49369	0.436077	-0.412975	0.266332	-0.258792	0.748108	0.0537675	0.0521478	0.0401537	0.100377	0.0862808	0.0531512	0.0887627	0.0999301	0.0616062	0.0655105	0.0216776	0.0459746	0.0584697	0.132347	0.0328592	0.00936
Agpat2	ENSMUSG00000026922	protein_coding	-0.098707	0.510399	0.562109	0.0423479	0.124109	0.518899	5.09357	3.08498	5.13606	3.72246	2.97459	3.18683	2.43925	2.93873	3.74302	3.09865	4.02919	2.59573	2.47347	2.97572	3.63386	3.27349
AF251705	ENSMUSG00000044811	protein_coding	2.31003	0.0265761	1.60122	0.218284	3.57206	0.0566952	1.07712	4.07423	0.536265	1.04266	0.612162	0.319432	0.333408	0.953282	2.87969	0.838457	0.796154	0.80588	0.0650734	0.184119	0.0731407	0.124998
Gm4793	ENSMUSG00000054412	antisense	-0.0659432	0.919416	0.518149	0.118336	0.113289	0.876513	0.0524973	0.0678878	0.0653419	0.0907456	0.0526515	0.034597	0.0361107	0.0696924	0.0200503	0.0355349	0.0881895	0.0748141	0.0792895	0.0897367	0.0178239	0.0152305
B230398E01Rik	ENSMUSG00000087660	antisense	0.575889	0.561993	0.0785244	0.902187	0.315922	0.730299	0.116899	0.136053	0.0436502	0.169738	0.187588	0.0231118	0.168861	0.0620753	0.0535766	0.0474767	0.117826	0.149934	0.0211871	0.0239787	0.0476274	0.203489
BC048679	ENSMUSG00000061877	protein_coding	0.193107	0.521592	-0.111897	0.754361	-0.257232	0.576436	8.51178	5.68858	5.74233	2.81901	7.17377	3.81822	6.86352	6.74187	3.93386	2.32398	8.07463	3.66963	4.92626	7.70277	5.027	3.8598
Wdtc1	ENSMUSG00000037622	protein_coding	0.437618	0.0134804	-0.124748	0.222951	-0.0255426	0.859353	37.7665	36.0369	32.5398	32.384	36.7871	34.2131	37.1467	43.11	24.7943	27.5876	25.6273	31.7117	28.0624	32.8945	28.3455	22.3785
Zfp109	ENSMUSG00000074283	protein_coding	0.0774235	0.512504	0.162893	0.693645	-0.0980323	0.593207	1.0773	0.802567	0.204049	1.00397	0.735972	0.709971	0.628268	0.683993	0.697684	0.634102	0.676689	0.433881	0.693291	0.720587	0.683823	0.516383
Spp1	ENSMUSG00000029304	protein_coding	0.647745	0.0175744	1.58948	0.292893	1.89901	0.180035	3.08332	18.6701	2.98202	2.56405	2.06159	2.47134	1.92027	2.6182	13.1765	2.36911	3.07978	2.96896	1.08242	1.3105	1.41466	1.98248
Slc19a3	ENSMUSG00000038496	protein_coding	1.68153	0.00122975	-0.99355	0.0434781	0.349871	0.596855	0.104549	0.0434571	0.0139424	0.0619616	0.134815	0.0885865	0.123283	0.0991383	0.0855653	0.045494	0.0301082	0.0159636	0.0541393	0.0306364	0.0152128	0.0389981
Maf	ENSMUSG00000055435	protein_coding	0.595582	0.00422542	-0.273696	0.0408744	-0.0159187	0.928816	36.3121	28.8017	31.1751	28.1896	35.1765	39.3334	34.4403	41.5322	20.9462	25.3746	22.7652	29.4069	30.4298	26.2639	23.2485	19.6435
2810428I15Rik	ENSMUSG00000058833	protein_coding	0.157722	0.1925	0.138836	0.391391	-0.041007	0.449396	46.0038	46.8842	63.4906	48.9895	44.7782	45.7497	40.8297	55.1682	39.3818	40.2552	40.2149	42.6714	44.5352	41.1265	38.6427	42.9045
Fam69b	ENSMUSG00000036186	protein_coding	0.0437176	0.852927	0.374709	0.330977	0.0809282	0.599457	2.51444	1.29107	2.41628	1.16969	1.26092	1.93732	1.37349	1.12904	1.56761	1.57686	1.34173	1.36351	1.49115	1.13773	1.69485	1.20688
Zfp444	ENSMUSG00000044876	protein_coding	0.270134	0.0630718	0.190582	0.263349	0.123231	0.463671	0.944898	1.1027	1.4988	1.19512	0.978493	1.0252	1.07005	1.08102	0.800988	0.86579	1.08402	1.00172	0.800586	0.953344	1.00938	0.681992
Arhgap20	ENSMUSG00000053199	protein_coding	0.237062	0.270424	-0.0295252	0.927572	-0.129738	0.544062	4.96932	3.19908	1.59009	3.87011	3.59769	2.80757	3.66767	3.83746	2.96061	2.42566	2.91722	2.48403	3.87862	3.20897	2.33412	2.38085
Dcn	ENSMUSG00000019929	protein_coding	0.498995	0.185013	0.27045	0.477656	0.432654	0.0780005	389.176	222.909	203.866	235.932	179.683	334.359	143.67	214.363	192.012	155.876	266.859	218.135	139.721	144.478	183.891	148.991
Prdm1	ENSMUSG00000038151	protein_coding	0.47271	0.0304413	0.764026	0.276694	0.899949	0.0198189	0.658491	0.282948	0.140059	0.242059	0.208996	0.164796	0.206407	0.199179	0.35337	0.194653	0.277248	0.222726	0.143518	0.170977	0.15282	0.0943117
Taf9	ENSMUSG00000052293	protein_coding	0.151023	0.380726	1.16002	0.00556056	0.974579	0.00287605	1.53312	0.858653	1.53196	1.16456	0.671357	0.554989	0.534711	0.515987	1.06388	1.11814	0.739993	1.10781	0.587041	0.597951	0.395891	0.469847
Casp12	ENSMUSG00000025887	protein_coding	1.22306	8.6723e-05	-0.529963	0.034211	0.356698	0.0306974	4.18436	2.91366	2.11442	2.97975	4.34013	5.03203	3.80077	4.43127	2.52696	2.00928	2.77565	2.34449	2.0418	1.95626	1.60281	1.94027
H2-T10	ENSMUSG00000079491	polymorphic_pseudogene	0.873248	0.0542876	0.463081	0.169553	1.00016	0.00637119	0.723016	0.610335	0.412462	0.722101	0.617712	0.317657	0.303926	0.551016	0.64433	0.448619	0.418357	0.443633	0.327603	0.233447	0.218203	0.198108
Pirb	ENSMUSG00000058818	protein_coding	2.13114	0.00271813	0.735095	0.261556	2.5302	0.0211647	0.972685	1.97614	0.487455	0.753958	0.852317	0.688257	0.433135	0.543697	1.47817	0.665332	0.63984	0.536232	0.111342	0.262526	0.0938593	0.106937
Rrm1	ENSMUSG00000030978	protein_coding	0.436406	0.00185666	-0.187403	0.0928093	-0.0868192	0.41268	19.138	17.1285	14.3906	15.6201	19.0908	17.3562	19.8054	19.2183	12.1123	12.7334	13.1253	14.5426	14.5927	15.7284	13.2287	12.2211
Serinc3	ENSMUSG00000017707	protein_coding	0.368344	0.0585498	0.153078	0.447886	0.185654	0.277215	140.23	129.091	83.976	124.333	110.345	126.272	85.9785	106.952	116.035	90.3086	84.6274	87.485	81.9854	101.029	72.5272	77.2167
0610007P14Rik	ENSMUSG00000021252	protein_coding	0.298885	0.0858028	0.219714	0.466423	0.18291	0.41553	1.08094	0.733862	0.464167	0.683864	0.672149	0.737297	0.546496	0.588345	0.7555	0.636558	0.435804	0.519901	0.499574	0.498881	0.627568	0.442178
Thyn1	ENSMUSG00000035443	protein_coding	0.451275	0.00165385	0.0603821	0.692896	0.176307	0.0209737	20.9078	19.815	29.0089	24.2094	22.3098	20.621	21.6217	25.5381	16.8457	19.3383	19.2935	18.9795	17.3464	16.3028	16.5796	15.663
Zfp566	ENSMUSG00000078768	protein_coding	0.456662	0.0225864	0.118458	0.445614	0.239873	0.047175	2.25179	2.05549	2.62139	2.47282	2.23184	2.06885	1.72203	2.63766	1.63911	1.72147	2.10944	1.98205	1.63248	1.60305	1.48408	1.59096
Entpd6	ENSMUSG00000033068	protein_coding	0.631137	0.00281378	-0.187116	0.129015	0.109193	0.477667	3.3746	3.24505	2.72958	3.05252	3.28837	3.69605	3.12578	4.00903	1.98821	2.75471	2.41575	2.67441	2.45865	2.64494	2.0018	2.01093
Arhgef17	ENSMUSG00000032875	protein_coding	0.0912124	0.584782	0.578345	0.00545611	0.335155	0.0380364	15.9363	13.9591	12.252	16.1148	9.75234	9.76323	8.09893	11.4056	10.5389	11.2679	11.7243	12.6774	9.38824	10.9993	9.0706	7.17138
Ctxn1	ENSMUSG00000048644	protein_coding	-0.362575	0.486006	0.473205	0.378177	-0.223448	0.497431	0.264392	0.402958	0.634657	0.391734	0.227288	0.597398	0.194855	0.200567	0.216384	0.345146	0.418769	0.36333	0.444963	0.464854	0.461655	0.197243
Itgb2	ENSMUSG00000000290	protein_coding	1.93089	0.00142859	0.805283	0.322319	2.40226	0.0677717	1.78491	4.49514	1.03614	1.07339	1.41407	1.43825	0.773801	1.17481	3.45438	1.32495	1.04316	0.833643	0.244665	0.369202	0.397217	0.24804
Gstm1	ENSMUSG00000058135	protein_coding	0.0265357	0.817322	0.0823885	0.480644	-0.224707	0.311611	124.964	101.396	126.692	123.385	114.017	110.598	96.9027	128.475	76.7722	96.3357	73.4242	131.539	109.386	125.264	108.385	98.7556
Vps37d	ENSMUSG00000043614	protein_coding	0.266091	0.439221	0.392735	0.131623	0.325319	0.280698	0.326136	0.316312	0.442835	0.369001	0.267623	0.381016	0.183547	0.27552	0.237798	0.240827	0.358607	0.316894	0.161208	0.243265	0.181194	0.335466
Chadl	ENSMUSG00000063765	protein_coding	-0.335022	0.244306	0.294756	0.283316	-0.373763	0.241881	0.248942	0.357693	0.275423	0.267752	0.231179	0.173173	0.190263	0.342721	0.169028	0.31829	0.139398	0.285785	0.309148	0.274231	0.366256	0.232719
Snhg9	ENSMUSG00000090101	antisense	0.364174	0.337651	0.276429	0.436324	0.307295	0.427436	2.00121	4.36708	4.67034	3.63221	2.25797	3.21469	2.32293	4.31712	3.43944	2.0319	4.03416	2.13895	2.2669	2.05247	3.56711	1.52405
Csmd1	ENSMUSG00000060924	protein_coding	0.757341	0.124764	-0.524515	0.161088	-0.100282	0.873136	0.0384848	0.0326598	0.0134721	0.0149679	0.0289484	0.0380436	0.0347446	0.0415108	0.0220477	0.00977	0.0266681	0.0205668	0.0130783	0.0444044	0.0146996	0.0125609
Wdr60	ENSMUSG00000042050	protein_coding	0.596773	0.0145507	-0.188147	0.310649	0.0757787	0.645132	6.23067	6.43631	4.03818	5.82483	6.0641	6.68164	5.40166	7.52101	4.49182	4.1551	4.44685	4.79433	4.57719	5.34413	3.76773	3.28371
Ccdc124	ENSMUSG00000007721	protein_coding	0.103437	0.117643	0.0995009	0.424015	-0.129799	0.0645645	98.4897	109.023	134.533	104.598	101.853	104.961	96.5914	113.472	82.7364	86.5818	87.4192	97.9105	101.912	94.4674	94.4316	97.2241
Nol12	ENSMUSG00000033099	protein_coding	0.153706	0.00490265	0.0291719	0.876224	-0.149169	0.180074	4.92027	5.59482	7.63206	4.48716	5.59411	5.51379	5.47056	5.60277	3.8151	4.17747	5.01274	4.97558	5.16031	4.88317	5.2168	4.67928
Sgf29	ENSMUSG00000030714	protein_coding	-0.0437177	0.640555	0.312725	0.0361229	-0.0629363	0.550724	12.1684	14.1179	16.4816	14.4121	11.236	11.3509	10.4321	13.0177	10.3331	10.9106	10.9335	13.2503	12.7307	12.6104	11.2557	10.8562
Gpr160	ENSMUSG00000037661	protein_coding	-0.703631	0.308374	1.19123	0.203659	0.155683	0.614522	0.238256	0.378129	0.121316	0.0673926	0.0325849	0.203408	0.0446963	0.0718852	0.148904	0.164939	0.163736	0.162053	0.186468	0.0666433	0.198554	0.122536
Slc45a3	ENSMUSG00000026435	protein_coding	0.0872549	0.678197	0.509513	0.000694811	0.264948	0.2597	1.28481	1.35825	1.31931	1.54574	0.927778	1.00336	0.914697	1.02338	1.11881	1.21319	1.1655	0.878871	0.849944	1.25183	0.902969	0.637399
Prr5l	ENSMUSG00000032841	protein_coding	0.73517	0.0439939	0.393382	0.270527	0.79707	0.00458132	0.184327	0.160897	0.0774315	0.152939	0.147895	0.0728857	0.0950933	0.122351	0.11616	0.093577	0.139342	0.108358	0.0751678	0.0756194	0.0563244	0.0561509
Sf3a2	ENSMUSG00000020211	protein_coding	0.307906	0.108685	0.302155	0.0562671	0.278826	0.305374	11.7114	9.68819	13.0066	11.3069	8.98206	9.09144	8.04984	10.9517	7.63685	8.67341	7.3603	12.6647	8.25627	8.8672	7.28002	5.54625
Gstp1	ENSMUSG00000060803	protein_coding	0.13738	0.134027	0.143827	0.290862	-0.0498205	0.546659	292.626	280.879	374.498	286.876	282.933	274.985	249.829	309.96	228.791	247.748	229.485	275.667	251.152	276.554	248.104	240.374
Nme2	ENSMUSG00000020857	protein_coding	0.148957	0.0683281	0.0151509	0.895073	-0.166852	0.000525218	337.957	390.564	451.677	366.607	376.668	385.828	343.578	424.572	319.457	309.957	302.85	297.456	352.917	346.093	342.358	339.125
Tmem136	ENSMUSG00000048503	protein_coding	1.21931	0.000476408	-0.112257	0.551487	0.77635	0.00568807	2.06653	2.41021	1.51399	1.89912	2.00702	1.73254	2.25368	2.53505	1.72341	1.40767	1.89836	1.24418	0.948212	1.0329	0.83929	0.842396
Anpep	ENSMUSG00000039062	protein_coding	0.606039	0.0127165	0.670971	0.0333141	0.946423	0.00377628	2.70127	3.23192	2.24261	1.75675	1.85425	1.56497	1.29076	1.52848	2.29594	1.56244	2.26519	1.77491	0.963117	1.15814	1.20656	0.770845
Dram1	ENSMUSG00000020057	protein_coding	0.706041	0.0455343	0.317731	0.266896	0.693615	0.00778047	1.30793	0.962335	0.828007	0.779608	0.949906	0.951129	0.651487	0.558821	0.844047	0.809006	0.772801	0.658806	0.381465	0.663008	0.444069	0.418712
Umps	ENSMUSG00000022814	protein_coding	0.301356	0.00203231	0.0480548	0.483728	0.0192669	0.79984	3.48194	3.02023	3.38532	2.95716	3.00458	3.03938	3.24014	3.13976	2.52924	2.76157	2.37061	2.55596	2.45286	2.81647	2.42237	2.39013
Agpat1	ENSMUSG00000034254	protein_coding	0.232813	0.0200188	-0.0931409	0.391316	-0.190355	0.0897773	30.4625	29.5153	31.8259	23.9526	30.7203	30.5959	28.2201	33.9398	21.6727	20.9089	22.5707	26.9343	25.8914	28.5362	26.3511	24.2962
Tyrobp	ENSMUSG00000030579	protein_coding	1.36917	0.00321861	1.25641	0.195583	2.29573	0.079432	9.26534	29.0888	8.20075	6.76225	6.74571	6.03825	3.61151	5.92229	22.4905	7.66531	7.05601	5.20827	1.67927	2.25248	2.79623	1.91151
Dcps	ENSMUSG00000032040	protein_coding	0.158847	0.190469	0.357718	0.0264236	0.186749	0.100948	7.72951	6.48691	8.83534	7.23133	5.5373	5.92561	5.46872	6.70123	5.45843	6.43861	6.29626	5.90108	5.57507	5.95372	5.10939	4.53074
Mdm1	ENSMUSG00000020212	protein_coding	0.427819	0.11515	0.0452233	0.774735	0.143292	0.661976	1.06122	1.08564	0.705667	1.02525	0.976854	0.948458	0.809963	1.02283	0.999394	0.752767	0.82054	0.512746	0.474256	1.04367	0.681121	0.594673
Pias4	ENSMUSG00000004934	protein_coding	0.383321	0.020884	0.182038	0.0908819	0.235689	0.154583	6.42405	5.90108	7.34921	6.83884	6.04213	6.06401	5.12325	6.14084	4.8651	5.17343	4.84367	6.21483	4.40917	5.52295	4.1417	3.84344
Mrgprf	ENSMUSG00000031070	protein_coding	0.195588	0.52314	0.396039	0.369649	0.262405	0.563809	1.21991	0.862304	0.521141	0.514668	0.414744	0.613183	0.490675	0.850914	0.213218	0.566825	0.729415	0.97238	0.393482	0.614976	0.610745	0.449899
Syne4	ENSMUSG00000019737	protein_coding	0.00620327	0.982625	0.428676	0.217826	0.105872	0.716629	0.217545	0.406912	0.522203	0.564064	0.342861	0.307216	0.352723	0.268171	0.356086	0.410208	0.313243	0.282343	0.281631	0.462171	0.332373	0.189342
Ehd3	ENSMUSG00000024065	protein_coding	0.611124	0.0010092	-0.13149	0.209421	0.150704	0.155244	3.11608	2.71878	2.48831	2.97225	3.10014	2.74635	3.13767	3.38913	2.35157	2.32525	2.06864	2.24712	2.26814	2.07926	2.06496	1.68827
Zfp59	ENSMUSG00000078779	protein_coding	0.517375	0.000955103	0.0420134	0.79232	0.230475	0.182784	1.9579	1.53722	1.25577	1.86487	1.48276	1.51414	1.73155	1.69744	1.09878	1.16301	1.62439	1.38087	1.0018	1.2021	1.2074	1.07809
Dcdc2b	ENSMUSG00000078552	protein_coding	1.93609	0.00300998	-0.864812	0.0832612	0.742415	0.20604	0.20034	0.259073	0.374036	0.761866	0.602785	0.59413	0.99909	0.709225	0.229547	0.33902	0.201929	0.499634	0.121034	0.273962	0.306087	0.0581226
Chrna1	ENSMUSG00000027107	protein_coding	1.26669	0.00986654	0.24958	0.479699	1.18749	0.000119602	9.09082	8.078	16.5829	13.5961	11.2216	6.5723	8.55059	13.4817	10.3922	9.80249	9.21552	8.2886	3.01721	4.77424	4.64571	4.11512
Gcc2	ENSMUSG00000038039	protein_coding	0.416126	0.0151663	0.00171088	0.99345	0.0891471	0.523824	5.31458	4.41681	2.62259	4.56046	4.27655	4.15876	3.90909	4.54999	3.55123	3.36411	3.13355	3.4194	3.23517	3.91008	2.96322	2.55277
RP23-449M8.5	ENSMUSG00000109021	lincRNA	1.08221	0.0445697	-0.420534	0.419121	0.333003	0.439139	0.0256745	0.0083	0.0399454	0.0177521	0.0257499	0.0338403	0.0176604	0.0454453	0.0196117	0.00869	0.0172521	0.0274416	0.015511	0.0175548	0.017434	0.00745
Cyp51	ENSMUSG00000001467	protein_coding	0.297854	0.104549	-0.316353	0.0662684	-0.347107	0.046128	1.48272	1.45817	1.19054	1.34423	1.62226	2.02946	1.39077	1.77566	1.08111	1.16857	1.20185	0.90875	1.46581	1.49943	1.48911	1.09196
Gpr183	ENSMUSG00000051212	protein_coding	0.864644	0.177003	1.04444	0.189212	1.58085	0.0175334	0.311201	0.196187	0.101677	0.0645522	0.0468173	0.107672	0.048164	0.12394	0.106971	0.189584	0.156835	0.083155	0.0705035	0.0319172	0.0633952	0.0135428
Tmem233	ENSMUSG00000079278	protein_coding	0.341754	0.0756852	-0.0937534	0.535	-0.0800894	0.613965	122.807	93.7982	90.1425	96.8538	105.077	90.3414	110.426	124.856	71.2765	82.8265	78.8882	88.5136	92.833	102.98	69.329	74.7158
Snrpn	ENSMUSG00000102252	protein_coding	0.0549217	0.401161	0.124475	0.161241	-0.148677	0.0644021	39.3107	32.5946	39.0125	35.2073	34.0885	32.1528	36.0536	31.7511	27.3069	29.1709	28.0392	31.8862	34.6054	32.8586	31.5311	30.0438
Pmepa1	ENSMUSG00000038400	protein_coding	0.774161	0.000448247	-0.336355	0.0151265	0.110305	0.510107	4.72405	4.06664	4.12288	3.90416	5.49488	5.16729	4.63387	5.9374	3.41634	3.67069	2.4512	3.86408	3.20019	3.3925	3.17934	2.64377
4931414P19Rik	ENSMUSG00000022179	protein_coding	0.00492051	0.975536	0.280295	0.0946279	-0.0421327	0.795775	2.16049	1.7519	1.83498	2.29585	1.97147	1.40048	1.53484	1.71619	1.37977	1.51036	1.57075	1.94957	1.52457	1.68912	1.98414	1.4026
Nmral1	ENSMUSG00000063445	protein_coding	0.443434	0.0152228	-0.37386	0.0725516	-0.257695	0.241144	0.929435	0.935669	1.3289	0.890748	1.25075	1.09323	1.48096	1.46814	0.916655	1.06314	0.735216	0.540715	1.04484	0.977376	1.03057	0.839664
Zfp964	ENSMUSG00000091764	protein_coding	0.382945	0.20934	-0.0739622	0.819992	-0.0180091	0.956282	0.264994	0.146029	0.0955757	0.199882	0.163087	0.226235	0.186421	0.1679	0.158714	0.152874	0.0971256	0.15449	0.152817	0.210013	0.128821	0.0786273
Zfp119a	ENSMUSG00000057835	protein_coding	0.226479	0.0929247	0.222215	0.389353	0.121762	0.239228	3.26659	2.42014	1.94821	3.74084	2.59365	2.80308	2.0363	2.31884	2.46922	1.9117	2.26359	2.4246	2.22017	2.14045	1.94087	2.03362
Vezt	ENSMUSG00000036099	protein_coding	0.425956	0.0134238	-0.19421	0.118136	-0.0951656	0.413239	2.79135	2.76106	2.56431	2.77076	2.94197	3.03134	2.76561	3.71741	2.14067	2.06366	1.91666	2.55895	2.2581	2.60569	2.19677	2.21125
Mapk10	ENSMUSG00000046709	protein_coding	0.758483	0.0317113	-0.370226	0.127982	0.0615158	0.844599	0.127503	0.123662	0.119024	0.157834	0.156753	0.138239	0.229162	0.158345	0.0659768	0.108578	0.140951	0.105506	0.115545	0.0632752	0.0921652	0.132452
Gadd45a	ENSMUSG00000036390	protein_coding	1.6471	0.000918373	-0.00454377	0.991056	1.31594	6.64054e-05	25.6915	30.8576	75.5348	53.0764	51.0135	34.8376	41.8776	58.0157	36.1273	41.6315	32.2776	37.6116	13.5929	18.2052	14.5644	12.9422
Prr32	ENSMUSG00000037086	protein_coding	-0.770081	0.311968	0.989936	0.192803	-0.106729	0.84572	0.618617	0.359989	1.69394	1.24042	0.827246	0.285379	0.255313	0.602243	0.567043	0.879345	0.748228	0.925673	0.373732	1.6496	0.798123	0.53842
Mettl11b	ENSMUSG00000040113	protein_coding	-0.0273781	0.689344	-0.105764	0.363563	-0.459629	0.00184123	28.9578	27.7011	21.783	23.8675	25.2169	27.7688	26.7857	30.3201	18.3069	19.0647	20.1242	24.0935	27.2297	29.979	27.8047	27.1873
Txnrd1	ENSMUSG00000020250	protein_coding	0.749149	0.0183207	-0.1933	0.418735	0.229505	0.106986	49.7967	48.0628	35.5175	57.0793	50.6014	72.6801	42.2289	52.2527	36.1496	38.8623	34.2308	42.6566	33.1801	38.4313	30.3479	27.5998
Zfp759	ENSMUSG00000057396	protein_coding	0.224746	0.242089	0.0184114	0.933987	-0.0831204	0.680646	2.22183	1.56836	1.09227	1.88167	1.84598	1.54655	1.62778	1.65805	1.20509	1.32151	1.36488	1.50354	1.57264	1.37534	1.79438	0.972619
Stim2	ENSMUSG00000039156	protein_coding	0.372196	0.0940128	-0.0963489	0.338381	-0.0504304	0.80255	10.4077	9.62706	8.95799	9.98955	9.66007	11.6284	9.25701	11.1291	7.83758	7.95941	7.32607	7.96886	8.85774	10.6011	6.78561	5.95356
Lpin1	ENSMUSG00000020593	protein_coding	0.23627	0.296378	-0.0101663	0.969045	-0.0992413	0.600789	82.9115	122.788	58.4536	94.9811	85.7855	114.725	82.1975	78.9661	67.2021	66.6791	72.2052	80.5417	74.5702	101.527	69.2037	61.7376
Asb15	ENSMUSG00000029685	protein_coding	0.763463	0.000806196	-0.109609	0.718721	0.328567	0.184942	35.4861	22.7868	11.4697	29.171	26.412	24.8655	27.4973	27.9466	23.5839	16.2994	15.7907	23.2728	14.4462	20.0141	16.0919	12.3153
Dym	ENSMUSG00000035765	protein_coding	0.285809	0.0675948	-0.141306	0.268466	-0.18074	0.159241	49.5384	46.1415	54.4762	51.5899	53.047	55.2522	47.9019	66.3054	37.9324	37.8082	37.6446	47.6413	45.9332	51.5863	44.2685	40.7299
Smarcd3	ENSMUSG00000028949	protein_coding	0.379255	0.00291625	-0.204334	0.155154	-0.150073	0.206092	46.5823	41.8492	48.5844	31.3893	49.0417	47.7542	46.5502	50.6827	30.8972	32.2907	33.5602	37.6902	40.0339	41.8426	33.1217	34.1779
Blnk	ENSMUSG00000061132	protein_coding	0.373546	0.385882	0.319248	0.527596	0.367864	0.408573	0.458464	0.726267	0.249654	0.293222	0.475138	0.196391	0.449386	0.26374	0.560323	0.287055	0.254155	0.277678	0.235431	0.313472	0.373578	0.146311
Zfp358	ENSMUSG00000047264	protein_coding	0.200095	0.161557	-0.0937196	0.514732	-0.218544	0.0112217	19.0196	19.5137	21.6366	17.3087	17.6355	23.0043	18.0274	24.0117	15.1052	14.8432	14.547	17.3591	18.7059	17.4605	17.6443	18.1606
Gm5103	ENSMUSG00000102544	lincRNA	0.308554	0.541846	0.285012	0.53937	0.268647	0.673845	0.222995	0.463451	0.208166	0.561676	0.28755	0.188947	0.295822	0.422907	0.146003	0.517519	0.192654	0.306441	0.202081	0.457413	0.194686	0.110906
Col4a6	ENSMUSG00000031273	protein_coding	0.920678	0.067307	-0.229548	0.525094	0.366391	0.493411	0.120573	0.111372	0.0535979	0.0952778	0.155478	0.0624335	0.106634	0.121955	0.0263146	0.0699556	0.115742	0.0920515	0.0624371	0.0942184	0.0292407	0.0499725
Srp54a	ENSMUSG00000073079	protein_coding	0.132651	0.223954	0.0756997	0.660139	-0.116281	0.338953	43.6927	41.5266	27.6711	44.3756	32.5779	38.6815	36.5704	41.397	26.9009	32.1523	30.0296	36.4945	34.5018	38.18	32.1928	31.2433
Hoxa11os	ENSMUSG00000086427	processed_transcript	0.332294	0.0789776	-0.0380036	0.838813	-0.0303052	0.909522	1.75781	2.28278	2.15545	1.34416	2.00203	2.19417	1.7061	1.83917	1.39962	1.30077	1.17116	2.14947	1.82245	1.78756	1.32007	1.21876
P4hb	ENSMUSG00000025130	protein_coding	0.322193	0.0233828	0.0973754	0.260966	0.0950577	0.398812	93.5553	97.2549	93.8018	100.831	88.5666	91.0278	78.7324	101.959	72.6548	72.8144	73.2672	89.0665	70.8321	81.6419	71.432	64.2697
Nipal1	ENSMUSG00000067219	protein_coding	-0.311734	0.606661	0.986665	0.0984361	0.350459	0.627374	0.0312618	0.0707467	0.0583659	0.032423	0.0418048	0.0309034	0.0107518	0.0138338	0.0477592	0.0740628	0.0210065	0.0111378	0.0188865	0.0534375	0.021228	0.027209
Pycr1	ENSMUSG00000025140	protein_coding	0.399103	0.0860008	0.0913469	0.636696	0.166153	0.169977	1.23315	0.981622	1.39006	1.1583	1.16676	0.851008	1.03228	1.42084	0.946393	0.992197	1.02014	0.845523	0.906645	0.870995	0.924249	0.68852
Mylk4	ENSMUSG00000044951	protein_coding	0.200578	0.34323	0.226713	0.537461	0.10325	0.618962	674.07	443.095	201.171	523.011	339.097	442.457	355.079	436.946	400.456	324.046	326.855	419.564	303.807	466.3	312.565	286.658
Anapc5	ENSMUSG00000029472	protein_coding	0.314929	0.0126151	-0.0925681	0.190826	-0.101547	0.444648	145.221	137.185	125.662	128.621	146.339	142.401	132.076	151.437	101.247	105.243	95.9283	126.344	124.405	129.065	104.287	102.271
Ppp1r27	ENSMUSG00000025129	protein_coding	0.937055	0.000323137	0.264696	0.607636	0.878167	0.000157717	116.908	113.156	336.049	136.4	158.519	141.041	124.79	160.403	131.707	157.103	130.403	142.153	85.4974	68.568	82.6711	68.6789
Tmem254c	ENSMUSG00000072680	protein_coding	0.542651	0.320103	0.377842	0.500884	0.596996	0.475803	2.22811	1.99261	0.810371	0.690263	0.899669	1.54466	0.537415	1.42134	0.994656	0.940171	2.42078	0.216497	0.944016	1.09808	0.854734	0.125926
Rps20	ENSMUSG00000028234	protein_coding	0.272678	0.035491	0.1611	0.303576	0.110288	0.01291	73.6369	87.8614	104.09	81.0037	76.5878	78.7711	65.3619	89.2511	71.4909	68.3183	65.9541	71.21	64.4938	64.9248	62.2496	64.9207
Zfp316	ENSMUSG00000046658	protein_coding	0.391969	0.0299104	0.17037	0.234411	0.238859	0.10836	1.70063	1.65585	1.33949	1.52955	1.38583	1.09012	1.52165	1.53451	1.12652	1.10618	1.26551	1.47687	0.93311	1.19232	1.05556	1.03496
Pla2g6	ENSMUSG00000042632	protein_coding	0.328324	0.0153873	0.139253	0.0451926	0.144578	0.209683	6.94938	7.48001	6.7447	7.31239	6.45351	6.7425	5.90885	6.76055	5.95083	5.50663	5.26264	6.05219	5.51457	5.77921	5.07469	4.23232
Fyb	ENSMUSG00000022148	protein_coding	1.46335	0.079219	1.1545	0.11946	2.29492	0.0363232	0.467839	1.08728	0.510891	0.347892	0.309858	0.148342	0.145724	0.480455	0.890037	0.430201	0.373681	0.235868	0.055995	0.144852	0.107892	0.0845109
Pigf	ENSMUSG00000024145	protein_coding	0.273429	0.293136	0.192629	0.330173	0.143467	0.570737	2.36302	2.42665	2.07613	1.53775	1.90526	2.10692	1.4342	1.90681	1.32721	1.88177	1.72794	1.78282	2.18338	1.18801	1.17984	1.53243
Pla2g15	ENSMUSG00000031903	protein_coding	0.511954	0.0300992	0.197274	0.326213	0.386756	0.0324913	3.53829	2.57788	2.4496	2.65133	3.00534	1.90785	2.37562	2.4947	2.63809	1.95957	2.20124	2.17138	1.70294	1.99677	1.77611	1.38508
1700088E04Rik	ENSMUSG00000033029	protein_coding	0.568084	0.053172	0.130543	0.626613	0.376931	0.0631777	0.164357	0.260083	0.323005	0.251207	0.234246	0.273638	0.151731	0.252641	0.237875	0.184443	0.191817	0.184915	0.180298	0.177438	0.114542	0.14305
Scara3	ENSMUSG00000034463	protein_coding	0.373978	0.0875348	0.325308	0.266781	0.377607	0.0778079	3.19973	2.38618	1.71938	1.74296	1.61805	1.99352	1.53975	2.07034	1.63285	1.5971	2.12749	1.88241	1.2427	1.4478	1.79388	1.08822
Prkd1	ENSMUSG00000002688	protein_coding	0.0646042	0.797668	0.507923	0.0579366	0.250937	0.286009	1.91447	2.13884	1.42521	2.35003	1.4583	1.36549	1.70028	0.981227	1.59659	1.73468	1.18466	1.74837	1.38354	1.76467	1.06139	1.05461
Rpn1	ENSMUSG00000030062	protein_coding	0.286297	0.0181118	0.157305	0.0460094	0.122033	0.206599	24.989	25.3974	25.9129	22.5079	21.2873	22.9374	20.7376	23.638	20.6574	19.4283	20.3604	18.6193	20.1353	19.7603	16.3588	16.3982
Meis1	ENSMUSG00000020160	protein_coding	0.609365	0.0169394	0.110854	0.625025	0.398827	0.032467	1.20833	1.00331	0.657315	1.05036	0.898016	0.700363	0.946271	1.0848	0.811773	0.785547	0.665913	0.87339	0.705059	0.650848	0.557826	0.465315
Gm14410	ENSMUSG00000078870	protein_coding	0.0364844	0.917756	0.295758	0.682199	0.0109321	0.982474	2.57714	0.740594	0.160385	1.40573	1.22535	0.886942	0.827264	1.03905	1.57486	0.407036	0.86586	1.061	1.53966	0.509052	0.933322	0.897217
Adcy2	ENSMUSG00000021536	protein_coding	0.76267	0.000207651	-0.113129	0.433362	0.328566	0.00617831	26.7317	21.0026	18.3579	24.3084	23.7465	26.0599	21.3563	26.612	18.2478	15.8391	19.6791	18.6023	14.6195	15.0517	13.3205	14.6372
Myo5b	ENSMUSG00000025885	protein_coding	0.333291	0.147197	-0.390293	0.22616	-0.377463	0.132938	0.182811	0.118202	0.0787635	0.106955	0.112829	0.176081	0.193458	0.15557	0.118158	0.104705	0.0566956	0.110222	0.110443	0.110573	0.138459	0.146872
Zfp873	ENSMUSG00000061371	protein_coding	0.747873	0.0133988	0.0488621	0.865108	0.476409	0.242388	0.604565	0.304903	0.406342	0.601941	0.412312	0.382486	0.449124	0.609965	0.249373	0.392855	0.60936	0.284317	0.24106	0.24802	0.320208	0.294666
Ccdc88b	ENSMUSG00000047810	protein_coding	0.960457	0.0284694	0.595755	0.120761	1.23598	0.0593129	0.600029	0.393938	0.258521	0.44041	0.324042	0.310264	0.314314	0.171568	0.550006	0.365539	0.223307	0.217065	0.133847	0.208289	0.169246	0.064276
Rdm1	ENSMUSG00000010362	protein_coding	0.15713	0.0728762	0.0474642	0.643388	-0.115611	0.101265	21.6826	18.4078	23.4967	19.775	20.2888	18.9057	19.0131	22.4566	16.5181	16.6737	15.4974	18.0802	18.4901	19.1974	17.7035	16.9491
Susd1	ENSMUSG00000038578	protein_coding	1.14254	0.121933	0.930944	0.144563	1.75351	0.0379018	0.144076	0.13042	0.0358654	0.179313	0.0963327	0.0854545	0.0495519	0.0255022	0.16508	0.0585141	0.0968123	0.071863	0.0087	0.0295532	0.0195666	0.058519
6330410L21Rik	ENSMUSG00000105960	antisense	0.45791	0.094414	-0.315429	0.17177	-0.177092	0.450343	1.12345	0.940503	0.684444	0.7727	1.12675	0.806627	1.20797	1.24024	0.704593	0.744443	0.715176	0.657266	1.03952	0.93391	0.650444	0.566099
Katnb1	ENSMUSG00000031787	protein_coding	0.0911802	0.516618	-0.134104	0.237119	-0.362417	0.0440309	3.07412	3.73337	3.06933	3.17445	3.59254	3.42205	3.227	4.08102	2.40435	2.40202	2.68088	2.97142	3.2824	3.64635	3.8527	2.66396
Tada2a	ENSMUSG00000018651	protein_coding	0.591949	0.0052433	0.0661491	0.596614	0.338842	0.0368613	9.5896	7.82276	9.13872	10.2172	9.23183	8.38412	7.51215	9.9924	7.08995	6.97039	6.91956	8.48926	5.84462	7.04096	5.37765	5.03732
Abi2	ENSMUSG00000026782	protein_coding	0.54549	0.0103468	0.294932	0.147498	0.521208	0.0505306	1.80045	1.61629	1.1455	1.69505	1.20383	1.28189	1.07812	1.53654	1.35074	1.37105	1.47447	0.819005	0.980899	0.791389	0.938766	0.783523
Fau	ENSMUSG00000038274	protein_coding	0.309873	0.0525983	0.126376	0.5106	0.117072	0.290494	58.6403	64.2282	90.7106	65.013	66.643	58.1903	55.7521	74.6411	60.6893	53.1522	59.3885	50.0691	58.2816	44.7611	50.6892	52.1626
Pkhd1l1	ENSMUSG00000038725	protein_coding	0.476256	0.132066	0.142616	0.81935	0.299808	0.420071	0.139982	0.0556985	0.0435578	0.0297808	0.0719965	0.0425776	0.0814742	0.0476492	0.0699134	0.0364432	0.0325597	0.0767264	0.0422844	0.051537	0.0438707	0.0374876
Pef1	ENSMUSG00000028779	protein_coding	0.538787	0.00106464	0.0182196	0.857096	0.23813	0.0176322	30.3352	31.6934	37.8912	31.1149	32.2943	32.9177	28.8577	35.3206	26.0203	24.7811	26.552	27.6963	23.1792	24.2964	22.3031	19.287
Ggact	ENSMUSG00000041625	protein_coding	0.413416	0.044567	0.0871773	0.573664	0.181835	0.0795147	8.08247	7.97299	9.58711	9.79176	8.01384	6.7151	8.38692	10.2407	6.7807	7.38812	7.07894	7.16206	6.90709	6.82526	5.30068	6.01253
Scn7a	ENSMUSG00000034810	protein_coding	0.730547	0.0714226	0.480303	0.241545	0.892225	0.00366088	2.16474	1.45817	0.931776	1.24227	1.08868	1.50473	0.675858	0.886151	1.39385	0.975453	1.23872	1.04018	0.661442	0.754991	0.64813	0.439805
Commd4	ENSMUSG00000032299	protein_coding	0.196744	0.183625	0.17854	0.343287	0.0566892	0.573541	26.9999	29.1501	40.3998	28.5791	27.9707	27.4593	23.2725	31.8609	25.0163	24.8757	24.0783	26.3643	26.129	27.2927	22.3516	20.6952
Tceb2	ENSMUSG00000055839	protein_coding	0.11252	0.205917	0.0776714	0.665478	-0.128303	0.0519066	310.531	355.364	469.481	307.206	335.755	347.058	300.505	383.652	265.149	300.746	283.384	307.536	330.976	308.596	305.463	319.372
Hvcn1	ENSMUSG00000064267	protein_coding	1.41771	0.00742709	0.83311	0.0186284	1.93246	0.00561003	0.745187	0.685356	0.455761	0.533013	0.257716	0.393725	0.45072	0.255845	0.721337	0.339173	0.440299	0.439436	0.0815015	0.131772	0.183211	0.111824
Tenm2	ENSMUSG00000049336	protein_coding	0.301969	0.369272	-0.328733	0.448514	-0.344618	0.311333	0.115701	0.0735205	0.0223463	0.0910335	0.0920324	0.0591593	0.107029	0.121819	0.0457134	0.0526613	0.0804266	0.0639643	0.0397705	0.0859295	0.0853383	0.097229
Aaas	ENSMUSG00000036678	protein_coding	0.294498	0.0447717	0.0889565	0.206616	0.0664627	0.67562	5.19284	5.9899	5.81233	6.0132	5.7643	5.20807	5.53997	5.12009	4.10139	4.32548	4.57342	5.46942	4.20325	5.17073	4.77569	3.48846
Ap4s1	ENSMUSG00000020955	protein_coding	-0.215721	0.00263295	0.334705	0.00149143	-0.197886	0.168468	75.3089	78.2661	86.0047	78.8742	68.4763	62.0449	62.8074	59.1883	69.0871	69.8239	46.0578	70.689	75.1786	73.3993	71.8888	72.7771
Fam105a	ENSMUSG00000056069	protein_coding	1.22716	0.0300098	1.16093	0.175306	2.07135	0.0599334	0.695561	1.47472	0.317104	0.452971	0.454254	0.223866	0.250351	0.386534	1.14911	0.509141	0.3913	0.311205	0.131929	0.248853	0.0823802	0.0985517
Gm13749	ENSMUSG00000044689	lincRNA	-0.499498	0.299305	0.227853	0.68924	-0.588378	0.285225	0.0959029	0.0310046	0.0895257	0.0331551	0.0320616	0.0632024	0.0329838	0.0848768	0.0366282	0.0973736	0.0322212	0.0341679	0.0869084	0.0983594	0.0325609	0.0834701
Map3k10	ENSMUSG00000040390	protein_coding	0.233326	0.0726374	-0.205761	0.0788613	-0.289035	0.0908668	12.5883	11.7482	12.2052	10.2934	12.6696	13.9626	12.1674	15.2149	7.87659	8.83136	9.15685	11.7419	11.2274	13.0581	11.6399	10.0233
2410016O06Rik	ENSMUSG00000046791	protein_coding	0.518133	0.019795	-0.0531547	0.777295	0.148408	0.433067	2.10741	1.47617	1.47546	1.45713	1.78091	1.90965	1.30867	1.7615	1.29676	1.05005	1.25874	1.62678	1.18476	1.44093	1.09314	1.00202
Rpl22l1	ENSMUSG00000039221	protein_coding	0.457912	0.00438761	-0.322257	0.0264972	-0.180626	0.0121134	68.0466	81.8057	77.7949	69.098	103.475	85.0138	100.482	82.0449	61.3951	59.3933	61.6907	55.8481	67.1571	63.3852	67.4387	72.1331
Psmc3ip	ENSMUSG00000019303	protein_coding	-0.25472	0.321922	0.0992755	0.68523	-0.47157	0.0828809	1.48563	0.976868	1.26931	1.09685	1.43949	1.31925	0.77942	0.969406	1.00979	0.664726	0.939058	1.26493	1.07248	1.70446	1.30802	1.29304
Epn1	ENSMUSG00000035203	protein_coding	0.0746468	0.313442	0.0248612	0.773133	-0.216558	0.0602665	70.3444	73.0128	80.6463	63.4787	68.0186	72.5496	66.6975	75.3051	52.5822	56.3545	55.1226	66.863	66.2567	71.7119	70.1067	60.2467
Wdr46	ENSMUSG00000024312	protein_coding	0.563534	0.00550663	0.0210158	0.896193	0.268545	0.0167193	5.5863	5.30893	7.41976	6.84369	5.82832	6.30057	5.29967	7.36627	4.72536	4.75836	5.19603	5.52999	3.83925	4.67195	4.21974	4.04631
Osgin1	ENSMUSG00000074063	protein_coding	1.27298	0.131973	-0.690882	0.30445	0.266995	0.282284	5.20434	3.55322	3.61174	5.77053	5.04793	14.351	3.49742	6.38626	3.86423	3.16354	3.3993	4.15361	2.15644	4.21393	3.34795	2.39893
Zfp607	ENSMUSG00000020420	protein_coding	0.328527	0.220978	0.432655	0.176469	0.446206	0.048204	0.77538	0.468793	0.432412	0.63708	0.434277	0.338451	0.353259	0.5882	0.39229	0.460094	0.426289	0.5812	0.374143	0.402785	0.307703	0.280461
Plekhm1	ENSMUSG00000034247	protein_coding	0.514733	0.0161144	0.132757	0.38172	0.332659	0.0525194	7.60148	7.29066	5.76417	8.15433	6.70834	5.82343	6.00699	7.73903	5.8006	5.39719	5.38102	6.58336	4.19152	5.65637	4.76585	3.77868
Tfap4	ENSMUSG00000005718	protein_coding	0.519737	0.151336	0.0670923	0.787123	0.272208	0.39351	5.74116	4.60166	4.55043	6.269	6.73581	3.53371	5.78954	4.14157	3.05326	4.26742	3.95242	5.74266	3.88731	4.93277	2.91282	2.35702
Cirbp	ENSMUSG00000045193	protein_coding	0.425495	0.0846155	0.314959	0.103863	0.42594	0.10504	25.7367	24.1942	25.4531	34.1135	24.1726	18.1429	20.4784	25.2282	20.324	21.0801	18.8178	27.8276	18.0976	21.6901	13.5727	12.1794
Rap1gap	ENSMUSG00000041351	protein_coding	0.837079	0.00184475	0.143826	0.597818	0.666568	0.00928104	1.46682	2.85218	3.52956	2.66598	2.44236	2.11166	2.70364	2.25921	1.69698	2.32796	2.23921	2.19185	1.25182	1.73809	1.32723	1.01018
Prkcb	ENSMUSG00000052889	protein_coding	0.882114	0.132799	0.559209	0.229115	1.12713	0.234046	0.192789	0.149585	0.0719875	0.11997	0.0676743	0.0476447	0.11935	0.127967	0.23194	0.0782981	0.0680112	0.0515144	0.0436768	0.0395454	0.0883649	0.0251693
Ptges	ENSMUSG00000050737	protein_coding	0.646443	0.0231581	0.491866	0.0624554	0.824124	0.00417922	1.04808	0.756731	0.641384	0.869607	0.560616	0.598614	0.456588	0.742062	0.627123	0.543899	0.786423	0.709468	0.432677	0.29859	0.450734	0.324339
Rps12	ENSMUSG00000061983	protein_coding	0.0466252	0.703027	0.136521	0.197765	-0.131011	0.460092	175.609	204.458	233.149	194.301	172.46	186.431	187.145	188.571	158.897	125.671	186.696	178.239	158.529	217.885	177.301	157.531
Adrbk1	ENSMUSG00000024858	protein_coding	0.167386	0.1008	0.110545	0.0957695	-0.0362077	0.785465	24.1877	21.5744	21.72	22.8374	21.0072	21.6458	19.2266	21.7779	17.1792	16.5524	17.009	21.9063	19.0275	21.2828	17.6883	16.4945
4921513D11Rik	ENSMUSG00000066944	protein_coding	0.0662353	0.865645	-0.0420975	0.890112	-0.289865	0.442128	0.850253	0.593741	0.507977	0.493829	0.579871	0.739647	0.386004	0.812698	0.428653	0.483444	0.582758	0.472563	0.400665	0.976676	0.554261	0.473617
Syngr2	ENSMUSG00000048277	protein_coding	0.322912	0.00885122	-0.0532158	0.542549	-0.0438791	0.748544	159.629	167.645	190.376	161.896	177.367	168.756	163.639	195.318	120.172	129.494	128.082	169.045	143.42	156.025	137.729	126.506
Mmd	ENSMUSG00000003948	protein_coding	0.249328	0.127086	0.136024	0.471304	0.0720269	0.532714	3.99471	2.86868	2.59448	3.19988	2.94942	2.51218	2.60456	3.45268	2.67809	2.37317	2.80991	2.3256	2.51863	2.76332	2.33742	2.07131
Trp53i13	ENSMUSG00000044328	protein_coding	0.279964	0.0135928	0.244541	0.077345	0.211476	0.0555798	2.46185	2.51119	3.15004	2.37721	2.19237	2.43363	2.12405	2.11307	2.18852	1.9178	2.03216	2.31372	1.71168	1.89368	2.03197	1.66244
Tcte2	ENSMUSG00000038347	protein_coding	1.10382	0.016001	-1.04705	0.00868819	-0.256135	0.522493	0.160436	0.212657	0.169736	0.155302	0.386177	0.237895	0.4635	0.354975	0.134805	0.103168	0.123976	0.200058	0.164774	0.235848	0.196096	0.074473
Rrad	ENSMUSG00000031880	protein_coding	4.50617	0.000735486	-0.276934	0.607997	3.91635	0.00195012	9.99842	12.939	44.1445	22.3072	27.9845	17.3254	25.7606	37.2348	17.5504	27.1795	13.5932	13.6378	1.29062	1.31163	1.65786	0.505944
Cfap70	ENSMUSG00000039543	protein_coding	-0.24151	0.457798	0.113413	0.821033	-0.440917	0.387166	0.0530448	0.195498	0.0891315	0.0770213	0.085121	0.0838988	0.0875696	0.126755	0.145867	0.0538583	0.0320793	0.102052	0.0865257	0.15233	0.140476	0.0738689
Grina	ENSMUSG00000022564	protein_coding	0.686336	0.000744583	0.0227335	0.831369	0.396663	0.000750952	111.051	110.275	132.164	114.699	116.53	105.234	106.183	132.923	90.1869	97.1324	89.7741	99.9377	74.4168	77.3722	66.925	67.6838
Poln	ENSMUSG00000045102	protein_coding	0.199718	0.426768	0.369459	0.423028	0.256809	0.537108	0.320773	0.0982452	0.149721	0.192609	0.160858	0.133514	0.182904	0.112063	0.0677043	0.231413	0.178675	0.135336	0.107096	0.147179	0.163363	0.0955117
Il15	ENSMUSG00000031712	protein_coding	-0.0734891	0.519767	0.261195	0.0889102	-0.124661	0.319241	10.6766	9.19154	12.6543	9.87883	9.19205	7.66074	9.70402	8.82273	7.6698	8.23382	8.31888	9.92416	9.32744	9.64596	10.3616	7.89344
Adgre1	ENSMUSG00000004730	protein_coding	1.81728	0.0202304	1.19948	0.290667	2.70454	0.112409	1.50946	4.70667	0.605777	1.00955	0.69328	1.08774	0.393	1.23604	3.71767	0.931026	0.995332	0.663436	0.153409	0.28937	0.316117	0.208731
Fez2	ENSMUSG00000056121	protein_coding	0.54968	0.0001329	-0.207978	0.063013	0.0295212	0.532271	57.3354	52.8608	51.4496	43.4589	58.3903	57.2606	56.3053	64.9536	40.2215	40.5662	43.788	40.6203	41.4843	42.3017	40.0948	37.9693
Tmem17	ENSMUSG00000049904	protein_coding	0.0629626	0.60651	0.154812	0.253497	-0.0942087	0.366245	2.62754	3.45449	3.51571	3.51241	2.66454	3.26121	2.71107	3.13936	2.6761	2.51963	2.61896	2.74598	2.61922	3.26376	2.46815	2.92216
Sod3	ENSMUSG00000072941	protein_coding	0.232618	0.557472	0.475594	0.250166	0.396283	0.18781	3.00041	1.95981	1.85202	1.43527	1.03173	2.32439	0.998233	1.57701	1.27691	1.34291	2.07374	1.95033	0.954427	1.13042	1.75881	1.20446
Aars	ENSMUSG00000031960	protein_coding	0.443057	0.00455784	0.0046529	0.953735	0.135823	0.250174	18.9384	19.6785	19.4608	21.5345	18.8308	19.3649	18.6703	22.4899	14.3532	15.0976	16.6926	17.991	15.1287	16.51	13.8344	12.899
Arrdc1	ENSMUSG00000026972	protein_coding	0.57357	0.00997854	0.533174	0.00390453	0.794873	0.00583325	4.65072	3.39623	4.00095	3.72637	2.81692	2.68633	2.70977	2.68752	3.71967	3.20358	2.6655	3.11894	2.23123	2.22593	1.59759	1.2699
Gm28048	ENSMUSG00000098650	protein_coding	1.09732	9.19995e-05	0.206494	0.265465	0.992002	0.000566014	5.50132	3.83193	3.59485	5.04866	3.46097	4.07046	3.88733	4.16063	4.18313	3.48682	3.14214	3.67052	1.87329	2.12011	1.3584	1.92976
Tada2b	ENSMUSG00000029196	protein_coding	0.321744	0.018538	0.00600928	0.963823	0.0161092	0.877772	10.421	9.56837	7.39468	10.5451	9.10734	9.87185	8.48472	10.3076	7.66503	7.3931	7.02274	8.47955	7.81318	8.54541	7.36737	6.49512
Cldn1	ENSMUSG00000022512	protein_coding	0.185259	0.41388	0.0996881	0.746312	-0.0265029	0.913173	1.59312	1.0939	0.631725	1.34524	1.21603	0.947705	1.30919	0.879665	0.823846	0.844565	0.824196	1.26578	0.894333	1.27244	0.875965	0.785327
Zfp418	ENSMUSG00000034538	protein_coding	0.427058	0.201786	-0.0797567	0.623106	0.0364025	0.933836	0.503974	0.439913	0.360687	0.522695	0.505455	0.53141	0.381329	0.512936	0.269476	0.341135	0.28785	0.574572	0.258801	0.361818	0.581771	0.233941
Nxn	ENSMUSG00000020844	protein_coding	0.794177	0.000919836	-0.0377643	0.785568	0.44552	0.000331784	24.3516	22.0691	29.6589	24.3767	24.0546	27.733	21.9321	29.4008	19.8049	19.3008	21.2113	20.665	14.8186	16.4956	14.5107	13.6419
Adat1	ENSMUSG00000031949	protein_coding	0.601811	0.0281906	0.0400303	0.8738	0.330953	0.168628	1.07186	1.07994	0.961724	1.72687	1.14806	1.46077	1.06298	1.03612	0.786952	0.929805	1.01742	1.16788	0.631836	1.0246	0.84796	0.597782
Tmem39a	ENSMUSG00000002845	protein_coding	0.374497	0.038156	-0.0262274	0.860587	0.0374282	0.786018	2.50469	3.01486	2.01455	2.86446	2.46719	2.68599	2.42279	3.01335	2.13957	1.97544	2.15263	2.11537	2.22925	2.4427	1.8906	1.60579
Reps2	ENSMUSG00000040855	protein_coding	1.06654	0.000474643	0.485798	0.331996	1.24273	0.0221176	0.463515	0.337164	0.113324	0.217474	0.215836	0.207282	0.16511	0.219763	0.335093	0.156875	0.255843	0.165139	0.105011	0.113188	0.0955475	0.0720402
Kiss1r	ENSMUSG00000035773	protein_coding	0.560568	0.294146	0.392615	0.360086	0.643755	0.230425	0.10131	0.22459	0.202657	0.31522	0.217731	0.185991	0.10453	0.134493	0.248743	0.161643	0.131289	0.139221	0.209848	0.118749	0.0442243	0.062983
Rbfox1	ENSMUSG00000008658	protein_coding	0.56613	0.00368124	-0.114883	0.41414	0.142233	0.417129	88.4895	72.7855	58.1449	87.9449	85.0884	81.4792	82.3702	83.9034	55.5347	61.5288	59.8685	71.1707	60.5324	70.2726	50.1206	43.884
Myo5c	ENSMUSG00000033590	protein_coding	0.400396	0.233448	-0.0630631	0.804813	0.0286144	0.92084	7.13215	7.08875	4.1826	7.53811	8.15549	4.83244	8.07441	6.03836	4.79877	5.067	4.87243	6.20598	5.8964	7.42641	3.67727	3.53279
Prune2	ENSMUSG00000039126	protein_coding	0.977966	0.00183026	0.656134	0.275893	1.32548	0.000255778	13.4164	9.38219	5.03773	23.0371	7.07837	8.88638	7.24046	9.07788	11.2516	9.17558	11.3729	9.27575	3.1763	5.26464	4.73278	3.21623
Gars	ENSMUSG00000029777	protein_coding	0.347061	0.00230538	0.0549676	0.554592	0.0937692	0.247664	29.1926	29.9929	35.8694	34.2652	30.7798	30.6861	29	34.0197	23.7285	26.7493	25.4595	28.5037	24.2069	26.6739	24.0835	22.9043
Ms4a4d	ENSMUSG00000024678	protein_coding	0.908632	0.0293218	0.342737	0.235136	0.943305	0.00658829	5.3856	3.96154	3.41756	4.36184	3.88417	4.60605	2.12282	2.89198	3.88273	2.5805	4.33046	3.03984	1.61769	1.79981	2.06479	1.7117
Ubl7	ENSMUSG00000055720	protein_coding	0.236723	0.016877	0.0905806	0.408407	0.0192847	0.754645	73.7678	70.211	77.6348	58.2686	62.0353	66.5191	62.2961	71.9994	54.0281	56.4299	55.7478	59.8692	57.8164	60.1679	51.9257	53.163
Gsg2	ENSMUSG00000050107	protein_coding	0.152664	0.848039	0.315497	0.718301	0.16031	0.778116	0.0814549	0.126402	0.0152077	0.0337922	0.0653554	0.0161042	0.0168088	0.108135	0.0746641	0.0661632	0.0492606	0.0174122	0.0147631	0.0668331	0.0331866	0.0708951
Mrgpre	ENSMUSG00000048965	protein_coding	0.831974	0.0315875	-0.188089	0.547682	0.3361	0.25341	0.632927	0.625665	0.39768	0.353466	0.708031	0.481286	0.389316	0.71097	0.557847	0.407825	0.306705	0.351254	0.386054	0.212219	0.359529	0.328406
Sostdc1	ENSMUSG00000036169	protein_coding	0.172002	0.72836	-0.851007	0.141864	-0.986683	0.145157	0.0522874	0.0760685	0.170837	0.108459	0.131103	0.284284	0.215798	0.104121	0.0599104	0.159268	0.0263511	0.0838294	0.165842	0.107254	0.106516	0.273054
Rapsn	ENSMUSG00000002104	protein_coding	0.239169	0.0852297	0.150457	0.192341	0.0819554	0.613788	24.4639	24.8603	28.5286	23.2648	22.0898	22.0238	20.5497	26.4401	16.8823	20.0415	19.332	25.4417	20.0285	21.7034	19.0701	16.3839
Cd302	ENSMUSG00000060703	protein_coding	0.215667	0.22907	0.58985	0.0147805	0.498012	0.00641995	9.29753	7.34512	7.35371	6.59223	4.7811	6.14958	3.87212	5.52063	7.2053	5.35512	6.33839	5.81793	4.13617	4.50778	4.85557	4.00196
Fam184a	ENSMUSG00000019856	protein_coding	-0.275757	0.380859	0.834532	0.0838018	0.25141	0.512816	0.19981	0.163193	0.0687193	0.152698	0.105472	0.0935622	0.0868051	0.0418827	0.168693	0.0533881	0.137797	0.112402	0.0857704	0.107857	0.0749806	0.128142
Tmem109	ENSMUSG00000034659	protein_coding	0.241522	0.0427691	0.0979104	0.405139	0.0320984	0.809596	106.935	91.7198	117.973	87.5807	99.984	88.6829	96.0699	92.9497	69.1896	80.9295	83.3036	93.2319	86.3218	89.8705	76.1774	67.0975
Cdh22	ENSMUSG00000053166	protein_coding	0.0552459	0.869615	-0.280396	0.316083	-0.532121	0.177408	0.173119	0.22787	0.173151	0.2565	0.198432	0.268926	0.344486	0.196991	0.18419	0.112998	0.149565	0.224685	0.1905	0.26633	0.352664	0.161439
9830147E19Rik	ENSMUSG00000074158	protein_coding	0.947435	0.00706264	0.00521927	0.979402	0.645701	0.0486392	0.650693	0.408876	0.444874	0.503772	0.523922	0.398624	0.482257	0.596159	0.430533	0.288462	0.434157	0.470183	0.315596	0.347779	0.2147	0.159532
Gm6712	ENSMUSG00000072761	lincRNA	0.167793	0.604837	0.401281	0.376323	0.262248	0.414876	2.62027	2.54134	0.791363	2.63767	1.46857	0.990384	1.59033	2.45542	1.50114	1.56497	1.24285	2.63587	1.53645	1.18561	1.72693	1.34152
Gm26590	ENSMUSG00000097533	lincRNA	0.259453	0.245098	-0.892939	0.130804	-0.94022	0.00206493	0.0358478	0.243375	0.0669281	0.0743588	0.143813	0.177184	0.221924	0.237947	0.082148	0.0727951	0.108396	0.0766303	0.129943	0.18383	0.182565	0.156003
Mia3	ENSMUSG00000056050	protein_coding	0.510051	0.00866188	-0.121739	0.286076	0.0816429	0.555478	29.1237	28.2263	23.2908	30.5699	29.0539	28.3405	29.2927	34.3153	21.4375	21.829	22.9402	23.7078	23.0593	25.6208	19.1939	17.0936
Rorb	ENSMUSG00000036192	protein_coding	1.41336	0.0432992	-0.604599	0.139055	0.502167	0.59283	0.0165322	0.0160342	0.0115746	0.0171463	0.0248712	0.012257	0.0341154	0.0219472	0.0284136	0.00839	0.00833	0.00442	0.0187271	0.00424	0.00842	0.0036
Gm21994	ENSMUSG00000074735	protein_coding	1.57726	0.0245138	-0.347087	0.540847	0.923677	0.215794	0.55488	0.224236	0.172661	0.815281	0.602887	0.27426	0.572519	0.798013	0.317888	0.328644	0.13982	0.642494	0.335226	0.142273	0.235491	0.0402455
Dzank1	ENSMUSG00000037259	protein_coding	1.30858	0.00174754	-0.378346	0.220506	0.623773	0.0553877	0.1496	0.161215	0.0931015	0.224116	0.211167	0.153363	0.194374	0.257445	0.0952279	0.146269	0.100524	0.165819	0.0702953	0.102288	0.0846536	0.0723367
Acbd4	ENSMUSG00000056938	protein_coding	0.43075	0.0194867	-0.0454991	0.640726	0.0789345	0.610408	7.85561	8.1783	8.93375	8.03426	9.92653	8.10454	7.75152	8.27671	5.89343	6.441	6.44117	7.91318	7.24597	7.11367	5.5089	5.39923
Gm28869	ENSMUSG00000101556	processed_transcript	1.29916	0.116877	0.0536685	0.918422	1.04684	0.00665624	0.846689	0.437964	1.00116	0.761055	1.13224	0.446391	0.232961	1.12402	0.776101	0.573116	0.512043	0.60331	0.25576	0.231567	0.459948	0.245642
Clec2d	ENSMUSG00000030157	protein_coding	0.489759	0.0388531	0.173449	0.301233	0.357251	0.057608	74.8368	60.101	74.2289	84.5056	80.0529	65.585	56.1498	58.6174	57.9864	60.5424	52.2269	66.7976	50	57.8266	39.9772	37.6423
Zfp235	ENSMUSG00000047603	protein_coding	0.25343	0.122683	0.163273	0.386845	0.110783	0.489729	1.40185	1.59404	1.11911	1.87506	1.39627	1.29977	1.17708	1.47598	1.07451	1.26629	1.13038	1.37434	1.07763	1.41793	1.02412	0.967677
Dgkg	ENSMUSG00000022861	protein_coding	0.18044	0.341238	-0.28811	0.395583	-0.413262	0.241181	0.131262	0.135265	0.0689251	0.204207	0.148104	0.210856	0.169293	0.130692	0.0375997	0.124945	0.107496	0.166602	0.156124	0.12621	0.142054	0.157087
Dtnbp1	ENSMUSG00000057531	protein_coding	0.0255825	0.761708	0.221528	0.0786992	-0.0584432	0.200535	47.5621	48.2594	57.4052	46.3036	43.7439	45.5921	36.3275	45.4649	39.201	41.6714	38.981	41.5928	41.2666	44.6977	40.7901	41.3663
Lysmd1	ENSMUSG00000053769	protein_coding	0.533652	0.00681713	0.0912106	0.475662	0.31993	0.0472722	7.68697	6.62085	6.05125	7.41722	6.5397	5.46286	7.49728	6.57472	5.2583	5.31973	5.22312	6.6832	4.36676	5.0598	4.79127	3.79458
Dusp8	ENSMUSG00000037887	protein_coding	0.291797	0.0316992	-0.218196	0.044261	-0.231261	0.145034	9.24953	9.66377	7.89738	7.37032	10.0026	9.83113	10.1449	9.78338	7.23766	7.24396	7.20061	5.98795	9.43831	8.88873	7.59248	6.56142
Brca1	ENSMUSG00000017146	protein_coding	0.313171	0.454634	0.13773	0.744174	0.146107	0.73302	0.048283	0.0468285	0.0200322	0.0612046	0.0591859	0.0212131	0.0442825	0.0356098	0.0491752	0.0490235	0.0216293	0.0229361	0.0243081	0.027511	0.049179	0.0280157
Ppia	ENSMUSG00000071866	protein_coding	0.268254	0.0319314	0.172533	0.229437	0.136242	0.211545	63.1074	61.9531	71.6531	51.9173	55.8066	57.2885	45.8729	61.6379	58.7912	51.7928	45.904	44.8278	44.417	45.9732	46.3082	46.476
Siva1	ENSMUSG00000064326	protein_coding	-0.106729	0.232004	0.254637	0.0599498	-0.156634	0.0190063	20.7814	21.6316	26.1757	21.8569	20.4315	19.6173	15.9456	19.8169	17.5733	17.7122	18.1141	19.8342	20.1586	19.5126	20.5112	21.45
Herc3	ENSMUSG00000029804	protein_coding	0.291552	0.0987131	0.220715	0.3387	0.207785	0.204544	20.2837	18.3119	10.6456	19.8867	16.0437	12.8676	14.8411	15.569	12.881	13.2347	14.9149	14.9445	14.567	13.7868	9.94225	10.1708
Psma7	ENSMUSG00000027566	protein_coding	0.418183	0.0335259	0.116448	0.540909	0.230327	0.0181705	48.1619	47.7806	66.966	64.4478	51.5017	48.1696	44.9112	65.1437	46.0658	45.0575	44.053	48.9443	40.8496	43.4351	35.107	37.5604
Ehhadh	ENSMUSG00000022853	protein_coding	0.36646	0.0959054	-0.00729207	0.963497	0.0549044	0.741008	5.55156	4.67819	3.9222	5.15998	5.29404	3.73359	5.22723	5.15493	4.01468	3.7732	3.66924	4.18275	3.71132	4.91593	3.35259	3.07602
Agbl5	ENSMUSG00000029165	protein_coding	0.38812	0.0855063	-0.0701159	0.760556	0.0137466	0.923136	0.908673	0.598025	0.545303	0.780868	0.865776	0.635196	0.602716	0.870261	0.632125	0.533795	0.614948	0.513356	0.617588	0.645707	0.568544	0.440629
Rnpc3	ENSMUSG00000027981	protein_coding	0.778457	0.00664569	0.315127	0.358625	0.789488	0.00606148	4.14465	4.0064	2.14732	5.95357	3.57487	3.20943	2.72977	3.54892	3.83869	3.03693	2.97997	3.30767	2.03446	2.60717	1.59716	1.3768
Vcan	ENSMUSG00000021614	protein_coding	0.96368	0.102268	0.14648	0.759573	0.806081	0.0233626	0.550775	0.589444	0.200932	0.354559	0.358738	0.638335	0.215556	0.319365	0.398954	0.2539	0.392429	0.328174	0.206532	0.188294	0.280498	0.110201
Mamdc2	ENSMUSG00000033207	protein_coding	0.2948	0.375689	0.019653	0.94899	0.0106799	0.974926	0.987414	1.02417	0.47368	0.881858	0.784	0.650731	0.721652	1.16519	0.565684	0.584825	0.580561	0.996744	0.434976	0.801726	0.921928	0.549066
Hgf	ENSMUSG00000028864	protein_coding	1.65748	0.00155156	1.19913	0.362009	2.55284	0.0484593	0.0445927	0.210069	0.0118936	0.0462492	0.0383347	0.0377842	0.0262916	0.0338279	0.116786	0.0323404	0.0770511	0.0272354	0.0115459	0.0196007	0.00649	0.00555
Cdkal1	ENSMUSG00000006191	protein_coding	0.628898	0.00418459	-0.0454422	0.663784	0.279991	0.0489235	2.51439	2.4213	2.75787	2.3778	2.71907	2.1709	2.89693	2.60674	2.08593	1.88112	2.1486	2.04521	1.62061	2.06157	1.61022	1.42886
Manf	ENSMUSG00000032575	protein_coding	0.175247	0.281501	0.168212	0.496751	0.0400933	0.624974	5.50787	8.70586	6.98483	4.9041	5.95399	6.12532	4.35604	6.79457	4.8671	5.22303	5.34206	5.72035	4.75586	5.72889	5.22637	4.86167
Nans	ENSMUSG00000028334	protein_coding	0.391288	0.00597436	0.151028	0.253642	0.239117	0.00711965	4.57676	4.89441	6.02617	4.6535	4.30959	4.18844	4.51604	5.13396	4.01888	4.02804	4.1296	4.1548	3.87585	3.43338	3.37923	3.14848
C1qc	ENSMUSG00000036896	protein_coding	1.27128	0.0280096	1.03703	0.13786	2.00544	0.106224	9.62492	17.1065	5.28914	6.04848	5.20702	6.06966	1.95682	5.31871	16.7595	5.24732	5.28074	3.57271	1.33196	2.30982	2.26979	1.77447
Crim1	ENSMUSG00000024074	protein_coding	0.568439	0.00325784	-0.403065	0.140737	-0.136945	0.349482	16.1424	11.5977	6.03046	11.9032	14.5203	16.833	13.8665	15.1752	9.4054	8.79974	8.55855	10.2754	9.23103	12.2016	10.7876	8.50694
Ppp1r3b	ENSMUSG00000046794	protein_coding	0.55262	0.0168932	-0.422344	0.102014	-0.17202	0.609755	0.185026	0.21112	0.101601	0.180611	0.229233	0.268978	0.179678	0.231181	0.224472	0.121559	0.0877617	0.11633	0.167673	0.178603	0.121945	0.151567
Shisa2	ENSMUSG00000044461	protein_coding	0.519756	0.0014653	-0.33891	0.0389682	-0.12141	0.142262	43.5353	32.8188	35.8016	31.0027	52.0601	41.7553	43.7024	43.5492	25.4417	30.0847	30.8485	29.7243	31.0208	29.6575	33.9323	31.6818
Akt1	ENSMUSG00000001729	protein_coding	0.578897	0.00329062	0.0070428	0.943732	0.28392	0.0218639	26.0836	29.014	29.6778	28.2227	27.6952	28.976	23.7893	31.9875	21.426	22.582	22.2034	25.4433	16.7941	21.2296	19.6499	17.6076
Tmcc2	ENSMUSG00000042066	protein_coding	0.329817	0.00211489	-0.132359	0.262951	-0.104519	0.0762384	14.8464	12.7455	11.4342	11.0604	13.1961	13.4678	13.1276	15.1075	10.3945	10.3052	9.50052	10.4269	10.9833	11.3169	11.2718	10.1078
Enpp5	ENSMUSG00000023960	protein_coding	0.281548	0.0661396	0.120683	0.316268	0.100516	0.457691	7.30294	6.36094	5.38348	6.61644	6.46437	5.23511	5.95029	5.95458	4.80464	5.00389	5.27133	5.74088	4.93576	5.93401	4.30951	4.24019
Arfgap3	ENSMUSG00000054277	protein_coding	0.748703	0.00467815	0.413605	0.0245099	0.860618	5.43162e-05	4.91349	5.90173	5.01116	6.18412	3.91077	4.44232	3.31965	4.85153	4.58801	4.36746	4.5471	4.35459	2.40856	2.99492	2.31533	2.11543
Fam63a	ENSMUSG00000038712	protein_coding	0.465794	0.0101559	0.245688	0.0604126	0.410079	0.0113004	9.53405	8.4356	9.40298	10.991	8.89379	7.23851	7.67954	8.54456	7.44782	7.47792	7.66631	8.53861	6.69992	6.57216	5.39339	4.76291
Csrp2bp	ENSMUSG00000027425	protein_coding	0.209342	0.080426	0.0431694	0.359066	-0.0486927	0.731985	8.53399	9.00445	7.9756	9.04297	8.21709	8.48432	8.44341	8.39346	6.7755	7.02289	6.15668	8.09053	7.16859	8.6227	7.21387	6.00317
Tmem248	ENSMUSG00000053094	protein_coding	0.303126	0.0293788	0.00884472	0.900872	0.0109493	0.933221	18.3626	19.7979	17.267	18.975	18.012	18.0746	17.3511	20.5101	14.0307	14.0941	14.7592	17.5069	16.0008	17.3162	13.7166	12.9007
Rpl36	ENSMUSG00000057863	protein_coding	0.132996	0.127851	0.103536	0.492555	-0.0644526	0.273794	498.682	579.27	725.202	543.178	559.469	528.361	485.89	610.124	444.28	489.992	454.555	515.686	502.535	480.659	516.015	492.318
Saraf	ENSMUSG00000031532	protein_coding	0.358501	0.00373845	0.0746653	0.358647	0.132197	0.210637	169.307	145.507	156.63	139.481	147.127	149.404	132.884	150.696	111.069	120.352	128.596	135.875	117.455	126.768	106.404	101.844
Rxra	ENSMUSG00000015846	protein_coding	0.26104	0.0496812	-0.235544	0.12945	-0.275416	0.127407	43.3723	40.9033	28.3143	37.0037	42.5246	44.1759	40.4013	49.0224	26.2834	28.9413	27.7588	38.4476	38.3323	42.0334	35.7003	30.9072
Zfp395	ENSMUSG00000034522	protein_coding	0.421567	0.0209453	0.0398249	0.779531	0.160761	0.417279	6.88451	5.86872	4.65836	6.55645	5.92765	5.07209	6.06466	6.25106	4.04332	4.76997	4.56061	6.08568	5.04207	4.84046	4.25588	3.26922
Aldh5a1	ENSMUSG00000035936	protein_coding	0.329251	0.081767	0.22814	0.183116	0.256802	0.118203	5.47191	5.29922	3.85185	5.86855	4.77252	3.81448	4.74252	4.16481	3.87326	4.19774	4.34689	4.21961	3.26173	4.39821	3.58353	2.68113
AI662270	ENSMUSG00000087107	lincRNA	1.38774	0.000121131	0.798031	0.208051	1.88523	0.0958011	0.860829	1.31198	0.430493	0.350745	0.431679	0.455872	0.444097	0.367324	1.23291	0.561877	0.340865	0.262879	0.111442	0.22072	0.156572	0.16055
Ppil1	ENSMUSG00000024007	protein_coding	0.292712	0.212872	0.191824	0.196927	0.184139	0.367505	5.12168	4.47476	5.67015	5.11438	5.17918	3.724	4.97877	3.96154	4.38915	4.57706	3.64774	3.93599	3.52894	4.92728	3.38441	2.7262
Chtf8	ENSMUSG00000046691	protein_coding	0.411932	0.0190769	0.122316	0.306692	0.234142	0.104815	9.75564	8.33571	9.61365	10.6185	9.02818	10.1655	8.02772	7.9868	6.73784	7.5629	8.26764	8.55764	6.12153	7.4075	7.35653	5.5775
Plbd2	ENSMUSG00000029598	protein_coding	0.578044	0.000654413	0.12719	0.151948	0.405204	0.000363643	12.295	11.3143	11.2192	10.7722	10.3684	10.3289	9.33241	11.7229	9.78514	8.86063	8.86571	9.527	6.46703	7.36877	7.2899	6.84314
Grwd1	ENSMUSG00000053801	protein_coding	0.30323	0.00364747	4.91537e-05	0.999479	0.00348203	0.967467	9.08581	9.44316	11.0196	9.49562	9.11251	9.9924	10.1898	9.74816	7.48166	7.52641	7.89311	8.81705	8.04416	8.05542	8.54438	6.99782
Efcab5	ENSMUSG00000050944	protein_coding	-0.120916	0.796224	0.035633	0.944019	-0.384648	0.377688	0.0975124	0.0945749	0.057927	0.137911	0.160035	0.0262895	0.109759	0.0823784	0.0609429	0.0450036	0.142961	0.0663243	0.128534	0.118194	0.0722342	0.0925865
Rasl10b	ENSMUSG00000020684	protein_coding	0.714128	0.117022	-0.522386	0.131761	-0.107521	0.835958	0.19407	0.354303	0.223792	0.213119	0.412179	0.462686	0.28269	0.257636	0.170042	0.324546	0.184103	0.122016	0.186214	0.327832	0.279066	0.0695515
Best1	ENSMUSG00000037418	protein_coding	0.262508	0.394976	-0.0670662	0.861944	-0.103717	0.658777	0.276538	0.103157	0.238291	0.154436	0.234681	0.273368	0.13169	0.169438	0.121867	0.151189	0.150086	0.204626	0.13494	0.21817	0.173335	0.148115
Smarcb1	ENSMUSG00000000902	protein_coding	0.362872	0.0411867	0.32193	0.0510724	0.385724	0.00701929	2.48227	2.46348	2.95309	3.19115	2.10165	2.03153	2.10255	2.63625	2.25548	2.33278	2.22267	2.2027	1.86758	1.94787	1.71692	1.36662
Lsm10	ENSMUSG00000050188	protein_coding	0.426395	0.0253201	0.0260755	0.906434	0.15357	0.286761	5.48555	6.07362	9.47118	7.19976	5.45298	7.72611	6.81195	7.73342	5.00598	5.12607	6.01836	6.79705	5.41099	5.77543	4.79622	4.64765
Rbm15	ENSMUSG00000048109	protein_coding	0.46212	0.0449881	0.120821	0.424751	0.284434	0.145702	2.94082	2.49442	2.38119	3.15938	2.34688	2.34444	2.33826	3.06448	2.58453	2.18325	2.06109	2.09548	1.81488	2.17292	2.08282	1.25685
Simc1	ENSMUSG00000043183	protein_coding	0.38814	0.122727	-0.0779205	0.685303	0.0118783	0.952825	1.36325	1.064	0.896088	1.07924	1.47242	1.05258	1.11528	1.00662	0.850315	0.95826	0.788661	0.982879	0.96492	1.14997	0.796976	0.638893
Ctsd	ENSMUSG00000007891	protein_coding	0.518257	0.0035647	-0.0325918	0.774982	0.18749	0.0244504	401.876	454.597	455.259	375.132	419.607	439.164	372.162	494.473	335.99	327.129	352.641	356.134	313.265	329.695	281.577	280.167
Camk2b	ENSMUSG00000057897	protein_coding	0.746075	0.000899459	-0.17329	0.0818569	0.275033	0.0605416	42.4164	38.3264	35.1844	37.8836	43.2807	39.5548	42.3413	48.2644	30.3615	30.5671	30.7082	33.4912	26.3363	31.2779	25.4265	20.3691
Zbtb48	ENSMUSG00000028952	protein_coding	0.423391	0.0898517	0.200077	0.0255656	0.325802	0.256537	1.55979	1.37401	1.57629	1.5732	1.29168	1.45703	1.25501	1.2918	1.01657	1.08971	1.29811	1.54479	0.959624	1.32089	1.10774	0.560468
[truncated: 12,770 more rows]

## Sheet: TMT
Protein Group#	Protein Accession #	Protein Description	GN	PSM#	Total Peptide#	6 WT VS KO	24 WT VS KO	24 WT VS 6 WT	6KO-1	6KO-2	6KO-3	6KO-4	6WT-1	6WT-2	6WT-3	6WT-4	24KO-1	24KO-2	24KO-3	24KO-4	24WT-1	24WT-2	24WT-3	24WT-4
[truncated: 4,375 more rows]
