# Supplementary material for: Antagonistic control of myofiber size and muscle protein quality control by the ubiquitin ligase UBR4 during aging
Source: Nat Commun. 2021 Mar 3;12:1418. doi: 10.1038/s41467-021-21738-8 (PMC7930053; doi:10.1038/s41467-021-21738-8)
Supplement: Supplementary file 3 — Supplementary Data 2 [file 41467_2021_21738_MOESM3_ESM.xlsx]

## Sheet: Screening Ratios
line	Gene	muscle size ranking	Mef2 size ratio	HTT-GFP ratio	F3 lifespan ratio	control n	RNAi n
BL33900	Hrs	1	1.18381	0.872572	0.777989	144	157
V109047	SkpC	2	1.18083	0.759108	1.01143	29	38
BL25889	inc	3	1.18038	1.02689	0.962632	119	140
BL57151	Ube3a	4	1.17598	1.07863	0.88119	211	161
BL50609	sip3	5	1.1753	0.949395	0.878153	96	99
BL34988	Cul2	6	1.17089	0.893254	0.978989	149	179			The Mef2-Gal4 larval size ratio was calculated as the average larval size from images of n=10 larvae relative to controls.
BL39022	Usp8	7	1.1628	1.01412	0.645658	99	77
V50178	sina	8	1.16212	0.939028	0.984185	32	35
BL28972	Aos1	9	1.14834	1.01281	1.08294	165	116			For the HTT-GFP ratio (the amount of HTT-GFP fluorescence relative to the matched isgenic control),
BL32933	CG11700	10	1.14244	1.00362	0.891516	94	53			it was calculated from images of 5 flies for each genotype.
BL35016	stam	11	1.14166	1.28506	0.75522	158	128
BL58346	inc	12	1.14014	1.08465	0.866011	84	98
V103814	Su(dx)	13	1.1364	0.920631	0.939402	32	36
V105711	CG9855	14	1.13133	1.02	1.07606	47	49
BL27487	Stam	15	1.12974	0.895046	0.78676	125	142
HMJ21049	Usp8	16	1.12	1	0.68	99	77
BL32945	Ubr4	17	1.11917	1.71216	0.79469	160	145
V108386	UbcE2H	18	1.11698	0.919975	0.982178	29	35
V110298	CG17991	19	1.11682	0.873907	1.07675	30	38
BL34086	Hrs	20	1.11521	1.28587	0.684147	86	87
BL40859	ATG10	21	1.11247	1.0504	0.980317	65	27
V104176	Plzf	22	1.11202	0.976835	0.882241	40	33
BL53308	Pex12	23	1.1056	1.08118	0.910187	60	28
BL33050	Fancl	24	1.10386	1.06608	0.950642	156	203
V31933	CG12402	25	1.10301	0.779992	1.01917	42	44
V108296	Ubr4	26	1.10121	1.20374	1.00808	49	54
V47256	Aos1	27	1.09777	0.825985	1.05447	61	79
V32164	Vhl	28	1.09669	1.13007	0.979804	33	47
V109495	CG32676	29	1.08788	1.09396	0.859528	42	38
BL33931	Traf6	30	1.08742	0.809855	0.976543	143	149
BL42502	Br140	31	1.08572	0.930888	0.953867	79	37
V106635	CG2701	32	1.08537	1.00658	0.825406	37	31
BL31359	CG12402	33	1.08472	0.864264	0.888112	167	160
BL62186	Tusp	34	1.08444	1.17862	0.873503	95	96
V47637	park	35	1.08361	1.11	0.988945	17	42
V110472	Cnot4	36	1.0834	1.29451	0.805564	30	37
BL31373	CG11658	37	1.08253	0.970785	0.901858	144	97
BL28775	Cnot4	38	1.08222	1.14159	0.669536	157	123
V52556	par-1	39	1.08055	0.976774	0.895877	44	45
V110397	Tusp	40	1.07666	0.806396	0.893669	18	31
BL31259	park	41	1.07023	0.897443	1.00717	141	133
BL35785	mcherry	42	1.06802	0.988237	0.864441	129	167
BL57801	Keap1	43	1.06655	0.909572	0.83475	66	60
V107052	Keap1	44	1.06528	1.16518	0.998759	42	36
V101229	CG3356	45	1.06406	1.01515	1.06939	42	48
BL31061	CG5003	46	1.06391	0.873443	0.852859	131	174
V107060	sip3	47	1.06277	0.99	1.02858	32	33
BL27081	Br140	48	1.061	0.922064	0.902588	87	148
V100130	Ube3a	49	1.06094	0.872838	1.0759	31	38
V28445	Nedd8	50	1.05995	1.24442	1.00797	40	30
BL28026	Hrs	51	1.05977	1.00857	0.824353	118	136
V106363	Ubc84D	52	1.05708	1.41524	1.04897	25	47
BL38982	Usp8	53	1.05678	1.06775	0.872418	87	90
BL56034	Br140	54	1.05281	0.969443	0.877436	186	217
V110324	Usp7	55	1.05222	1.0291	0.761669	40	55
V100691	sina	56	1.04945	0.892782	1.07451	34	41
V109698	CG33552	57	1.04801	0.861001	0.950042	38	69
V16125	Traf6	58	1.04766	0.838869	1	51	55
V108816	inc	59	1.04382	0.965319	1.01475	48	42
V47664	CG7288	60	1.04332	0.989434	0.907725	32	28
BL51399	Pomp	61	1.04126	1.02444	0.876516	173	171
V104207	CG3473	62	1.03909	0.97	0.888426	41	34
V30033GD	white	63	1.0376	0.893022	1.01	89	76
V105826	CG9941	64	1.03738	1.08199	1.04829	51	58
BL30494	Cul2	65	1.03682	0.738067	0.965539	87	65
BL31237	CG6412	66	1.03179	0.936063	0.918561	174	172
BL33406	scny	67	1.03027	0.819289	0.977778	83	91
BL56863	mEFTs	68	1.02838	0.98063	0.99284	125	92
V47257	Aos1	69	1.02748	1.15768	1.02971	34	38
BL40865	Scny	70	1.02444	0.84	0.863636	56	52
V105407	dbo	71	1.02331	1.06	0.931635	40	46
BL51408	CG5003	72	1.01891	1.04228	0.917716	64	33
BL57541	Plzf	73	1.01847	1.17676	0.913376	86	96
BL38333	park	74	1.01725	1.17876	1.01698	135	89
BL55155	Cdc27	75	1.01537	1.10746	0.922395	76	84
BL40842	sina	76	1.01427	1.00548	0.927219	76	25
BL54018	Ndfip	77	1.0133	0.993969	0.954887	83	92
V106317	ATG10	78	1.0125	1.13	1.02253	47	51
BL50555	mEFTs	79	1.01228	1.0256	0.912987	126	133
V30033GD	white	80	1.01192	0.942189	1.01	49	56
HMS17	white	81	1.00994	0.920417	0.852497	175	185
HMS17	white	82	1.00994	0.929404	0.905738	159	164
HMS17	white	83	1.00994	0.901275	0.905738	129	167
HMS17	white	84	1.00994	0.975861	0.852497	137	121
V104478	CG7220	85	1.00801	1.05192	1.04384	36	33
BL53347	Sh	86	1.00563	1.14523	0.879515	66	64
V35219	UbcE2M	87	1.004	0.985431	0.85	59	31
V100628	Pomp	88	1.00356	1.40001	0.804497	39	38
BL27709	Sep1	89	1.00175	1.05131	0.976777	148	93
BL33623	white	90	1.00006	0.890113	0.894405	117	89
V106068	yellow	91	0.998783	1.02914	1.02988	23	30
V106068	yellow	92	0.998783	1.08	1.02988	88	64
BL34017	STUB1	93	0.99575	0.9034	0.91068	151	169
V36028	CG8786	94	0.9951	1.09175	0.791214	37	41
V100023	CG5961	95	0.993902	0.863074	0.913043	43	44
BL61970	CG33552	96	0.993374	1.00965	0.977518	85	65
V26012	eff	97	0.986105	1.11293	0.553804	63	40
BL57173	inc	98	0.985732	0.960542	0.738402	177	194
V106315	Roc1a	99	0.985574	1.15109	0.898569	35	30
BL28019	Bre1	100	0.985141	1.02723	0.854609	127	86
BL43298	CG11658	101	0.983212	0.862221	0.973984	85	91
V102835	CG12402	102	0.979039	0.981635	0.905856	24	44
BL37509	park	103	0.971795	1.06324	1.03218	60	30
BL42513	Cnot4	104	0.971264	0.89568	0.468711	42	41
V101311	Br140	105	0.968705	1.00592	1.01087	42	40
BL61344	sip3	106	0.965936	0.94055	0.959899	81	101
V104363	park	107	0.963036	1.41815	1.01579	42	39
V100761	UbcE2M	108	0.961698	0.968112	0.855185	34	37
BL29520	Cul1	109	0.957501	0.642806	0.836889	140	92
V105980	smt3	110	0.949583	1.18996	0.842105	24	25
BL31603	luc	111	0.94901	1.09213	0.969395	129	150
V103746	CG9246	112	0.945532	0.877186	0.838079	40	48
BL51410	UbcE2H	113	0.938923	0.960048	0.735394	145	145
BL27558	scny	114	0.938598	0.858978	1.07329	111	75
BL29416	ari-1	115	0.938209	0.862788	0.904344	157	126
BL63718	CG12402	116	0.936823	1.13265	0.996217	82	94
V19298	Cul2	117	0.930938	0.844744	0.864826	50	31
V41792	CG32113	118	0.930849	0.988531	0.952815	17	24
V36017	Naca	119	0.915461	1.07037	0.904787	33	43
V19291	tn	120	0.904045	0.96575	0.743632	52	47
V44284	bon	121	0.893649	0.833926	0.785676	31	80
BL34065	o t u	122	0.881285	0.913609	0.706553	137	162
V26011	eff	123	0.869913	1.07	0.432079	41	51
V19297	Cul2	124	0.848734	0.80185	0.930503	19	40
V108573	Rpn8	125	0.847087	0.511689	0.656042	28	26
BL50727	Vhl	126	0.833676	0.963903	0.978261	146	154
BL50614	Cul4	127	0.830847	1.24088	0.475762	162	136
BL28974	SkpA	128	0.819799	0.564382	0.455597	124	152
BL55632	CG7288	129	0.815134	0.93737	0.936376	56	48
V19290	tn	130	0.811374	1.29	0.743109	58	43
V109114	Naca	131	0.786554	0.79741	0.797419	29	43
V103791	mEFTs	132	0.786554	1.05	0.573316	66	69
V32399	Roc1a	133	0.751773	1.18999	0.706472	44	27
BL25957	Uba1	134	0.74355	0.663843	0.422612	116	155
V100570	Ubc10	135	0.742782	0.601413	0.833867	71	73
V105101	Cul2	136	0.723468	0.878224	0.973996	53	56
BL32352	hyd	137	0.720899	0.706835	0.436303	99	77
BL40877	Scny	138	0.691955	0.973873	0.905693	127	156
BL62365	CG17991	139	0.667562	0.574295	0.333571	59	54
BL38320	CG32113	140	0.65678	1.05896	0.791656	100	87
V44829	Cul4	141	0.641545	1.49677	0.926713	29	28
BL34359	ATG3	142	0.636526	1.17107	0.856226	155	185
V22147	Prp19	143	0.584876	1.06356	0.944009	10	33
BL76066	Uba1	144	0.333813	0.85516	0.384243	105	154
BL50590	inc	145	0.179028	1.18082	0.800963	117	133
