# Supplementary material for: Antagonistic control of myofiber size and muscle protein quality control by the ubiquitin ligase UBR4 during aging
Source: Nat Commun. 2021 Mar 3;12:1418. doi: 10.1038/s41467-021-21738-8 (PMC7930053; doi:10.1038/s41467-021-21738-8)
Supplement: Supplementary file 4 — Supplementary Data 3 [file 41467_2021_21738_MOESM4_ESM.xlsx]

## Sheet: Sheet1
Drosophila Stocks
Drosophila: Mhc(F3.580)-GAL4 BDSC 38464		BDSC 38464
Drosophila: GMR-GAL4 Dr. Sheng Zhang, UTHealth N/A		from Dr. Sheng Zhang, UTHealth
Drosophila: UAS-UBR4 RNAi BDSC 32945		BDSC 32945
Drosophila: UAS-UBE2B RNAi BDSC 42631		BDSC 42631
Drosophila: UAS-HAT1 RNAi BDSC 34730		BDSC 34730
Drosophila: UAS-Htt72Q-GFP Gift from Dr. Jie Shen, University of Texas		from Dr. Sheng Zhang, UTHealth
Drosophila:UAS-UBR4 (poe) BDSC 19984
All other stocks are listed in supplementary figure S2
