# Supplementary material for: Antagonistic control of myofiber size and muscle protein quality control by the ubiquitin ligase UBR4 during aging
Source: Nat Commun. 2021 Mar 3;12:1418. doi: 10.1038/s41467-021-21738-8 (PMC7930053; doi:10.1038/s41467-021-21738-8)
Supplement: Supplementary file 5 — Supplementary Data 4 [file 41467_2021_21738_MOESM5_ESM.xlsx]

## Sheet: qRT-PCR oligos
qRT-PCR oligos
Gene	Forward sequence	Reverse Sequence	Species
Hrs	GGCACCTCCAGTTACCGAAA	TAATCAGTTCCGCCGTAGCC	Drosophila melanogaster
Stam	TTCACGGGATTTCGAGACGG	GCACTTGGCGCATTTCAGT	Drosophila melanogaster
Usp8	TGTCAGCTGAACCAGTGCAT	ACGAGCCAGAGTTACTGGGA	Drosophila melanogaster
poe/Ubr4	TCGGACCTGTCCTCGGTTAT	CGCCAGGATTTGTTCAGTGC	Drosophila melanogaster
AlphaTub84B	GTTTGTCAAGCCTCATAGCCG	GGAAGTGTTTCACACGCGAC	Drosophila melanogaster
Ubr4	TGAGTGAGGACAAGGGCAAC	GGGTTGGAATCGAACGAAGGT	Mus musculus
Ppia	GGCCGATGACGAGCCC	TGTCTTTGGAACTTTGTCTGCAA	Mus musculus
Hprt	GATTAGCGATGATGAACCAGGTT	TCCAAATCCTCGGCATAATGAT	Mus musculus
Gapdh	CCAGAACATCATCCCTGCATCC	ATACTTGGCAGGTTTCTCCAGG	Mus musculus
