# Supplementary material for: Antagonistic control of myofiber size and muscle protein quality control by the ubiquitin ligase UBR4 during aging
Source: Nat Commun. 2021 Mar 3;12:1418. doi: 10.1038/s41467-021-21738-8 (PMC7930053; doi:10.1038/s41467-021-21738-8)
Supplement: Supplementary file 6 — Supplementary Data 5 [file 41467_2021_21738_MOESM6_ESM.xlsx]

## Sheet: TMT
Protein Group#	Protein Accession #	Protein Description	GN	PSM#	Total Peptide#	Unique Peptide#	Control1	Control2	Control3	UBR4-1	UBR4-2	UBR4-3	HGS-1	HGS-2	HGS-3	STAM-1	STAM-2	STAM-3	USP8-1	USP8-2	USP8-3
SJPG0107675.001	tr|Q9VKU4|Q9VKU4_DROME	IP09348p OS=Drosophila melanogaster OX=7227 GN=Dmel\CG13144 PE=2 SV=1	CG13144	9	5	5	72986.5	83562.5	69009	47886	46704.2	49404.4	40587.2	50689.9	47848.4	53321.6	50308.6	50653.9	36252.1	39495.4	41283.8
SJPG0103019.001	tr|Q59DP3|Q59DP3_DROME	Uncharacterized protein, isoform C OS=Drosophila melanogaster OX=7227 GN=CG17467 PE=4 SV=1	CG17467	29	19	1	112503	112273	111155	74929.6	72855.4	75221.9	69852.8	79167.6	76133.8	79174.9	73858.5	80759	57486.6	52667.8	53771.3
SJPG0103296.001	tr|B5RJP1|B5RJP1_DROME	FI07910p OS=Drosophila melanogaster OX=7227 GN=CG2022-RA PE=2 SV=1	CG2022-RA	4	1	0	91426.2	96987.4	96219	29702.5	29450.1	32101.4	29261	30161.7	32115.3	37158.8	37838.8	37213.1	60091	58477.3	61083.6
SJPG0106725.001	sp|Q9VLZ7|C4D21_DROME	Probable cytochrome P450 4d21 OS=Drosophila melanogaster OX=7227 GN=Cyp4d21 PE=3 SV=1	Cyp4d21	10	6	0	31639.9	27530.5	30215.2	19478.2	20114.4	21739.4	15445.3	15953.5	14024.3	21824.3	22322.4	18806	22215.9	21293.6	19223.6
SJPG0115564.001	tr|Q86P06|Q86P06_DROME	Nuclear factor I, isoform B OS=Drosophila melanogaster OX=7227 GN=NfI PE=2 SV=1	NfI	9	8	0	65017	64957.6	64005	28950.5	24746	28562	22169.7	27363.5	23998.7	44641.9	42272.3	45565	24931.7	31008.5	28945.3
SJPG0120365.001	tr|Q94885|Q94885_DROME	Orf protein OS=Drosophila melanogaster OX=7227 GN=orf PE=4 SV=1	orf	8	6	6	53083.6	51161.8	46819.9	15400.9	18479.1	18411.5	15545	11864.9	15509.5	19159.1	17745.1	15043.4	8595.95	8380.45	8096.79
SJPG0100018.001	tr|A1Z758|A1Z758_DROME	TA01342p OS=Drosophila melanogaster OX=7227 GN=143303_at PE=2 SV=1	143303_at	6	3	0	33490.7	39085.2	32374.9	24239.8	26858.1	28404.7	20891.8	25684.8	20222.2	25149.9	19617.6	23787.5	20847.7	20217.7	20464.8
SJPG0118203.001	sp|Q9VSY6|SERB_DROME	Phosphoserine phosphatase OS=Drosophila melanogaster OX=7227 GN=aay PE=2 SV=1	aay	3	2	2	21238.6	22561.3	22682.7	17283.7	18658.9	17343	14191.7	13446.8	13852.7	12285	12663.1	11753.8	13740.7	12425.5	14298.4
SJPG0100371.001	tr|Q7JVG2|Q7JVG2_DROME	Aps, isoform A OS=Drosophila melanogaster OX=7227 GN=Aps PE=1 SV=1	Aps	8	4	4	51683.3	55673.9	52601.2	70699.8	70478.1	72686	28981.7	33487.5	35803	30217.4	31958.9	32109.4	35883.6	33659.1	32074
SJPG0107095.001	tr|Q9VBT6|Q9VBT6_DROME	LP23833p OS=Drosophila melanogaster OX=7227 GN=Dmel\CG10514 PE=2 SV=1	CG10514	9	7	1	121952	108573	101079	88911.2	74919.2	93228.1	57094.3	73930.8	76234.3	70014.1	62318.9	71546.5	72545.7	72240.9	70433.3
SJPG0101175.001	tr|Q8MZ52|Q8MZ52_DROME	GH20308p OS=Drosophila melanogaster OX=7227 GN=CG10514 PE=2 SV=1	CG10514	7	6	0	61581	55338.4	52695	45634.2	39092.9	47842.3	30298.3	38221.2	39288.9	36678.9	33254.6	36975.7	37315	36798.4	37125.3
SJPG0106744.001	sp|P33270|CP6A2_DROME	Cytochrome P450 6a2 OS=Drosophila melanogaster OX=7227 GN=Cyp6a2 PE=2 SV=2	Cyp6a2	16	8	6	369832	378844	358419	292230	286026	332303	223370	237095	222042	265347	250119	239822	247383	241281	255000
SJPG0119620.001	tr|Q7JX82|Q7JX82_DROME	GH21964p OS=Drosophila melanogaster OX=7227 GN=kermit PE=1 SV=1	kermit	4	3	3	32115.2	33006.3	26709.6	24375.3	18825	25485.1	14843.6	21168	18967.7	15859.9	11650.5	26245.7	17662.4	18464.2	17761.7
SJPG0120465.001	tr|Q24443|Q24443_DROME	Photolyase OS=Drosophila melanogaster OX=7227 GN=phr PE=2 SV=1	phr	7	4	0	33490.7	39085.2	32374.9	24239.8	26858.1	28404.7	20891.8	25684.8	20222.2	25149.9	19617.6	23787.5	20847.7	20217.7	20464.8
SJPG0101553.001	tr|Q8SXD1|Q8SXD1_DROME	Elongation of very long chain fatty acids protein OS=Drosophila melanogaster OX=7227 GN=CG12138 PE=2 SV=1	CG12138	2	2	2	77359.4	69460.3	71020.6	59396.7	54508.9	76475.1	39969	54665.2	59092.6	49829.4	39988.7	51575.9	56291.4	43338.6	51005.1
SJPG0116245.001	tr|Q9VKP2|Q9VKP2_DROME	GH26960p OS=Drosophila melanogaster OX=7227 GN=Porin2 PE=2 SV=1	Porin2	12	6	6	64825.2	57636.2	95848.7	57533.9	47827.5	68587.8	41746.7	30942.5	59579.9	35027.1	17368.4	38571.8	46991.7	53225.7	49213.6
SJPG0117145.001	tr|Q9VLJ7|Q9VLJ7_DROME	Fatty acyl-CoA reductase OS=Drosophila melanogaster OX=7227 GN=Sgp PE=2 SV=2	Sgp	32	15	9	153466	141636	145917	127429	106938	170276	73041.7	99245.9	108616	117382	101420	92896.6	86043.7	75277	102607
SJPG0104440.001	tr|B6IDU4|B6IDU4_DROME	IP21950p (Fragment) OS=Drosophila melanogaster OX=7227 GN=CG3690-RA PE=2 SV=1	CG3690-RA	1	1	0	87996.2	57796	58879.5	47211.4	40808.3	48070.3	36596	36439.3	61465.8	29409.6	24375.6	49281.9	44922.1	32591.6	39737
SJPG0119242.001	sp|P28750|EXU_DROME	Maternal protein exuperantia OS=Drosophila melanogaster OX=7227 GN=exu PE=1 SV=2	exu	11	5	5	59814	55007.9	84102.3	49963.5	20858.9	63627.5	29490	49338	60794.2	33587.8	11708.2	38899.4	28802.5	51556.8	43974.6
SJPG0119782.002	tr|Q6GV01|Q6GV01_DROME	Lectin30A (Fragment) OS=Drosophila melanogaster OX=7227 GN=lectin-30A PE=4 SV=1	lectin-30A	29	10	4	132246	159547	265777	113497	149037	81181.3	92031.9	78090.6	165497	80549.8	30500	71367.6	94949.2	115051	122646
SJPG0116849.001	tr|Q9VSM7|Q9VSM7_DROME	GH13849p OS=Drosophila melanogaster OX=7227 GN=S-Lap2 PE=2 SV=1	S-Lap2	11	6	1	53242.2	36818	58734.7	23834.2	26012.4	47917.1	25602.3	26491.7	51550.4	23064.9	7650.04	31121.9	29828.2	34563.8	36629.3
SJPG0111531.001	tr|Q8IRD6|Q8IRD6_DROME	Dro4 protein OS=Drosophila melanogaster OX=7227 GN=Drsl4 PE=2 SV=1	Drsl4	7	2	0	39348	34379.7	37029.9	26231.7	20663	19581.2	29720.2	30876.5	34815.1	6851.32	5603.24	29141.6	14340.7	15074.5	14872.8
SJPG0111532.002	tr|Q9VZR2|Q9VZR2_DROME	Drosomycin-like 5 OS=Drosophila melanogaster OX=7227 GN=Drsl5 PE=2 SV=1	Drsl5	8	3	0	71575.1	62556.6	54611	50434.7	39159.8	35167.4	72508.3	74802.6	85193.3	6005.51	4620.82	55767.6	26339.2	35100.4	29930.8
SJPG0119935.001	tr|Q9VA81|Q9VA81_DROME	GEO10172p1 OS=Drosophila melanogaster OX=7227 GN=mRpS18C PE=2 SV=2	mRpS18C	6	5	5	54402.8	53920	43353.3	35300.9	33039.3	37668.3	34175.4	44301.6	36882.8	9317.21	9209.49	40237.9	35188.4	37726.8	33700.8
SJPG0122186.001	tr|Q9NHF8|Q9NHF8_DROME	Gag protein OS=Drosophila melanogaster OX=7227 PE=4 SV=1	NA	11	7	7	90331.3	102002	96401.9	62825.6	69542.3	60355.4	68156.6	74545.6	74538.8	60638.4	68705.4	62628.4	49269.2	52130.9	55680.5
SJPG0116628.001	sp|Q9VQ37|RIM2_DROME	Mitochondrial carrier protein Rim2 OS=Drosophila melanogaster OX=7227 GN=Rim2 PE=2 SV=2	Rim2	12	8	8	50542	44257.3	52194.8	33653.5	30854.1	33454.2	43017.1	38237.2	38281.2	32053.3	35387.4	30787.1	34676.1	31927.2	32652.6
SJPG0115737.001	tr|Q7K084|Q7K084_DROME	Odorant-binding protein 44a, isoform A OS=Drosophila melanogaster OX=7227 GN=Obp44a PE=1 SV=1	Obp44a	55	9	9	4.13675e+06	3.5446e+06	4.10121e+06	2.86948e+06	2.6139e+06	2.99436e+06	2.77015e+06	2.88289e+06	3.24115e+06	2.4508e+06	2.56889e+06	2.60287e+06	2.62657e+06	2.67901e+06	2.76676e+06
SJPG0102326.001	tr|C0PVA5|C0PVA5_DROME	MIP08801p OS=Drosophila melanogaster OX=7227 GN=CG14607-RA PE=2 SV=1	CG14607-RA	13	6	0	32538	32201.8	36213.5	32228.4	34454.8	35630.2	31878.1	27546	28008.4	18213.8	18536.1	18562	18131.8	14423.9	15631.1
SJPG0106939.001	sp|Q9VAK8|DIE_DROME	Protein Diedel OS=Drosophila melanogaster OX=7227 GN=Diedel PE=1 SV=1	Diedel	1	1	1	28452.7	33138.4	46677.4	14322.3	18265	15384.1	30568.3	23445.8	89138.8	24689.9	15838.3	21303.7	11806.8	14713.6	18797.6
SJPG0110445.001	tr|Q9VL67|Q9VL67_DROME	LD18769p OS=Drosophila melanogaster OX=7227 GN=Dmel\CG4594 PE=1 SV=1	CG4594	9	5	5	157249	150681	144343	171751	181479	182599	136743	138588	151629	73302.3	74214.8	76576	101900	110171	105419
SJPG0115788.019	tr|A0A0B4KI20|A0A0B4KI20_DROME	Odorant-binding protein 99c, isoform B OS=Drosophila melanogaster OX=7227 GN=Obp99c PE=1 SV=1	Obp99c	25	5	0	103931	86816.4	88294.7	65207.9	80503.7	60438.1	95823.7	83144.4	100503	49229.7	61751.5	78168.4	62940.3	59378	62414.7
SJPG0120979.001	tr|A1Z7Y7|A1Z7Y7_DROME	Spaghetti-squash activator, isoform C OS=Drosophila melanogaster OX=7227 GN=sqa PE=4 SV=2	sqa	49	21	7	374947	383774	385245	312334	330878	295973	374187	357545	362499	267894	269029	269630	211690	195995	220800
SJPG0116848.001	tr|Q9VSM6|Q9VSM6_DROME	AT03383p OS=Drosophila melanogaster OX=7227 GN=S-Lap1 PE=2 SV=2	S-Lap1	8	6	1	50758.6	34976.9	57653.5	26398.1	26423	45443.3	27668.9	27948.3	51265.1	23420.7	8225.74	28325.1	28863.8	34436.8	36281.9
SJPG0114488.001	sp|P02518|HSP27_DROME	Heat shock protein 27 OS=Drosophila melanogaster OX=7227 GN=Hsp27 PE=1 SV=2	Hsp27	9	7	7	78850.5	69560.1	98219.6	64799.1	44826.3	71488.5	58906.2	65514.3	87618.2	50829.2	49126.7	56702.9	49266.9	58341.1	59933.9
SJPG0105311.001	tr|Q961K4|Q961K4_DROME	GH19118p OS=Drosophila melanogaster OX=7227 GN=CG6640 PE=2 SV=1	CG6640	1	1	1	20051.5	20422.9	22506.3	9750.62	12096.7	12740.6	7745.29	10873.7	14603.6	24241.2	28903	42320.5	5857.92	8663.23	9760.97
SJPG0100739.001	tr|Q8SXC3|Q8SXC3_DROME	Aldose 1-epimerase OS=Drosophila melanogaster OX=7227 GN=BcDNA:GH08902 PE=2 SV=1	BcDNA:GH08902	31	12	0	196002	207352	192327	126115	130801	134354	110965	105239	140396	157853	149862	155708	123949	142645	149762
SJPG0101588.001	tr|D4G7G3|D4G7G3_DROME	FI14102p (Fragment) OS=Drosophila melanogaster OX=7227 GN=CG12269-RA PE=2 SV=1	CG12269-RA	4	2	0	147956	135554	141931	77982.1	103219	112667	97370.5	106892	84508.6	132892	102434	115848	67734.2	58124.8	68250.5
SJPG0103141.001	tr|C7LAE6|C7LAE6_DROME	GH06592p (Fragment) OS=Drosophila melanogaster OX=7227 GN=CG18135-RA PE=2 SV=1	CG18135-RA	109	35	0	575294	604833	715954	357107	357583	374806	429732	406774	483617	449622	477228	462806	317664	297197	312602
SJPG0105799.001	tr|Q7K509|Q7K509_DROME	GH18356p OS=Drosophila melanogaster OX=7227 GN=CG8708 PE=2 SV=1	CG8708	15	9	0	44069.2	51873.4	51067.6	29251.3	30471.7	29341.8	27982.7	30464.1	27889.9	38798.8	40482.7	38240.9	32168.9	36254.9	31059
SJPG0105800.001	tr|H1UUF8|H1UUF8_DROME	MIP34553p1 OS=Drosophila melanogaster OX=7227 GN=CG8708-RB PE=2 SV=1	CG8708-RB	13	10	0	54735.5	68134.9	59663.6	39915.8	40015.7	40789.2	34375.2	42461.8	33556.2	53279.7	49138.1	51205.8	38526.6	47176.3	36804.1
SJPG0106277.001	tr|Q9W0J9|Q9W0J9_DROME	GH07301p OS=Drosophila melanogaster OX=7227 GN=CT9987 PE=1 SV=1	CT9987	25	13	11	405636	367609	352306	227942	246282	271580	208141	238577	254860	299702	257555	329573	242716	266530	264877
SJPG0119234.001	tr|A0A0B4K7H3|A0A0B4K7H3_DROME	Eucalyptus, isoform B OS=Drosophila melanogaster OX=7227 GN=euc PE=1 SV=1	euc	5	3	1	179430	164390	172123	94570.9	125176	136634	118084	129631	102486	161161	124224	140492	82143	70489.5	82769.1
SJPG0112072.001	tr|Q7PLC7|Q7PLC7_DROME	Glutamine:fructose-6-phosphate aminotransferase 1, isoform A OS=Drosophila melanogaster OX=7227 GN=Gfat1 PE=1 SV=2	Gfat1	17	14	0	92015.7	90305.2	75395.4	49873	62910.2	53719.4	41369.8	47831.9	45321.1	67944	57341.9	68460.3	52576.2	44578.5	49268.5
SJPG0112072.010	tr|Q58CK4|Q58CK4_DROME	LP07309p OS=Drosophila melanogaster OX=7227 GN=Gfat1 PE=2 SV=1	Gfat1	7	7	0	78501.3	83183.8	67674.7	41019.4	52407.4	48353.5	35800.1	40823.6	39297.4	57096.8	51447.3	62066.4	47490.9	38961.8	43171
SJPG0117611.012	tr|A0ZWT0|A0ZWT0_DROME	Thiolester containing protein II, isoform D (Fragment) OS=Drosophila melanogaster OX=7227 GN=TepII PE=4 SV=1	TepII	9	5	0	66263	64061	63977.2	37435.4	36207.9	37276.4	45904.2	42888.4	46265.5	88015	89571.3	77584.4	39470.3	47407.4	42488.1
SJPG0117318.001	tr|Q9VL44|Q9VL44_DROME	MIP05602p OS=Drosophila melanogaster OX=7227 GN=Spn31A PE=2 SV=1	Spn31A	25	8	8	247412	246457	244993	430794	416731	402778	159180	175838	176663	192353	182700	181278	126753	110346	124542
SJPG0100770.001	tr|Q9VMB3|Q9VMB3_DROME	Uncharacterized protein, isoform A OS=Drosophila melanogaster OX=7227 GN=BcDNA:LD22339 PE=1 SV=1	BcDNA:LD22339	22	11	0	232317	248862	255229	224078	214189	220934	159993	166383	154400	190317	191759	181342	150544	155014	156590
SJPG0100612.001	tr|M9PE54|M9PE54_DROME	Uncharacterized protein, isoform B OS=Drosophila melanogaster OX=7227 GN=BVRA PE=1 SV=1	BVRA	12	7	0	114372	117633	118222	83835.9	78810.8	87127.4	72814.2	69122.7	81809.7	88250.8	85269.1	85345	72406	74580.8	77130.6
SJPG0105892.001	sp|Q9VMH7|EFM5_DROME	Protein-lysine N-methyltransferase CG9154 OS=Drosophila melanogaster OX=7227 GN=CG9154 PE=2 SV=2	CG9154	2	2	2	21986.5	22413.9	22701.5	16100.2	16267.7	19591.9	16207.1	15075.8	12979.5	18030.5	19716.7	18357	13796.7	12959.2	14416.8
SJPG0106701.001	sp|Q9VFJ0|CA131_DROME	Probable cytochrome P450 313a1 OS=Drosophila melanogaster OX=7227 GN=Cyp313a1 PE=3 SV=2	Cyp313a1	34	19	0	110917	109263	102015	76691.6	77508.5	82575.9	56988.7	64674	52416.6	86343.9	80634.9	73092.6	62600.9	58854.3	55573.4
SJPG0119363.006	sp|P20828|GAG2_DROME	Retrovirus-related Gag polyprotein from transposon 297 OS=Drosophila melanogaster OX=7227 GN=gag PE=4 SV=1	gag	4	3	3	42460	40272	44075.1	53662.9	52679.9	58941.3	27081.4	29335.1	32267.8	30220.6	29958.1	29974.4	24747.6	25460.6	25858.7
SJPG0119946.001	tr|Q9VXP3|Q9VXP3_DROME	GH05406p OS=Drosophila melanogaster OX=7227 GN=mRpS30 PE=1 SV=1	mRpS30	20	16	16	70843.6	63133.7	66215.8	57187.6	59346	55424.3	42730.8	46697.6	48168.5	52303.7	48920.8	48684.3	44118.1	41999.4	43117.2
SJPG0116730.001	sp|P05389|RLA2_DROME	60S acidic ribosomal protein P2 OS=Drosophila melanogaster OX=7227 GN=RpLP2 PE=1 SV=1	RpLP2	36	7	0	508769	438810	496397	370148	409208	392537	279649	315072	303119	379147	396181	402924	298979	264262	327772
SJPG0101061.001	tr|Q95T70|Q95T70_DROME	Fatty acyl-CoA reductase OS=Drosophila melanogaster OX=7227 GN=CG10097 PE=2 SV=1	CG10097	11	7	0	98370.3	104035	107722	80539.5	70928.1	111524	47606	68878.8	72664.8	90481.3	76027.8	63634.7	63637.4	51496.4	83155.5
SJPG0107363.001	tr|Q7K025|Q7K025_DROME	GH09761p OS=Drosophila melanogaster OX=7227 GN=Dmel\CG11892 PE=2 SV=1	CG11892	7	7	7	60493.7	58696.5	58549.7	52076	34456.3	51763.9	34256.3	44989.3	45837.4	45177.4	42273.8	43769.5	41600.4	44482.5	37281.1
SJPG0108757.001	tr|Q9VES7|Q9VES7_DROME	Fatty acyl-CoA reductase OS=Drosophila melanogaster OX=7227 GN=Dmel\CG17562 PE=2 SV=2	CG17562	5	4	2	70905.4	73518.6	81708.1	60116.4	53602.7	80411.4	36096.8	48377.4	50377.3	65527	58738	45887.7	45384.8	37768.6	54360.7
SJPG0106769.001	sp|Q9V6H1|CP9H1_DROME	Probable cytochrome P450 9h1 OS=Drosophila melanogaster OX=7227 GN=Cyp9h1 PE=3 SV=1	Cyp9h1	12	9	0	46258	47880.5	46443.9	43196.5	46924.5	47803.3	24477.5	21666.8	24846.4	41870.1	41681.4	41387	30741.7	30287.2	28883.2
SJPG0117793.001	tr|A1Z6U3|A1Z6U3_DROME	IP01824p OS=Drosophila melanogaster OX=7227 GN=Tsp42Ek PE=2 SV=1	Tsp42Ek	2	1	1	18010.6	19244.2	17517.2	17167.7	17026.8	19561.2	13342	11805.9	10134.7	12376.6	13016	13427.8	9560.3	7222.57	10316.5
SJPG0100373.001	sp|Q7JV70|ARC2_DROME	Activity-regulated cytoskeleton associated protein 2 OS=Drosophila melanogaster OX=7227 GN=Arc2 PE=1 SV=1	Arc2	16	8	8	133175	115855	141085	83585.9	90874	72123.1	358107	267585	315551	262848	287342	236060	76300.8	64476.9	94528.3
SJPG0106682.001	sp|Q9VVR9|C12C1_DROME	Probable cytochrome P450 12c1, mitochondrial OS=Drosophila melanogaster OX=7227 GN=Cyp12c1 PE=2 SV=2	Cyp12c1	43	17	17	219036	202552	185744	105235	102119	109822	304216	292600	289012	340058	294721	305126	75969.6	70400.6	78287.6
SJPG0117991.001	sp|Q24574|UBPE_DROME	Ubiquitin carboxyl-terminal hydrolase 47 OS=Drosophila melanogaster OX=7227 GN=Usp47 PE=1 SV=2	Usp47	59	31	0	546774	533826	514217	378232	351992	345361	1.11517e+06	1.06417e+06	1.06326e+06	747465	711285	714792	382356	357634	361106
SJPG0100292.001	tr|Q8T4G6|Q8T4G6_DROME	5-aminolevulinate synthase OS=Drosophila melanogaster OX=7227 GN=Alas PE=2 SV=1	Alas	8	7	0	52508.7	48432.1	50937.4	33894.6	34005.5	33964.8	42670.6	40203.9	37833.3	42026.9	42604.2	38378	23526.7	29385.8	28625.4
SJPG0108893.001	tr|Q9VC87|Q9VC87_DROME	RE57978p OS=Drosophila melanogaster OX=7227 GN=Dmel\CG18528 PE=1 SV=3	CG18528	3	2	2	25232.1	24069.7	23361.4	16507.4	15429.3	17591.9	18317.9	18649.9	20869.2	20296.3	19587.4	22369.3	15621.4	13253	15965.2
SJPG0104150.001	tr|B5X530|B5X530_DROME	IP21610p OS=Drosophila melanogaster OX=7227 GN=CG33256-RA PE=2 SV=1	CG33256-RA	2	2	0	170729	175520	194875	90862	100108	88537.2	110220	169652	129877	223040	227301	216523	126619	96646.8	103894
SJPG0105016.001	tr|F3YDD3|F3YDD3_DROME	FI14705p (Fragment) OS=Drosophila melanogaster OX=7227 GN=CG5376-RA PE=2 SV=1	CG5376-RA	46	10	0	532998	503142	533875	213068	199547	207584	732119	720733	726018	695326	754262	670166	349422	264463	318558
SJPG0111263.001	tr|Q7K2X0|Q7K2X0_DROME	GH04007p OS=Drosophila melanogaster OX=7227 GN=Dmel\CG8818 PE=2 SV=1	CG8818	9	6	6	43721.6	40777.5	38755.2	24552.7	25578.5	24608.2	33980.7	31302.8	32069.9	32567.9	32423.9	31291.9	23348.9	21790.2	25758.1
SJPG0111908.001	tr|E1JI78|E1JI78_DROME	Formin homology 2 domain containing, isoform I OS=Drosophila melanogaster OX=7227 GN=Fhos PE=4 SV=2	Fhos	14	13	0	27594.9	26968.1	27408.7	16751.1	18533.3	16966.9	36528.8	32471.8	37962.7	33699.2	29768.4	34475.2	17454.5	16276.5	17431.5
SJPG0119879.001	sp|Q9VPL3|RM10_DROME	39S ribosomal protein L10, mitochondrial OS=Drosophila melanogaster OX=7227 GN=mRpL10 PE=2 SV=1	mRpL10	3	2	2	42817.3	33241	38761.8	23914.8	29905.1	26333.7	27029.7	25179.2	31566.4	29214.7	27267.1	29742.2	27338.2	20413.4	30309.9
SJPG0119887.001	tr|Q9XY36|Q9XY36_DROME	Uncharacterized protein OS=Drosophila melanogaster OX=7227 GN=mRpL18 PE=4 SV=1	mRpL18	2	2	0	28960.8	27666.5	27853.9	18057.9	15162.9	16779.3	19579.4	22767.1	19969.5	19856	16871.2	23643.3	19216	17062.4	15400.8
SJPG0119889.001	tr|Q9VTF8|Q9VTF8_DROME	Mitochondrial ribosomal protein L2 OS=Drosophila melanogaster OX=7227 GN=mRpL2 PE=1 SV=1	mRpL2	5	4	0	35313.9	34513.1	33739.4	23319.7	19712.3	23420.7	21791.6	32311.2	24115.6	29666.2	23286.6	29779.1	19915.8	21013.5	21846.7
SJPG0119937.001	tr|Q8I0J3|Q8I0J3_DROME	Mitochondrial ribosomal protein S21, isoform A OS=Drosophila melanogaster OX=7227 GN=mRpS21 PE=1 SV=1	mRpS21	2	2	2	44175.5	41409.9	43037.2	29798.3	28965.2	25404.4	28630.1	36264	32616	35566.6	31480.6	33655.7	27376.1	29035.3	27714.6
SJPG0119942.001	sp|Q9VY28|RT25_DROME	Probable 28S ribosomal protein S25, mitochondrial OS=Drosophila melanogaster OX=7227 GN=mRpS25 PE=1 SV=1	mRpS25	1	1	1	73359.1	72417.3	72671.9	42549.3	53341.4	50145.6	44335.9	60030	58460.3	61336.2	47526.3	53989.3	50614.5	33953.4	31549.4
SJPG0117611.010	tr|A0ZWT1|A0ZWT1_DROME	Thiolester containing protein II, isoform A (Fragment) OS=Drosophila melanogaster OX=7227 GN=TepII PE=4 SV=1	TepII	1	1	0	54194.1	52264.8	50413.4	33956.2	36390	30085.1	40222.6	37633.1	43090.6	38341	41521.8	37773	30944.5	26897	28054.2
SJPG0100530.001	tr|Q8MZH9|Q8MZH9_DROME	LD12604p OS=Drosophila melanogaster OX=7227 GN=BEST:HL02313 PE=2 SV=1	BEST:HL02313	4	2	0	9873.6	8109.52	8635.28	17082.7	17999.6	15744.3	24316.9	19659.9	23202.3	15634.3	15916.9	14376.4	5958.4	6076.24	5695.68
SJPG0111997.001	sp|P04146|COPIA_DROME	Copia protein OS=Drosophila melanogaster OX=7227 GN=GIP PE=1 SV=3	GIP	48	16	0	249100	247412	238809	475076	546439	482122	424545	403374	427794	505856	448133	557242	173196	163361	168435
SJPG0117327.002	tr|A1Z6V5|A1Z6V5_DROME	FI01422p OS=Drosophila melanogaster OX=7227 GN=Spn43Ab PE=1 SV=1	Spn43Ab	251	31	4	2.28119e+06	2.20205e+06	2.1137e+06	1.65845e+06	1.67481e+06	1.67682e+06	3.61677e+06	2.56444e+06	3.48303e+06	3.27654e+06	3.1873e+06	2.95715e+06	1.46367e+06	1.49614e+06	1.57211e+06
SJPG0117327.001	tr|Q9U5W8|Q9U5W8_DROME	Serpin, putative OS=Drosophila melanogaster OX=7227 GN=Spn43Ab PE=2 SV=1	Spn43Ab	241	29	2	2.26479e+06	2.19367e+06	2.10003e+06	1.65372e+06	1.66775e+06	1.67153e+06	3.64981e+06	2.58743e+06	3.51011e+06	3.26411e+06	3.16123e+06	2.94417e+06	1.47584e+06	1.51703e+06	1.58064e+06
SJPG0118965.001	tr|Q9VQG9|Q9VQG9_DROME	Dawdle, isoform A OS=Drosophila melanogaster OX=7227 GN=daw PE=2 SV=1	daw	6	3	3	8639.24	8689.02	7504.1	19191.1	16430.9	20577	6882.29	7366.87	7350.51	12214.2	12502.1	12307.5	5993.03	4880.88	5113.24
SJPG0108952.001	tr|Q7JYK2|Q7JYK2_DROME	RE04845p OS=Drosophila melanogaster OX=7227 GN=Dmel\CG1941 PE=1 SV=1	CG1941	8	6	5	74505.5	72373.4	65919.8	93850.6	94070.5	98187.1	82856.1	77361	79186.1	98302.5	110904	112177	49350.9	51060.2	47496.5
SJPG0117332.001	tr|Q7JV69|Q7JV69_DROME	SD11922p OS=Drosophila melanogaster OX=7227 GN=Spn55B PE=1 SV=1	Spn55B	47	12	12	453422	447565	492058	326121	349476	331854	589421	537190	524999	731290	685102	670018	282664	239996	287595
SJPG0117245.001	tr|Q5U179|Q5U179_DROME	RE22408p OS=Drosophila melanogaster OX=7227 GN=SmydA-7 PE=2 SV=1	SmydA-7	11	6	0	23481.9	24561	21294.7	138726	135974	134259	37583.9	36389.3	36051.2	28569.2	29409.1	26438.9	13135	17687.1	17772.7
SJPG0100564.001	tr|Q9V3Y7|Q9V3Y7_DROME	Uncharacterized protein, isoform A OS=Drosophila melanogaster OX=7227 GN=BG:DS01759.2 PE=1 SV=1	BG:DS01759.2	175	21	0	1.43805e+06	1.38611e+06	1.26909e+06	1.00307e+06	1.06441e+06	1.05964e+06	2.34891e+06	1.62364e+06	2.16524e+06	1.81329e+06	1.81817e+06	1.63932e+06	804052	906537	831210
SJPG0107996.001	tr|Q9VU75|Q9VU75_DROME	RH45712p OS=Drosophila melanogaster OX=7227 GN=Dmel\CG14109 PE=1 SV=1	CG14109	88	17	17	733795	739089	690871	848803	827882	799783	1.1291e+06	1.12888e+06	1.03638e+06	813172	783885	825275	507485	488377	521566
SJPG0100428.001	tr|Q9V434|Q9V434_DROME	Asparaginyl-tRNA synthetase, isoform A OS=Drosophila melanogaster OX=7227 GN=AsnRS PE=1 SV=1	AsnRS	43	23	23	345157	321950	316466	648858	687006	592605	399073	397103	412760	358175	359271	391261	224322	210859	234404
SJPG0101188.001	tr|Q4V5T6|Q4V5T6_DROME	IP06602p OS=Drosophila melanogaster OX=7227 GN=CG10581 PE=2 SV=1	CG10581	7	6	0	31367.2	34361.7	34591.5	103125	115606	92994.9	23396.5	24001.8	25436.8	26711.6	29956.5	25795.2	22090.5	23826.7	21197.4
SJPG0102067.001	tr|Q8SXN9|Q8SXN9_DROME	GH21034p OS=Drosophila melanogaster OX=7227 GN=CG1383 PE=2 SV=1	CG1383	13	6	0	23102.9	27286.7	23654	37519.8	36741.9	35051.1	20425.1	21606.4	20885.5	20513.3	18198.8	17969.7	14998.8	18558	16972.2
SJPG0117244.001	tr|A1ZAP0|A1ZAP0_DROME	SET and MYND domain containing, arthropod-specific, member 6 OS=Drosophila melanogaster OX=7227 GN=SmydA-6 PE=4 SV=1	SmydA-6	6	5	4	20156.5	21400.8	20286.9	86250.9	87908.3	86331.2	27643.6	28510.4	30874.8	30824.3	25174.9	24715.4	14257.5	14827.2	13343.4
SJPG0106348.001	tr|Q9VD55|Q9VD55_DROME	Cytochrome c heme lyase OS=Drosophila melanogaster OX=7227 GN=Cchl PE=1 SV=1	Cchl	12	4	4	47382.2	50856	41631.5	34286.5	36701.7	36613.9	34069	33890.6	38851.4	35633.7	36414.2	36429.2	24665.7	24138.7	26115.4
SJPG0101233.001	tr|E3CTT6|E3CTT6_DROME	RT10112p (Fragment) OS=Drosophila melanogaster OX=7227 GN=CG10824-RA PE=2 SV=1	CG10824-RA	18	10	0	56072.3	50676.7	45238.5	34256.6	39067.2	39064.6	72712	55121.2	75860.3	66354.8	60383	62850.5	31033.2	37317.5	35053.4
SJPG0107340.001	tr|Q9VC06|Q9VC06_DROME	LD37516p OS=Drosophila melanogaster OX=7227 GN=Dmel\CG11771 PE=1 SV=1	CG11771	98	27	27	408561	402941	403321	320407	321710	322720	292101	309116	296582	358439	359365	345801	285438	267390	272335
SJPG0102835.001	tr|Q8SYW2|Q8SYW2_DROME	RE30975p OS=Drosophila melanogaster OX=7227 GN=CG16787 PE=2 SV=1	CG16787	14	4	0	83958.5	81737.1	89793.7	104810	107291	103366	71874.8	71341.1	72976.8	107024	106730	100345	59526	60136.7	58992.1
SJPG0104302.001	tr|H0RNA6|H0RNA6_DROME	FI16809p1 (Fragment) OS=Drosophila melanogaster OX=7227 GN=CG34180-RB PE=2 SV=1	CG34180-RB	1	1	0	97052.9	94202.2	87457.2	74951.6	84018.1	83635.1	73361.1	74758.6	76543.7	64885.5	69451.8	64280	50250.4	44630.9	48812.5
SJPG0104559.001	tr|Q8MSP0|Q8MSP0_DROME	AT10315p OS=Drosophila melanogaster OX=7227 GN=CG4213 PE=2 SV=1	CG4213	9	8	1	21662.6	19916.8	20435.6	15970.7	17037.5	15068	18338.4	17056.2	16809.6	14667.3	14280.2	15415	12274.8	12530	13993.7
SJPG0106613.001	tr|M9PFX4|M9PFX4_DROME	Cuticular protein 76Bd, isoform C OS=Drosophila melanogaster OX=7227 GN=Cpr76Bd PE=4 SV=1	Cpr76Bd	13	9	0	33330.1	33635.1	33958.7	30549.8	29961.4	29263.1	30289	28933.3	31336.3	30710.5	26374	30423.5	21749.8	19963.1	22382.7
SJPG0106746.001	sp|Q9V774|C6A21_DROME	Probable cytochrome P450 6a21 OS=Drosophila melanogaster OX=7227 GN=Cyp6a21 PE=2 SV=1	Cyp6a21	14	9	3	81860.1	75204.5	74343.8	57263.5	56321.9	61499.9	56938.3	54972.2	62525.9	93880.7	92241.2	96601.3	54257.9	48093.6	56951.9
SJPG0114419.001	sp|P02255|H1_DROME	Histone H1 OS=Drosophila melanogaster OX=7227 GN=His1 PE=1 SV=1	His1	63	10	0	1.33079e+06	1.34056e+06	1.37117e+06	1.22633e+06	1.07544e+06	1.28451e+06	1.12952e+06	1.01347e+06	1.10767e+06	1.14526e+06	1.04506e+06	1.18243e+06	788428	639912	719924
SJPG0114424.001	sp|P02299|H3_DROME	Histone H3 OS=Drosophila melanogaster OX=7227 GN=His3 PE=1 SV=4	His3	45	6	0	3.15026e+06	3.24082e+06	3.47806e+06	2.74103e+06	2.55638e+06	3.11054e+06	2.95156e+06	2.44937e+06	2.65762e+06	3.02072e+06	2.92969e+06	2.98699e+06	1.8562e+06	1.48625e+06	1.629e+06
SJPG0119885.001	tr|O46082|O46082_DROME	EG:63B12.2 protein OS=Drosophila melanogaster OX=7227 GN=mRpL16 PE=4 SV=2	mRpL16	15	9	0	85235.5	80568.9	75122	61599.6	58321.4	57560.4	65008.7	67242.7	70400.2	69013.3	63953.3	68172.9	53922.4	52546.7	52209.7
SJPG0119949.001	tr|Q9VV39|Q9VV39_DROME	Mitochondrial ribosomal protein S34 OS=Drosophila melanogaster OX=7227 GN=mRpS34 PE=1 SV=2	mRpS34	5	3	3	54463.7	49247.6	51379.1	37967.4	36192.1	38034.5	34240	40037.5	39338.2	34405.6	37748.8	42638.8	41344.3	34521.4	33767.8
SJPG0115270.002	tr|M9MRD1|M9MRD1_DROME	Muscle-specific protein 300 kDa, isoform D OS=Drosophila melanogaster OX=7227 GN=Msp300 PE=1 SV=1	Msp300	1822	547	0	1.14612e+06	1.14837e+06	1.11504e+06	1.40361e+06	1.36004e+06	1.34626e+06	1.46032e+06	1.41583e+06	1.35429e+06	1.24291e+06	1.22786e+06	1.24959e+06	667885	650972	672938
SJPG0115270.003	tr|M9PC84|M9PC84_DROME	Muscle-specific protein 300 kDa, isoform L OS=Drosophila melanogaster OX=7227 GN=Msp300 PE=1 SV=1	Msp300	1829	548	1	1.14597e+06	1.14807e+06	1.1145e+06	1.4028e+06	1.35747e+06	1.34567e+06	1.45876e+06	1.4148e+06	1.35253e+06	1.24256e+06	1.22712e+06	1.24971e+06	668987	653059	674398
SJPG0115270.004	tr|M9MRD6|M9MRD6_DROME	Muscle-specific protein 300 kDa, isoform I OS=Drosophila melanogaster OX=7227 GN=Msp300 PE=1 SV=1	Msp300	1822	539	0	1.14602e+06	1.14827e+06	1.11504e+06	1.40645e+06	1.36196e+06	1.34711e+06	1.46181e+06	1.41627e+06	1.35506e+06	1.24327e+06	1.22892e+06	1.25089e+06	665805	648849	671223
SJPG0115270.016	tr|Q8T9A8|Q8T9A8_DROME	Muscle-specific protein 300 kDa, isoform F OS=Drosophila melanogaster OX=7227 GN=Msp300 PE=1 SV=1	Msp300	102	30	0	624870	610643	621012	726549	727691	665774	796859	722612	738949	662030	682131	646743	399583	359698	393329
SJPG0115270.018	tr|Q6YDA5|Q6YDA5_DROME	MSP-300 (Fragment) OS=Drosophila melanogaster OX=7227 GN=Msp300 PE=2 SV=1	Msp300	74	22	1	455254	444542	464706	534661	569508	513332	582932	551999	555555	523641	525093	488672	297003	250769	281766
SJPG0115270.019	tr|Q8I6B6|Q8I6B6_DROME	MSP-300 (Fragment) OS=Drosophila melanogaster OX=7227 GN=Msp300 PE=2 SV=1	Msp300	36	11	0	185658	184449	167233	226790	215877	215854	236349	228540	220993	192547	197113	207597	104552	108382	103966
SJPG0115551.001	tr|Q9VJK5|Q9VJK5_DROME	Neprilysin-like 8 OS=Drosophila melanogaster OX=7227 GN=Nepl8 PE=4 SV=3	Nepl8	1	1	1	139111	127003	114560	87222.2	87523.6	99409.5	88606	103482	99214.5	98901	89749.6	94461.7	89856.2	94339.9	83941.7
SJPG0116683.001	sp|P50887|RL22_DROME	60S ribosomal protein L22 OS=Drosophila melanogaster OX=7227 GN=RpL22 PE=1 SV=2	RpL22	24	5	5	351789	323195	322521	301898	278777	267810	380297	385468	388594	405353	360528	423423	212638	213660	248391
SJPG0116687.002	tr|Q9W0A8|Q9W0A8_DROME	FI01658p OS=Drosophila melanogaster OX=7227 GN=RpL23A PE=1 SV=1	RpL23A	51	12	0	1.43028e+06	1.30218e+06	1.32868e+06	1.14067e+06	1.1454e+06	1.17692e+06	1.5404e+06	1.40535e+06	1.57374e+06	1.57193e+06	1.51986e+06	1.65171e+06	1.06287e+06	847029	961161
SJPG0117246.001	sp|O46040|MSTAA_DROME	SET domain-containing protein SmydA-8, isoform A OS=Drosophila melanogaster OX=7227 GN=SmydA-8 PE=2 SV=3	SmydA-8	17	12	0	36391.8	32935.6	32638.3	47193.8	46589.7	46704.2	44535.2	41215.2	48126.3	30906.4	29660	30402.6	24623.5	22165.6	23147.7
SJPG0117377.001	tr|Q9VHF0|Q9VHF0_DROME	LP08712p OS=Drosophila melanogaster OX=7227 GN=Srr PE=2 SV=1	Srr	5	5	2	36782.1	42513.1	39533.1	46509.4	48376.9	55821.6	29029.8	33397.1	31639	31575.4	23182.8	30333.5	26636.9	26122.4	29265.7
SJPG0117983.001	tr|Q9VKZ8|Q9VKZ8_DROME	Ubiquitin carboxyl-terminal hydrolase OS=Drosophila melanogaster OX=7227 GN=Usp14 PE=1 SV=1	Usp14	32	15	15	274607	279546	261561	352480	346619	353018	328163	346540	331260	343681	315346	352776	142529	146560	150737
SJPG0118008.001	tr|Q9V3Z9|Q9V3Z9_DROME	HL02234p OS=Drosophila melanogaster OX=7227 GN=Vajk3 PE=2 SV=1	Vajk3	23	7	7	369619	370308	391305	336330	326052	353577	288859	283700	278575	307408	311392	305142	239569	182512	223242
SJPG0100358.001	sp|Q9VXG4|ANX11_DROME	Annexin B11 OS=Drosophila melanogaster OX=7227 GN=AnxB11 PE=2 SV=2	AnxB11	58	17	0	523499	578917	599290	582492	663312	632104	986706	824822	819377	1.02965e+06	762779	916868	378601	293372	346318
SJPG0102432.001	tr|Q4V512|Q4V512_DROME	IP12989p OS=Drosophila melanogaster OX=7227 GN=CG14934 PE=2 SV=1	CG14934	9	6	0	43166.6	47161	46868.6	36733.7	59723.5	42161.1	35370	43880.6	38326.1	136958	148965	129923	18178.1	18651.5	20386.3
SJPG0118231.001	tr|Q961N0|Q961N0_DROME	Alpha-Esterase-2, isoform A OS=Drosophila melanogaster OX=7227 GN=alpha-Est2 PE=2 SV=1	alpha-Est2	7	5	0	30186.7	32297.9	30628.3	26198	28200.8	30591.8	20402.6	22761.8	24535.2	23523.1	25446.7	22630.1	19336.9	18814.4	20933.4
SJPG0100139.001	tr|D2A6K3|D2A6K3_DROME	Aldehyde reductase Y, isoform D OS=Drosophila melanogaster OX=7227 GN=ARY PE=4 SV=1	ARY	9	3	0	138456	158931	162971	165809	170952	143905	131870	132124	120396	193813	195783	162037	119513	100916	102204
SJPG0104197.002	tr|F3YD87|F3YD87_DROME	MIP04133p (Fragment) OS=Drosophila melanogaster OX=7227 GN=CG33493-RA PE=2 SV=1	CG33493-RA	2	1	0	47263.9	56878.5	44579.4	49219.4	47789.4	40345	68744.7	57953.6	72327.3	76128.1	61788.6	67202.6	36950.6	32958.4	34050.7
SJPG0105017.001	tr|Q8MRU8|Q8MRU8_DROME	SD22712p OS=Drosophila melanogaster OX=7227 GN=CG5377 PE=2 SV=1	CG5377	96	16	0	2.17163e+06	2.22638e+06	2.12247e+06	2.55222e+06	2.18965e+06	2.24923e+06	1.81652e+06	1.98081e+06	1.72545e+06	2.46012e+06	2.37785e+06	2.44248e+06	1.4489e+06	1.3465e+06	1.33694e+06
SJPG0105065.001	tr|Q8IQS4|Q8IQS4_DROME	MIP05773p OS=Drosophila melanogaster OX=7227 GN=CG5584 PE=2 SV=2	CG5584	8	7	7	26722.2	28286.5	25188.8	26127.4	24576.5	24236.3	29647.2	29649.8	32026.9	36710.7	32558.8	31298.4	16008	19187	19450.9
SJPG0110818.001	tr|Q9VTC3|Q9VTC3_DROME	GH07049p OS=Drosophila melanogaster OX=7227 GN=Dmel\CG6409 PE=1 SV=2	CG6409	60	6	6	2.85797e+06	2.53919e+06	2.82845e+06	1.97872e+06	2.43499e+06	2.62764e+06	2.06973e+06	2.13135e+06	2.10569e+06	2.30031e+06	1.97403e+06	2.01354e+06	1.63673e+06	1.54054e+06	1.70589e+06
SJPG0119026.001	tr|Q9VD64|Q9VD64_DROME	Dead end OS=Drosophila melanogaster OX=7227 GN=dnd PE=1 SV=2	dnd	7	5	4	146120	137871	141352	147121	135015	136764	96518.7	108346	104150	121583	114451	123125	89947.7	83140.5	96351.9
SJPG0114752.001	tr|Q9VGE5|Q9VGE5_DROME	Kelch like family member 18, isoform A OS=Drosophila melanogaster OX=7227 GN=KLHL18 PE=2 SV=1	KLHL18	6	5	1	20918.8	20662	20859.9	19246.3	20582.8	18955.2	16377	15549.9	17741.7	18932	16170.3	16185.7	14334.8	15007	13958.4
SJPG0115532.001	tr|Q9VYJ1|Q9VYJ1_DROME	FI12805p OS=Drosophila melanogaster OX=7227 GN=Nep6 PE=2 SV=1	Nep6	48	17	0	231020	232111	215109	206125	247306	214356	335909	260008	330329	291870	267791	260591	147016	143998	154648
SJPG0116107.001	tr|Q9VP87|Q9VP87_DROME	Decaprenyl diphosphate synthase subunit 2, isoform A OS=Drosophila melanogaster OX=7227 GN=Pdss2 PE=1 SV=1	Pdss2	17	8	8	36460.9	36139.3	35899	42604.4	38300.6	37674.1	27721.6	29521.8	30039.2	41457.7	40899.9	37529.5	23645.2	20053.8	20446.1
SJPG0116664.001	tr|O97183|O97183_DROME	GH07456p OS=Drosophila melanogaster OX=7227 GN=RpII33 PE=1 SV=1	RpII33	4	2	2	35796.6	37167	34525.3	33593.1	41574.8	40156.4	31907	29310.1	33800.4	34391.9	29137.3	31268	26995.5	20457.4	24362.6
SJPG0118007.001	tr|Q8SZM2|Q8SZM2_DROME	RH04334p OS=Drosophila melanogaster OX=7227 GN=Vajk2 PE=1 SV=1	Vajk2	40	8	8	450137	474147	483431	420152	418352	460912	370124	361756	354990	412208	397530	398149	296265	241368	287540
SJPG0117705.001	sp|Q9VMR8|TOTM_DROME	Protein Turandot M OS=Drosophila melanogaster OX=7227 GN=TotM PE=2 SV=2	TotM	1	1	0	39098	31948	39407.1	20862.4	20167.3	18337.3	55820.3	39818	105296	41492.1	61927.4	47446.6	14675.9	18515	15907.3
SJPG0110795.001	tr|Q9VH02|Q9VH02_DROME	LD30822p OS=Drosophila melanogaster OX=7227 GN=Dmel\CG6293 PE=1 SV=1	CG6293	4	1	1	56179.2	52465	53235.6	78277.4	81276.1	70339	49238.9	51932.7	52657.3	56786.7	59970.6	61368.5	39067.7	36400.5	38804.1
SJPG0107124.001	tr|Q9VIQ5|Q9VIQ5_DROME	RH02620p OS=Drosophila melanogaster OX=7227 GN=Dmel\CG10680 PE=2 SV=1	CG10680	24	9	2	248974	240086	240918	176867	192382	199413	311452	238388	319504	227578	198796	219806	142099	130507	136390
SJPG0101211.001	tr|A4VA72|A4VA72_DROME	CG10680 protein (Fragment) OS=Drosophila melanogaster OX=7227 GN=CG10680 PE=4 SV=1	CG10680	22	7	0	192827	185975	186185	138624	148318	153676	240059	186031	243844	172815	153380	167294	108094	100104	103477
SJPG0102703.001	tr|Q4V5F2|Q4V5F2_DROME	UDP-glucuronosyltransferase OS=Drosophila melanogaster OX=7227 GN=CG15661 PE=2 SV=1	CG15661	11	8	0	53833.7	56410.6	57219.5	46243.3	48700.1	48946.1	57214.7	51922	54835.4	74234.7	73160.1	62705.9	33927.9	32585.3	31552.5
SJPG0105940.001	tr|B3DMW6|B3DMW6_DROME	IP20594p (Fragment) OS=Drosophila melanogaster OX=7227 GN=CG9299-RB PE=2 SV=1	CG9299-RB	8	5	0	23393.8	22061.1	24747.2	21198.7	21189.9	20674	21768.7	19239.7	22553.8	22044.2	19848.6	20810.6	15576.7	14389.9	16508
SJPG0111857.001	sp|P54397|FKB39_DROME	39 kDa FK506-binding nuclear protein OS=Drosophila melanogaster OX=7227 GN=FK506-bp1 PE=1 SV=2	FK506-bp1	26	13	13	226901	223336	217042	198428	209946	203547	231980	228232	247948	273564	247103	257493	152480	154135	160311
SJPG0116586.001	tr|M9PEN8|M9PEN8_DROME	Rh50, isoform B OS=Drosophila melanogaster OX=7227 GN=Rh50 PE=3 SV=1	Rh50	10	5	1	242636	230103	219333	206136	202261	201503	270409	235049	246190	179897	188426	214764	167153	127453	132937
SJPG0107642.001	tr|Q9VV13|Q9VV13_DROME	GEO08383p1 OS=Drosophila melanogaster OX=7227 GN=Dmel\CG13065 PE=2 SV=1	CG13065	2	2	2	34425	35048.2	38750.5	39986	35940.7	42339.6	35253.1	39956	42117.1	39317	48504.3	44260.7	11857.4	14521.8	15577.1
SJPG0102461.001	tr|Q4V5H9|Q4V5H9_DROME	IP07124p (Fragment) OS=Drosophila melanogaster OX=7227 GN=CG15008 PE=2 SV=1	CG15008	9	6	0	73919.8	66267.9	69842.8	60237.6	66777	74285.6	60761	60715.7	74332.4	52664.3	64230.2	59842.2	49438.5	40556.9	48594.7
SJPG0114411.001	tr|Q9VIQ4|Q9VIQ4_DROME	GH03980p OS=Drosophila melanogaster OX=7227 GN=Hf PE=2 SV=1	Hf	8	6	6	65341.6	54537	61229.6	50108.6	55476.1	55967.3	80111.3	63019.1	72035.6	88221.1	76855.2	71442.1	41576.7	41310.4	41283.7
SJPG0116871.001	tr|Q9VWB1|Q9VWB1_DROME	Defective in cullin neddylation protein OS=Drosophila melanogaster OX=7227 GN=SCCRO4 PE=2 SV=2	SCCRO4	8	3	0	60165.3	58860.7	52076.1	55156.3	50852.7	48017.1	57848.2	58548.8	55369	71780.1	65682	71572	39060.8	41914.2	36756.8
SJPG0118004.001	tr|Q9VZ35|Q9VZ35_DROME	Vago, isoform B OS=Drosophila melanogaster OX=7227 GN=Vago PE=4 SV=1	Vago	21	7	0	47893.3	44262.6	48747.6	44520.8	41620.5	44174.4	52130.9	44899.1	55039.7	53518.1	58508.7	54281.2	30083.5	30508.3	32164.2
SJPG0101491.001	tr|Q8T3P4|Q8T3P4_DROME	AT27361p OS=Drosophila melanogaster OX=7227 GN=CG11889 PE=2 SV=1	CG11889	29	15	0	159370	112567	100793	83470.2	76034.8	80458.5	77032.6	82729.1	96583.8	96034.5	66973.4	91588.7	76607.7	89494.7	85003.2
SJPG0106245.001	tr|Q9VBT8|Q9VBT8_DROME	IP11925p OS=Drosophila melanogaster OX=7227 GN=CT33083 PE=2 SV=1	CT33083	54	21	19	328425	239568	225805	111502	122679	149847	97527.5	127441	200306	179933	111517	266193	180354	178447	186186
SJPG0118831.001	tr|B7Z0I8|B7Z0I8_DROME	Uncharacterized protein OS=Drosophila melanogaster OX=7227 GN=clone 1.14 PE=1 SV=1	clone	2	2	1	20248.3	20493.5	18807.9	18409.6	12212.1	12104.7	6779.92	4745.81	3506.5	3450.33	20249.5	16558.3	13104.3	10942.7	5181.61
SJPG0111527.001	sp|P41964|DMYC_DROME	Drosomycin OS=Drosophila melanogaster OX=7227 GN=Drs PE=1 SV=1	Drs	7	3	1	89592	83816.6	52603.2	59242.6	45050.5	39361.6	148356	126085	175400	8348.78	7143.26	80239.2	39092.3	49044.1	44794.6
SJPG0100573.001	tr|Q8MZ76|Q8MZ76_DROME	AT28104p OS=Drosophila melanogaster OX=7227 GN=BG:DS06874.3 PE=2 SV=1	BG:DS06874.3	4	2	0	35011.1	34388.5	34284.5	35647.9	42098.7	44383.2	25330	24943.4	27396.1	21141	14961.1	32582.7	23338.7	22553.8	23817.8
SJPG0105918.001	tr|Q8SZ24|Q8SZ24_DROME	Mitochondrial inner membrane protease subunit OS=Drosophila melanogaster OX=7227 GN=CG9240 PE=2 SV=1	CG9240	1	1	0	76854.7	73375.3	70152.4	83469.8	88095.6	80939.1	58174.4	65686.3	66118.8	12406.2	12592.5	76313.2	54874.7	37105.4	48048.7
SJPG0117796.001	tr|Q7JZW7|Q7JZW7_DROME	Tetraspanin OS=Drosophila melanogaster OX=7227 GN=Tsp42Eo PE=2 SV=1	Tsp42Eo	6	5	0	16987	17805.1	16068.5	11677.7	12890.9	12234.4	18939.7	19057.2	19010.1	6390.45	5236.87	22091.9	11060	9607.69	9226.82
SJPG0107662.001	tr|Q9VLE1|Q9VLE1_DROME	RH63449p OS=Drosophila melanogaster OX=7227 GN=Dmel\CG13108 PE=2 SV=1	CG13108	2	2	2	11584.6	13300	12051	12107.9	9970.18	13275.4	10399.9	10038.7	10807.7	6833.25	4467.8	12447.8	8242.38	7731.63	8697.89
SJPG0111206.001	tr|Q7K1L4|Q7K1L4_DROME	SD10469p OS=Drosophila melanogaster OX=7227 GN=Dmel\CG8468 PE=1 SV=1	CG8468	2	2	2	33201.4	35531.2	28222.7	24888.4	22665.2	31610.5	26058.7	24745.5	29145.3	9872.58	6269.9	35564.1	24739.7	18554.8	23667.5
SJPG0119709.001	tr|Q7JYZ0|Q7JYZ0_DROME	GEO08206p1 OS=Drosophila melanogaster OX=7227 GN=l(2)k04810 PE=2 SV=1	l(2)k04810	2	2	2	91266.1	90135.3	75657.6	102317	63585.8	58308.1	110302	115131	129582	5598.68	3967.89	97315.8	29329.5	49212.6	49993.2
SJPG0109726.001	tr|A8JRD6|A8JRD6_DROME	Uncharacterized protein OS=Drosophila melanogaster OX=7227 GN=Dmel\CG34291 PE=4 SV=1	CG34291	3	2	2	96053.4	74975.9	115426	54572.5	73220.8	75855.9	91475.7	74105	105786	17384.5	18931.9	93113.8	61984.8	43223.7	58149.7
SJPG0107141.001	tr|A1Z9B5|A1Z9B5_DROME	IP16508p OS=Drosophila melanogaster OX=7227 GN=Dmel\CG10799 PE=1 SV=1	CG10799	6	2	2	112734	98242	104735	94487.1	103633	94599.4	103173	76379.5	105886	20092.1	14078.5	111985	68328	63227.7	71108.7
SJPG0109506.001	tr|Q9VL46|Q9VL46_DROME	Uncharacterized protein, isoform A OS=Drosophila melanogaster OX=7227 GN=Dmel\CG33301 PE=4 SV=3	CG33301	12	9	3	58925.7	40311.7	50117.2	32883.2	35052	35982	24630.5	27311	34197.1	47164.4	35074.2	53078.2	30871	29929	30904.7
SJPG0105216.001	tr|Q7JWE2|Q7JWE2_DROME	GH09427p OS=Drosophila melanogaster OX=7227 GN=CG6183 PE=2 SV=1	CG6183	5	4	4	86580.7	100595	81257.8	28100.4	33234.2	29101	48607.6	32985.5	42607.6	84039.7	113510	115796	36086	32413.5	32474.9
SJPG0112243.001	sp|Q9VG95|GSTD5_DROME	Glutathione S-transferase D5 OS=Drosophila melanogaster OX=7227 GN=GstD5 PE=1 SV=2	GstD5	26	11	5	228797	292621	204906	156481	146273	187547	156130	185983	160459	271570	277251	366571	130386	136593	129136
SJPG0115504.001	tr|Q9VHT9|Q9VHT9_DROME	GEO08986p1 OS=Drosophila melanogaster OX=7227 GN=Nazo PE=1 SV=2	Nazo	5	3	3	19738.5	29401.1	15961	12708.4	11713.1	15722.7	6776.53	13076.3	8478.23	26887.9	16925.7	35071.7	9745.93	16076.5	10417.4
SJPG0106749.001	sp|Q27593|CP6A8_DROME	Cytochrome P450 6a8 OS=Drosophila melanogaster OX=7227 GN=Cyp6a8 PE=2 SV=2	Cyp6a8	6	4	0	59329.5	53325.6	47401.9	34883.8	37729.8	50461.4	30956.6	38879	37404.1	73218.8	50760.9	52142.6	29657.1	23556.3	29410.6
SJPG0118197.001	sp|Q27377|OB10_DROME	Putative odorant-binding protein A10 OS=Drosophila melanogaster OX=7227 GN=a10 PE=2 SV=2	a10	1	1	1	31251.3	37485.9	36393	29655.8	34918.8	28434	21036.3	21390.6	23609.8	33032	42977.8	25029	22788.5	20422.8	18516.2
SJPG0106339.001	sp|Q9V3L6|NCBP2_DROME	Nuclear cap-binding protein subunit 2 OS=Drosophila melanogaster OX=7227 GN=Cbp20 PE=1 SV=1	Cbp20	5	5	5	56916.6	52803.2	58671.7	36163.3	59468.9	54593.7	34080.9	37525.9	37352.3	56460.6	50782.8	41375.5	26356.8	26533.8	32020.9
SJPG0106549.001	tr|Q9VLB1|Q9VLB1_DROME	Cuticular protein 30B OS=Drosophila melanogaster OX=7227 GN=Cpr30B PE=2 SV=2	Cpr30B	3	3	3	9429.41	11383.4	10186.9	11922.6	9311.46	11022.8	6878.54	7373.14	7168.79	6812.98	7761.54	10237.3	6098.74	5118.57	5993.18
SJPG0114731.001	tr|Q9VRS7|Q9VRS7_DROME	GH01508p OS=Drosophila melanogaster OX=7227 GN=Jon65Aiii PE=2 SV=1	Jon65Aiii	5	3	1	145220	104829	77049.1	106054	84190.5	105442	60323.1	55076.7	80729.7	86498.3	63217.6	100563	66986.5	63647.7	72515
SJPG0115018.001	sp|P11995|LSP1A_DROME	Larval serum protein 1 alpha chain OS=Drosophila melanogaster OX=7227 GN=Lsp1alpha PE=2 SV=3	Lsp1alpha	6	3	0	32076.2	40365.2	37448	34214.8	39211.3	37893.1	19708.2	21327.8	27881.9	34961.6	29758	34141.6	17136.4	21639.4	20180.4
SJPG0115019.001	sp|P11996|LSP1B_DROME	Larval serum protein 1 beta chain OS=Drosophila melanogaster OX=7227 GN=Lsp1beta PE=2 SV=3	Lsp1beta	63	29	24	523241	582567	614735	569823	616952	565454	361019	351873	420248	565780	519292	517525	328148	408356	381509
SJPG0111241.001	tr|B7Z0C5|B7Z0C5_DROME	Uncharacterized protein, isoform B OS=Drosophila melanogaster OX=7227 GN=Dmel\CG8620 PE=4 SV=1	CG8620	1	1	0	12501.6	10922.6	31038.4	7751.95	8429.89	8531.65	6918.73	17949.9	6587.29	59168.2	26226.1	20725.1	10628	5654.55	5192.68
SJPG0103174.001	sp|Q8MR45|ASPG1_DROME	Putative N(4)-(beta-N-acetylglucosaminyl)-L-asparaginase CG1827 OS=Drosophila melanogaster OX=7227 GN=CG1827 PE=2 SV=1	CG1827	2	2	2	18254.8	21582	35829.8	19886.4	23136	20073.4	16232.9	12137.5	21432.6	25330.1	21696.1	20941.1	12108.6	13163.9	15282.3
SJPG0104851.001	tr|B5T1Y3|B5T1Y3_DROME	Carboxylic ester hydrolase (Fragment) OS=Drosophila melanogaster OX=7227 GN=CG4757 PE=3 SV=1	CG4757	15	9	0	150701	150528	112370	93824.6	80471.3	95531.8	216998	182773	200511	145334	123042	169400	94715.1	81706.1	74284.5
SJPG0106138.001	tr|A1Z8L7|A1Z8L7_DROME	Uncharacterized protein, isoform C OS=Drosophila melanogaster OX=7227 GN=CK02422a PE=4 SV=2	CK02422a	4	4	3	16779.6	16797.4	16075	10650.2	11571.2	9618.54	45005.6	44152.7	45489.3	10948.6	14008.8	17744	8861.87	8623.46	7636.72
SJPG0111985.001	tr|Q9Y141|Q9Y141_DROME	Carboxylic ester hydrolase OS=Drosophila melanogaster OX=7227 GN=GH05741 PE=2 SV=1	GH05741	25	13	4	160375	156901	126333	106905	92966.8	99777.3	229955	191584	208643	152732	148008	167141	111815	102515	92902.9
SJPG0117587.001	tr|A1Z6N2|A1Z6N2_DROME	FI02861p OS=Drosophila melanogaster OX=7227 GN=Tdc1 PE=2 SV=1	Tdc1	58	28	1	303720	279020	283898	111772	115496	106735	418486	441254	421773	323809	283355	350766	103054	88748.9	101799
SJPG0102913.001	tr|B3DN76|B3DN76_DROME	SD05876p OS=Drosophila melanogaster OX=7227 GN=CG17090-RA PE=2 SV=1	CG17090-RA	4	4	0	29433.3	25735.3	23513.5	16144.5	17005.9	14864.7	20423.7	19252.7	19924.8	25780.7	24086	24886.3	12940.8	13491	12867.4
SJPG0104851.004	tr|B5T1Y6|B5T1Y6_DROME	Carboxylic ester hydrolase (Fragment) OS=Drosophila melanogaster OX=7227 GN=CG4757 PE=3 SV=1	CG4757	16	9	0	148003	147082	115095	94018.3	82878.9	92736.6	208252	172766	188967	135984	127889	153354	105333	89152.8	81076.6
SJPG0115000.001	tr|A8JRD0|A8JRD0_DROME	Lipophorin receptor 1, isoform K OS=Drosophila melanogaster OX=7227 GN=LpR1 PE=4 SV=2	LpR1	10	9	0	46381.9	46475.7	48244.4	22810	20320.1	22746.6	42235.1	40329.8	42054.1	46501.9	47616.7	47561.3	29267	28658.5	29645.8
SJPG0102721.001	tr|Q8SYZ3|Q8SYZ3_DROME	RE26825p OS=Drosophila melanogaster OX=7227 GN=CG15715 PE=2 SV=1	CG15715	1	1	0	63307.2	61676	56192.7	128915	130891	129934	54153.4	50745	55751.4	61462.8	59810.8	64143.8	16782.7	21863.6	19972.2
SJPG0109473.001	tr|Q9VDC1|Q9VDC1_DROME	FI03671p OS=Drosophila melanogaster OX=7227 GN=Dmel\CG3308 PE=2 SV=1	CG3308	15	9	1	18474.2	20922.3	18442.8	61196.5	59446.6	59501.2	22717.7	26015.2	22736.7	18559.3	16745.3	17006	12707.9	13941.1	13353
SJPG0104099.001	tr|Q95TA7|Q95TA7_DROME	GH08045p OS=Drosophila melanogaster OX=7227 GN=CG3308 PE=2 SV=1	CG3308	13	8	0	17721.5	20604.9	18975	60549.4	61620.5	59659	22966.2	25720.7	22773	19081.5	17760	16470.2	13373.7	13585.2	12813.8
SJPG0119368.001	sp|Q9V968|GALL1_DROME	MIP18 family protein galla-1 OS=Drosophila melanogaster OX=7227 GN=galla-1 PE=1 SV=1	galla-1	10	7	7	28232.1	26904.7	27149.6	43919.7	44086.4	41526.4	21426.3	22258.8	22501	27876.8	24162.9	27319.9	14764.9	15793.2	17835
SJPG0100996.001	tr|Q9VB76|Q9VB76_DROME	Carbonic anhydrase 9 OS=Drosophila melanogaster OX=7227 GN=CAH9 PE=3 SV=2	CAH9	21	9	0	103860	96231.2	85849.4	135523	134174	123854	124342	117434	116871	107490	101980	106845	59900.8	57146.6	57116.6
SJPG0107029.001	tr|Q9VIV6|Q9VIV6_DROME	GH04973p OS=Drosophila melanogaster OX=7227 GN=Dmel\CG10194 PE=2 SV=1	CG10194	11	5	5	37691	39958	39926.2	43389.7	42946.8	43520.1	31309.4	36073.7	34840.3	38293	36941.4	35685.9	25679.3	26141.3	25130.9
SJPG0101121.001	tr|Q95SB2|Q95SB2_DROME	GM04207p OS=Drosophila melanogaster OX=7227 GN=CG10340 PE=2 SV=1	CG10340	24	8	0	107392	113650	114836	128391	127006	118245	92576.2	99328.8	99124.2	116852	122120	113600	74498.1	81012	79956.4
SJPG0107738.001	tr|Q4V4H7|Q4V4H7_DROME	IP04046p OS=Drosophila melanogaster OX=7227 GN=Dmel\CG13323 PE=2 SV=1	CG13323	16	3	2	784833	814256	838576	942088	921186	1.00081e+06	1.27789e+06	889088	1.23654e+06	797561	835902	819882	220166	210345	244126
SJPG0109670.001	tr|Q8SYQ8|Q8SYQ8_DROME	RE40412p OS=Drosophila melanogaster OX=7227 GN=Dmel\CG3420 PE=2 SV=1	CG3420	11	7	7	123128	125265	107481	94339.8	76692	87616.2	84263.6	108056	93865.1	119045	95974.9	110915	78512.3	82229.2	79946.4
SJPG0109944.001	tr|Q9VQ67|Q9VQ67_DROME	Uncharacterized protein, isoform D OS=Drosophila melanogaster OX=7227 GN=Dmel\CG4238 PE=4 SV=2	CG4238	1	1	0	138633	121279	106872	163301	134695	159052	146752	161930	165694	100287	122444	139005	62664.3	58161.4	63806.4
SJPG0110516.001	tr|Q9VL34|Q9VL34_DROME	LP05330p OS=Drosophila melanogaster OX=7227 GN=Dmel\CG4839 PE=2 SV=1	CG4839	3	1	1	55590	52888.9	52670.9	76245.4	64196.6	61837.9	45074.7	45181.3	44868.3	58119	64173.1	54911.8	38171.7	36105.3	36365.4
SJPG0105000.001	tr|H0RND5|H0RND5_DROME	FI16608p1 (Fragment) OS=Drosophila melanogaster OX=7227 GN=CG5325-RA PE=2 SV=1	CG5325-RA	26	11	0	488241	497389	511523	448015	430177	462294	419496	468869	434848	498094	496351	453901	349678	312720	338228
SJPG0111034.001	tr|Q9VSD8|Q9VSD8_DROME	IP10160p OS=Drosophila melanogaster OX=7227 GN=Dmel\CG7550 PE=2 SV=1	CG7550	6	4	4	34634.9	33015.3	32658.4	40992.7	41621	37290	43113.3	42316.3	42424.8	34238.3	29789.9	29644.8	22587.9	20751	25598.9
SJPG0105745.001	tr|Q8SX78|Q8SX78_DROME	LD05679p OS=Drosophila melanogaster OX=7227 GN=CG8446-RB PE=1 SV=1	CG8446-RB	40	16	16	86756.5	86918.5	89998.4	105212	105967	98480.6	68308.9	68872	71865.6	86637.8	85212.9	81124.3	52699.9	55346	55737.3
SJPG0106135.001	sp|Q9VAI1|CIA30_DROME	Complex I intermediate-associated protein 30, mitochondrial OS=Drosophila melanogaster OX=7227 GN=CIA30 PE=2 SV=1	CIA30	6	3	3	92884.7	89271.7	83129.7	62952.1	62623	70804.7	60208.2	70386.8	65878.3	104874	87920.1	106327	64117	55870.7	60671.7
SJPG0106748.001	sp|Q9V771|C6A23_DROME	Probable cytochrome P450 6a23 OS=Drosophila melanogaster OX=7227 GN=Cyp6a23 PE=2 SV=2	Cyp6a23	21	9	6	367159	309846	323147	245604	227429	266831	233208	228835	255381	352945	360896	380888	233033	221366	239246
SJPG0119309.001	sp|Q03043|KGP24_DROME	cGMP-dependent protein kinase, isozyme 2 forms cD4/T1/T3A/T3B OS=Drosophila melanogaster OX=7227 GN=for PE=1 SV=3	for	64	25	1	262351	245206	247014	322387	306059	300264	199524	212660	214095	265322	246599	259691	183973	170441	178741
SJPG0119309.005	sp|P32023|KGP25_DROME	cGMP-dependent protein kinase, isozyme 2 forms cD5/T2 OS=Drosophila melanogaster OX=7227 GN=for PE=2 SV=3	for	44	16	0	227916	215479	209985	277329	265726	274014	169322	184088	181743	251067	215447	233801	152371	142689	151194
SJPG0111998.002	tr|A1Z944|A1Z944_DROME	Glutaminase, isoform B OS=Drosophila melanogaster OX=7227 GN=GLS PE=1 SV=1	GLS	46	19	0	187784	188410	197601	165399	159776	154522	170973	159072	170134	194553	215391	198390	108365	99459.2	111283
SJPG0111998.010	tr|A1Z943|A1Z943_DROME	Glutaminase, isoform C OS=Drosophila melanogaster OX=7227 GN=GLS PE=1 SV=1	GLS	45	18	0	188817	189521	197624	164903	158610	153794	171307	160113	169979	195875	218156	198547	107805	98932	110564
SJPG0112241.001	sp|Q9VG97|GSTD3_DROME	Inactive glutathione S-transferase D3 OS=Drosophila melanogaster OX=7227 GN=GstD3 PE=2 SV=1	GstD3	25	10	10	232021	214753	241068	298917	268753	298722	286496	259123	295516	239034	251296	285355	148214	169148	142554
SJPG0119743.001	sp|P52302|MBN_DROME	Protein lethal(3)malignant blood neoplasm 1 OS=Drosophila melanogaster OX=7227 GN=l(3)mbn PE=2 SV=2	l(3)mbn	18	7	0	46810.8	46358	48422.5	44264	44765.8	43997.3	43925.2	40403.4	41289.6	46172.3	44053.6	42295.4	32819.9	29641.9	32716.5
SJPG0119952.001	tr|Q8SYP9|Q8SYP9_DROME	Mitochondrial ribosomal protein S5, isoform A OS=Drosophila melanogaster OX=7227 GN=mRpS5 PE=1 SV=1	mRpS5	17	10	9	46784.2	48295.6	44668.7	41064.1	43316.6	39822.6	30716.6	35572.5	35116.2	43917.6	42375.4	43913.7	32231.8	28300.8	30059.4
SJPG0116126.002	tr|Q8T9H4|Q8T9H4_DROME	GM14611p OS=Drosophila melanogaster OX=7227 GN=Pex19 PE=2 SV=1	Pex19	27	11	2	483510	506632	514759	461013	438863	461307	419262	466705	431110	508424	511014	458540	349879	310058	328289
SJPG0120774.001	sp|Q9VLC0|VPS54_DROME	Vacuolar protein sorting-associated protein 54 OS=Drosophila melanogaster OX=7227 GN=scat PE=1 SV=1	scat	5	3	3	80833.5	70590.7	74149	92165.2	95356.3	88754.2	100440	91816.4	93799.6	82811.6	95900.5	77587.3	42073.9	32584.7	34301.1
SJPG0117621.001	sp|P52656|T2AG_DROME	Transcription initiation factor IIA subunit 2 OS=Drosophila melanogaster OX=7227 GN=TfIIA-S PE=1 SV=1	TfIIA-S	12	4	4	97935.4	99576.9	97760.1	68576.7	71202	70494.9	117802	105878	113134	97404.5	97000	94479.7	67373.6	68954.6	71053.3
SJPG0117920.001	tr|O76865|O76865_DROME	EG:100G10.5 protein OS=Drosophila melanogaster OX=7227 GN=Ugalt PE=1 SV=1	Ugalt	4	2	0	17599.6	15723.7	16803.9	10814.2	13202.3	13251	12180.6	10899.6	15566.1	17755.6	14949	18744.3	10411.7	6870.01	7456.5
SJPG0117955.001	tr|Q9W2J4|Q9W2J4_DROME	UDP-glucuronosyltransferase OS=Drosophila melanogaster OX=7227 GN=Ugt49B1 PE=1 SV=2	Ugt49B1	39	15	15	218867	191224	197610	161528	168660	182317	161812	151795	186095	233811	197907	221841	136962	138646	144418
SJPG0100718.001	tr|Q95R83|Q95R83_DROME	SD02660p OS=Drosophila melanogaster OX=7227 GN=BcDNA:GH02712 PE=2 SV=1	BcDNA:GH02712	1	1	0	15713.1	13971.1	15231.3	10903.7	13991.5	15532.5	12668.3	13573.4	12871.6	21055.9	15799.8	17055.2	10040.1	10765.1	10309.9
SJPG0107739.001	tr|A1Z979|A1Z979_DROME	Uncharacterized protein OS=Drosophila melanogaster OX=7227 GN=Dmel\CG13324 PE=4 SV=1	CG13324	10	3	0	810295	874435	881117	858246	884513	959377	1.1748e+06	872339	1.18064e+06	915120	938739	877419	229413	193620	233844
SJPG0108593.001	tr|Q9VT35|Q9VT35_DROME	Uncharacterized protein, isoform C OS=Drosophila melanogaster OX=7227 GN=Dmel\CG16711 PE=4 SV=3	CG16711	8	1	0	95278.4	95137.7	85990.8	76686.7	103609	97977.3	129558	100370	129063	118864	92880.8	105273	58909.1	53093.5	61342.3
SJPG0109475.001	tr|Q9VJ41|Q9VJ41_DROME	GH11223p OS=Drosophila melanogaster OX=7227 GN=Dmel\CG33120 PE=1 SV=2	CG33120	5	3	3	11289	14221.8	10760.7	12519.4	10933.2	15496.3	9022.46	8596.45	10018	10882.3	7886.69	8909.44	7493.47	7888.98	7757.02
SJPG0111097.001	tr|Q9VHV9|Q9VHV9_DROME	Amidase domain-containing protein OS=Drosophila melanogaster OX=7227 GN=Dmel\CG7900 PE=4 SV=3	CG7900	9	8	2	65360	63549.8	61773.8	59053.4	59948.3	65514.2	58258.8	57618.2	60542.6	64159.3	62821.8	67079.3	42374.5	39909.1	40886.8
SJPG0106216.001	tr|Q6IDH2|Q6IDH2_DROME	RH58004p OS=Drosophila melanogaster OX=7227 GN=CT19307 PE=2 SV=1	CT19307	2	2	0	15021.7	13907.7	16436.9	13819.3	18395.7	20460.3	12151.3	12181.1	14265.2	19110.6	12497.2	14431.8	10025.5	7953.82	11814.4
SJPG0106681.001	sp|Q9V8M2|C12B2_DROME	Probable cytochrome P450 12b2, mitochondrial OS=Drosophila melanogaster OX=7227 GN=Cyp12b2 PE=2 SV=2	Cyp12b2	22	11	11	58962.2	51099.4	56494	63918.7	60805.2	60022.9	49439.6	45652.2	51383.4	47776.6	52815.5	47410.8	37792.6	34586.3	39083.5
SJPG0114427.001	sp|P84040|H4_DROME	Histone H4 OS=Drosophila melanogaster OX=7227 GN=His4 PE=1 SV=2	His4	49	7	7	1.2034e+06	1.21915e+06	1.32673e+06	1.06276e+06	1.03438e+06	1.2823e+06	1.11906e+06	951041	1.06135e+06	1.19923e+06	1.26804e+06	1.10995e+06	798249	644248	666328
SJPG0115244.001	sp|P0C919|MOC2A_DROME	Molybdopterin synthase sulfur carrier subunit OS=Drosophila melanogaster OX=7227 GN=Mocs2A PE=3 SV=1	Mocs2A	2	2	2	65976.8	61148.8	62631.3	57314.6	75904.9	81717.1	51739.8	49106.3	52116.6	82308.3	55549.7	65703.7	31560.4	22294.3	32031.5
SJPG0119874.001	tr|Q9VK20|Q9VK20_DROME	LD18447p OS=Drosophila melanogaster OX=7227 GN=mRF1 PE=2 SV=1	mRF1	9	7	7	28660.9	25264.3	28458.1	26144	26530.9	23792.5	21750	20594.8	22193.1	23003.1	23775.3	26186.9	17229.9	16371.6	15711.8
SJPG0119876.001	tr|Q9VSW4|Q9VSW4_DROME	FI06490p OS=Drosophila melanogaster OX=7227 GN=mRRF1 PE=1 SV=1	mRRF1	21	6	1	62842.3	52544.1	60325.6	54864.8	60788.3	57143.7	42929.6	43744.1	43868.1	49097.9	52878.4	54664.7	37906.8	31715.5	37013
SJPG0120119.001	sp|P00417|COX3_DROME	Cytochrome c oxidase subunit 3 OS=Drosophila melanogaster OX=7227 GN=mt:CoIII PE=3 SV=1	mt:CoIII	1	1	1	74516.6	61407.8	59932.9	60690	59685.1	62942.9	55292.2	49500.9	50820.2	47620.4	36619.1	60042.3	47995.8	25926.3	37910.9
SJPG0116119.001	tr|Q9Y090|Q9Y090_DROME	L(3)70Da OS=Drosophila melanogaster OX=7227 GN=Pex1 PE=2 SV=1	Pex1	7	7	0	28054.5	29742	31410.1	30924.9	29127.5	27626.6	25679.9	25517.3	24810.9	32773.6	28643.5	29039.1	20367.8	21477.2	20512
SJPG0116020.001	tr|Q8IPQ6|Q8IPQ6_DROME	Polymerase (DNA-directed), delta interacting protein 2, isoform B OS=Drosophila melanogaster OX=7227 GN=POLDIP2 PE=1 SV=1	POLDIP2	30	13	0	75423.7	66432.5	75470.9	67572.7	70515.3	59371.9	58629.9	58929.4	65894.7	69643.8	79170.2	70282.3	48400.4	39099.4	44880.5
SJPG0116020.002	tr|Q9VNC0|Q9VNC0_DROME	GH11824p OS=Drosophila melanogaster OX=7227 GN=POLDIP2 PE=1 SV=1	POLDIP2	31	14	1	75423.7	66432.5	75470.9	67572.7	70515.3	59371.9	58629.9	58929.4	65894.7	69643.8	79170.2	70282.3	48400.4	39099.4	44880.5
SJPG0120612.001	tr|Q9V9Z3|Q9V9Z3_DROME	FI02023p OS=Drosophila melanogaster OX=7227 GN=qless PE=2 SV=2	qless	2	2	1	20363	20956.2	18216.9	20450.3	15571.8	17681.5	13589.2	18683.1	15408.7	17789.2	16148.4	21867.3	11951	13065.8	11965
SJPG0117235.001	tr|Q9VTX2|Q9VTX2_DROME	RE32936p OS=Drosophila melanogaster OX=7227 GN=Smyd4-2 PE=2 SV=1	Smyd4-2	5	4	4	47851.6	44752	48490.6	51256.7	55015.3	42041.2	56471.4	62754	58195.6	53983.2	50024.7	41089.8	32980.5	28808.4	26546.4
SJPG0117426.002	tr|Q9V420|Q9V420_DROME	FI02878p OS=Drosophila melanogaster OX=7227 GN=Su(P) PE=1 SV=1	Su(P)	34	12	0	281392	258599	251969	248088	243886	242201	196807	221291	208189	250318	239116	247717	113040	118825	120726
SJPG0117426.001	tr|O77287|O77287_DROME	Su(P) protein OS=Drosophila melanogaster OX=7227 GN=Su(P) PE=4 SV=1	Su(P)	25	10	0	273646	264293	244327	253025	238586	237316	195003	231015	196397	247973	218683	249826	125482	129597	119894
SJPG0117576.001	sp|Q9V6G5|TAZ_DROME	Tafazzin homolog OS=Drosophila melanogaster OX=7227 GN=Taz PE=2 SV=2	Taz	4	3	0	49834.5	50063	44571.3	50993.5	51051.4	57539.8	39893.1	44437.9	38883.7	51551	45351.3	52801.8	34725.1	33417	28205.7
SJPG0118137.001	sp|Q24595|XPC_DROME	DNA repair protein complementing XP-C cells homolog OS=Drosophila melanogaster OX=7227 GN=Xpc PE=1 SV=2	Xpc	1	1	0	11379	12729.5	12311.2	7882.08	11238.5	12660.5	10958.8	11013.4	10035.1	15486.8	10985.2	13715.3	6335.08	9177.23	8271.65
SJPG0106407.001	tr|Q9VZS1|Q9VZS1_DROME	LD28127p OS=Drosophila melanogaster OX=7227 GN=Cg17746 PE=1 SV=1	Cg17746	12	8	8	90130.1	74292.5	86243.4	52994.6	53988.5	54650.4	94942.9	89201.2	95602.1	74965.3	75722.6	86749.5	66366.6	50811.8	59583.4
SJPG0104210.001	tr|A8WHH0|A8WHH0_DROME	IP18396p (Fragment) OS=Drosophila melanogaster OX=7227 GN=CG33553-RD PE=2 SV=1	CG33553-RD	14	10	0	127798	122161	125303	84239.4	81731.1	82811.2	122029	129352	120174	124192	118165	124847	82554.7	81589.5	73893.5
SJPG0104565.001	tr|Q7K0D1|Q7K0D1_DROME	LD32923p OS=Drosophila melanogaster OX=7227 GN=CG42240-RA PE=2 SV=2	CG42240-RA	3	3	0	9948.94	8626.18	8602.5	6171.63	6358.17	6496.76	6689.67	8841.51	5710.14	8607.57	7265.72	7959.6	5367.49	6547.45	7201.72
SJPG0111485.001	sp|P49762|DOA_DROME	Serine/threonine-protein kinase Doa OS=Drosophila melanogaster OX=7227 GN=Doa PE=1 SV=2	Doa	15	11	0	127798	122161	125303	84239.4	81731.1	82811.2	122029	129352	120174	124192	118165	124847	82554.7	81589.5	73893.5
SJPG0111485.004	tr|Q86B73|Q86B73_DROME	Darkener of apricot, isoform P OS=Drosophila melanogaster OX=7227 GN=Doa PE=1 SV=2	Doa	23	17	0	131635	128449	127681	82059.9	79202.6	81258.4	115776	125967	120518	125557	110757	124535	86481.2	84578.2	77285.9
SJPG0111485.006	tr|Q86B72|Q86B72_DROME	Darkener of apricot, isoform R OS=Drosophila melanogaster OX=7227 GN=Doa PE=1 SV=3	Doa	34	24	2	139639	133442	134988	89845.9	83796.7	83790.8	136414	142371	138288	136902	122671	135040	82339.8	72098.4	75352.8
SJPG0111485.011	tr|B0EXQ0|B0EXQ0_DROME	Putative 138kDa DOA kinase isoform (Fragment) OS=Drosophila melanogaster OX=7227 GN=Doa PE=2 SV=1	Doa	2	2	0	33712.8	32970.7	29390.5	23733.5	16391.5	19983.6	30189.9	35847.9	28367	33593.5	28683	33020.1	16976.5	17111.1	16275.7
SJPG0115200.001	sp|Q86BA1|MICAL_DROME	[F-actin]-monooxygenase Mical OS=Drosophila melanogaster OX=7227 GN=Mical PE=1 SV=1	Mical	50	38	0	82627.4	81204.3	82550.4	56643	59747.8	54824.4	87070	87853.4	83717.5	83655.6	76455.6	82299.1	55468.3	51043.3	55577.4
SJPG0120610.001	tr|Q9W254|Q9W254_DROME	Quaking related 58E-2, isoform A OS=Drosophila melanogaster OX=7227 GN=qkr58E-2 PE=1 SV=1	qkr58E-2	33	14	7	138897	136247	144820	77834	82372.3	78026.6	127764	137827	136293	128106	143912	126827	97508	81509	90789.6
SJPG0117701.001	sp|Q8IN44|TOTA_DROME	Protein Turandot A OS=Drosophila melanogaster OX=7227 GN=TotA PE=1 SV=1	TotA	25	8	8	569071	469483	560181	285830	298872	326117	353147	355308	765493	495528	479131	401135	281074	316611	317043
SJPG0117703.001	sp|Q8IN43|TOTC_DROME	Protein Turandot C OS=Drosophila melanogaster OX=7227 GN=TotC PE=2 SV=1	TotC	15	3	3	48364.3	32621.6	52349.9	21991	28920.1	25476	31797.7	26894.5	101955	27603	38547.8	28481.2	24652.5	26652.4	27311
SJPG0117791.001	tr|Q7JZW3|Q7JZW3_DROME	Tetraspanin OS=Drosophila melanogaster OX=7227 GN=Tsp42Ei PE=2 SV=1	Tsp42Ei	18	2	0	337471	310685	264669	144422	120905	132455	298397	281463	245828	256647	226648	309030	208511	178122	175388
SJPG0109481.002	tr|Q29QY7|Q29QY7_DROME	IP15859p OS=Drosophila melanogaster OX=7227 GN=Dmel\CG33170 PE=2 SV=1	CG33170	9	3	1	137545	109712	101861	195782	175632	153755	132027	124618	114646	120544	111280	134227	44695.3	81206.1	86453.4
SJPG0104125.001	tr|H8F4T1|H8F4T1_DROME	FI16530p1 (Fragment) OS=Drosophila melanogaster OX=7227 GN=CG33170-RA PE=2 SV=1	CG33170-RA	6	2	0	104164	83086.5	77140.3	148268	133008	116441	99985.5	94374.7	86822.9	91289.7	84273.6	101651	33848.3	61498.3	65472.2
SJPG0111393.001	tr|M9PD03|M9PD03_DROME	Uncharacterized protein, isoform C OS=Drosophila melanogaster OX=7227 GN=Dmel\CG9586 PE=4 SV=1	CG9586	14	4	0	68528.3	70869.4	66834.3	110459	127040	133467	60847	69695.8	62812.4	67712.4	52401.1	61216.9	47083.7	48182.1	48155
SJPG0117239.001	tr|Q7K561|Q7K561_DROME	GH11294p OS=Drosophila melanogaster OX=7227 GN=SmydA-1 PE=2 SV=1	SmydA-1	13	10	10	73395.6	76740.4	68525.1	119630	108163	122698	58876.2	82688.4	63237.5	88037.7	71279.3	87979	49833.5	51581.6	47430.3
SJPG0100260.001	tr|Q8IQG9|Q8IQG9_DROME	Adenylate kinase 1, isoform B OS=Drosophila melanogaster OX=7227 GN=Adk1 PE=1 SV=1	Adk1	112	11	1	3.9696e+06	3.94442e+06	3.95669e+06	2.8775e+06	2.8033e+06	2.71698e+06	3.89319e+06	3.9639e+06	3.73303e+06	3.80747e+06	4.21836e+06	3.98553e+06	2.93919e+06	2.61573e+06	2.83451e+06
SJPG0100825.001	tr|Q8SXS0|Q8SXS0_DROME	RE40914p OS=Drosophila melanogaster OX=7227 GN=BcDNA:RE40914 PE=2 SV=1	BcDNA:RE40914	11	7	7	55121.6	43741.3	43502.3	35385.7	35567.5	37587.3	39301.6	43913.2	40061.6	53462.1	44330.4	50781.3	24284.4	27744.7	30498.3
SJPG0101356.001	tr|Q4V3X9|Q4V3X9_DROME	CLIP domain-containing serine protease (Fragment) OS=Drosophila melanogaster OX=7227 GN=CG11313 PE=2 SV=1	CG11313	7	4	0	48464.6	39719.1	37352.2	31480.9	34139.6	35380	51050.6	40309.1	52646	51463.4	36952.6	44092.6	5039.64	4437.16	6447.79
SJPG0101360.001	sp|Q9V9X4|MTNA_DROME	Methylthioribose-1-phosphate isomerase OS=Drosophila melanogaster OX=7227 GN=CG11334 PE=2 SV=1	CG11334	66	18	18	550444	529356	558765	418955	410533	398608	536418	532403	555730	567040	616149	575053	370332	329695	357962
SJPG0101509.001	tr|Q95SR0|Q95SR0_DROME	Aminopeptidase OS=Drosophila melanogaster OX=7227 GN=CG11955 PE=2 SV=1	CG11955	23	14	14	76587.2	79002.9	76213.9	60160.4	65176.9	64360.3	81128.4	62317.6	81949.1	90171.6	75586.7	74841.3	49700	48963.9	53323.3
SJPG0102840.001	tr|Q7K2V9|Q7K2V9_DROME	Mevalonate kinase OS=Drosophila melanogaster OX=7227 GN=CG16804 PE=2 SV=1	CG16804	12	6	6	44500.7	41190.5	40687.8	34438.1	36502.5	39425.6	36356.6	44711.5	37237.9	54933.4	43005.2	56505.7	27672.3	24070.3	30213.8
SJPG0108727.001	tr|Q9VG06|Q9VG06_DROME	MIP04754p OS=Drosophila melanogaster OX=7227 GN=Dmel\CG17327 PE=1 SV=2	CG17327	7	3	3	34989.4	32459.8	33892.9	30516.2	31308	29217.9	37520.2	32701.8	38915.8	33809.1	35347.1	37551	24727.8	18424.2	22931.6
SJPG0103027.001	tr|Q7K4U8|Q7K4U8_DROME	LD21457p OS=Drosophila melanogaster OX=7227 GN=CG1750 PE=2 SV=1	CG1750	6	5	0	53148.1	48093	53524	65483.7	69702.8	64667.3	50048.2	44505.3	50736.3	53195.3	57075.5	52613.9	38181	33554	37093.8
SJPG0103337.001	tr|Q8T8R5|Q8T8R5_DROME	AT31826p OS=Drosophila melanogaster OX=7227 GN=CG2224 PE=2 SV=1	CG2224	11	5	0	24796.5	25481.4	28090.8	30088.4	37250.7	36513	23304	24954.1	25070.1	26037.7	23147.8	23742.6	17337.3	15031	17214.1
SJPG0109217.001	tr|Q8SZN1|Q8SZN1_DROME	GEO08217p1 OS=Drosophila melanogaster OX=7227 GN=Dmel\CG31313 PE=1 SV=1	CG31313	17	4	3	919933	797567	816176	637446	648503	682533	749858	733104	790344	783105	654378	772115	518959	580317	586464
SJPG0109280.001	tr|Q8SZK5|Q8SZK5_DROME	RH26533p OS=Drosophila melanogaster OX=7227 GN=Dmel\CG31769 PE=2 SV=1	CG31769	53	18	18	271855	266342	233250	184929	200110	202320	356805	264152	346229	253867	258992	255692	148308	176799	165338
SJPG0103909.001	tr|Q6NNW7|Q6NNW7_DROME	AT07527p (Fragment) OS=Drosophila melanogaster OX=7227 GN=CG32306 PE=2 SV=1	CG32306	11	9	0	18880.7	21088.5	19412.6	16345.9	16139.4	15745	21255	20904	20046	21658.5	20740.5	21062.2	12125.1	11036.8	11604.2
SJPG0109535.002	tr|M9PF28|M9PF28_DROME	Uncharacterized protein, isoform B OS=Drosophila melanogaster OX=7227 GN=Dmel\CG33493 PE=4 SV=1	CG33493	3	2	1	12838.9	11481.8	14532.3	9555.87	10647.4	9706.42	19049.7	12843.2	21716.7	14337	18628.3	14667.9	8114.12	7562.17	9519.92
SJPG0105323.001	tr|Q95SM8|Q95SM8_DROME	GH13859p OS=Drosophila melanogaster OX=7227 GN=CG6676 PE=2 SV=1	CG6676	5	5	5	37326.8	27830.2	29883.6	26396.3	17898.7	25580.7	25829.4	29248.4	26476.7	27460.8	24385.1	26650.1	18368.8	18435.9	16900.9
SJPG0105775.001	tr|E0R947|E0R947_DROME	MIP25725p (Fragment) OS=Drosophila melanogaster OX=7227 GN=CG8550-RA PE=2 SV=1	CG8550-RA	3	3	0	14068.8	14918.7	13606.8	11947.7	10125.3	12322.3	16308.8	13570	14211.8	13487.1	14930.5	17161.4	8852.62	8356.7	8164.05
SJPG0105953.001	tr|D3DMI9|D3DMI9_DROME	RE64171p OS=Drosophila melanogaster OX=7227 GN=CG9363-RB PE=2 SV=1	CG9363-RB	2	1	0	30470.6	25966.2	33283.3	25138	25729.5	21043.4	22366.2	19738	29336.5	23541.1	29940.4	24459.8	21149.5	19165.5	22551
SJPG0106028.001	tr|A4V9W3|A4V9W3_DROME	CG9649 protein OS=Drosophila melanogaster OX=7227 GN=CG9649 PE=3 SV=1	CG9649	4	3	0	41930.2	44521.8	41100.1	25495.7	35803.2	34961.6	58196.4	41520.7	53268.4	40005.9	40310.3	36986.4	28637	24655.3	27158.2
SJPG0106028.002	tr|A4V9W2|A4V9W2_DROME	CG9649 protein OS=Drosophila melanogaster OX=7227 GN=CG9649 PE=3 SV=1	CG9649	10	6	0	74004.1	75104.4	70555	47810.6	62020.1	57190.1	111932	70662.2	102410	69000.5	70557.5	68994.7	52989.9	47049.1	51880.5
SJPG0119318.001	sp|Q95YI5|US74C_DROME	UDP-sugar transporter UST74c OS=Drosophila melanogaster OX=7227 GN=frc PE=1 SV=2	frc	7	4	4	27139.6	24384.5	24264.8	17057.8	18120.9	19613.1	24205.3	24562.7	23346.1	24564.5	20259	26854.8	18381.2	15153.1	17795.6
SJPG0115639.001	tr|Q9VA41|Q9VA41_DROME	GEO08227p1 OS=Drosophila melanogaster OX=7227 GN=Npc2h PE=1 SV=1	Npc2h	20	7	4	339149	313202	302698	279556	270006	283297	335661	305320	336419	224042	228767	319693	188099	201788	201982
SJPG0116384.001	tr|Q9VA71|Q9VA71_DROME	FI19924p1 OS=Drosophila melanogaster OX=7227 GN=Q9VA71 PE=1 SV=1	Q9VA71	12	6	1	24796.5	25481.4	28090.8	30088.4	37250.7	36513	23304	24954.1	25070.1	26037.7	23147.8	23742.6	17337.3	15031	17214.1
SJPG0121037.001	tr|A8JNS4|A8JNS4_DROME	Starvin, isoform E OS=Drosophila melanogaster OX=7227 GN=stv PE=1 SV=1	stv	45	18	0	445007	412940	432161	321330	353143	327256	442943	438244	426069	407375	418885	400530	257718	240746	245903
SJPG0118027.001	sp|P23380|VATL_DROME	V-type proton ATPase 16 kDa proteolipid subunit OS=Drosophila melanogaster OX=7227 GN=Vha16-1 PE=2 SV=1	Vha16-1	3	3	3	105879	108200	111414	74587.9	76342.2	98594.7	120594	82899.4	119757	101822	100210	126828	70890.4	66222.9	60179.1
SJPG0111808.001	tr|Q9VP25|Q9VP25_DROME	Carboxylic ester hydrolase OS=Drosophila melanogaster OX=7227 GN=Est-Q PE=2 SV=1	Est-Q	2	2	2	84353.7	60876.1	96795.9	48969.9	70720.1	47899.4	93797.3	54577.4	105516	76225.2	112515	71571.9	52854.2	41887.6	57829.8
SJPG0103734.001	tr|E1JHM5|E1JHM5_DROME	Uncharacterized protein, isoform B OS=Drosophila melanogaster OX=7227 GN=CG31687-PA PE=4 SV=1	CG31687-PA	1	1	0	25966.8	21402.6	27600.7	24911.9	26291.9	28767.8	26975.9	23908.8	24748.3	101371	70104.7	20354.4	15498.4	16867.9	19653.2
SJPG0115549.001	tr|Q9VME2|Q9VME2_DROME	LP16634p OS=Drosophila melanogaster OX=7227 GN=Nepl6 PE=2 SV=3	Nepl6	7	3	3	23496.8	14620.7	13549.2	13021.2	11744.6	14020	30942.6	17187.2	25792.7	27687	21392.8	13669.2	6471.7	7975.66	6421.7
SJPG0101215.001	tr|E3CTT7|E3CTT7_DROME	RT10107p (Fragment) OS=Drosophila melanogaster OX=7227 GN=CG10702-RC PE=2 SV=1	CG10702-RC	2	2	0	14194.7	11060.5	12829.6	12780.2	12497.8	17670	13623.6	12010.5	11893.5	20476.7	13233.4	9248.29	7438.64	7846.61	7996.41
SJPG0101245.001	sp|Q9VN12|NCKXH_DROME	Probable sodium/potassium/calcium exchanger CG1090 OS=Drosophila melanogaster OX=7227 GN=CG1090 PE=2 SV=4	CG1090	6	3	3	28173.1	33217.2	28924	28095.5	28855.7	27041.8	26476.3	26767.4	27160.8	27822	29599.1	29398.8	19796.3	20959.7	19538.4
SJPG0101530.001	sp|Q9W376|NEUFC_DROME	Neuferricin homolog OS=Drosophila melanogaster OX=7227 GN=CG12056 PE=2 SV=1	CG12056	6	5	5	38247.5	37164.3	42191.5	24356.8	34973.2	34806.2	35198.7	37166	34687.2	47783.1	37909.3	39473.3	26856.8	18221.1	23360.1
SJPG0107418.001	tr|A1Z765|A1Z765_DROME	Uncharacterized protein, isoform A OS=Drosophila melanogaster OX=7227 GN=Dmel\CG12159 PE=1 SV=1	CG12159	5	3	0	8603.84	10339.3	9707.66	8073.09	9226.12	10285.3	7724.92	9887.92	10629.6	11356	10471.9	8803.17	5581.36	5801.89	6351.17
SJPG0101952.001	tr|Q9W287|Q9W287_DROME	Uncharacterized protein OS=Drosophila melanogaster OX=7227 GN=CG13504 PE=4 SV=3	CG13504	4	4	1	27212.2	28620.3	31766.9	26959.6	27796.6	31657.2	26506.7	25848.7	26932.2	27345.5	30068.6	28205.9	20690	18239.5	18895.7
SJPG0102128.001	tr|Q7JYN8|Q7JYN8_DROME	AT31406p (Fragment) OS=Drosophila melanogaster OX=7227 GN=CG13994 PE=2 SV=1	CG13994	3	1	0	7818.51	7158	9477.14	7422.87	7239.99	6973.58	7750.03	6923.56	7680.7	8660.02	6196.47	7303.49	6314.92	4829.87	3901.42
SJPG0108055.001	tr|Q9VE10|Q9VE10_DROME	WD_REPEATS_REGION domain-containing protein OS=Drosophila melanogaster OX=7227 GN=Dmel\CG14285 PE=4 SV=1	CG14285	55	14	0	303053	318649	312992	302668	309092	292303	310003	336259	299367	320042	311908	305474	156603	142563	147638
SJPG0108220.001	tr|Q9VGK3|Q9VGK3_DROME	Peptidylprolyl isomerase OS=Drosophila melanogaster OX=7227 GN=Dmel\CG14715 PE=1 SV=1	CG14715	9	4	4	18202.5	18086.9	19304.4	19044.1	19640.3	17629.1	17978.1	17361.1	18569.2	19855.5	18156.8	20492.4	12022.9	11467.3	11303
SJPG0102424.001	tr|C1C3G2|C1C3G2_DROME	MIP04624p (Fragment) OS=Drosophila melanogaster OX=7227 GN=CG14907-RB PE=2 SV=1	CG14907-RB	5	3	0	25408.5	15868.7	20960	18727.8	31521.5	19060.1	28077.5	20337.2	34692.4	22813.8	27492.8	24042.8	10158.4	6688.41	10974.8
SJPG0109046.001	tr|Q9W2W5|Q9W2W5_DROME	RE54994p OS=Drosophila melanogaster OX=7227 GN=Dmel\CG2909 PE=1 SV=1	CG2909	3	2	2	14183.9	13474.5	9166.86	8289.76	11132.1	14272.2	12528.6	11854.9	14631.5	11114.9	10471.5	10457.2	9693.58	6125.2	7772.75
SJPG0103846.001	tr|B3DMZ9|B3DMZ9_DROME	V-type proton ATPase proteolipid subunit OS=Drosophila melanogaster OX=7227 GN=CG32090-RA PE=2 SV=1	CG32090-RA	4	4	0	113339	153663	120836	90274.5	91844.5	129258	126176	116404	119016	139333	106687	159023	74843.3	85930.6	76201.7
SJPG0103958.001	sp|Q9VZV5|CYHR1_DROME	Cysteine and histidine-rich protein 1 homolog OS=Drosophila melanogaster OX=7227 GN=CG32486 PE=2 SV=2	CG32486	8	5	5	27135.9	24230.2	24857	24234.5	24113.5	22916.9	25981.1	22923.5	23026.9	26914	24489.9	23070.6	14276.2	18204.1	18960.8
SJPG0109702.001	tr|X2JB67|X2JB67_DROME	Uncharacterized protein, isoform B OS=Drosophila melanogaster OX=7227 GN=Dmel\CG34250 PE=4 SV=1	CG34250	1	1	0	25263.1	21682.8	26788.5	22198.9	25203.1	20651	27332.3	26863.6	26948.5	25721.3	24860.9	24389.3	16456.2	16885	18370.1
SJPG0104541.001	tr|Q8MQV8|Q8MQV8_DROME	SD14666p (Fragment) OS=Drosophila melanogaster OX=7227 GN=CG4098 PE=2 SV=1	CG4098	6	5	0	26383.2	26573.2	29069	25843.3	26368.9	26615.3	26244.3	28332.7	21618.5	31833.3	27554.4	33476.4	13399.3	10150.5	8692.97
SJPG0110310.001	tr|Q8IND7|Q8IND7_DROME	Uncharacterized protein OS=Drosophila melanogaster OX=7227 GN=Dmel\CG44014 PE=4 SV=1	CG44014	1	1	1	32909	23820.2	23880.6	22386.5	19527.4	22656.9	25127.1	22345	29300	32969.1	22206.8	36839	12114.3	11799.6	11771.8
SJPG0110539.001	tr|Q9VV21|Q9VV21_DROME	GEO07736p1 OS=Drosophila melanogaster OX=7227 GN=Dmel\CG4962 PE=2 SV=1	CG4962	2	1	1	13705.9	19631.1	18569.2	18346.5	15283.5	16617.6	15765.4	19286.2	12530.8	15947.5	17271.3	16531.8	10332.7	11250.3	8869.75
SJPG0105028.001	tr|Q6NL86|Q6NL86_DROME	RE64763p (Fragment) OS=Drosophila melanogaster OX=7227 GN=CG5431 PE=2 SV=1	CG5431	5	4	0	25603.8	21398.5	21142.2	21410.3	18451.1	24239.3	16884.6	18112.8	22655.3	23841.4	19139.8	27442.4	10520	11104	11027.9
SJPG0110644.001	tr|Q9VVM2|Q9VVM2_DROME	LP12049p OS=Drosophila melanogaster OX=7227 GN=Dmel\CG5506 PE=1 SV=1	CG5506	15	6	6	209305	108537	103570	95754.6	108534	145402	100152	66734	131764	126391	80732.3	171758	77979.4	84859	78917.3
SJPG0105109.001	tr|D0IQK1|D0IQK1_DROME	Ubiquitin carboxyl-terminal hydrolase OS=Drosophila melanogaster OX=7227 GN=CG5798-RA PE=2 SV=1	CG5798-RA	6	5	0	19542	19911.6	17893.3	20406.1	21101.9	19414.7	18534	18572.9	20205.9	19154	19117.7	22324.8	11531.2	12889.1	12676.4
SJPG0105183.001	sp|Q9VBG6|HGH1_DROME	Protein HGH1 homolog OS=Drosophila melanogaster OX=7227 GN=CG6073 PE=2 SV=2	CG6073	9	7	7	52800.9	44469.4	49770.6	46902.5	57156.8	51242	48427.5	40221.2	50539.1	44587.8	51797.5	43981.6	33407.8	27140.5	38175.4
SJPG0111247.001	tr|Q9VID5|Q9VID5_DROME	Uncharacterized protein, isoform A OS=Drosophila melanogaster OX=7227 GN=Dmel\CG8671 PE=4 SV=2	CG8671	3	3	0	8210.64	7715.54	7045.42	7488.34	7815.97	8499.41	6693.87	7316.16	4990.04	7909.83	6070.54	6955.66	5330.11	3601.39	5363.8
SJPG0106458.001	tr|M9NDS9|M9NDS9_DROME	Chitinase 6, isoform C OS=Drosophila melanogaster OX=7227 GN=Cht6 PE=1 SV=1	Cht6	5	2	0	81603	70970.4	45459	70042.1	63388.5	83633.8	46338	58526.6	50519	49542.2	32711.8	142591	40467.7	38833.1	40734.1
SJPG0106555.001	tr|A1Z8H1|A1Z8H1_DROME	Cuticular protein 47Ea OS=Drosophila melanogaster OX=7227 GN=Cpr47Ea PE=1 SV=1	Cpr47Ea	33	4	0	2.55515e+06	2.1699e+06	2.48902e+06	2.28005e+06	2.43769e+06	2.31681e+06	2.50973e+06	1.95679e+06	2.41885e+06	2.15465e+06	2.34848e+06	1.97106e+06	1.74081e+06	1.37658e+06	1.7951e+06
SJPG0106577.001	tr|Q7JZJ3|Q7JZJ3_DROME	Cuticular protein 56F OS=Drosophila melanogaster OX=7227 GN=Cpr56F PE=2 SV=1	Cpr56F	4	4	4	19212	16132.8	19950.6	15924.9	18127.8	18188.3	17483.2	13383.2	11118.9	18335.8	20517.2	14179	11318.3	8599.81	13916.7
SJPG0106608.001	tr|Q9VV46|Q9VV46_DROME	Cuticular protein 72Ec OS=Drosophila melanogaster OX=7227 GN=Cpr72Ec PE=1 SV=1	Cpr72Ec	12	9	9	35458	13808.7	14046.4	33297.2	12455.1	10012.3	31139.3	23801.1	27394.6	22662.5	39441.9	21217.2	9524.96	9568.44	10618.6
SJPG0106683.001	sp|Q7KR10|CCD1D_DROME	Probable cytochrome P450 12d1 distal, mitochondrial OS=Drosophila melanogaster OX=7227 GN=Cyp12d1-d PE=2 SV=1	Cyp12d1-d	9	7	0	39381.4	29999.3	32184.6	29386.9	28864.8	32233.9	30836.7	29100.8	36763.1	28549	24985.5	32175	15869.7	16922.1	14729
SJPG0111554.001	tr|A0A0B4KFP2|A0A0B4KFP2_DROME	Enhancer of polycomb-like protein OS=Drosophila melanogaster OX=7227 GN=E(Pc) PE=1 SV=1	E(Pc)	2	2	0	161354	140362	118540	112080	110020	121393	112125	127386	113194	103803	108178	123126	85964.7	46342.4	78963.8
SJPG0119639.001	tr|A8JR01|A8JR01_DROME	Uncharacterized protein, isoform I OS=Drosophila melanogaster OX=7227 GN=kmr PE=4 SV=2	kmr	5	2	1	54151.9	47944.9	38074	38649.6	39810.1	40907	39149.9	39153.5	41571.4	40061.9	43868.2	43363.3	10095.6	10277.5	13406.8
SJPG0115303.001	sp|Q9V813|MTAP_DROME	S-methyl-5'-thioadenosine phosphorylase OS=Drosophila melanogaster OX=7227 GN=Mtap PE=1 SV=1	Mtap	23	11	0	126674	168802	156761	100254	97335.9	170823	140716	82415.5	111728	132652	110672	141883	107295	106102	81794.1
SJPG0120861.001	sp|Q9Y103|TFP11_DROME	Septin-interacting protein 1 OS=Drosophila melanogaster OX=7227 GN=sip1 PE=1 SV=1	sip1	1	1	1	13863.2	12308.9	8562.83	10278.7	9796.44	10791.9	6340.31	11166.6	7223.78	10988	9858.05	10650.3	6833.46	9415.72	7463.48
SJPG0117188.001	sp|Q9VLU6|SDHF4_DROME	Succinate dehydrogenase assembly factor 4, mitochondrial OS=Drosophila melanogaster OX=7227 GN=Sirup PE=3 SV=2	Sirup	1	1	1	21025.4	17809.8	27506.6	20973.2	23060.4	18398.6	18722.2	12201.6	20868.6	13406.5	19207.6	15099.2	14555.7	12915.2	15780.4
SJPG0107319.001	tr|Q9VDU3|Q9VDU3_DROME	RE32325p OS=Drosophila melanogaster OX=7227 GN=Dmel\CG11659 PE=2 SV=2	CG11659	2	2	0	31201.8	31514.7	29356.5	20203.5	18039.2	20126.9	15266.2	14834.5	18453.9	15843.5	15319.9	20482.8	24225.7	25639.4	20828.2
SJPG0110799.001	tr|Q9VDU4|Q9VDU4_DROME	Uncharacterized protein OS=Drosophila melanogaster OX=7227 GN=Dmel\CG6300 PE=4 SV=2	CG6300	3	3	1	33774.2	32220.7	32704.5	19915.8	17716.6	20441.9	15075.2	15934.7	18522.2	16056.1	15993.5	18424.3	26577.2	26319	20637.4
SJPG0110872.001	tr|Q9VCQ9|Q9VCQ9_DROME	RE20374p OS=Drosophila melanogaster OX=7227 GN=Dmel\CG6733 PE=2 SV=1	CG6733	10	6	5	102501	98840.8	92040.1	67514.9	54751.6	82255.7	42322	57547.5	68397.9	59818.2	43687.4	73415.1	89872.3	87567.2	76335.1
SJPG0105807.001	sp|Q9VU95|AGT2L_DROME	Alanine--glyoxylate aminotransferase 2-like OS=Drosophila melanogaster OX=7227 GN=CG8745 PE=2 SV=2	CG8745	6	5	5	26260.6	31527.7	30226.6	18305.4	19554.6	20096.1	15205.3	15556.2	18158	20771.6	21537.2	18091.3	23835.5	26093.5	24467.1
SJPG0105991.001	tr|Q494G6|Q494G6_DROME	RE24814p OS=Drosophila melanogaster OX=7227 GN=CG9509 PE=2 SV=1	CG9509	43	13	0	249409	200504	200120	145205	129437	165238	108236	119367	164001	135231	106234	175192	156378	165903	156903
SJPG0105992.001	tr|T1W1X8|T1W1X8_DROME	FI24119p1 (Fragment) OS=Drosophila melanogaster OX=7227 GN=CG9509-RA PE=2 SV=1	CG9509-RA	59	20	0	279005	227918	217030	164407	145178	187259	118352	133007	180144	153799	120297	198317	171961	189780	173378
SJPG0111459.001	tr|Q9VXH4|Q9VXH4_DROME	RE16337p OS=Drosophila melanogaster OX=7227 GN=Dmel\CG9921 PE=1 SV=1	CG9921	12	1	1	46844.5	39084.2	47897.5	28344.3	31060.7	27207.3	29667.9	25576.3	29517	21761.6	26301.3	24210.5	38090.5	36891.4	39778.1
SJPG0112033.001	sp|Q9VMA2|GALT_DROME	Probable galactose-1-phosphate uridylyltransferase OS=Drosophila melanogaster OX=7227 GN=Galt PE=2 SV=2	Galt	16	6	6	242374	242088	241550	115031	116329	135607	129015	129115	152024	155522	139796	148759	177088	160391	186834
SJPG0112053.001	sp|Q9VVY3|GBS76_DROME	Glycogen-binding subunit 76A OS=Drosophila melanogaster OX=7227 GN=Gbs-76A PE=1 SV=1	Gbs-76A	19	9	9	107667	98599.3	107515	61484	58264.2	59589.1	52693.8	57401.4	56991.2	70151.9	71010.8	74405.1	92924.7	90909.6	90368
SJPG0115787.001	sp|Q9VAI6|OB99B_DROME	General odorant-binding protein 99b OS=Drosophila melanogaster OX=7227 GN=Obp99b PE=2 SV=1	Obp99b	65	8	8	474558	501688	579657	407043	383370	365907	263273	324905	360769	247508	251934	304417	824936	965223	991333
SJPG0100321.001	sp|Q24238|APH4_DROME	Alkaline phosphatase 4 OS=Drosophila melanogaster OX=7227 GN=Alp4 PE=2 SV=3	Alp4	19	14	1	93962.4	85240.9	93410.8	63660.9	71301.4	73407.3	50832	56612.7	70601.4	62516.9	56715.8	68247.8	77602.4	73239.4	72229.9
SJPG0100434.001	sp|O97069|ASSY_DROME	Argininosuccinate synthase OS=Drosophila melanogaster OX=7227 GN=Ass PE=2 SV=1	Ass	12	7	7	79791.5	70046.9	67613.9	58114.9	55678.6	66569	40799.8	44003.5	64124.3	50086.2	35005.4	63518	58775.6	60695.9	62271.7
SJPG0102159.001	sp|Q9VU70|TTC36_DROME	Tetratricopeptide repeat protein 36 homolog OS=Drosophila melanogaster OX=7227 GN=CG14105 PE=2 SV=1	CG14105	1	1	1	51695.2	57541.8	55487.7	41191.8	39621.9	44829.2	37856	37633.2	34358	37893.4	41763.2	35979.6	40737.5	39780.3	40409.7
SJPG0108569.001	tr|Q4QPU3|Q4QPU3_DROME	GEO12027p1 OS=Drosophila melanogaster OX=7227 GN=Dmel\CG15908 PE=2 SV=1	CG15908	5	4	4	49331	53264.7	58033.6	47094.9	48241.5	46577.5	34202.5	35505.2	33407.8	28126.3	28014	28567.6	44895.4	45207.5	40277
SJPG0106933.001	sp|Q24307|DIAP2_DROME	Death-associated inhibitor of apoptosis 2 OS=Drosophila melanogaster OX=7227 GN=Diap2 PE=1 SV=3	Diap2	8	6	6	27517.4	26475.5	27584.5	25139.1	25657	26006.3	18153.7	19712.8	17840.7	18304.8	17206.2	20578.4	19603.7	19730.4	19355.5
SJPG0119735.001	tr|D5A7L1|D5A7L1_DROME	MIP19716p OS=Drosophila melanogaster OX=7227 GN=l(3)82Fd-RB PE=2 SV=1	l(3)82Fd-RB	2	2	0	37189.8	42078.9	35480	27693.5	33056.9	30850.5	21424	18008.3	21878.9	23050.8	22591.9	20436	28994.8	26856.8	25744.5
SJPG0101173.001	tr|A9UN79|A9UN79_DROME	IP22107p (Fragment) OS=Drosophila melanogaster OX=7227 GN=CG10513 PE=2 SV=1	CG10513	24	13	0	152122	120795	117321	113806	100019	113874	72950.5	80498.6	99733.3	75029.8	64295.2	81702.6	99369.3	98498.4	91296.8
SJPG0108138.001	tr|Q4QPR8|Q4QPR8_DROME	GEO10187p1 OS=Drosophila melanogaster OX=7227 GN=Dmel\CG14483 PE=2 SV=1	CG14483	6	2	2	142312	127943	135591	132513	149429	136275	94081.2	88162.4	103873	64070	88871.9	94335.7	104764	91846.3	99790.8
SJPG0103154.001	tr|H0RNA2|H0RNA2_DROME	FI16825p1 (Fragment) OS=Drosophila melanogaster OX=7227 GN=CG18180-RA PE=2 SV=1	CG18180-RA	3	3	0	11362.7	9514.82	9363.12	8266.34	8685.03	9486.26	7560.85	5790.64	7841.74	5145.36	6052.05	9457.18	6345.81	7575.73	7580.05
SJPG0106741.001	sp|Q9VB31|C6A18_DROME	Probable cytochrome P450 6a18 OS=Drosophila melanogaster OX=7227 GN=Cyp6a18 PE=2 SV=1	Cyp6a18	13	8	6	64739.3	50219.9	45648.4	41439.7	30464.6	46077.1	29170.2	33338	41998.1	33203.6	31270.8	42194.6	37263.7	41680.7	39470
SJPG0115724.001	tr|Q9W270|Q9W270_DROME	Solute carrier organic anion transporter family member OS=Drosophila melanogaster OX=7227 GN=Oatp58Db PE=3 SV=3	Oatp58Db	6	3	0	36404.7	34569.9	30406.2	29149.3	25890.7	35472.9	9333.33	12676.6	15490.2	12663.3	10681	14040.8	29328.6	27990.5	25104.3
SJPG0103880.001	tr|B3DMT4|B3DMT4_DROME	IP20330p (Fragment) OS=Drosophila melanogaster OX=7227 GN=CG32203-RB PE=2 SV=1	CG32203-RB	15	9	0	44098.9	56145.2	88216.2	38679.7	42346.5	29564	29829.4	27926.9	60502.9	33157.4	13866	30430.7	96908.3	107913	153515
SJPG0117122.001	tr|B4ZJ98|B4ZJ98_DROME	Seminal fluid protein 35C OS=Drosophila melanogaster OX=7227 GN=Sfp35C PE=2 SV=1	Sfp35C	13	5	0	101738	118099	173233	98625.4	90523.4	54159.4	54418.1	46649.2	135309	23422.7	11051.7	68395.9	181648	211030	300625
SJPG0117125.001	tr|B4ZJ99|B4ZJ99_DROME	Seminal fluid protein 51E OS=Drosophila melanogaster OX=7227 GN=Sfp51E PE=2 SV=1	Sfp51E	4	3	0	59759.2	82837.6	126622	63150.5	73339	42526.1	50167.8	44538.5	94363.7	42394	18188.6	37693.4	114926	140853	188544
SJPG0106943.001	tr|Q8SZ87|Q8SZ87_DROME	Thioredoxin-like protein OS=Drosophila melanogaster OX=7227 GN=Dim1 PE=2 SV=1	Dim1	5	3	3	35247.2	34286.7	33617.9	55588.3	54846.9	51411.9	29579.7	28030.3	30627.8	15664.9	15021.5	30701.5	29562.6	28296.5	25822.2
SJPG0101083.001	tr|B7FNP2|B7FNP2_DROME	RE03726p OS=Drosophila melanogaster OX=7227 GN=CG10186-RA PE=2 SV=1	CG10186-RA	8	7	0	28216.4	27075.8	28934.8	26836.7	21739.3	23983.7	23874	22566.4	27221.9	14104.3	14014.5	25440.8	23293.9	23824.3	22210.9
SJPG0109022.001	tr|Q9W4W5|Q9W4W5_DROME	RE47284p OS=Drosophila melanogaster OX=7227 GN=Dmel\CG2680 PE=1 SV=2	CG2680	13	4	0	75376.7	65389.8	66255.1	54589.7	53054.5	57440.9	45871.8	46467	58855.3	47352.9	44456.6	54221.5	60057.5	58622.6	57531.2
SJPG0106424.001	tr|Q9W3R2|Q9W3R2_DROME	Chemosensory protein A 7a OS=Drosophila melanogaster OX=7227 GN=CheA7a PE=4 SV=2	CheA7a	8	5	0	36710.7	39360.6	34710.1	28868.2	31951.6	34800	32074.9	31851.6	32467	20723.9	21590	29294.9	24455.9	28282.1	27843.8
SJPG0100256.002	tr|Q29QY4|Q29QY4_DROME	Alcohol dehydrogenase OS=Drosophila melanogaster OX=7227 PE=2 SV=1	NA	171	8	1	5.63112e+06	5.87515e+06	5.79959e+06	5.20939e+06	5.00403e+06	5.12918e+06	6.28365e+06	6.18401e+06	6.06282e+06	2.77656e+06	2.84237e+06	3.65037e+06	7.44409e+06	8.26453e+06	7.9802e+06
SJPG0118693.001	tr|Q9VJZ8|Q9VJZ8_DROME	GH08193p OS=Drosophila melanogaster OX=7227 GN=c-SPH166 PE=2 SV=1	c-SPH166	6	5	5	16340	19997.9	16662.8	20552	18336	21596.2	22250.2	22749.7	21837.5	8201.72	7101.92	16018.5	35753.3	38376.6	37432.8
SJPG0118229.001	tr|Q9VIC3|Q9VIC3_DROME	Alpha-Esterase-1 OS=Drosophila melanogaster OX=7227 GN=alpha-Est1 PE=2 SV=1	alpha-Est1	10	7	1	54319.5	50803.4	52058.2	46339.8	48721.4	52875.9	39438	38035.5	40360	32457.1	30062.4	42075.5	42485.8	39568.8	42777.4
SJPG0101382.001	tr|C6SUV8|C6SUV8_DROME	MIP04331p (Fragment) OS=Drosophila melanogaster OX=7227 GN=CG11423-RA PE=2 SV=1	CG11423-RA	22	3	0	793438	787018	765918	785995	730955	736814	681538	750220	597148	448388	500419	613824	902384	923160	803319
SJPG0107840.001	tr|Q9VC65|Q9VC65_DROME	GEO08971p1 OS=Drosophila melanogaster OX=7227 GN=Dmel\CG13623 PE=1 SV=2	CG13623	1	1	1	106452	98767.8	91876.3	101004	96646.6	95124.4	88161.6	81321	84826.2	3804.19	4175.05	82695.2	67129.5	72546.8	73207.8
SJPG0104439.001	tr|B3DML8|B3DML8_DROME	FI02880p (Fragment) OS=Drosophila melanogaster OX=7227 GN=CG3683-RA PE=2 SV=1	CG3683-RA	131	14	0	3.10653e+06	3.20836e+06	3.23633e+06	3.35885e+06	3.29555e+06	3.32116e+06	2.83684e+06	3.04475e+06	2.80852e+06	941723	942470	2.73766e+06	3.32651e+06	3.4308e+06	3.41137e+06
SJPG0110582.001	tr|Q9VJD0|Q9VJD0_DROME	Mitochondrial inner membrane protease ATP23 OS=Drosophila melanogaster OX=7227 GN=Dmel\CG5131 PE=1 SV=2	CG5131	17	10	10	52644.3	54926.2	58208.2	53319.9	55815.8	51148.2	39492.1	42597.7	41807.2	31808.7	33325.7	34785.5	51501.1	48340	47407.6
SJPG0105855.001	tr|B7Z0Q4|B7Z0Q4_DROME	Uncharacterized protein, isoform B OS=Drosophila melanogaster OX=7227 GN=CG8966 PE=3 SV=1	CG8966	4	4	0	44275.3	35542.8	38350	35995.2	30070	33499.3	27914.9	30412.7	36409.7	30189.3	23557.7	29554.1	30039.9	28523.2	28651.9
SJPG0106755.001	sp|Q9V674|CP6G1_DROME	Cytochrome P450 6g1 OS=Drosophila melanogaster OX=7227 GN=Cyp6g1 PE=2 SV=1	Cyp6g1	25	14	13	175537	153516	144648	128699	129088	148043	99512.5	108915	128140	106146	97265.9	123325	116738	131103	124772
SJPG0106924.001	tr|A0A0B4KHJ4|A0A0B4KHJ4_DROME	Dynein heavy chain at 93AB, isoform C OS=Drosophila melanogaster OX=7227 GN=Dhc93AB PE=4 SV=1	Dhc93AB	5	3	0	99920.6	98153.6	100949	98534	105589	111003	70613.4	81007.1	77663.5	68958.7	51593.2	81937.5	89876	62796.7	81541.9
SJPG0115113.001	sp|P42003|MAD_DROME	Protein mothers against dpp OS=Drosophila melanogaster OX=7227 GN=Mad PE=1 SV=1	Mad	4	3	0	13340.8	13465.1	13089	13839.2	9863.64	13534	10387.5	10403.9	12771.6	6428.73	6346.23	9919.77	9710.34	10719.5	11946.6
SJPG0115117.001	sp|Q8T3X9|ISCA1_DROME	Iron-sulfur cluster assembly 1 homolog, mitochondrial OS=Drosophila melanogaster OX=7227 GN=MagR PE=1 SV=1	MagR	11	7	1	62516.4	63344.8	64239.1	64584.6	60641.8	58954.3	44912.1	45522.7	46526.7	43677.1	44248.5	42655.1	49967.4	49336.9	51239.4
SJPG0120123.001	sp|P18930|NU3M_DROME	NADH-ubiquinone oxidoreductase chain 3 OS=Drosophila melanogaster OX=7227 GN=mt:ND3 PE=3 SV=1	mt:ND3	3	1	1	119455	120923	127960	119693	122740	126024	103317	111073	97994.4	2775.88	3365.11	100231	156354	145748	129545
SJPG0115117.002	sp|Q8T3X9-2|ISCA1_DROME	Isoform 2 of Iron-sulfur cluster assembly 1 homolog, mitochondrial OS=Drosophila melanogaster OX=7227 GN=MagR	NA	11	7	1	61697.4	62684.1	63713.8	61693.3	58711.7	57520	44274.5	44872.5	45119.5	44453.7	44704.2	43063.8	52197.3	50757.5	52934.1
SJPG0115506.001	tr|A8JNU6|A8JNU6_DROME	Neural conserved at 73EF, isoform I OS=Drosophila melanogaster OX=7227 GN=Nc73EF PE=1 SV=1	Nc73EF	949	81	7	1.38502e+07	1.44776e+07	1.43392e+07	1.4327e+07	1.35648e+07	1.3548e+07	1.18784e+07	1.25457e+07	1.18999e+07	6.11517e+06	5.91878e+06	9.07436e+06	1.26848e+07	1.32957e+07	1.23676e+07
SJPG0115506.002	tr|Q8IQQ0|Q8IQQ0_DROME	Neural conserved at 73EF, isoform F OS=Drosophila melanogaster OX=7227 GN=Nc73EF PE=1 SV=1	Nc73EF	931	77	5	1.39306e+07	1.44871e+07	1.43816e+07	1.42988e+07	1.36511e+07	1.36086e+07	1.18734e+07	1.25857e+07	1.19042e+07	6.08226e+06	5.86919e+06	9.133e+06	1.26591e+07	1.32204e+07	1.2357e+07
SJPG0115383.001	sp|P91929|NDUAA_DROME	NADH dehydrogenase [ubiquinone] 1 alpha subcomplex subunit 10, mitochondrial OS=Drosophila melanogaster OX=7227 GN=ND-42 PE=2 SV=2	ND-42	149	21	21	2.10773e+06	2.12702e+06	2.15681e+06	2.1666e+06	2.22661e+06	2.21025e+06	1.96964e+06	2.06367e+06	1.88493e+06	773718	778231	1.83015e+06	2.43624e+06	2.44774e+06	2.33158e+06
SJPG0116841.001	tr|Q9VIB7|Q9VIB7_DROME	Reticulon-like protein OS=Drosophila melanogaster OX=7227 GN=Rtnl2 PE=2 SV=2	Rtnl2	2	1	0	14215.6	14300.5	14659.3	8828.07	11597.6	14839.1	11707.9	12795.4	13955	11125.6	8018.68	9170.38	12645.5	13295.1	12367.7
SJPG0114438.001	tr|Q9VU94|Q9VU94_DROME	Hemolectin, isoform A OS=Drosophila melanogaster OX=7227 GN=Hml PE=1 SV=2	Hml	208	99	0	245782	243471	236985	157672	148227	173479	235973	192521	227971	115079	113423	211516	173536	169248	182839
SJPG0114438.002	tr|Q9U5D0|Q9U5D0_DROME	Hemolectin OS=Drosophila melanogaster OX=7227 GN=Hml PE=2 SV=1	Hml	210	101	2	245782	243471	236985	157672	148227	173479	235973	192521	227971	115079	113423	211516	173536	169248	182839
SJPG0119901.001	sp|Q9V9Z1|RM32_DROME	39S ribosomal protein L32, mitochondrial OS=Drosophila melanogaster OX=7227 GN=mRpL32 PE=2 SV=1	mRpL32	1	1	1	37927.4	39969.3	35271.2	25584.3	23843.2	26187.5	22962.9	34088.6	32183.3	26319.5	29170.1	24117.2	33424.1	34507.1	34544.5
SJPG0117250.001	tr|Q9W1I8|Q9W1I8_DROME	LD03592p OS=Drosophila melanogaster OX=7227 GN=Snap29 PE=1 SV=1	Snap29	24	8	8	175552	188549	181505	109574	111205	116889	171979	186038	170068	117415	99754.1	114077	163199	156116	156066
SJPG0115609.001	sp|Q9VAU9|ZN330_DROME	Zinc finger protein 330 homolog OS=Drosophila melanogaster OX=7227 GN=Noa36 PE=2 SV=1	Noa36	3	3	3	9722.15	7470.86	9833.97	15331	19614.3	17123.9	6755.92	7541.34	8127.3	2033.98	2106.33	7939.86	6711.16	5604.62	7574.13
SJPG0100256.001	sp|P00334|ADH_DROME	Alcohol dehydrogenase OS=Drosophila melanogaster OX=7227 GN=Adh PE=1 SV=2	Adh	237	14	9	2.8376e+07	2.92383e+07	2.74043e+07	2.55004e+07	2.40742e+07	2.53738e+07	2.91885e+07	2.93219e+07	2.84885e+07	1.80659e+07	1.86152e+07	1.95887e+07	3.56458e+07	3.97289e+07	3.77172e+07
SJPG0118742.001	tr|Q9VLW7|Q9VLW7_DROME	Cell division cycle 14, isoform A OS=Drosophila melanogaster OX=7227 GN=cdc14 PE=4 SV=2	cdc14	4	4	0	18433.8	19587.8	18959.4	17407	16592.3	17365.3	16523.8	19069	17026.7	7547.54	6950.07	16305.3	15555.2	15203.6	14721.6
SJPG0107293.001	tr|Q9VNV2|Q9VNV2_DROME	GEO05133p1 OS=Drosophila melanogaster OX=7227 GN=Dmel\CG11523 PE=1 SV=1	CG11523	5	4	4	25829.3	24672.3	23208.4	31076.5	29560	27413.8	22090.8	24822	23699.6	10170.4	10163.5	19810.7	16819.8	17572.6	19432.9
SJPG0108828.001	tr|Q9VJI1|Q9VJI1_DROME	IP12339p OS=Drosophila melanogaster OX=7227 GN=Dmel\CG17928 PE=2 SV=1	CG17928	3	2	2	10996.7	9682.44	10695.2	12490.9	12750	11881.6	10880.4	10397	9875.67	5753.32	4519.04	5541.7	11864.3	12415.5	14037
SJPG0105829.001	tr|A0AQ24|A0AQ24_DROME	CG8844 protein OS=Drosophila melanogaster OX=7227 GN=CG8844 PE=4 SV=1	CG8844	127	17	0	3.04167e+06	3.25774e+06	3.00474e+06	3.33894e+06	3.29332e+06	3.37425e+06	2.9094e+06	3.18016e+06	2.80992e+06	1.43972e+06	1.36623e+06	2.94329e+06	3.48917e+06	3.63027e+06	3.34747e+06
SJPG0119880.001	sp|Q9VFJ2|RM11_DROME	39S ribosomal protein L11, mitochondrial OS=Drosophila melanogaster OX=7227 GN=mRpL11 PE=2 SV=1	mRpL11	5	3	3	35664.1	38270.3	31199.1	24635.6	25371.2	24815.4	25111.1	32628.3	34965.1	6632.06	6207.77	24813.4	30176.8	28192.7	28881.5
SJPG0105219.009	tr|A9UNH0|A9UNH0_DROME	LP08340p (Fragment) OS=Drosophila melanogaster OX=7227 PE=2 SV=1	NA	434	45	0	7.38976e+06	7.76909e+06	7.0379e+06	6.79147e+06	6.55807e+06	6.63844e+06	7.23885e+06	6.27992e+06	7.38317e+06	3.21976e+06	3.21635e+06	6.53334e+06	6.53693e+06	6.56712e+06	6.02807e+06
SJPG0115409.001	tr|Q9VQR2|Q9VQR2_DROME	CG8844 protein OS=Drosophila melanogaster OX=7227 GN=ND-PDSW PE=1 SV=1	ND-PDSW	136	23	6	2.98809e+06	3.20771e+06	2.98999e+06	3.28605e+06	3.25381e+06	3.34695e+06	2.87379e+06	3.14276e+06	2.78936e+06	1.53336e+06	1.45381e+06	2.91236e+06	3.45773e+06	3.62885e+06	3.36289e+06
SJPG0116270.001	sp|Q868Z9|PPN_DROME	Papilin OS=Drosophila melanogaster OX=7227 GN=Ppn PE=1 SV=2	Ppn	282	74	0	542210	551911	555713	500042	509603	506395	549892	503376	557015	147225	149098	512485	512807	495120	517036
SJPG0121221.001	tr|Q9VII3|Q9VII3_DROME	LD40063p OS=Drosophila melanogaster OX=7227 GN=twit PE=2 SV=1	twit	8	4	4	34646.2	32737.7	33249	28246.7	29483.8	25512.8	33321.1	27508.1	33465.4	8501.21	9347.47	29379.5	30897.6	26512.2	30121.6
SJPG0110319.001	tr|A0A0B4KFK5|A0A0B4KFK5_DROME	Uncharacterized protein OS=Drosophila melanogaster OX=7227 GN=Dmel\CG44088 PE=4 SV=1	CG44088	2	2	2	14820.3	24515	28529.9	13922.1	20574.7	10561.2	14131.6	13441.9	23892.1	10005.1	5270.1	11316.5	30429.7	33688	52705.7
SJPG0104949.001	tr|Q0GTC8|Q0GTC8_DROME	CG5106 OS=Drosophila melanogaster OX=7227 GN=CG5106 PE=4 SV=1	CG5106	11	6	0	54394	43479.8	61278.3	30219.1	29684.7	50531.7	28209.2	45811.5	50501.5	8745.22	9942.6	33495.7	62867.2	83407.9	75567.8
SJPG0104949.002	tr|Q0GTC9|Q0GTC9_DROME	CG5106 OS=Drosophila melanogaster OX=7227 GN=CG5106 PE=4 SV=1	CG5106	12	7	0	54394	43479.8	61278.3	30219.1	29684.7	50531.7	28209.2	45811.5	50501.5	8745.22	9942.6	33495.7	62867.2	83407.9	75567.8
SJPG0100209.001	tr|Q6GUV0|Q6GUV0_DROME	ACP53C14C OS=Drosophila melanogaster OX=7227 GN=Acp53C14c PE=4 SV=1	Acp53C14c	3	1	0	15580.1	19284	29116.9	17182.2	17577.7	13911.2	21079.8	17859.3	42452.9	9038.82	3537.64	10558.8	44288.8	52344.7	70245.2
SJPG0100213.001	sp|O46200|A63F_DROME	Accessory gland protein Acp63F OS=Drosophila melanogaster OX=7227 GN=Acp63F PE=2 SV=2	Acp63F	2	1	1	45572.8	51397.7	72393.5	48735.8	45461	36768.5	39949	33513.5	54741.7	32376.7	24314.7	35967.9	70722.8	80690.9	109234
SJPG0104260.001	tr|B3DNF2|B3DNF2_DROME	IP20474p (Fragment) OS=Drosophila melanogaster OX=7227 GN=CG34033-RA PE=2 SV=1	CG34033-RA	3	3	0	51607.8	48056	72545.9	48654.6	62721.9	36488.4	53576.9	41205.8	68389.2	25105.6	34469.2	39529.3	75018.6	75635.4	98471.9
SJPG0100859.001	tr|Q8MYV9|Q8MYV9_DROME	GEO12865p1 OS=Drosophila melanogaster OX=7227 GN=BcDNA:RH08259 PE=2 SV=1	BcDNA:RH08259	3	1	1	13787.4	17625.9	18481.1	15791.9	15126.3	14376.8	16445.3	13644.7	13692.7	2371.75	2255.27	13636.4	13304.7	12091.1	11831.7
SJPG0118572.001	sp|P61857|TBB2_DROME	Tubulin beta-2 chain OS=Drosophila melanogaster OX=7227 GN=betaTub85D PE=1 SV=1	betaTub85D	432	32	8	7.68498e+06	7.84972e+06	8.21746e+06	7.56594e+06	7.45315e+06	7.6559e+06	7.63916e+06	7.49156e+06	8.25154e+06	2.58768e+06	2.46322e+06	7.36055e+06	7.23525e+06	7.43615e+06	7.45403e+06
SJPG0104587.001	tr|M9PBA3|M9PBA3_DROME	Uncharacterized protein, isoform A OS=Drosophila melanogaster OX=7227 GN=CG42325 PE=4 SV=1	CG42325	6	3	3	37340.7	36759.7	45408.5	35188.1	34650.3	35204.1	34424.7	31183.9	37448.8	5379.69	3554.06	29585.3	36057.7	29244.1	28910.3
SJPG0105219.007	tr|F6J831|F6J831_DROME	CG6186 (Fragment) OS=Drosophila melanogaster OX=7227 GN=CG6186 PE=4 SV=1	CG6186	76	11	0	744133	762438	674390	718462	661028	696974	732855	659014	740961	308117	306658	669002	640934	685119	614552
SJPG0110805.001	tr|Q7K188|Q7K188_DROME	GEO05126p1 OS=Drosophila melanogaster OX=7227 GN=Dmel\CG6329 PE=2 SV=1	CG6329	14	4	4	912945	822854	798826	823983	868618	803480	875229	693526	800639	401946	447940	749833	745254	559382	733549
SJPG0111735.001	tr|A0A0B4KFZ1|A0A0B4KFZ1_DROME	Entomoglyceroporin 4, isoform F OS=Drosophila melanogaster OX=7227 GN=Eglp4 PE=1 SV=1	Eglp4	14	6	0	122022	156667	141444	93250.1	134395	142278	122446	124515	132674	70335.7	61495.4	108243	111142	94632.6	103779
SJPG0119435.001	sp|Q9U405|GRAU_DROME	Transcription factor grauzone OS=Drosophila melanogaster OX=7227 GN=grau PE=1 SV=1	grau	3	2	1	10911.9	10815.5	11203.6	7524.82	10481.3	11624.9	8048.32	10682.7	9239.3	7315.06	6879	8458.44	9151.09	9944.58	9314.85
SJPG0114744.003	sp|Q9I7K0-3|JUPIT_DROME	Isoform B of Microtubule-associated protein Jupiter OS=Drosophila melanogaster OX=7227 GN=Jupiter	NA	6	3	2	29089.2	33114.9	30909.1	24178.2	23829.6	40107.3	23028.2	31981.8	29214.9	22060.8	14819.3	25875.6	20267.6	26107.7	23384.1
SJPG0115484.001	tr|Q7JZR4|Q7JZR4_DROME	Na[+]-dependent inorganic phosphate cotransporter, isoform A OS=Drosophila melanogaster OX=7227 GN=NaPi-T PE=1 SV=1	NaPi-T	5	2	0	26227.4	19460.4	17707.5	18816.4	17489.7	18163.2	13355.4	14511.6	18998.5	11953.9	11235.9	15489.4	18076.4	14013.5	14905.1
SJPG0115373.001	tr|Q7K1C0|Q7K1C0_DROME	GH23780p OS=Drosophila melanogaster OX=7227 GN=ND-15 PE=1 SV=1	ND-15	40	10	2	572003	566865	585258	609983	613284	589917	523248	570990	498817	167874	170752	483466	653731	678069	615981
SJPG0115762.001	sp|Q8MKK0|OB57A_DROME	General odorant-binding protein 57a OS=Drosophila melanogaster OX=7227 GN=Obp57a PE=2 SV=1	Obp57a	6	3	3	35135.5	36682	32518.6	31481.3	30519	32747.1	36699.3	38559	34282.7	20723.2	19927.9	22230	44497.4	35978.6	42323.2
SJPG0117241.001	tr|Q9VKN9|Q9VKN9_DROME	RE12806p OS=Drosophila melanogaster OX=7227 GN=SmydA-3 PE=2 SV=1	SmydA-3	32	16	1	96404.1	95782.1	93435.7	98563.1	91907.3	92123.5	76212.5	94963.5	89327.6	60369.6	63430	71889.1	73967.7	70578.9	66206.6
SJPG0117241.002	tr|M9NCT1|M9NCT1_DROME	SET and MYND domain containing, arthropod-specific, member 3, isoform C OS=Drosophila melanogaster OX=7227 GN=SmydA-3 PE=4 SV=1	SmydA-3	41	18	3	97994.5	96352.6	91291.9	96722.2	89272.1	89738.4	80012	99813.2	90230.5	60246.4	62744.5	70368.3	74730.8	70471	65526
SJPG0117400.001	tr|Q9XTL2|Q9XTL2_DROME	Jak pathway signal transduction adaptor molecule OS=Drosophila melanogaster OX=7227 GN=Stam PE=1 SV=1	Stam	15	5	5	41612	42464.8	37892.2	47484	42480.6	45722.5	33028.8	37034.2	37869.3	24689.4	21019.9	27927.4	44215	48624.4	44264.5
SJPG0103110.001	tr|M9NFP8|M9NFP8_DROME	Uncharacterized protein, isoform H OS=Drosophila melanogaster OX=7227 GN=CG17926 PE=1 SV=1	CG17926	264	95	0	706061	712910	664000	485283	461236	485223	435605	485970	447593	608038	610873	618304	585976	578303	576553
SJPG0105231.001	tr|M9NE59|M9NE59_DROME	Uncharacterized protein, isoform G OS=Drosophila melanogaster OX=7227 GN=CG6239 PE=1 SV=1	CG6239	252	91	23	708944	705715	666634	489130	466927	486577	427736	477350	438489	603074	607849	608387	600787	598869	588502
SJPG0114373.001	tr|Q9VXI1|Q9VXI1_DROME	Beta hydroxy acid dehydrogenase 1, isoform A OS=Drosophila melanogaster OX=7227 GN=Had1 PE=1 SV=2	Had1	76	19	19	1.9194e+06	1.73773e+06	1.71473e+06	1.14746e+06	1.10571e+06	1.1783e+06	1.05745e+06	1.02451e+06	1.3404e+06	1.32136e+06	1.23899e+06	1.45025e+06	1.32995e+06	1.39844e+06	1.49747e+06
SJPG0100828.001	tr|Q9VWT7|Q9VWT7_DROME	GEO07745p1 OS=Drosophila melanogaster OX=7227 GN=BcDNA:RE41194 PE=2 SV=1	BcDNA:RE41194	1	1	1	14778.3	17035.9	17856.3	12190.1	11183	13755.3	11314	10391.3	13066.1	20914	32699.8	32282.3	10249.9	13480.1	11746.4
SJPG0118561.001	tr|Q1WWB7|Q1WWB7_DROME	IP10750p OS=Drosophila melanogaster OX=7227 GN=betaG PE=1 SV=1	betaG	12	6	6	48912.6	53130.7	54257.7	77237.6	84986	80649.5	32895.5	36896.1	34059.6	40775.7	34731.9	39059.9	44983.4	46203.4	45823.3
SJPG0121172.001	sp|Q9VH90|TRBID_DROME	Ubiquitin thioesterase trabid OS=Drosophila melanogaster OX=7227 GN=trbd PE=1 SV=1	trbd	3	3	3	15765.2	15503.3	15062.3	40356.5	36444.3	35472.5	9665.83	9829.51	9465.98	11062.6	10678	11915.8	10943.5	12364.3	10457.3
SJPG0118224.002	tr|Q8IMK7|Q8IMK7_DROME	Alphabet, isoform B OS=Drosophila melanogaster OX=7227 GN=alph PE=1 SV=1	alph	27	13	1	127620	128731	125957	151191	152728	146140	91229	86978.7	90076.9	116313	122895	119464	115767	112789	116403
SJPG0118224.003	tr|Q9VAK1|Q9VAK1_DROME	Alphabet, isoform A OS=Drosophila melanogaster OX=7227 GN=alph PE=1 SV=1	alph	28	13	1	125661	130153	129779	150340	155349	146884	90299.7	85760.6	89564.7	115953	122367	121403	116679	111774	114919
SJPG0118340.001	tr|Q9VHN7|Q9VHN7_DROME	LP07963p OS=Drosophila melanogaster OX=7227 GN=anon-WO0118547.344 PE=1 SV=3	anon-WO0118547.344	185	27	1	914502	844265	871505	613764	674006	733456	563765	573860	702729	789338	702040	771658	742251	766152	820137
SJPG0100386.001	tr|Q960C6|Q960C6_DROME	SD07650p OS=Drosophila melanogaster OX=7227 GN=Argl PE=2 SV=1	Argl	31	12	0	103824	101220	96641.7	76910.4	72641.1	77060.3	65878	64197.5	73755.7	79380.1	69311.4	80059.8	68969.6	76894.6	79336.8
SJPG0100386.003	tr|Q5U189|Q5U189_DROME	RE37426p (Fragment) OS=Drosophila melanogaster OX=7227 GN=Argl PE=2 SV=1	Argl	33	13	0	103824	101220	96641.7	76910.4	72641.1	77060.3	65878	64197.5	73755.7	79380.1	69311.4	80059.8	68969.6	76894.6	79336.8
SJPG0118596.001	sp|Q9VF08|TIM16_DROME	Mitochondrial import inner membrane translocase subunit Tim16 OS=Drosophila melanogaster OX=7227 GN=blp PE=2 SV=1	blp	28	12	12	167258	171348	164389	151086	153219	151199	105435	116993	104330	143600	146361	146176	121882	119281	117970
SJPG0105006.001	tr|Q86B83|Q86B83_DROME	LD12611p OS=Drosophila melanogaster OX=7227 GN=CG5340 PE=1 SV=1	CG5340	4	4	4	13219.1	13207.5	12448.8	11350.1	11823	12281.5	7574.71	9208.61	10016.5	10049.6	8609.31	9804.6	9813.05	8907.32	10272.6
SJPG0110826.001	tr|Q8IMW9|Q8IMW9_DROME	Uncharacterized protein, isoform C OS=Drosophila melanogaster OX=7227 GN=Dmel\CG6454 PE=4 SV=2	CG6454	21	13	1	174734	167779	173293	149054	152765	147448	113511	104541	116655	156362	153612	160049	152327	149853	159425
SJPG0105274.001	tr|Q8MR20|Q8MR20_DROME	LD35461p OS=Drosophila melanogaster OX=7227 GN=CG6454 PE=2 SV=1	CG6454	13	7	0	170314	167382	173062	148030	148717	150438	111069	108382	116656	152587	156081	162886	155863	151876	154126
SJPG0105544.001	sp|Q95SS8|TMM70_DROME	Transmembrane protein 70 homolog, mitochondrial OS=Drosophila melanogaster OX=7227 GN=CG7506 PE=2 SV=1	CG7506	7	3	3	74306	69333.6	71843.1	67595.9	62734	58996.3	44973.1	48129.1	50565.9	57414.3	63528.5	62500.3	56941.6	55044.1	56342.5
SJPG0106689.001	sp|Q9VMT5|C28D1_DROME	Probable cytochrome P450 28d1 OS=Drosophila melanogaster OX=7227 GN=Cyp28d1 PE=2 SV=1	Cyp28d1	44	23	21	206262	196506	187139	159251	167478	165234	124085	120691	130452	182553	171029	183416	148524	152902	143693
SJPG0114940.001	sp|Q7JQW6|LIAS_DROME	Lipoyl synthase, mitochondrial OS=Drosophila melanogaster OX=7227 GN=Las PE=2 SV=2	Las	23	12	12	95595.5	100805	108412	125313	127008	125028	66713.4	71295.6	65451.4	76909.2	74506.5	69872.6	80932.5	83738.4	76654.9
SJPG0116173.001	sp|O16129|SYFM_DROME	Probable phenylalanine--tRNA ligase, mitochondrial OS=Drosophila melanogaster OX=7227 GN=PheRS-m PE=2 SV=3	PheRS-m	48	15	15	134341	139849	144398	183631	189272	172751	85628.5	93627	91555.1	120807	127130	116493	110265	119047	116389
SJPG0120656.001	tr|A0A2Z1YWR5|A0A2Z1YWR5_DROME	RedK1-PB OS=Drosophila melanogaster OX=7227 GN=red PE=4 SV=1	red	6	4	0	25619.5	25562.5	27324.8	17855.7	20867.2	22711.6	17731.1	20745.4	16175.5	22890.2	20344.9	23506.8	23681.5	24469.3	23465.9
SJPG0117512.001	tr|B7Z0G3|B7Z0G3_DROME	Uncharacterized protein, isoform B OS=Drosophila melanogaster OX=7227 GN=TIM14 PE=4 SV=1	TIM14	33	7	0	148248	161218	167333	138671	143812	137845	107848	108350	106318	129836	143492	135928	126045	110655	111808
SJPG0117330.001	tr|Q7K508|Q7K508_DROME	GH18514p OS=Drosophila melanogaster OX=7227 GN=Spn47C PE=2 SV=1	Spn47C	8	4	4	21463.6	19553	23395.5	22460.7	22602.2	24602.2	12309.1	9946.06	14965.5	25977.2	28652.9	26882.8	34165.6	32779.4	39186.9
SJPG0101247.001	tr|E1UI86|E1UI86_DROME	CG10912 protein OS=Drosophila melanogaster OX=7227 GN=CG10912 PE=4 SV=1	CG10912	4	2	0	45110.9	40481	36065.5	40383.5	27486.8	45032.1	21615.6	22222.5	32850.8	52735.9	45294.9	60552.8	30021.4	25954.8	37801.3
SJPG0101247.003	tr|E1UI90|E1UI90_DROME	CG10912 protein OS=Drosophila melanogaster OX=7227 GN=CG10912 PE=4 SV=1	CG10912	6	2	0	38652.8	37908.2	31812.1	39158.9	28168.9	35960	20586.2	21692.6	19058.8	47103.7	45994	54208.5	26684.5	26846.5	30398.3
SJPG0111364.001	tr|Q7JVH6|Q7JVH6_DROME	LD24696p OS=Drosophila melanogaster OX=7227 GN=Dmel\CG9436 PE=1 SV=1	CG9436	40	14	14	133871	147987	126722	150217	135860	146966	89464.7	98964.1	95642.4	110190	98878.1	113140	113147	117685	108376
SJPG0114750.001	sp|Q9VMC9|KFA_DROME	Kynurenine formamidase OS=Drosophila melanogaster OX=7227 GN=KFase PE=1 SV=1	KFase	11	5	5	109841	113095	108023	110647	111214	107640	75059.7	76814.8	74401.4	88505	89825	88453.1	95704.6	100834	102013
SJPG0121223.001	sp|P36872|2ABA_DROME	Protein phosphatase PP2A 55 kDa regulatory subunit OS=Drosophila melanogaster OX=7227 GN=tws PE=2 SV=1	tws	22	8	0	153598	150699	150279	147241	155854	156073	91132.9	87874.3	99056.7	132003	128380	136856	123459	114150	126483
SJPG0106286.001	tr|M9PGH9|M9PGH9_DROME	Ca[2+]-channel protein alpha[[1]] subunit T, isoform F OS=Drosophila melanogaster OX=7227 GN=Ca-alpha1T PE=4 SV=1	Ca-alpha1T	1	1	0	32763.2	31010.4	36088.9	20785.1	21070.5	21756.8	60461.1	57903.8	56744.4	50749	53881.6	52678.6	47197.5	45262.1	51839.4
SJPG0101364.001	tr|Q6NN74|Q6NN74_DROME	AT05847p OS=Drosophila melanogaster OX=7227 GN=CG11347 PE=2 SV=1	CG11347	3	1	0	9848.55	9023.92	9333.68	6162.46	6424.07	5899.57	26603.3	28241.1	24190.3	27059.3	29183.4	26550.9	16065.6	11817	15117.1
SJPG0117788.001	tr|Q7JWP5|Q7JWP5_DROME	Tetraspanin OS=Drosophila melanogaster OX=7227 GN=Tsp42Eg PE=2 SV=1	Tsp42Eg	1	1	1	12698.7	13334.8	15484.6	9546.97	7916.19	6701.41	26857	27679.5	23137.5	28112.3	27140.5	24659.5	30183.3	26494.9	27738.9
SJPG0100623.001	tr|Q9Y168|Q9Y168_DROME	BcDNA.GH02384 OS=Drosophila melanogaster OX=7227 GN=BcDNA.GH02384 PE=2 SV=1	BcDNA.GH02384	21	8	0	76441.5	69616.3	76819.8	46725.9	53656.3	55454.3	133867	122287	117581	114212	110041	105552	99217.4	86264.8	102663
SJPG0108214.001	tr|Q9VGV0|Q9VGV0_DROME	IP09589p OS=Drosophila melanogaster OX=7227 GN=Dmel\CG14695 PE=1 SV=1	CG14695	5	5	5	31918.2	32233.3	34951.7	17203.7	15470.4	14893.6	118188	97019.7	99586.4	54840	57466.8	61652.5	24422.4	22770	24093.2
SJPG0104377.001	tr|C6TP67|C6TP67_DROME	RH48605p (Fragment) OS=Drosophila melanogaster OX=7227 GN=CG34423-RA PE=2 SV=1	CG34423-RA	16	3	0	630287	617224	541485	350132	387257	341644	1.6982e+06	1.66187e+06	1.4316e+06	738589	717117	1.15293e+06	794728	705723	895613
SJPG0102606.001	tr|Q9VQI5|Q9VQI5_DROME	LP04564p OS=Drosophila melanogaster OX=7227 GN=CG15401 PE=1 SV=2	CG15401	24	13	13	291064	290454	306373	128894	135043	116698	519056	524463	538641	438619	409239	384061	263913	221318	250098
SJPG0104746.001	sp|Q0KIC3|Y3427_DROME	Uncharacterized protein CG43427 OS=Drosophila melanogaster OX=7227 GN=CG43427 PE=2 SV=1	CG43427	48	29	16	96989.7	94893.7	100250	60742.3	60197.5	60388.8	145799	135085	134569	115934	109219	116467	76177.1	71248.9	76480.2
SJPG0111066.001	tr|Q9VUQ7|Q9VUQ7_DROME	RE36966p OS=Drosophila melanogaster OX=7227 GN=Dmel\CG7739 PE=1 SV=1	CG7739	28	10	0	31176.3	31374	30934.2	20780.6	20607.9	21271.6	49551.8	47108.2	44084.1	41480.1	44960	42554.6	37099.5	33703.8	37079.2
SJPG0121143.004	tr|A0A0B4LFP7|A0A0B4LFP7_DROME	Thin, isoform D OS=Drosophila melanogaster OX=7227 GN=tn PE=1 SV=1	tn	49	24	1	95456.3	99197.9	98940.2	70769.6	66094.4	65292.5	147559	145500	140091	132294	129166	137620	92886.8	87238	87609.8
SJPG0100077.001	sp|Q94521|DNAT_DROME	Dopamine N-acetyltransferase OS=Drosophila melanogaster OX=7227 GN=AANAT1 PE=1 SV=1	AANAT1	29	7	0	345480	361891	359647	239172	240302	238013	319149	338404	314233	313307	278570	325842	300157	292864	291344
SJPG0107390.001	tr|Q9W073|Q9W073_DROME	RH22148p OS=Drosophila melanogaster OX=7227 GN=Dmel\CG12025 PE=2 SV=1	CG12025	2	1	1	16430.1	18024.4	17661.7	12555.2	10549.4	12239.8	14535.7	15134.9	12705.6	11505.1	14589	15004.7	14096.2	16120.6	15766.8
SJPG0101535.001	sp|Q9W0E8|ZER1_DROME	Protein zer-1 homolog OS=Drosophila melanogaster OX=7227 GN=CG12084 PE=2 SV=2	CG12084	2	2	0	40528.1	42475.7	42627.7	29222.3	28980.9	29968.7	33592.8	35343.4	33960.1	34154.5	31395.8	33603.6	40656.4	34663.5	33718.1
SJPG0107406.001	tr|Q9W0C9|Q9W0C9_DROME	Uncharacterized protein, isoform A OS=Drosophila melanogaster OX=7227 GN=Dmel\CG12105 PE=4 SV=2	CG12105	38	22	0	75083	71798.6	70682.1	21238.6	23009.9	22500.2	63143.6	70140.1	63995.9	61630.8	51141.5	56757.5	56997.1	54547.4	54918.1
SJPG0101539.002	tr|Q961F8|Q961F8_DROME	GH26183p OS=Drosophila melanogaster OX=7227 GN=CG12105 PE=2 SV=1	CG12105	7	4	0	43056.6	41490.3	44214.7	12792.5	14134.1	11769	39935.6	39864.1	39565.3	37003.8	34341.9	32470.1	36095.6	29048.3	31541.1
SJPG0101539.001	tr|Q2XXT0|Q2XXT0_DROME	CG12105 (Fragment) OS=Drosophila melanogaster OX=7227 GN=CG12105 PE=4 SV=1	CG12105	41	24	4	76403.5	70153.8	71929.9	21664.1	22883.9	22210.6	64154.2	68779.6	64995.5	60039.4	53238.3	55659.9	57245.1	52681	55984
SJPG0103099.001	tr|C6SV30|C6SV30_DROME	AT04629p (Fragment) OS=Drosophila melanogaster OX=7227 GN=CG17838-RE PE=2 SV=1	CG17838-RE	52	20	0	552337	549106	564240	371165	350581	368416	584609	610900	582365	599238	587200	609602	504500	484980	494987
SJPG0103650.001	tr|Q8IND0|Q8IND0_DROME	RT08021p (Fragment) OS=Drosophila melanogaster OX=7227 GN=CG31292-RA PE=2 SV=1	CG31292-RA	1	1	0	27917.2	26063.3	24453.7	15277.2	16882.8	16762	35693.1	36824.9	35767.5	34608.6	34072.9	31137.8	29304.7	28515.5	29427.4
SJPG0104146.001	tr|A8WHM3|A8WHM3_DROME	SD07506p OS=Drosophila melanogaster OX=7227 GN=CG33232-RA PE=2 SV=1	CG33232-RA	24	18	0	56475	58757.8	54184.9	39959.2	39980.8	38965.4	78306.5	69765.8	75507.8	67710.2	66825.1	67557.2	48199.1	47454.4	51038.4
SJPG0111376.001	tr|Q9VMF0|Q9VMF0_DROME	FI04444p OS=Drosophila melanogaster OX=7227 GN=Dmel\CG9498 PE=1 SV=1	CG9498	30	15	1	128529	136535	133583	79558.4	89894.6	89312.5	150618	149639	152457	153060	148593	174168	106741	116241	110229
SJPG0105987.001	tr|Q8SXE7|Q8SXE7_DROME	RH54067p OS=Drosophila melanogaster OX=7227 GN=CG9498 PE=2 SV=1	CG9498	28	14	0	128529	136535	133583	79558.4	89894.6	89312.5	150618	149639	152457	153060	148593	174168	106741	116241	110229
SJPG0106181.001	tr|Q9VP13|Q9VP13_DROME	CR6-interacting factor OS=Drosophila melanogaster OX=7227 GN=CRIF PE=1 SV=1	CRIF	5	3	3	48242.7	50254.4	45568.5	34729.2	31727.4	35013.6	30772.2	42272	39347.7	38610.5	36515.1	41361.6	41656.5	37360.2	38900.2
SJPG0106194.001	tr|Q9VR44|Q9VR44_DROME	GH05102p OS=Drosophila melanogaster OX=7227 GN=CT10168 PE=1 SV=1	CT10168	18	6	6	105474	97925.5	94016.6	67435.1	64635.9	67406.1	131570	124952	121930	113190	118825	126539	114448	104389	109931
SJPG0111478.001	sp|P92029|DNJ60_DROME	DnaJ-like protein 60 OS=Drosophila melanogaster OX=7227 GN=DnaJ-60 PE=2 SV=1	DnaJ-60	5	3	0	45359.5	42038.9	41243.4	32744.2	29935.2	23802	30557.2	31709.5	29432	36326.2	35096.5	33741.8	32851.5	36258.4	33318.3
SJPG0111894.001	sp|Q8SZA8|ADXH2_DROME	Adrenodoxin-like protein 2, mitochondrial OS=Drosophila melanogaster OX=7227 GN=Fdx2 PE=2 SV=1	Fdx2	24	5	5	163950	154746	155354	102760	106304	105622	115369	113091	112263	128420	135691	121941	127226	126565	126252
SJPG0114450.001	tr|Q9VPF3|Q9VPF3_DROME	4-hydroxyphenylpyruvate dioxygenase OS=Drosophila melanogaster OX=7227 GN=Hpd PE=1 SV=1	Hpd	34	14	2	238141	252925	247525	157964	147786	157023	188993	187673	188646	194951	204818	192602	199438	213839	204754
SJPG0119779.001	tr|Q9VLW1|Q9VLW1_DROME	Lectin type C OS=Drosophila melanogaster OX=7227 GN=lectin-28C PE=1 SV=2	lectin-28C	23	5	5	68089.8	60353.3	59140	30412.8	32200.6	32058.1	45992.4	40659.1	51853.4	42498	46751.1	44851.2	73522.4	78648.1	77983
SJPG0115192.001	sp|Q9VXJ0|DHB4_DROME	Peroxisomal multifunctional enzyme type 2 OS=Drosophila melanogaster OX=7227 GN=Mfe2 PE=1 SV=1	Mfe2	93	31	31	468092	451888	434576	285323	277426	316675	482988	532942	505258	541753	515315	557802	400100	402840	409213
SJPG0115084.001	tr|Q8MRP7|Q8MRP7_DROME	GH07529p OS=Drosophila melanogaster OX=7227 GN=MFS14 PE=1 SV=1	MFS14	4	3	3	64820.4	63489.3	58635.4	37660.9	40679.4	42316.9	69169.2	72632.5	72476.3	78394.9	77616.6	87084.8	72581.9	68188.8	71632.3
SJPG0119913.001	tr|Q7K0A0|Q7K0A0_DROME	Mitochondrial ribosomal protein L42, isoform A OS=Drosophila melanogaster OX=7227 GN=mRpL42 PE=1 SV=1	mRpL42	3	2	2	34591.9	35466.9	32706.2	24959.8	22827.2	22273.6	23557.2	28882.2	28593.3	26417.1	26263	26459.6	29164	25256.8	26340
SJPG0119921.001	tr|Q9V3E3|Q9V3E3_DROME	GM06185p OS=Drosophila melanogaster OX=7227 GN=mRpL50 PE=1 SV=1	mRpL50	2	2	2	89915.9	93585.6	82644.6	63433.8	53799.3	58345.3	59144	77333.3	77612.4	79078.9	68406.6	77911.4	74924.9	63685.6	68810.6
SJPG0119939.001	tr|Q8IP62|Q8IP62_DROME	Mitochondrial ribosomal protein S23 OS=Drosophila melanogaster OX=7227 GN=mRpS23 PE=1 SV=1	mRpS23	13	4	1	41426.5	42693.1	38705	29853.7	26301.5	28266.3	27898.7	35085.2	32958.3	32209.9	32448.7	31671.4	29827.3	30065.6	29164.6
SJPG0116690.001	sp|Q9VGN9|RLP24_DROME	Probable ribosome biogenesis protein RLP24 OS=Drosophila melanogaster OX=7227 GN=RpL24-like PE=1 SV=1	RpL24-like	4	3	3	14215.2	16317.1	14414.5	10270	8887.29	10599.2	12322.8	13103.5	12336.5	12226.4	11182.7	12771.1	11541.5	13516.2	11740.8
SJPG0117276.001	tr|O97479|O97479_DROME	FI05212p OS=Drosophila melanogaster OX=7227 GN=Sodh-1 PE=1 SV=1	Sodh-1	80	22	0	940631	954162	982859	611669	626892	626049	746691	737968	800589	912213	831365	857037	752978	770296	817021
SJPG0117470.012	tr|A0A0B4KH24|A0A0B4KH24_DROME	Syncrip, isoform O OS=Drosophila melanogaster OX=7227 GN=Syp PE=1 SV=1	Syp	56	21	0	546070	549912	561272	372626	355000	366797	580240	605379	581698	603317	589268	612458	508679	483274	494960
SJPG0117470.018	tr|Q95TW4|Q95TW4_DROME	GH28335p OS=Drosophila melanogaster OX=7227 GN=Syp PE=1 SV=1	Syp	66	24	0	551943	542855	549330	372407	355891	370055	593046	613022	583988	601896	593763	607924	504938	480953	488924
SJPG0117560.001	sp|Q961C9|TNG11_DROME	Transport and Golgi organization protein 11 OS=Drosophila melanogaster OX=7227 GN=Tango11 PE=1 SV=1	Tango11	14	8	8	78918.3	78504.4	71010.4	53998.6	53026.8	52386.9	64988.9	65135.7	67227.2	62265.6	68613.5	67073.8	62647.9	60155.7	66129
SJPG0100431.002	tr|Q7K0E6|Q7K0E6_DROME	Aspartyl-tRNA synthetase, isoform A OS=Drosophila melanogaster OX=7227 GN=AspRS PE=1 SV=1	AspRS	96	25	2	287444	286360	264319	661183	681805	669065	572464	590491	560159	506032	489199	519925	429162	389509	441747
SJPG0100431.001	tr|Q9XYM1|Q9XYM1_DROME	Aspartyl tRNA synthetase OS=Drosophila melanogaster OX=7227 GN=AspRS PE=2 SV=1	AspRS	94	23	0	288230	287876	264157	659215	681268	670188	571649	589301	557718	504698	489425	520228	429794	390943	441700
SJPG0100469.001	tr|Q9W2S2|Q9W2S2_DROME	Autophagy-related 8a, isoform A OS=Drosophila melanogaster OX=7227 GN=Atg8a PE=1 SV=1	Atg8a	14	5	1	116865	123344	137102	251095	313874	272251	437531	363515	404467	373921	400746	330426	298726	232138	305490
SJPG0106308.001	sp|Q9VT65|CANB_DROME	Calpain-B OS=Drosophila melanogaster OX=7227 GN=CalpB PE=1 SV=2	CalpB	85	31	25	204341	205413	209935	299005	311906	297233	421141	428892	408659	388146	358712	384885	318250	291012	308813
SJPG0102808.001	tr|Q8MS65|Q8MS65_DROME	LP07767p OS=Drosophila melanogaster OX=7227 GN=CG16700 PE=2 SV=1	CG16700	3	2	0	9428.05	8230.79	9317.88	20464.4	22863.7	15660.8	21702.3	15385.7	20774.4	15884.6	21836.9	15989.4	17790	12726	19108.3
SJPG0109683.001	tr|A8DY49|A8DY49_DROME	GEO11311p1 OS=Drosophila melanogaster OX=7227 GN=Dmel\CG34215 PE=1 SV=1	CG34215	3	2	0	13384.2	11358.5	12884.2	17208.3	20440.7	22958.2	56051.2	70037.5	57687.8	44188.8	28112.4	55086.5	92541.2	119226	88117.3
SJPG0104996.001	tr|Q5U160|Q5U160_DROME	RE04643p OS=Drosophila melanogaster OX=7227 GN=CG5290 PE=2 SV=1	CG5290	34	21	0	92312.4	94192.6	88918.6	144514	156198	142215	213069	191553	204273	174702	162172	168407	135594	123541	144331
SJPG0112104.001	sp|P28668|SYEP_DROME	Bifunctional glutamate/proline--tRNA ligase OS=Drosophila melanogaster OX=7227 GN=GluProRS PE=1 SV=2	GluProRS	308	88	37	655963	622712	605495	1.61663e+06	1.76134e+06	1.52852e+06	1.29163e+06	1.38062e+06	1.38344e+06	1.42646e+06	1.34065e+06	1.34563e+06	935449	803612	963120
SJPG0112252.001	tr|Q7JVZ8|Q7JVZ8_DROME	Glutathione S transferase E11, isoform A OS=Drosophila melanogaster OX=7227 GN=GstE11 PE=1 SV=1	GstE11	29	7	7	165345	183016	181489	632370	554765	458032	354431	336754	306727	297591	319413	589223	271320	239238	252365
SJPG0114485.001	sp|P02515|HSP22_DROME	Heat shock protein 22 OS=Drosophila melanogaster OX=7227 GN=Hsp22 PE=1 SV=4	Hsp22	74	16	16	666927	544601	526727	1.15196e+06	1.17648e+06	1.17304e+06	3.35676e+06	3.13635e+06	3.3913e+06	1.67798e+06	1.83583e+06	1.6012e+06	1.31767e+06	1.43225e+06	1.83883e+06
SJPG0116240.001	tr|Q9VIJ5|Q9VIJ5_DROME	GEO05038p1 OS=Drosophila melanogaster OX=7227 GN=Pomp PE=1 SV=1	Pomp	9	4	4	7182.56	5570.11	6997.64	13542	16736.3	14565.4	10051.6	9533.19	10504.7	11457	10891.6	9506.65	16211.3	13378.2	12850.2
SJPG0117611.014	tr|A0ZWP5|A0ZWP5_DROME	Thiolester containing protein II, isoform D (Fragment) OS=Drosophila melanogaster OX=7227 GN=TepII PE=4 SV=1	TepII	5	1	0	6648.96	4145.68	11143.8	44577	63418.1	36416.4	96691.1	42003.9	98606.5	67271	91697.2	57539.5	28588.1	23582.6	37648.3
SJPG0117890.001	sp|P25153|UBCD6_DROME	Ubiquitin-conjugating enzyme E2-17 kDa OS=Drosophila melanogaster OX=7227 GN=Ubc6 PE=2 SV=2	Ubc6	1	1	0	27923.2	28834.9	33854.7	103063	105291	83291.1	47051	45222.1	43441.4	51572	48771.4	41158	47051.9	47818.8	48180.1
SJPG0121306.001	sp|P10090|WHITE_DROME	Protein white OS=Drosophila melanogaster OX=7227 GN=w PE=2 SV=2	w	3	3	3	5622.7	5887.23	7343.8	18470.7	17341.4	16240.9	46903.5	53682.9	51215.6	44678.1	40605.8	42484.9	30097	24368.8	25048.2
SJPG0118107.001	tr|Q9VU19|Q9VU19_DROME	WW domain binding protein 2, isoform E OS=Drosophila melanogaster OX=7227 GN=Wbp2 PE=1 SV=3	Wbp2	2	2	0	380746	389470	355304	546789	571184	582504	1.28095e+06	1.19388e+06	1.03716e+06	823506	846038	893309	795342	737838	801072
SJPG0100635.001	tr|Q7KML3|Q7KML3_DROME	BcDNA.GH07466 OS=Drosophila melanogaster OX=7227 GN=BcDNA.GH07466 PE=2 SV=1	BcDNA.GH07466	31	16	0	48688.6	46693.9	42322.4	55110.5	51638.9	54760.4	102973	98029.1	94932.6	94119.9	90176.4	95385.7	176860	189843	188088
SJPG0100638.001	tr|Q9Y121|Q9Y121_DROME	BcDNA.GH08773 OS=Drosophila melanogaster OX=7227 GN=BcDNA.GH08773 PE=2 SV=1	BcDNA.GH08773	4	4	0	14872	14428.9	13652.7	18721.9	17828.7	21384.9	19969.9	22496.7	18617	39328.7	32882.7	34534.9	38782.4	31870.1	35581.1
SJPG0100734.001	tr|A0A0B4KH77|A0A0B4KH77_DROME	Uncharacterized protein, isoform D OS=Drosophila melanogaster OX=7227 GN=BcDNA:GH07466 PE=4 SV=1	BcDNA:GH07466	46	23	0	62452.7	58717.5	54609.9	69371.5	66235.1	69159.2	128183	123169	122181	122034	114471	121411	219442	237311	237751
SJPG0107495.001	tr|Q9VR57|Q9VR57_DROME	RE18169p OS=Drosophila melanogaster OX=7227 GN=Dmel\CG12576 PE=1 SV=1	CG12576	8	4	2	51186	49675.3	49803.9	42607.7	39359.3	40090.9	90360	83397.9	79431.8	71173.9	75887.7	79787	78209.3	71687.2	78675.7
SJPG0109858.001	tr|Q6IDE2|Q6IDE2_DROME	GH07226p OS=Drosophila melanogaster OX=7227 GN=Dmel\CG3907 PE=2 SV=1	CG3907	1	1	1	14967.3	15845.1	16212	14084.2	14414	14235.6	30155.4	29699.1	32261.6	44107.3	45771.5	34153.5	37996.3	35018.4	39664.3
SJPG0105556.001	tr|Q4V4W9|Q4V4W9_DROME	IP12472p OS=Drosophila melanogaster OX=7227 GN=CG7589 PE=2 SV=1	CG7589	5	3	0	7863.45	8397.65	8276.47	6425.56	7171.97	7154.03	18459	15744.9	19015.4	19039.4	20482.4	21046.5	26037.6	23496.2	27316
SJPG0111061.001	tr|Q7K3Q2|Q7K3Q2_DROME	GH20226p OS=Drosophila melanogaster OX=7227 GN=Dmel\CG7720 PE=2 SV=1	CG7720	6	4	4	14504.1	12981.2	14059.6	11106.7	10068.1	11772.5	22459.9	23651.4	19416	24612.8	25368.4	23397.4	21611	20211.9	19288
SJPG0118900.001	sp|Q95RU0|CUE_DROME	Protein cueball OS=Drosophila melanogaster OX=7227 GN=cue PE=1 SV=1	cue	9	7	7	19006.7	19390	20031.4	14903.3	13390.2	14573.6	27707.9	30066.6	27148.6	35118.1	35791.2	38196.2	30614.8	25787.7	29035.2
SJPG0111897.001	sp|A1ZBY1|FEM1B_DROME	Protein fem-1 homolog B OS=Drosophila melanogaster OX=7227 GN=Fem-1 PE=2 SV=1	Fem-1	5	4	0	10512.6	12274.1	12101.3	9288.97	8983.59	8836.15	25644.9	22256.5	23746.6	18108.9	18597.1	17601.4	17548.1	17551.9	17829
SJPG0119363.007	tr|O01350|O01350_DROME	Gag protein OS=Drosophila melanogaster OX=7227 GN=gag PE=4 SV=1	gag	6	4	1	27474.8	30526.4	31162.1	35356.2	48962.3	38467.5	42918.7	40023.7	44678.3	48491.2	54663.4	45673.7	66497.2	70660.4	69044.5
SJPG0114910.001	tr|Q9W3W9|Q9W3W9_DROME	LP17136p OS=Drosophila melanogaster OX=7227 GN=LP06294.5prime PE=1 SV=2	LP06294.5prime	10	6	6	30463	25977.5	30564.3	32910.7	32653.6	32333.1	69901.3	58215.9	80176.7	52216.8	52707.4	66300.9	45283.9	35494.9	42668.5
SJPG0115271.001	tr|Q8IQ63|Q8IQ63_DROME	Msr-110, isoform C OS=Drosophila melanogaster OX=7227 GN=Msr-110 PE=1 SV=1	Msr-110	61	20	0	52567.8	53796.2	58171.2	50579.9	48953.5	49756.6	215869	163946	195181	174681	183472	175523	223279	184895	219694
SJPG0115271.004	tr|Q26459|Q26459_DROME	EN protein binding protein OS=Drosophila melanogaster OX=7227 GN=Msr-110 PE=1 SV=1	Msr-110	62	21	0	52513.4	53962.7	58252.8	50594.8	48768.1	49766.5	214729	163554	195193	175163	183955	174849	223293	185038	219750
SJPG0111897.002	sp|A1ZBY1-3|FEM1B_DROME	Isoform A of Protein fem-1 homolog B OS=Drosophila melanogaster OX=7227 GN=Fem-1	NA	6	5	1	10489.3	12335	12784.9	9149.9	8555.48	8982.96	26162.9	23322	22520.1	18512.6	18611.1	17628.4	17119.3	18125	17573.2
SJPG0115734.001	sp|P54192|OB19D_DROME	General odorant-binding protein 19d OS=Drosophila melanogaster OX=7227 GN=Obp19d PE=2 SV=2	Obp19d	86	15	15	243748	242119	247504	225297	223736	236128	452218	395470	437948	380690	400590	380818	421290	387898	421171
SJPG0116456.001	tr|O76742|O76742_DROME	CG5915 protein OS=Drosophila melanogaster OX=7227 GN=Rab7 PE=1 SV=1	Rab7	65	16	16	253119	248304	247989	295153	277827	285280	651094	664005	611186	588446	605236	612583	548033	559700	555631
SJPG0120657.001	sp|P14199|REF2P_DROME	Protein ref(2)P OS=Drosophila melanogaster OX=7227 GN=ref(2)P PE=1 SV=2	ref(2)P	99	24	24	290340	284591	302014	352457	405820	411430	991346	1.00832e+06	922532	925698	938610	926115	613492	544093	627541
SJPG0120671.001	tr|M9PFV8|M9PFV8_DROME	Regeneration, isoform B OS=Drosophila melanogaster OX=7227 GN=rgn PE=1 SV=1	rgn	23	13	0	39318.8	44608.6	40764.8	46620.8	46203.9	46492	70392.9	68622.6	72626.9	62227.8	67143.3	65841.9	61716.1	62567.5	69526.7
SJPG0120671.002	tr|Q9Y102|Q9Y102_DROME	BcDNA.GH11973 OS=Drosophila melanogaster OX=7227 GN=rgn PE=1 SV=1	rgn	24	14	1	39318.8	44608.6	40764.8	46620.8	46203.9	46492	70392.9	68622.6	72626.9	62227.8	67143.3	65841.9	61716.1	62567.5	69526.7
SJPG0116847.001	sp|P42519|STAR_DROME	Protein Star OS=Drosophila melanogaster OX=7227 GN=S PE=2 SV=1	S	1	1	1	14385.6	16529.5	12152.8	20651.2	19561.5	19999.1	35082.5	31385.2	34112.2	27222.4	23553.6	24828.6	29431.1	27342.9	30051.8
SJPG0117056.001	tr|Q9VVH4|Q9VVH4_DROME	IP12572p OS=Drosophila melanogaster OX=7227 GN=SecCl PE=2 SV=2	SecCl	6	4	1	7749.11	8336.56	8228.35	6945.69	7004.34	7272.79	18410.9	16247	18631.9	20269.3	19719.9	21830.4	24315.6	25165.9	26146.6
SJPG0117808.001	tr|Q7JZI2|Q7JZI2_DROME	Tetraspanin OS=Drosophila melanogaster OX=7227 GN=Tsp74F PE=2 SV=1	Tsp74F	2	1	1	17217.2	17075.8	17027.5	14387.2	16383.4	14352	40934	30845.7	36764.2	31779.5	37194.6	30272.8	37843.8	34754.2	41389.3
SJPG0106601.001	tr|Q9VSN3|Q9VSN3_DROME	Cuticular protein 66D OS=Drosophila melanogaster OX=7227 GN=Cpr66D PE=1 SV=2	Cpr66D	9	7	7	22853.6	20025.3	20703.2	41852.1	40462.2	39922.6	29618.2	29647	29821	28387.8	37270.8	31556.8	31332.7	30967.6	29104.5
SJPG0108051.001	tr|Q9VLP1|Q9VLP1_DROME	GEO08095p1 OS=Drosophila melanogaster OX=7227 GN=Dmel\CG14275 PE=1 SV=1	CG14275	10	5	5	52993.5	53178.7	52132.1	36541.1	38231.9	37501.5	74161.5	69227.2	69636.4	72758.6	82141.9	73621	86434.6	85030.2	96429.9
SJPG0106052.001	tr|Q8SZK2|Q8SZK2_DROME	CLIP domain-containing serine protease OS=Drosophila melanogaster OX=7227 GN=CG9733 PE=2 SV=1	CG9733	3	3	0	7800.92	8124.7	8699.54	10267.8	8902.36	10283.6	10249	9630.98	9262.33	15683.6	12213.4	14477.1	16581.6	17264.4	19024.1
SJPG0111797.010	tr|Q8MT37|Q8MT37_DROME	RE61046p OS=Drosophila melanogaster OX=7227 GN=Eph PE=2 SV=1	Eph	3	3	0	25024.3	24688.3	26975.1	27329.5	27737.6	27946.8	34212.3	31495.2	29600.5	41448.9	39346.9	39497.5	41814.7	34928.3	40669.6
SJPG0111797.001	tr|Q9V4E5|Q9V4E5_DROME	Eph receptor tyrosine kinase, isoform C OS=Drosophila melanogaster OX=7227 GN=Eph PE=3 SV=4	Eph	4	4	0	25141.3	27008.2	25340.1	28999.8	29555.3	30340.6	30690.3	30264	30723.7	40551.1	33370.9	38548.7	38951.2	38477.3	38313.8
SJPG0111798.001	tr|E3CTS8|E3CTS8_DROME	RT10225p (Fragment) OS=Drosophila melanogaster OX=7227 GN=Eph-RC PE=2 SV=1	Eph-RC	5	4	1	25431	25561.7	25944.7	27837.8	28118.5	28199.3	34627.1	34229	31439.9	40414.9	38148.3	37251.5	40699.8	34821.3	40324.7
SJPG0113783.001	tr|Q6IJM7|Q6IJM7_DROME	HDC14603 OS=Drosophila melanogaster OX=7227 GN=HDC14603 PE=4 SV=1	HDC14603	5	3	0	28458.8	30431.8	31597.7	33502.7	46831.6	39571	42294.8	39465.9	44746.9	50799.2	57180.7	46067.1	64918.5	68589.1	67022.3
SJPG0100327.001	tr|C0PVB3|C0PVB3_DROME	Sulfhydryl oxidase OS=Drosophila melanogaster OX=7227 GN=Alr PE=2 SV=1	Alr	29	8	0	102161	101524	102335	264877	293960	268572	266501	280885	250597	119489	126544	120719	167273	144487	160867
SJPG0117944.001	tr|Q9VJ45|Q9VJ45_DROME	UDP-glucuronosyltransferase OS=Drosophila melanogaster OX=7227 GN=Ugt36E1 PE=2 SV=2	Ugt36E1	28	16	16	209761	206522	198480	329750	342491	316491	406776	411462	377738	234454	234214	213481	309328	297281	283159
SJPG0102830.001	tr|Q8SY78|Q8SY78_DROME	RH45234p OS=Drosophila melanogaster OX=7227 GN=CG16772 PE=2 SV=1	CG16772	2	1	0	16755.8	17629	18466.3	20816.3	23024.7	21566.3	25647.4	26616.9	23457.7	21462.2	21218.4	21072.8	29278.2	30413.3	27745.4
SJPG0112260.001	tr|Q7JZM3|Q7JZM3_DROME	RE21095p (Fragment) OS=Drosophila melanogaster OX=7227 GN=GstE6 PE=1 SV=1	GstE6	47	8	0	723808	783327	672289	1.01603e+06	967196	1.05993e+06	1.56335e+06	1.38778e+06	1.43423e+06	932453	802564	920911	1.39569e+06	1.52528e+06	1.43949e+06
SJPG0112267.001	tr|Q9VSL2|Q9VSL2_DROME	Glutathione S transferase O3 OS=Drosophila melanogaster OX=7227 GN=GstO3 PE=1 SV=1	GstO3	30	8	8	427959	428921	429672	359673	363156	366755	796247	740855	792853	532227	549589	521378	1.26824e+06	1.17885e+06	1.23274e+06
SJPG0108174.001	tr|Q7JRB2|Q7JRB2_DROME	RH09039p OS=Drosophila melanogaster OX=7227 GN=Dmel\CG14591 PE=2 SV=1	CG14591	7	4	4	22417.4	20811.2	18335.9	47027.7	43260.8	46617.7	16718.8	19028.6	15295.9	17041.4	18045.3	17943.8	30411.4	31753.3	27790.8
SJPG0100726.001	tr|Q8SXF9|Q8SXF9_DROME	RH24258p OS=Drosophila melanogaster OX=7227 GN=BcDNA:GH05536 PE=2 SV=1	BcDNA:GH05536	17	6	1	127239	125052	133791	106729	109783	114725	169982	166055	162922	179045	187915	173454	249396	221543	246645
SJPG0108640.001	tr|Q9VDK9|Q9VDK9_DROME	GH12359p OS=Drosophila melanogaster OX=7227 GN=Dmel\CG16953 PE=1 SV=3	CG16953	18	8	8	37757.2	35044.5	35891.5	30946.8	33001.2	33160.1	52959.2	48984.2	50806	46633.9	44470.8	43798	52689	49017	54145.5
SJPG0103101.001	tr|Q86NP9|Q86NP9_DROME	AT31792p OS=Drosophila melanogaster OX=7227 GN=CG17839 PE=2 SV=1	CG17839	12	8	0	47960.5	51725.5	46822.2	40447.4	40344.1	41160.8	57645.5	56699.8	54644.2	66240.6	65233.2	63576.7	73136.9	75115.1	74044.6
SJPG0118963.001	sp|Q9V3T9|ADRO_DROME	NADPH:adrenodoxin oxidoreductase, mitochondrial OS=Drosophila melanogaster OX=7227 GN=dare PE=2 SV=1	dare	35	18	18	88890.6	88819.4	88825.7	100792	102024	100926	128399	118348	125649	112460	119011	114477	127378	127906	133866
SJPG0119473.001	tr|A8JR58|A8JR58_DROME	Hadley, isoform B OS=Drosophila melanogaster OX=7227 GN=hdly PE=4 SV=1	hdly	10	7	1	21837.7	23729	26645.3	31698.4	32005.2	28893.6	32600.5	32483.1	30481	30812.4	34545.6	30177.3	43357.5	42115.2	41623.6
SJPG0120775.001	sp|O44386|ITA3_DROME	Integrin alpha-PS3 OS=Drosophila melanogaster OX=7227 GN=scb PE=1 SV=2	scb	24	17	0	39544	40989.1	40695	31529.7	31389.1	34381.5	47090.2	42592.9	54765.3	49801	47316.9	58994.2	73573.5	75165	78847.4
SJPG0117066.001	tr|Q7KK54|Q7KK54_DROME	MIP07328p OS=Drosophila melanogaster OX=7227 GN=Sema1b PE=1 SV=1	Sema1b	14	10	0	23535.5	24447.6	25083.3	21697.4	20433.5	21722.1	30289.8	30215.1	29528.9	35904.7	34712.5	32696.1	36516.7	34722.5	35580.6
SJPG0118698.001	tr|Q9W350|Q9W350_DROME	C11.1, isoform A OS=Drosophila melanogaster OX=7227 GN=c11.1 PE=1 SV=2	c11.1	94	46	11	103044	103119	100174	143895	149951	144582	165521	160916	160239	171762	169081	179123	138399	130776	144796
SJPG0108590.001	tr|Q9VX84|Q9VX84_DROME	FI17861p1 OS=Drosophila melanogaster OX=7227 GN=Dmel\CG16700 PE=2 SV=1	CG16700	8	3	1	16537.4	18996.2	19179.4	37247.7	40452.5	38825.2	36828.8	33210.8	35548.7	44305.4	42956.1	35543.7	27046.5	22549.7	23966.8
SJPG0103832.001	tr|Q9VT55|Q9VT55_DROME	Uncharacterized protein, isoform N OS=Drosophila melanogaster OX=7227 GN=CG32049 PE=1 SV=3	CG32049	295	66	1	1.12391e+06	1.10114e+06	1.16381e+06	2.2908e+06	2.34142e+06	2.1567e+06	1.81993e+06	1.88055e+06	1.69892e+06	1.66041e+06	1.74629e+06	1.69131e+06	1.33107e+06	1.35761e+06	1.27388e+06
SJPG0109417.001	tr|Q8I079|Q8I079_DROME	J domain-containing protein OS=Drosophila melanogaster OX=7227 GN=Dmel\CG32640 PE=4 SV=1	CG32640	9	5	5	74034.4	66873.3	67227.3	119849	144242	123790	238472	212406	209940	155019	157347	162058	97693.7	93894.7	100207
SJPG0105681.001	tr|M9PF57|M9PF57_DROME	Uncharacterized protein, isoform M OS=Drosophila melanogaster OX=7227 GN=CG8154 PE=1 SV=1	CG8154	298	67	1	1.13195e+06	1.11261e+06	1.16871e+06	2.26988e+06	2.31468e+06	2.13732e+06	1.81231e+06	1.87696e+06	1.69318e+06	1.65781e+06	1.74128e+06	1.68981e+06	1.3364e+06	1.36415e+06	1.28008e+06
SJPG0111803.001	sp|Q9V3A6|ERO1L_DROME	Ero1-like protein OS=Drosophila melanogaster OX=7227 GN=Ero1L PE=2 SV=2	Ero1L	9	6	6	72101.9	70747.9	75403.2	140634	150162	131823	142604	142109	138587	106340	113388	115397	95804.7	75502.4	92035.5
SJPG0112248.001	tr|Q9VGA0|Q9VGA0_DROME	Glutathione S transferase D9, isoform A OS=Drosophila melanogaster OX=7227 GN=GstD9 PE=1 SV=1	GstD9	58	11	0	820200	789135	776515	2.12496e+06	2.85804e+06	2.38028e+06	1.35743e+06	1.35183e+06	1.38729e+06	1.81161e+06	1.59806e+06	1.64701e+06	878304	852612	972410
SJPG0117749.001	tr|Q0KI98|Q0KI98_DROME	FI06027p OS=Drosophila melanogaster OX=7227 GN=TrpRS PE=1 SV=1	TrpRS	25	12	0	89773.7	103371	84792.9	210914	207298	200711	142235	153128	129742	155172	139205	154423	104333	119644	106993
SJPG0117813.001	tr|Q9VPR1|Q9VPR1_DROME	GH02075p OS=Drosophila melanogaster OX=7227 GN=Tspo PE=1 SV=1	Tspo	13	3	3	100108	106016	94735.4	169045	169422	161077	184764	198498	188220	171459	179016	168511	131871	124581	118246
SJPG0121244.001	tr|Q9VHW4|Q9VHW4_DROME	FI21225p1 OS=Drosophila melanogaster OX=7227 GN=unc-45 PE=1 SV=1	unc-45	105	34	1	346794	369720	346966	510669	546965	476850	705703	704706	665938	576308	514347	499784	414489	416026	403919
SJPG0121244.002	tr|Q960B1|Q960B1_DROME	SD10334p OS=Drosophila melanogaster OX=7227 GN=unc-45 PE=1 SV=1	unc-45	108	34	1	346794	369720	346966	510669	546965	476850	705703	704706	665938	576308	514347	499784	414489	416026	403919
SJPG0100372.001	sp|Q7K1U0|ARC1_DROME	Activity-regulated cytoskeleton associated protein 1 OS=Drosophila melanogaster OX=7227 GN=Arc1 PE=1 SV=1	Arc1	84	13	13	746819	703271	732660	597568	583409	545055	1.86129e+06	1.70094e+06	1.70774e+06	1.507e+06	1.40283e+06	1.57203e+06	575353	534989	657339
SJPG0100462.001	tr|Q9VZX7|Q9VZX7_DROME	Autophagy-related 2, isoform A OS=Drosophila melanogaster OX=7227 GN=Atg2 PE=2 SV=1	Atg2	11	9	1	14879.2	14473.6	14657.2	11111.1	12528.6	12085.4	25478.4	24111.8	26824.9	26815.6	28082.4	26606.8	21143.5	19501.7	20702.6
SJPG0101020.001	sp|P12613|TCPA_DROME	T-complex protein 1 subunit alpha OS=Drosophila melanogaster OX=7227 GN=CCT1 PE=2 SV=2	CCT1	114	30	30	580708	551511	572488	443128	475455	456971	920545	934577	888245	877947	846907	858376	688977	656639	693642
SJPG0101021.001	tr|Q9W392|Q9W392_DROME	Chaperonin containing TCP1 subunit 2 OS=Drosophila melanogaster OX=7227 GN=CCT2 PE=1 SV=2	CCT2	121	28	28	547604	538611	555033	479105	482855	475059	906807	888575	882462	818556	817606	788950	685969	667555	687961
SJPG0101022.001	sp|P48605|TCPG_DROME	T-complex protein 1 subunit gamma OS=Drosophila melanogaster OX=7227 GN=CCT3 PE=2 SV=2	CCT3	109	39	39	505124	512448	493327	405384	408510	407032	798993	804022	777713	743861	722916	748254	627944	611103	646048
SJPG0101023.001	tr|Q9VK69|Q9VK69_DROME	T-complex protein 1 subunit delta OS=Drosophila melanogaster OX=7227 GN=CCT4 PE=1 SV=1	CCT4	81	26	26	363382	366790	375373	298526	319615	306167	606426	611660	564616	589375	567492	559284	439764	435594	450448
SJPG0101024.001	tr|Q7KKI0|Q7KKI0_DROME	Chaperonin containing TCP1 subunit 5, isoform A OS=Drosophila melanogaster OX=7227 GN=CCT5 PE=1 SV=1	CCT5	105	32	2	325105	323780	323558	245073	262789	260511	520663	519341	502998	500745	462866	477324	372662	347798	377358
SJPG0101025.001	tr|Q9VXQ5|Q9VXQ5_DROME	Chaperonin containing TCP1 subunit 6 OS=Drosophila melanogaster OX=7227 GN=CCT6 PE=1 SV=1	CCT6	111	32	32	599987	611469	623614	491055	526779	507432	990554	1.00592e+06	954308	980185	953087	916319	778392	716103	768734
SJPG0101026.001	tr|Q9VHL2|Q9VHL2_DROME	T-complex protein 1 subunit eta OS=Drosophila melanogaster OX=7227 GN=CCT7 PE=1 SV=2	CCT7	128	32	32	548240	538939	555817	469343	493796	473194	916046	903337	891751	824959	845715	819260	710129	693970	722452
SJPG0101027.001	tr|Q7K3J0|Q7K3J0_DROME	Chaperonin containing TCP1 subunit 8 OS=Drosophila melanogaster OX=7227 GN=CCT8 PE=1 SV=1	CCT8	121	33	33	638048	652375	680616	511197	550793	511339	1.13953e+06	1.06907e+06	1.07436e+06	1.01147e+06	1.07006e+06	980416	854645	774279	851467
SJPG0102712.002	tr|B7YZN1|B7YZN1_DROME	IP15503p1 OS=Drosophila melanogaster OX=7227 GN=CG15675 PE=2 SV=1	CG15675	3	3	3	9391.87	8683.75	8469.97	7287.36	8531.15	6991.67	26317.7	24582	25472.1	18242	19095.3	24088.9	10397.8	10980.2	12587.4
SJPG0103128.001	tr|Q8IGD1|Q8IGD1_DROME	RH52661p (Fragment) OS=Drosophila melanogaster OX=7227 GN=CG18067 PE=2 SV=1	CG18067	49	9	0	628256	632807	626591	476135	517483	508629	1.1675e+06	939467	1.26854e+06	1.08727e+06	1.04612e+06	1.11496e+06	716199	737787	751812
SJPG0103128.002	tr|A4VA49|A4VA49_DROME	CG18067 protein (Fragment) OS=Drosophila melanogaster OX=7227 GN=CG18067 PE=4 SV=1	CG18067	60	11	0	614620	621300	620656	474859	508709	495916	1.18421e+06	938226	1.29512e+06	1.07213e+06	1.08521e+06	1.13013e+06	724138	755392	763099
SJPG0103267.001	tr|C9QPK4|C9QPK4_DROME	RH22276p OS=Drosophila melanogaster OX=7227 GN=CG18812-RA PE=2 SV=1	CG18812-RA	3	3	0	46624.8	43966.3	46374	64349	66795.6	62433.3	66105.9	68424.8	70857.2	72025.5	74615.5	75300.1	57159.4	63616.7	58710.7
SJPG0103343.001	tr|B3DNM6|B3DNM6_DROME	RH09294p (Fragment) OS=Drosophila melanogaster OX=7227 GN=CG2330-RA PE=2 SV=1	CG2330-RA	69	27	0	272339	260379	253066	216826	219400	205508	605701	584206	566943	395580	388588	396908	322521	296578	317020
SJPG0109222.001	tr|Q9VBS8|Q9VBS8_DROME	IP10876p OS=Drosophila melanogaster OX=7227 GN=Dmel\CG31370 PE=1 SV=3	CG31370	12	8	8	17712.7	18442.7	19828.2	15814.4	17307.2	15744.2	42237.5	34076.5	36553.3	29937.3	32811.3	26269.8	23127.1	24424.4	25907.5
SJPG0104850.001	tr|Q8MS45|Q8MS45_DROME	RE08455p OS=Drosophila melanogaster OX=7227 GN=CG4752 PE=2 SV=1	CG4752	56	29	0	106481	98488.3	105617	78439.1	74265.8	79568.7	149767	144709	162053	165909	166374	171757	137846	119270	133786
SJPG0111191.001	tr|Q9VLR3|Q9VLR3_DROME	Cytidine deaminase OS=Drosophila melanogaster OX=7227 GN=Dmel\CG8360 PE=1 SV=1	CG8360	1	1	1	103321	107498	115058	125009	161514	128645	169939	151760	146763	167703	198273	127735	129347	141414	132683
SJPG0118933.001	tr|Q9VWG1|Q9VWG1_DROME	LD37169p OS=Drosophila melanogaster OX=7227 GN=dHspB8 PE=1 SV=1	dHspB8	152	17	1	1.10813e+06	1.1004e+06	1.10729e+06	1.21671e+06	1.23058e+06	1.14522e+06	2.04623e+06	1.95682e+06	1.89228e+06	1.58948e+06	1.66525e+06	1.54285e+06	1.27408e+06	1.14664e+06	1.27414e+06
SJPG0111702.001	tr|E1JHQ6|E1JHQ6_DROME	Amino acid transporter OS=Drosophila melanogaster OX=7227 GN=Eaat2 PE=3 SV=1	Eaat2	1	1	0	16730.3	15457.3	15714.3	19994.3	20232.4	19509.5	32624.4	27496.2	28882.9	23240.2	27339.4	26809.9	20665.7	19916.7	19108.9
SJPG0119621.001	sp|Q9GYV5|NEMO_DROME	NF-kappa-B essential modulator OS=Drosophila melanogaster OX=7227 GN=key PE=1 SV=1	key	13	8	1	67915.4	70468.6	65283.1	54962.4	50058.3	51916	116463	121621	108267	107135	112109	117150	81268.7	88485.5	83831.6
SJPG0119621.002	tr|A0A0B4K885|A0A0B4K885_DROME	Kenny, isoform B OS=Drosophila melanogaster OX=7227 GN=key PE=1 SV=1	key	14	8	1	68060.3	67317.7	65676.9	55919.1	49257.9	52366	117775	116253	108805	115888	118282	114451	84745.1	81728.2	86059.1
SJPG0114846.001	tr|A3RLX3|A3RLX3_DROME	Kon-tiki OS=Drosophila melanogaster OX=7227 GN=Kon PE=1 SV=1	Kon	5	4	0	18220.9	19141.8	18826	20025.2	21601	20869.5	31851.5	34295.2	31205	30673	27945.6	28702.1	20353.7	20921.5	20561.7
SJPG0116089.001	tr|Q9VY91|Q9VY91_DROME	LD21074p OS=Drosophila melanogaster OX=7227 GN=Pdcd4 PE=1 SV=2	Pdcd4	15	9	5	104479	107951	108474	118298	126275	121064	175709	160155	174437	155232	160831	138515	112304	116918	123843
SJPG0116297.001	sp|P12881|PSA1_DROME	Proteasome subunit alpha type-1 OS=Drosophila melanogaster OX=7227 GN=Prosalpha6 PE=1 SV=1	Prosalpha6	91	19	19	597474	618321	624631	582717	542236	579082	876174	861092	869673	864637	890870	863928	875022	850884	867276
SJPG0116346.001	sp|P35992|PTP10_DROME	Tyrosine-protein phosphatase 10D OS=Drosophila melanogaster OX=7227 GN=Ptp10D PE=1 SV=4	Ptp10D	8	8	0	28338.8	30064.1	32073.2	22177.8	28048.3	24013.5	51810.7	44384.8	43987.6	42959.4	49156.6	43382.8	44713.2	37847.1	39189.4
SJPG0116591.001	sp|Q9VND8|RHEB_DROME	GTP-binding protein Rheb homolog OS=Drosophila melanogaster OX=7227 GN=Rheb PE=1 SV=1	Rheb	39	9	9	261300	251429	260498	277982	297616	280508	385924	381512	377261	371875	365407	361469	283390	273637	281870
SJPG0116811.002	tr|Q9W414|Q9W414_DROME	Regulatory particle triple-A ATPase 4 OS=Drosophila melanogaster OX=7227 GN=Rpt4 PE=1 SV=3	Rpt4	64	28	0	418558	400220	406511	469563	491259	480131	609678	574153	611709	597738	590010	550744	571552	522450	578598
SJPG0116811.001	tr|Q8SZ19|Q8SZ19_DROME	RE23388p OS=Drosophila melanogaster OX=7227 GN=Rpt4 PE=2 SV=1	Rpt4	57	24	0	421028	398618	407867	471200	493110	481873	613104	570266	617421	608884	594860	552870	563395	512524	574134
SJPG0120915.001	tr|Q9W3H4|Q9W3H4_DROME	LD36273p OS=Drosophila melanogaster OX=7227 GN=sni PE=1 SV=1	sni	48	16	16	524721	487010	537641	642180	764080	691693	902309	777839	846070	748668	719734	735653	460358	405107	474026
SJPG0120927.001	sp|Q24025|SOG_DROME	Dorsal-ventral patterning protein Sog OS=Drosophila melanogaster OX=7227 GN=sog PE=1 SV=1	sog	4	4	4	10734.3	10611.8	10770.5	14925.3	13590.7	14376.7	21475.9	19602.2	20224.5	20330.1	20231.7	20818.3	15281.1	14883.7	14487.3
SJPG0121287.004	tr|Q8SXD5|Q8SXD5_DROME	GH02216p OS=Drosophila melanogaster OX=7227 GN=vir-1 PE=1 SV=1	vir-1	66	9	2	2.356e+06	2.16124e+06	2.1857e+06	1.92585e+06	2.08326e+06	2.01177e+06	4.57764e+06	3.20288e+06	4.53389e+06	3.21599e+06	3.35774e+06	3.34813e+06	2.59827e+06	2.69273e+06	2.85556e+06
SJPG0105443.001	tr|B3DMY6|B3DMY6_DROME	IP20981p (Fragment) OS=Drosophila melanogaster OX=7227 GN=CG7130-RA PE=2 SV=1	CG7130-RA	12	3	0	18145.2	18800.5	20140	97182.9	107770	95013.6	24311	24413.2	26318.1	30238	30884	29195.6	24562	25104.1	24493.7
SJPG0105595.003	tr|Q29QP3|Q29QP3_DROME	IP09454p OS=Drosophila melanogaster OX=7227 PE=2 SV=1	NA	5	2	0	42307.9	40249	41996.4	61798.9	68857.3	62455.1	54593.7	50157	53536.6	74576	85090.9	68650.4	50374.3	46495.5	48650.3
SJPG0110883.001	tr|Q9VX08|Q9VX08_DROME	LD10434p OS=Drosophila melanogaster OX=7227 GN=Dmel\CG6769 PE=1 SV=1	CG6769	6	3	3	14189.6	16196.3	15126.8	21022.9	20117.2	22623.9	19702.9	19280.9	21336.9	26947.9	24246.4	21166.4	16464.3	16523.9	17447.1
SJPG0112239.001	sp|Q9VG98|GSTD2_DROME	Glutathione S-transferase D2 OS=Drosophila melanogaster OX=7227 GN=GstD2 PE=1 SV=1	GstD2	30	12	0	425455	436990	391465	567490	574306	599711	469150	455481	471945	569374	607641	632603	356811	358788	356602
SJPG0115346.001	sp|P49283|MVL_DROME	Protein Malvolio OS=Drosophila melanogaster OX=7227 GN=Mvl PE=2 SV=2	Mvl	2	1	0	25020.4	30889	25708.7	21701.1	23453	24155.7	35843.5	36647	36644.1	41045.4	38137	37199.6	43468.6	31264.7	34855.9
SJPG0115469.001	tr|Q9VNC7|Q9VNC7_DROME	GH09711p OS=Drosophila melanogaster OX=7227 GN=NKCC PE=2 SV=2	NKCC	11	8	1	27465.5	29227.3	28081.3	22706.9	22870.2	20679.5	38459.2	33484.5	39261.6	41845.4	42985.6	37715.3	30128.7	31579.3	34880.8
SJPG0100287.001	sp|Q8INB9|AKT1_DROME	RAC serine/threonine-protein kinase OS=Drosophila melanogaster OX=7227 GN=Akt1 PE=1 SV=3	Akt1	33	13	1	141458	141809	146633	227749	234457	221315	218317	200695	212789	196726	184423	184053	188846	167898	190443
SJPG0104810.001	sp|Q9VRJ9|OTU1_DROME	Ubiquitin thioesterase OTU1 OS=Drosophila melanogaster OX=7227 GN=CG4603 PE=2 SV=1	CG4603	15	4	0	49122.3	49565.4	54070.5	85116.3	82753.7	73954.7	73772.9	69773	72608.5	64269.2	70292.7	67466.7	63403.5	59437.1	66679.5
SJPG0101036.001	tr|Q9W4N6|Q9W4N6_DROME	SD20009p OS=Drosophila melanogaster OX=7227 GN=CG-6428 PE=1 SV=1	CG-6428	26	18	18	53806	58196.6	55367.8	101383	106275	97980.2	85267.6	89556	82445.7	79158.8	71289.4	79327.5	62558.6	65703.8	68419.2
SJPG0114912.001	sp|Q0KHU5|PCAT_DROME	Lysophosphatidylcholine acyltransferase OS=Drosophila melanogaster OX=7227 GN=LPCAT PE=2 SV=1	LPCAT	6	6	6	40899.3	39504.6	37605.2	57073.7	60086.6	57721.9	66978.1	62109.4	59078.3	49391	42081.1	46190.9	45036.6	49950.8	45428.5
SJPG0117263.001	tr|Q9VQG1|Q9VQG1_DROME	LD12265p OS=Drosophila melanogaster OX=7227 GN=Snx21 PE=1 SV=2	Snx21	20	12	0	78770.7	72435.1	77449.8	114947	114180	106123	128009	117604	123242	89100.2	93042.4	94572.6	89773.8	80892.2	95334
SJPG0100265.001	tr|Q7JWW6|Q7JWW6_DROME	Ady43A OS=Drosophila melanogaster OX=7227 GN=Ady43A PE=2 SV=1	Ady43A	12	9	9	30947.9	35314.9	31655.2	21698.4	26732.9	21160.3	77841.8	77113	75540.4	39183.4	40817.6	40408.6	26626.2	26330.1	24959.1
SJPG0118708.001	sp|Q03017|CACT_DROME	NF-kappa-B inhibitor cactus OS=Drosophila melanogaster OX=7227 GN=cact PE=1 SV=2	cact	30	12	0	78651.7	77936.7	77476.8	68356.3	62383.1	68694.8	114620	112361	108792	98369.9	96275.8	95716.9	75842.4	68386.8	70686.9
SJPG0118723.001	tr|Q9VPX6|Q9VPX6_DROME	Adenylyl cyclase-associated protein OS=Drosophila melanogaster OX=7227 GN=capt PE=1 SV=2	capt	184	28	1	2.0569e+06	1.97205e+06	2.02098e+06	1.54696e+06	1.59782e+06	1.56459e+06	3.4474e+06	3.46883e+06	3.16552e+06	2.70854e+06	2.56481e+06	2.68774e+06	1.88744e+06	1.84693e+06	1.88135e+06
SJPG0101195.001	sp|Q9VTX8|ODR4_DROME	Protein odr-4 homolog OS=Drosophila melanogaster OX=7227 GN=CG10616 PE=3 SV=2	CG10616	15	8	0	32133.1	33206.5	31461	42169.2	39076.4	42344.9	47043.2	46070.7	46814.7	44333.4	43753.9	46696	36608.6	45191.2	42135.4
SJPG0101266.001	tr|A9YHD3|A9YHD3_DROME	CG10990 (Fragment) OS=Drosophila melanogaster OX=7227 GN=CG10990 PE=4 SV=1	CG10990	6	4	0	34268.6	33230.6	35044.9	37541.1	38634	37955.1	53276.4	48669.2	53783.7	39970	48434.3	40260.9	35788.5	38269.5	39665
SJPG0107921.001	tr|Q9W0M4|Q9W0M4_DROME	LP10861p OS=Drosophila melanogaster OX=7227 GN=Dmel\CG13887 PE=1 SV=1	CG13887	43	9	9	794124	749770	746733	833252	911562	844752	1.27983e+06	1.11476e+06	1.21549e+06	1.04343e+06	1.12013e+06	1.03598e+06	672560	551350	674876
SJPG0108012.001	tr|Q9V9Q4|Q9V9Q4_DROME	LD43819p OS=Drosophila melanogaster OX=7227 GN=Dmel\CG1416 PE=1 SV=2	CG1416	55	16	11	153587	155325	149445	181414	184218	184839	216277	221370	211180	204762	194191	197952	180921	173484	182691
SJPG0108208.001	tr|Q9VGY8|Q9VGY8_DROME	Uncharacterized protein OS=Drosophila melanogaster OX=7227 GN=Dmel\CG14688 PE=4 SV=3	CG14688	61	14	9	643955	622611	606150	863079	871340	781867	1.20105e+06	1.17253e+06	1.06567e+06	848359	839954	892508	531052	503068	534387
SJPG0103748.001	tr|Q4V5C6|Q4V5C6_DROME	Phospholipid-transporting ATPase OS=Drosophila melanogaster OX=7227 GN=CG31729 PE=2 SV=1	CG31729	38	27	0	140271	144582	137574	106665	104271	107561	212459	209243	203224	190932	182083	193259	164666	165035	172716
SJPG0104153.001	sp|Q9VQN8|FIGL1_DROME	Fidgetin-like protein 1 OS=Drosophila melanogaster OX=7227 GN=CG3326 PE=2 SV=2	CG3326	6	1	0	110965	103991	99020.9	115701	110825	119122	151360	146277	148015	144490	137594	132468	146158	135020	147504
SJPG0109908.001	tr|O77266|O77266_DROME	Uncharacterized protein, isoform A OS=Drosophila melanogaster OX=7227 GN=Dmel\CG4199 PE=1 SV=3	CG4199	65	26	0	309031	296841	320639	379570	411707	372967	500671	431299	482646	359974	383582	360532	330235	326354	341227
SJPG0104557.001	tr|A0A3Q7YSE8|A0A3Q7YSE8_DROME	CG4199 (Fragment) OS=Drosophila melanogaster OX=7227 GN=CG4199 PE=4 SV=1	CG4199	15	9	0	100774	98353.2	101972	126295	143790	129275	169430	145301	165668	113841	119762	119938	108434	114099	112735
SJPG0110547.001	tr|Q9VPY9|Q9VPY9_DROME	FI02090p OS=Drosophila melanogaster OX=7227 GN=Dmel\CG5001 PE=2 SV=3	CG5001	14	9	0	71116.9	65265.1	62114.9	46311.7	49126.5	50182.3	94521.9	98715.7	88142.2	79153.7	70668.3	76533.4	58124.1	59072.6	61710.1
SJPG0110547.002	tr|M9NCP5|M9NCP5_DROME	Uncharacterized protein, isoform C OS=Drosophila melanogaster OX=7227 GN=Dmel\CG5001 PE=4 SV=1	CG5001	15	10	1	71698	66245.3	62493.7	45145.5	49661.8	48799.5	95796.7	99515.4	88175	78842.4	71291.9	77272	58206.3	57816.3	62102.7
SJPG0105597.001	tr|Q5U162|Q5U162_DROME	RE07536p OS=Drosophila melanogaster OX=7227 GN=CG7800 PE=2 SV=1	CG7800	6	5	0	24096.9	21492.5	23631	26184.8	27659.3	25807.1	39643.5	31558.2	30749.6	25470.8	27987.9	28971	26621.8	25661.3	25046.1
SJPG0106113.001	tr|Q8SZM1|Q8SZM1_DROME	RH04336p OS=Drosophila melanogaster OX=7227 GN=CG9953 PE=2 SV=1	CG9953	17	10	0	86089.5	89521.5	81351.9	73492.1	69382.3	73911.4	133732	135805	124240	114796	110840	114112	101196	97415	103887
SJPG0106130.001	tr|Q9VBS0|Q9VBS0_DROME	CHK domain ov2 OS=Drosophila melanogaster OX=7227 GN=CHKov2 PE=2 SV=2	CHKov2	14	8	2	36784.1	35262.9	34034.9	31699.4	30449.1	30376.3	70340.5	61245.3	65997.4	40024.8	41212.3	46474	40540.7	38311.9	40649.7
SJPG0119005.001	sp|P15330|DORS_DROME	Embryonic polarity protein dorsal OS=Drosophila melanogaster OX=7227 GN=dl PE=1 SV=2	dl	93	38	22	197552	204343	187230	159199	149735	159296	287849	284156	268456	238132	212333	219159	172908	157990	165833
SJPG0111609.001	tr|Q7K7B5|Q7K7B5_DROME	EG:22E5.5 protein OS=Drosophila melanogaster OX=7227 GN=EG:22E5.5 PE=4 SV=1	EG:22E5.5	66	27	0	309031	296841	320639	379570	411707	372967	500671	431299	482646	359974	383582	360532	330235	326354	341227
SJPG0112285.001	tr|A0A0B4LFW5|A0A0B4LFW5_DROME	Glycogenin, isoform E OS=Drosophila melanogaster OX=7227 GN=Gyg PE=1 SV=1	Gyg	84	13	1	1.80222e+06	1.73177e+06	1.86383e+06	1.59294e+06	1.55383e+06	1.54233e+06	2.92413e+06	2.77296e+06	2.73419e+06	2.36999e+06	2.31045e+06	2.32195e+06	2.36317e+06	2.22616e+06	2.38022e+06
SJPG0114696.001	tr|Q9VRY6|Q9VRY6_DROME	LD14015p OS=Drosophila melanogaster OX=7227 GN=Ist1 PE=1 SV=1	Ist1	32	11	0	310647	316270	305741	261881	270335	253994	491877	471140	449712	383236	386473	401207	369405	360983	389905
SJPG0114696.005	tr|M9PEJ2|M9PEJ2_DROME	Uncharacterized protein, isoform D OS=Drosophila melanogaster OX=7227 GN=Ist1 PE=1 SV=1	Ist1	32	11	1	302104	314020	309913	259721	270070	254089	486573	475113	446043	398724	394887	404029	362217	355249	378923
SJPG0119706.001	sp|Q9VKJ9|C2D1_DROME	Coiled-coil and C2 domain-containing protein 1-like OS=Drosophila melanogaster OX=7227 GN=l(2)gd1 PE=1 SV=1	l(2)gd1	28	19	0	63457.5	61982.7	63979.9	70441.3	84073.4	81998	93927.9	99343.9	90172.5	86669.7	79547.6	87536.6	81265.4	71782.6	81356.8
SJPG0120039.001	tr|Q9VJ14|Q9VJ14_DROME	LD11955p OS=Drosophila melanogaster OX=7227 GN=mib2 PE=1 SV=1	mib2	49	25	25	64708.1	60928	62828.9	53887.2	56997.9	52695.7	119590	109428	110739	83603.4	82213.9	78051.3	56994.6	50593.4	56514
SJPG0116788.001	sp|P55035|PSMD4_DROME	26S proteasome non-ATPase regulatory subunit 4 OS=Drosophila melanogaster OX=7227 GN=Rpn10 PE=1 SV=2	Rpn10	36	9	9	208856	217682	211707	227320	234204	236261	305545	306220	294087	302325	301224	280312	280359	261339	274977
SJPG0116795.001	sp|P25161|PSMD3_DROME	Probable 26S proteasome non-ATPase regulatory subunit 3 OS=Drosophila melanogaster OX=7227 GN=Rpn3 PE=2 SV=1	Rpn3	124	44	37	360114	356569	342096	374882	378060	384455	510095	510206	511318	493217	463333	484039	463712	428747	458543
SJPG0116814.001	tr|Q9XZC3|Q9XZC3_DROME	Tat-binding protein-1 OS=Drosophila melanogaster OX=7227 GN=Rpt5 PE=1 SV=1	Rpt5	82	17	0	308751	301411	312185	352711	368037	356709	442293	423638	439319	414336	414912	397975	415791	373395	403045
SJPG0116814.002	tr|Q9V3V6|Q9V3V6_DROME	26S proteasome regulatory complex subunit p50 OS=Drosophila melanogaster OX=7227 GN=Rpt5 PE=1 SV=1	Rpt5	84	23	7	326225	312592	330586	367073	387425	370677	466275	442441	468534	434566	441573	418751	439376	390441	431452
SJPG0116837.001	sp|Q9VIW7|RTCB_DROME	RNA-splicing ligase RtcB homolog OS=Drosophila melanogaster OX=7227 GN=RtcB PE=2 SV=1	RtcB	18	13	13	98600.6	98382.9	91906.8	124285	145836	124158	149139	151034	140864	128459	120268	124460	67547.1	68116.7	71413
SJPG0117163.001	sp|P17972|KCNAW_DROME	Potassium voltage-gated channel protein Shaw OS=Drosophila melanogaster OX=7227 GN=Shaw PE=2 SV=1	Shaw	1	1	0	28862.3	32510	26244	20600.1	21908.9	22461.8	46944.8	49981.2	49209.2	34135.4	33404.2	42977	35215.9	32652.9	35744.9
SJPG0120836.001	tr|Q8T0Q4|Q8T0Q4_DROME	GH13992p OS=Drosophila melanogaster OX=7227 GN=shrb PE=1 SV=1	shrb	107	25	25	598433	628538	581931	758008	691840	719710	880234	905566	832925	732441	684616	756861	661047	681762	665550
SJPG0117223.001	tr|Q9V414|Q9V414_DROME	LD36341p OS=Drosophila melanogaster OX=7227 GN=Smg5 PE=1 SV=1	Smg5	13	10	4	21236.9	20261.2	20267.5	26964.8	27053.4	25562.3	30735.6	31048.6	31139.7	25117.2	24084	25487.8	24697.1	22867.3	24645
SJPG0117414.001	tr|Q9VPN5|Q9VPN5_DROME	LD03220p OS=Drosophila melanogaster OX=7227 GN=Stip1 PE=1 SV=1	Stip1	125	33	0	896370	898091	896284	796913	821706	825162	1.29423e+06	1.33384e+06	1.24367e+06	1.28878e+06	1.23424e+06	1.18253e+06	1.05061e+06	996835	1.03435e+06
SJPG0121143.001	tr|B7YZK8|B7YZK8_DROME	Thin, isoform C OS=Drosophila melanogaster OX=7227 GN=tn PE=1 SV=1	tn	49	24	0	94222.8	99425.6	97875.5	71293	69353.4	68430.7	149058	148756	140743	133479	126684	139418	90366.5	87553.8	84453.8
SJPG0121143.002	tr|Q7JUV6|Q7JUV6_DROME	GH06739p OS=Drosophila melanogaster OX=7227 GN=tn PE=1 SV=1	tn	55	26	0	94845.5	96993.6	96391	72587.3	69250.5	69032.3	147274	144932	139539	131950	125511	139401	90784.5	87898.5	85129.8
SJPG0118072.001	tr|Q9VBI3|Q9VBI3_DROME	RH72336p OS=Drosophila melanogaster OX=7227 GN=Vps2 PE=1 SV=1	Vps2	35	10	3	442780	414294	446796	482174	516739	461944	685079	622350	663552	536808	583359	531911	529911	481458	549863
SJPG0100487.001	tr|O97132|O97132_DROME	Anoctamin OS=Drosophila melanogaster OX=7227 GN=Axs PE=3 SV=1	Axs	4	4	1	20022.5	18080.7	17048.8	28106.6	29623.1	27799.6	21917.7	21789.3	20439.4	24670.7	23304.5	24104.9	24990.7	25875.2	26867.7
SJPG0118524.001	sp|O46098|BCN92_DROME	Protein bcn92 OS=Drosophila melanogaster OX=7227 GN=bcn92 PE=1 SV=1	bcn92	47	10	10	355095	376967	347249	541312	554568	502496	409594	414084	392636	421519	431598	424936	321862	318723	318172
SJPG0101519.001	tr|Q86NS7|Q86NS7_DROME	Glutathione peroxidase OS=Drosophila melanogaster OX=7227 GN=CG12013 PE=2 SV=1	CG12013	132	12	0	3.73056e+06	3.79824e+06	3.79468e+06	7.83886e+06	8.9927e+06	8.57847e+06	4.62548e+06	5.13678e+06	4.60047e+06	5.60656e+06	4.89982e+06	4.78095e+06	4.19208e+06	3.94176e+06	4.06303e+06
SJPG0102247.001	tr|B3DNI4|B3DNI4_DROME	IP21291p (Fragment) OS=Drosophila melanogaster OX=7227 GN=CG14353-RA PE=2 SV=1	CG14353-RA	4	3	0	12066.4	11390.9	11640.3	24899.3	27324.8	26948.9	15097.1	14875.2	16092.6	15586	13690.4	15492.5	15047.6	15995.3	15195.6
SJPG0102951.001	tr|Q8SZK7|Q8SZK7_DROME	RH24774p OS=Drosophila melanogaster OX=7227 GN=CG17221 PE=2 SV=1	CG17221	28	9	0	281159	300866	297821	477053	474715	436736	270172	260215	256192	349636	354315	346364	333867	339931	340921
SJPG0108959.001	tr|Q9VA97|Q9VA97_DROME	Pyridoxal phosphate homeostasis protein OS=Drosophila melanogaster OX=7227 GN=Dmel\CG1983 PE=1 SV=2	CG1983	59	17	17	292910	293547	305328	463375	463417	438073	332323	323269	322747	345509	326521	311567	248496	234079	243890
SJPG0103301.001	sp|Q9Y0Y7|LANC3_DROME	LanC-like protein 3 homolog OS=Drosophila melanogaster OX=7227 GN=CG2061 PE=2 SV=1	CG2061	11	6	6	52645.4	51274.7	50916.1	83599.1	81690	80880.4	63047.3	63204.9	59067.6	57298.5	57913.9	54973.7	46038.9	48366.2	49086.4
SJPG0103807.001	sp|Q8IQ13|EIF1A_DROME	Probable RNA-binding protein EIF1AD OS=Drosophila melanogaster OX=7227 GN=CG31957 PE=2 SV=1	CG31957	10	4	4	33234.6	35454.9	31984.2	75446.2	74760.4	70848	28571.3	29877.3	28308.4	30232.7	29130.5	28018.5	28950.5	27752.8	27994.3
SJPG0109350.001	tr|Q8IQT0|Q8IQT0_DROME	IP08408p OS=Drosophila melanogaster OX=7227 GN=Dmel\CG32196 PE=2 SV=2	CG32196	9	5	1	40236.2	37615.3	36489	67864.7	69692.2	66189.2	42647.5	41882.5	49657	29608.7	29957.4	36813.1	33416.3	26627.6	29818.1
SJPG0110654.001	tr|A0A0B4KHR2|A0A0B4KHR2_DROME	Uncharacterized protein, isoform B OS=Drosophila melanogaster OX=7227 GN=Dmel\CG5555 PE=1 SV=1	CG5555	17	10	0	24264.3	22613	22389.6	49578.8	47234.4	47188.4	26971	26232.6	24464.2	27031.8	24685.8	27269.3	30484.5	27287.2	28945.8
SJPG0110740.001	tr|Q9VM11|Q9VM11_DROME	HL01515p OS=Drosophila melanogaster OX=7227 GN=Dmel\CG5973 PE=2 SV=2	CG5973	56	14	14	287664	268295	290143	446037	476011	481241	208511	211443	200583	229891	242328	211021	209701	197570	197979
SJPG0105164.001	tr|C6SUW4|C6SUW4_DROME	LP09360p (Fragment) OS=Drosophila melanogaster OX=7227 GN=CG6016-RA PE=2 SV=1	CG6016-RA	23	3	0	37710.4	39018	35492.5	56653.7	59337	55027	48685.1	48806.6	45378.2	52670.2	50251.9	51179.7	46805.4	44009	44342.3
SJPG0111045.001	tr|Q9VP50|Q9VP50_DROME	SD17025p OS=Drosophila melanogaster OX=7227 GN=Dmel\CG7632 PE=1 SV=1	CG7632	33	9	1	209645	218649	219711	602903	654847	566443	261845	260173	260949	266113	284541	250344	280412	285622	285932
SJPG0105804.001	tr|Q7K3W2|Q7K3W2_DROME	GH09295p OS=Drosophila melanogaster OX=7227 GN=CG8728-RA PE=1 SV=1	CG8728-RA	73	22	22	341390	343707	344133	671820	695557	636811	372313	385990	376951	426742	447157	425591	301930	289607	311155
SJPG0105931.001	tr|C0MJ04|C0MJ04_DROME	CG9273-PA OS=Drosophila melanogaster OX=7227 GN=CG9273 PE=4 SV=1	CG9273	10	7	0	46125.7	45678	51403.9	81791.2	78899.9	86166.3	60372.3	56745.2	60914.7	61621.8	53716.5	62184.2	57263.7	50820.6	62673.3
SJPG0105931.004	tr|A0ANL2|A0ANL2_DROME	CG9273 protein OS=Drosophila melanogaster OX=7227 GN=CG9273 PE=4 SV=1	CG9273	9	6	1	30882.6	31903	35954.4	58421.5	51509.2	55522.3	42902.1	38523.8	42823.3	42723.7	37135.8	42823.3	39568.8	34467.5	43121.9
SJPG0111391.001	tr|Q9W5W7|Q9W5W7_DROME	GH19483p OS=Drosophila melanogaster OX=7227 GN=Dmel\CG9581 PE=1 SV=1	CG9581	16	7	7	63864.7	63199.3	64279.9	150171	149205	150962	81399.8	88487.3	85295.8	54641.1	50328.4	52827.3	54761.7	58989	56028.4
SJPG0106830.001	tr|Q9VQL4|Q9VQL4_DROME	Uncharacterized protein, isoform B OS=Drosophila melanogaster OX=7227 GN=DM_7295851 PE=4 SV=1	DM_7295851	20	9	0	291723	310114	303909	480912	475949	437589	254750	245363	239109	350224	366107	352308	344052	352796	336582
SJPG0119185.001	sp|Q9W032|ECD_DROME	Protein ecdysoneless OS=Drosophila melanogaster OX=7227 GN=ecd PE=1 SV=1	ecd	14	11	11	78600.4	78791	74559.1	119203	115079	118756	98253.5	100787	92193.4	92390	88766.8	88246.4	63876	66217.2	63206.5
SJPG0111642.001	tr|O46090|O46090_DROME	EG:86E4.1 protein OS=Drosophila melanogaster OX=7227 GN=EG:86E4.1 PE=4 SV=1	EG:86E4.1	37	16	0	76205	79369.2	77987.5	123175	121068	116649	105981	106463	101240	105382	100397	104289	88065.4	93310.2	86970.1
SJPG0119125.001	tr|Q9VAD4|Q9VAD4_DROME	Eukaryotic translation initiation factor 2B subunit alpha OS=Drosophila melanogaster OX=7227 GN=eIF2Balpha PE=1 SV=1	eIF2Balpha	11	11	0	52976.9	51587.4	49706.1	77377.8	89452	86434.8	64387.1	68356.1	65956.7	70183.7	59260.5	69834.4	46914.6	45015.8	46033.4
SJPG0111761.001	sp|P08761|MSRA_DROME	Peptide methionine sulfoxide reductase OS=Drosophila melanogaster OX=7227 GN=Eip71CD PE=1 SV=2	Eip71CD	18	9	0	69723.5	71400.1	70264.2	140262	147049	140257	53067.9	51916.9	54593.4	49938	47967.2	52764.2	60801.5	64612.3	58313.6
SJPG0111850.001	tr|Q9VW70|Q9VW70_DROME	FI21813p1 OS=Drosophila melanogaster OX=7227 GN=FBpp0074674 PE=1 SV=2	FBpp0074674	6	6	1	37639.2	36876.8	37231.2	62882.1	72464.3	61527.2	48389.4	44662.4	48305.1	45089.3	40284.8	41356.8	43974	42242	42791
SJPG0112060.001	sp|Q7JUR6|GDAP2_DROME	Protein GDAP2 homolog OS=Drosophila melanogaster OX=7227 GN=Gdap2 PE=2 SV=1	Gdap2	8	7	4	72878.7	67958	64809.2	99786.3	105853	102903	76370.5	82970.6	89768.5	88671.9	87478.6	92283.9	81239.3	83242.8	87989.4
SJPG0112228.001	sp|P20477|GLNA1_DROME	Glutamine synthetase 1, mitochondrial OS=Drosophila melanogaster OX=7227 GN=Gs1 PE=2 SV=3	Gs1	82	12	12	1.47715e+06	1.51796e+06	1.57943e+06	1.99784e+06	2.32874e+06	2.30656e+06	2.08446e+06	1.96762e+06	2.13678e+06	2.19257e+06	2.12673e+06	2.11375e+06	1.67205e+06	1.66313e+06	1.61266e+06
SJPG0119652.001	sp|O18391|KRAK_DROME	Probable serine hydrolase OS=Drosophila melanogaster OX=7227 GN=kraken PE=2 SV=1	kraken	2	2	2	8550.58	8498.69	9108.82	24652.9	31352	27995.3	11154.2	11363.6	12044.6	9901.32	10189.4	10016.1	11159	9605.54	11407.1
SJPG0115565.001	sp|Q9VKD3|NFS1_DROME	Cysteine desulfurase, mitochondrial OS=Drosophila melanogaster OX=7227 GN=Nfs1 PE=1 SV=1	Nfs1	146	27	25	774742	776701	758478	1.15388e+06	1.16181e+06	1.06716e+06	840778	830453	823883	924951	890606	873836	615097	603740	626440
SJPG0116422.001	sp|Q8MKW7|RNZ_DROME	Ribonuclease Z, mitochondrial OS=Drosophila melanogaster OX=7227 GN=RNaseZ PE=2 SV=2	RNaseZ	16	10	10	47464.1	48237.1	43023.1	68002.7	70305.4	68077.3	59113.8	63981.1	61090	57396.4	57582.2	58228.3	38693.6	40173.6	44142.3
SJPG0120753.001	sp|Q9NHD5|SAN_DROME	Probable N-acetyltransferase san OS=Drosophila melanogaster OX=7227 GN=san PE=1 SV=1	san	9	5	5	72742.6	73807.8	71135.4	117871	125727	122029	96705.4	93393.9	102763	90085.5	83336.3	83989.7	79701.1	85222.4	84459.4
SJPG0117480.001	tr|M9PEM1|M9PEM1_DROME	Syntaxin 17, isoform B OS=Drosophila melanogaster OX=7227 GN=Syx17 PE=4 SV=1	Syx17	7	6	0	40092.9	40747	41183.8	64618	70502.9	66573.8	52966.5	53957.3	51199	51813.4	49453.6	51498.6	46714.5	43430.6	45031
SJPG0117499.001	tr|Q7K1S6|Q7K1S6_DROME	LD45244p (Fragment) OS=Drosophila melanogaster OX=7227 GN=TBCB PE=2 SV=1	TBCB	21	11	0	86506.3	88242.8	86587.2	178230	174942	171883	110241	106170	109618	114658	116239	112827	101540	102199	105704
SJPG0118075.001	tr|Q9VN02|Q9VN02_DROME	GH14561p OS=Drosophila melanogaster OX=7227 GN=Vps24 PE=1 SV=1	Vps24	26	12	12	200054	205771	202310	390703	412014	390373	164780	160306	165309	189513	192948	190112	176870	175462	181661
SJPG0100167.001	tr|C9QP25|C9QP25_DROME	RE19272p OS=Drosophila melanogaster OX=7227 GN=Aats-gly-RB PE=2 SV=1	Aats-gly-RB	87	34	0	523771	522076	521445	609423	627779	613458	619026	648283	627102	613567	580840	633309	566214	551185	549915
SJPG0100084.001	tr|Q9VRG4|Q9VRG4_DROME	ATP binding cassette subfamily A, isoform B OS=Drosophila melanogaster OX=7227 GN=ABCA PE=4 SV=2	ABCA	5	5	0	64050.3	62166.1	59354.4	54598.5	56883.1	56254.8	78638.3	81691.2	77037.3	84614.2	81231.5	85737.9	72454.4	67284.3	76867.5
SJPG0100093.001	tr|Q9VVT8|Q9VVT8_DROME	LD09909p OS=Drosophila melanogaster OX=7227 GN=ACSL1 PE=1 SV=1	ACSL1	133	35	0	549097	568547	574214	623970	656126	610230	630677	635396	607966	650428	655255	585337	542106	500704	497865
SJPG0100093.002	tr|M9PCX4|M9PCX4_DROME	Uncharacterized protein, isoform E OS=Drosophila melanogaster OX=7227 GN=ACSL1 PE=1 SV=1	ACSL1	143	37	0	756466	770246	781041	852255	901827	832027	864157	865289	836985	869399	876277	801794	740442	678830	682335
SJPG0100262.001	tr|Q9VGU6|Q9VGU6_DROME	GTP:AMP phosphotransferase, mitochondrial OS=Drosophila melanogaster OX=7227 GN=Adk3 PE=1 SV=1	Adk3	32	13	13	519814	534063	514032	444573	431527	442938	447264	478303	492444	428300	428135	465046	380781	411098	403825
SJPG0100101.001	tr|Q8T4G5|Q8T4G5_DROME	SD01613p OS=Drosophila melanogaster OX=7227 GN=AFG3L2 PE=1 SV=1	AFG3L2	197	45	3	1.45675e+06	1.40197e+06	1.38601e+06	1.96739e+06	1.91677e+06	1.86834e+06	1.54828e+06	1.56726e+06	1.53474e+06	2.0084e+06	1.95395e+06	1.93692e+06	1.22082e+06	1.18749e+06	1.24834e+06
SJPG0100296.001	tr|Q9VLC5|Q9VLC5_DROME	Aldehyde dehydrogenase OS=Drosophila melanogaster OX=7227 GN=Aldh PE=1 SV=1	Aldh	241	26	0	3.83926e+06	3.71796e+06	3.82069e+06	4.25423e+06	4.56738e+06	4.34189e+06	3.35879e+06	3.10682e+06	3.44396e+06	4.61967e+06	4.99242e+06	4.70067e+06	4.49832e+06	4.59199e+06	4.65927e+06
SJPG0100313.001	tr|Q7KJ08|Q7KJ08_DROME	Anaplastic lymphoma kinase, isoform A OS=Drosophila melanogaster OX=7227 GN=Alk PE=2 SV=1	Alk	37	18	4	28646	27070.9	27398.9	20945	21719.4	20705.4	31524.8	31273.6	29548.9	31680.7	30979.1	29082.1	25427.1	25298.9	26396.7
SJPG0118238.001	tr|Q9VIB5|Q9VIB5_DROME	Carboxylic ester hydrolase OS=Drosophila melanogaster OX=7227 GN=alpha-Est7 PE=1 SV=1	alpha-Est7	57	19	1	734757	705161	682455	627588	652498	647506	604568	573860	614934	625310	590425	628488	602116	652624	646419
SJPG0100333.001	tr|Q9VIK0|Q9VIK0_DROME	Alpha-methylacyl-CoA racemase, isoform A OS=Drosophila melanogaster OX=7227 GN=Amacr PE=2 SV=1	Amacr	8	6	1	26497.8	25713.4	27561.3	22286.2	23222.7	22388.2	24348.8	22731.8	25352.5	22537.4	22526	24640.1	21911.1	20395.6	22321.7
SJPG0100117.001	tr|X2JEY5|X2JEY5_DROME	AMP deaminase OS=Drosophila melanogaster OX=7227 GN=AMPdeam PE=1 SV=1	AMPdeam	133	41	4	1.14589e+06	1.09709e+06	1.18968e+06	955589	978097	950803	1.36822e+06	1.30437e+06	1.34817e+06	1.34057e+06	1.41064e+06	1.32691e+06	1.31869e+06	1.17982e+06	1.31084e+06
SJPG0100117.002	tr|M9MS55|M9MS55_DROME	AMP deaminase OS=Drosophila melanogaster OX=7227 GN=AMPdeam PE=1 SV=1	AMPdeam	127	40	2	1.14199e+06	1.08803e+06	1.18007e+06	946769	965564	935443	1.38641e+06	1.31644e+06	1.36801e+06	1.34503e+06	1.42977e+06	1.34176e+06	1.32518e+06	1.17554e+06	1.31365e+06
SJPG0100117.003	tr|X2JFA0|X2JFA0_DROME	AMP deaminase OS=Drosophila melanogaster OX=7227 GN=AMPdeam PE=1 SV=1	AMPdeam	127	39	1	1.13807e+06	1.08907e+06	1.1795e+06	941587	970880	932275	1.39638e+06	1.32695e+06	1.36603e+06	1.33904e+06	1.4244e+06	1.33888e+06	1.32191e+06	1.17657e+06	1.31926e+06
SJPG0100117.004	tr|D0IQK3|D0IQK3_DROME	AMP deaminase OS=Drosophila melanogaster OX=7227 GN=AMPdeam PE=1 SV=2	AMPdeam	123	37	0	1.14975e+06	1.09556e+06	1.18318e+06	953565	987051	950225	1.38749e+06	1.30917e+06	1.36052e+06	1.33474e+06	1.41411e+06	1.32807e+06	1.30748e+06	1.17452e+06	1.31173e+06
SJPG0100117.006	tr|Q9VY76|Q9VY76_DROME	AMP deaminase OS=Drosophila melanogaster OX=7227 GN=AMPdeam PE=1 SV=4	AMPdeam	128	38	0	1.14468e+06	1.09711e+06	1.17044e+06	965480	995083	967994	1.36564e+06	1.30994e+06	1.35156e+06	1.33226e+06	1.3929e+06	1.33677e+06	1.30878e+06	1.17423e+06	1.30066e+06
SJPG0100335.001	tr|Q7KLE5|Q7KLE5_DROME	Amphiphysin OS=Drosophila melanogaster OX=7227 GN=Amph PE=1 SV=1	Amph	160	25	2	2.64221e+06	2.76079e+06	2.65423e+06	1.99021e+06	1.89187e+06	1.95586e+06	2.00361e+06	2.24711e+06	2.11028e+06	2.41748e+06	2.39216e+06	2.32715e+06	2.47181e+06	2.54411e+06	2.46318e+06
SJPG0100335.002	tr|A0A0B4KEW6|A0A0B4KEW6_DROME	Amphiphysin, isoform B OS=Drosophila melanogaster OX=7227 GN=Amph PE=1 SV=1	Amph	155	24	1	2.66683e+06	2.7703e+06	2.67796e+06	1.99212e+06	1.8935e+06	1.95681e+06	1.99194e+06	2.22268e+06	2.09402e+06	2.37857e+06	2.36249e+06	2.30651e+06	2.48545e+06	2.58437e+06	2.48573e+06
SJPG0100118.001	tr|M9PEB5|M9PEB5_DROME	Uncharacterized protein, isoform B OS=Drosophila melanogaster OX=7227 GN=AMT PE=4 SV=1	AMT	44	29	0	54374.1	53740.1	52037	45339.3	42397.8	44745.8	71734.3	65207.1	67761	61953.6	61442.3	60754.2	62247.1	60184.7	59480
SJPG0100344.001	tr|Q8MS05|Q8MS05_DROME	Angiotensin-converting enzyme OS=Drosophila melanogaster OX=7227 GN=Ance-4 PE=2 SV=1	Ance-4	25	14	0	75342.2	76141	79086.7	72461.6	72615.3	70214.7	89637.7	79288.5	84934.4	97287	106729	97109	72199.6	67357.1	72071.6
SJPG0118303.001	tr|Q9W4R9|Q9W4R9_DROME	LD13611p OS=Drosophila melanogaster OX=7227 GN=anon-EST:Posey113 PE=1 SV=2	anon-EST:Posey113	32	15	0	164900	161819	155568	222199	213793	223154	135590	155153	143422	149747	139809	149869	182556	198283	185550
SJPG0100391.001	sp|Q06849|ARL2_DROME	ADP-ribosylation factor-like protein 2 OS=Drosophila melanogaster OX=7227 GN=Arl2 PE=2 SV=2	Arl2	1	1	0	246498	243455	254582	279907	261469	269830	186405	193770	192819	235730	217326	223195	175559	181152	173032
SJPG0100396.001	sp|P45889|ACTZ_DROME	Actin-related protein 1 OS=Drosophila melanogaster OX=7227 GN=Arp1 PE=2 SV=2	Arp1	39	13	13	353311	359650	352121	319668	326303	322878	412950	410543	396610	418210	426810	406778	374056	386972	371644
SJPG0100452.001	tr|Q8MQJ7|Q8MQJ7_DROME	Autophagy-related 1, isoform B OS=Drosophila melanogaster OX=7227 GN=Atg1 PE=1 SV=1	Atg1	5	4	0	21412.7	19997.7	21595	23133.2	26202.6	25150.8	26631.5	27609.7	27762.6	21920.4	24272.8	24968.7	26314.7	22201.6	28026.2
SJPG0118484.001	sp|Q9VC57|ATLAS_DROME	Atlastin OS=Drosophila melanogaster OX=7227 GN=atl PE=1 SV=1	atl	70	20	20	487203	472453	465552	525119	540827	543718	568772	560257	564139	581190	583928	535672	535887	504820	526443
SJPG0118505.001	sp|Q9VLU0|BAF_DROME	Barrier-to-autointegration factor OS=Drosophila melanogaster OX=7227 GN=baf PE=1 SV=1	baf	13	6	6	199615	183009	185799	139951	153703	146278	236411	199390	235136	247075	269509	261840	160733	132575	160767
SJPG0100844.001	tr|Q8SYG3|Q8SYG3_DROME	RE63412p OS=Drosophila melanogaster OX=7227 GN=BcDNA:RE63412 PE=1 SV=1	BcDNA:RE63412	41	8	0	485633	474891	491495	657745	718784	648819	625447	580709	592570	528856	520988	511467	542915	497331	546778
SJPG0100521.001	tr|Q9VSX2|Q9VSX2_DROME	IP01061p OS=Drosophila melanogaster OX=7227 GN=BEST:GH12586 PE=2 SV=1	BEST:GH12586	278	14	14	5.02857e+06	4.93817e+06	5.11278e+06	5.44579e+06	5.46482e+06	5.28297e+06	4.44796e+06	4.50713e+06	4.35104e+06	6.11263e+06	5.89004e+06	5.42732e+06	3.76772e+06	3.47422e+06	3.63593e+06
SJPG0100528.001	tr|Q95R34|Q95R34_DROME	GH16463p OS=Drosophila melanogaster OX=7227 GN=BEST:GM01072 PE=2 SV=1	BEST:GM01072	4	3	0	22530.5	20510.9	20061.7	23193.8	22925.9	26035.1	18543	19717.5	18208.6	17489.2	17110.6	17450.3	16400.3	15522.1	16693.3
SJPG0100563.001	tr|M9PCX0|M9PCX0_DROME	Uncharacterized protein, isoform E OS=Drosophila melanogaster OX=7227 GN=BG:DS01368.1 PE=4 SV=1	BG:DS01368.1	14	6	0	35828.6	37819.1	35761.3	30484.7	30897.6	30009.4	48963.4	47009.2	47987.5	46875.3	45414.6	48688.3	42814.7	42637.8	43653.7
SJPG0118582.001	tr|Q9VB47|Q9VB47_DROME	Bigmax OS=Drosophila melanogaster OX=7227 GN=bigmax PE=2 SV=1	bigmax	2	2	0	29492.8	30034.2	30088.5	22763.9	26297.1	25479.5	25479.5	25779.3	26621.2	27191.4	26024.5	27412.3	25924.4	26691.1	24763.2
SJPG0118614.001	sp|Q8WTC1|RT15_DROME	28S ribosomal protein S15, mitochondrial OS=Drosophila melanogaster OX=7227 GN=bonsai PE=2 SV=2	bonsai	7	5	5	34733.5	37065.4	34483.5	30348	25007.4	29738.2	25932.9	30003	29001.6	30969	26890.8	29787.6	29963.1	25605.9	25324.1
SJPG0118659.002	tr|Q9VJ86|Q9VJ86_DROME	Bicoid stability factor OS=Drosophila melanogaster OX=7227 GN=bsf PE=1 SV=2	bsf	125	55	1	449214	485996	462955	542154	540873	543694	348841	383227	368896	422929	387264	401370	431393	428033	412035
SJPG0118659.001	tr|Q95NR4|Q95NR4_DROME	Bicoid mRNA stability factor OS=Drosophila melanogaster OX=7227 GN=bsf PE=2 SV=1	bsf	127	56	2	504680	545614	519027	607723	606204	609193	389572	429177	412485	473546	434329	449970	484248	480592	462621
SJPG0100611.001	tr|Q9VH72|Q9VH72_DROME	TA01656p1 OS=Drosophila melanogaster OX=7227 GN=BVR PE=1 SV=1	BVR	21	8	1	349465	352599	364237	285255	295505	313088	305217	326169	319377	323493	308436	324182	395830	382313	386544
SJPG0106289.001	tr|Q7JMV3|Q7JMV3_DROME	Calcium/calmodulin dependent protein kinase I OS=Drosophila melanogaster OX=7227 GN=CaMKI PE=1 SV=1	CaMKI	10	8	0	68822.4	63218.8	72399.6	59301.8	60387.7	60956.8	57479.2	53281	55224.6	60565.7	57395.8	54062.1	58886.5	56853	62478.2
SJPG0100998.008	tr|B7YZE0|B7YZE0_DROME	CAP, isoform P OS=Drosophila melanogaster OX=7227 GN=CAP PE=4 SV=1	CAP	186	65	1	240186	228729	220829	205880	200558	200022	249374	264426	242414	263009	242533	251838	204116	182447	200728
SJPG0106336.001	sp|P17336|CATA_DROME	Catalase OS=Drosophila melanogaster OX=7227 GN=Cat PE=1 SV=2	Cat	186	31	30	1.47297e+06	1.4488e+06	1.44479e+06	1.69314e+06	1.73476e+06	1.84326e+06	2.00542e+06	1.96984e+06	1.99168e+06	1.65964e+06	1.68772e+06	1.7163e+06	1.69679e+06	1.69761e+06	1.7531e+06
SJPG0118756.001	tr|A8DYD1|A8DYD1_DROME	Combgap, isoform L OS=Drosophila melanogaster OX=7227 GN=cg PE=1 SV=2	cg	6	5	0	27139.9	28301.3	28171.9	25209.6	23517.9	24999.1	22238.6	24818.1	21744.8	20662.8	21898.8	21828.9	25137.7	23552.8	24468.1
SJPG0101044.001	sp|Q95RN0|F172A_DROME	FAM172 family protein homolog CG10038 OS=Drosophila melanogaster OX=7227 GN=CG10038 PE=2 SV=1	CG10038	21	9	0	107284	112407	109058	97862.8	97269	102239	139447	141099	131638	158528	145103	142837	91461.6	81447.3	88831.4
SJPG0107026.001	tr|Q9VCK6|Q9VCK6_DROME	LD34157p OS=Drosophila melanogaster OX=7227 GN=Dmel\CG10184 PE=1 SV=1	CG10184	29	13	13	76967.8	75307.8	75916.3	71195.2	72405.6	69032.3	59400.3	56651.9	66149.5	58959.5	60977.1	59521.3	72377.5	67092.1	72010.8
SJPG0107037.001	tr|Q9VIW5|Q9VIW5_DROME	LD41874p OS=Drosophila melanogaster OX=7227 GN=Dmel\CG10237 PE=1 SV=2	CG10237	42	13	0	589351	587135	606042	751244	804944	785727	475617	460141	440692	531615	557650	485499	509785	465099	469403
SJPG0101094.001	tr|C6TP94|C6TP94_DROME	RH12156p OS=Drosophila melanogaster OX=7227 GN=CG10237-RC PE=2 SV=1	CG10237-RC	40	12	0	464702	464703	477636	591184	637982	617778	373048	365316	348516	417060	437883	382925	401792	365319	371382
SJPG0107113.001	tr|A4V0U4|A4V0U4_DROME	Leukotriene A(4) hydrolase OS=Drosophila melanogaster OX=7227 GN=Dmel\CG10602 PE=1 SV=1	CG10602	61	19	0	278914	266708	272497	256295	245497	255756	355699	339301	352868	331192	325340	333612	315967	309463	326112
SJPG0107197.001	tr|Q9W294|Q9W294_DROME	Uncharacterized protein, isoform A OS=Drosophila melanogaster OX=7227 GN=Dmel\CG11073 PE=1 SV=2	CG11073	17	13	3	57426.6	56779.5	59691.4	51528	52073.3	55026	64418	67399.6	62820.9	70821.1	69637.9	70404.4	76399.3	76212.1	81591.1
SJPG0107276.001	tr|Q9VDU1|Q9VDU1_DROME	GH20840p OS=Drosophila melanogaster OX=7227 GN=Dmel\CG11407 PE=1 SV=1	CG11407	9	5	5	107164	107382	113852	86069.9	95214.9	96166.6	78073.6	79417.8	78685.8	96486.3	103543	92937.8	95713.3	90498	98918.6
SJPG0107305.001	tr|Q9VZJ8|Q9VZJ8_DROME	RH40737p OS=Drosophila melanogaster OX=7227 GN=Dmel\CG11594 PE=1 SV=1	CG11594	37	15	3	131953	133873	135607	120371	125167	120469	108370	104981	121678	122647	116982	117182	111151	100268	116676
SJPG0101422.001	tr|Q95T84|Q95T84_DROME	GH12991p OS=Drosophila melanogaster OX=7227 GN=CG11594 PE=2 SV=1	CG11594	33	12	0	131952	133597	135587	120449	125524	119077	107148	104211	123388	121870	117058	117948	112574	99743.9	118695
SJPG0107346.001	tr|Q7K490|Q7K490_DROME	SD03973p OS=Drosophila melanogaster OX=7227 GN=Dmel\CG11807 PE=2 SV=1	CG11807	5	5	5	32245.4	37891.4	36703.9	46650.7	49173.2	45057.1	41391.7	39726.1	40020.4	47641.3	44992.3	40799.7	42662.1	40690.7	40679.9
SJPG0107353.001	tr|Q9VPR2|Q9VPR2_DROME	Transcription factor BTF3 OS=Drosophila melanogaster OX=7227 GN=Dmel\CG11835 PE=1 SV=1	CG11835	27	11	10	144085	137462	140015	96746	99839.9	101609	174847	186593	171689	202374	179625	180383	131470	110698	121105
SJPG0107395.001	tr|Q9W3D6|Q9W3D6_DROME	Uncharacterized protein, isoform A OS=Drosophila melanogaster OX=7227 GN=Dmel\CG12065 PE=1 SV=1	CG12065	88	30	4	202796	210119	201673	271605	282665	272529	299893	283523	281454	265762	268299	276624	233861	230761	234778
SJPG0107395.002	tr|Q8MRM6|Q8MRM6_DROME	GH15213p OS=Drosophila melanogaster OX=7227 GN=Dmel\CG12065 PE=1 SV=1	CG12065	85	27	1	205737	211100	207983	268680	281707	268940	299836	280003	282106	261533	266402	273683	236371	230300	238080
SJPG0107456.001	tr|A8JNT1|A8JNT1_DROME	Uncharacterized protein, isoform B OS=Drosophila melanogaster OX=7227 GN=Dmel\CG12355 PE=3 SV=1	CG12355	10	6	2	65915	69839.1	63481.6	56524	54674.8	64485.4	52329.3	53325.3	58803.5	52508.4	50994	59058.8	58785.2	61135.2	58261.5
SJPG0107494.001	tr|Q7PLS1|Q7PLS1_DROME	LD01937p OS=Drosophila melanogaster OX=7227 GN=Dmel\CG12567 PE=1 SV=2	CG12567	12	8	0	97053.7	94783.1	95919.1	131559	141421	130649	114662	110664	116210	110630	117354	111259	111989	110794	113612
SJPG0101646.001	tr|E6PBW2|E6PBW2_DROME	LD14164p OS=Drosophila melanogaster OX=7227 GN=CG12567-RC PE=2 SV=1	CG12567-RC	5	4	0	60350.2	55885.6	57342	79568.7	85192.6	79945.3	71452.7	65277.4	71049.7	67198.7	72407.4	65342.5	64387.8	69654.2	69535.6
SJPG0101670.001	tr|B3DN60|B3DN60_DROME	LP04739p OS=Drosophila melanogaster OX=7227 GN=CG12676-RA PE=2 SV=1	CG12676-RA	8	7	0	19622.1	20111.8	19690.1	17584.5	17721.6	18372.2	23615.5	21791.3	22626.7	23331.8	24153.3	22783.2	25851.3	26442.3	25853.6
SJPG0107668.001	tr|Q9VL60|Q9VL60_DROME	RE01590p OS=Drosophila melanogaster OX=7227 GN=Dmel\CG13126 PE=1 SV=1	CG13126	8	7	7	22219.6	21123.4	22193.8	25055	30869.2	27373.7	16150.3	14799.4	16306.5	19141.7	18770.6	18348.1	15749.2	15269.9	15620.1
SJPG0102056.001	tr|D3DMI5|D3DMI5_DROME	MIP13940p (Fragment) OS=Drosophila melanogaster OX=7227 GN=CG13800-RA PE=2 SV=1	CG13800-RA	7	6	0	20810.2	22371.1	22599.5	24884.9	24171.7	26052.2	24639.2	24612.8	27766.1	28097.9	24955.4	24641.5	16794.7	16420.3	19181.2
SJPG0108103.001	tr|X2JEJ0|X2JEJ0_DROME	Uncharacterized protein, isoform D OS=Drosophila melanogaster OX=7227 GN=Dmel\CG1440 PE=1 SV=1	CG1440	59	21	0	387699	373305	401649	442140	455701	442387	488972	454661	483073	412874	419320	414924	424296	413932	437500
SJPG0102308.001	tr|E4NKJ2|E4NKJ2_DROME	MIP25937p (Fragment) OS=Drosophila melanogaster OX=7227 GN=CG14527-RA PE=2 SV=1	CG14527-RA	21	8	0	244139	223662	225113	178708	193681	172562	291903	264593	280364	268996	255501	259310	190944	158843	183689
SJPG0102387.001	tr|C3KGM3|C3KGM3_DROME	MIP04818p (Fragment) OS=Drosophila melanogaster OX=7227 GN=CG14786-RA PE=2 SV=1	CG14786-RA	16	15	0	49630.1	52057	51085	63419.4	60596.9	59193.7	39784.9	43010.7	39735.6	47033.1	44445.4	44632.6	39200.5	37630.9	37557.9
SJPG0102387.002	tr|V5P006|V5P006_DROME	FI23132p1 (Fragment) OS=Drosophila melanogaster OX=7227 GN=CG14786-RA PE=2 SV=1	CG14786-RA	17	16	0	49761.2	51325.7	51057.1	62458.4	59431.3	59821.2	39615.4	43297	39978.5	46530	44288.3	45318.2	39394.3	38086.4	38026.3
SJPG0102677.001	tr|D0IQI2|D0IQI2_DROME	SD17431p OS=Drosophila melanogaster OX=7227 GN=CG15609-RE PE=2 SV=1	CG15609-RE	17	7	0	77654.1	82924	76349.5	62239	56907.4	57941	70506	73206.9	70713.3	62183.8	54650.7	61454.7	57641.2	56489.9	58963.7
SJPG0102705.001	tr|Q4V6H6|Q4V6H6_DROME	IP04543p (Fragment) OS=Drosophila melanogaster OX=7227 GN=CG15663 PE=2 SV=1	CG15663	9	6	0	56839.8	59742	58618.6	80202.5	71308.4	74994.5	43425.8	48686.2	48102.4	50974.1	53673.6	51028.3	42489.7	47527.2	44793.6
SJPG0102784.001	sp|Q7JWD3|ASNA_DROME	ATPase ASNA1 homolog OS=Drosophila melanogaster OX=7227 GN=CG1598 PE=2 SV=1	CG1598	19	7	3	159832	158774	152288	180413	189617	179002	174327	174368	173374	170452	170435	166261	172214	176307	172931
SJPG0102794.001	tr|Q5BHU9|Q5BHU9_DROME	AT02876p OS=Drosophila melanogaster OX=7227 GN=CG1628 PE=2 SV=1	CG1628	4	3	0	33765.4	31304.8	31539.2	26211.8	24711.7	29032.7	25631.5	22490.8	25432.7	23165.3	22528.8	25975.6	24717.9	22846	24069.7
SJPG0102795.001	tr|X4Z298|X4Z298_DROME	FI24221p1 (Fragment) OS=Drosophila melanogaster OX=7227 GN=CG1628-RB PE=2 SV=1	CG1628-RB	8	5	0	37698.9	36092.3	36539.5	31375.9	29683.1	33972.8	30801.7	28013.9	30611.3	28904.7	28430	30086.1	27902.9	28891.6	29991.5
SJPG0102814.001	tr|B8A3Y5|B8A3Y5_DROME	MIP01478p (Fragment) OS=Drosophila melanogaster OX=7227 GN=CG16718-RB PE=2 SV=1	CG16718-RB	2	2	0	70229.4	67217.9	66312.1	60085.8	60457.9	58438.6	97034	84035.5	91372.1	80886.1	74998.6	75710.7	59473.8	53940.9	62534.4
SJPG0102872.001	sp|Q9V6U9|MECR_DROME	Enoyl-[acyl-carrier-protein] reductase, mitochondrial OS=Drosophila melanogaster OX=7227 GN=CG16935 PE=3 SV=2	CG16935	97	23	23	974264	1.02359e+06	1.01017e+06	1.2323e+06	1.2361e+06	1.22067e+06	1.21765e+06	1.24571e+06	1.15658e+06	1.15791e+06	1.13171e+06	1.11749e+06	1.08799e+06	1.21645e+06	1.17866e+06
SJPG0108723.001	tr|Q7K3Z8|Q7K3Z8_DROME	GH01208p OS=Drosophila melanogaster OX=7227 GN=Dmel\CG17292 PE=2 SV=1	CG17292	3	3	3	33349.5	33787.8	33219.2	34124.8	37096.3	38364.9	24857.7	28392.5	27238.3	28762.4	27547.9	29653.5	30273.2	26424.6	29874.9
SJPG0103050.001	tr|D6W4L5|D6W4L5_DROME	MIP21644p OS=Drosophila melanogaster OX=7227 GN=CG17646-RA PE=2 SV=1	CG17646-RA	3	3	0	18169.2	17810.7	17985.5	20622.3	19690.1	21374.9	22067	23455.7	23287	20530.9	21386.9	20009.1	20885.8	20481	20409.7
SJPG0103067.001	tr|Q95TP5|Q95TP5_DROME	LD32609p OS=Drosophila melanogaster OX=7227 GN=CG17711 PE=2 SV=1	CG17711	21	10	0	162645	159478	151759	123788	125686	129439	125621	133280	126080	148854	137671	142400	115214	114101	113449
SJPG0103105.001	sp|Q7KW39|MMSA_DROME	Probable methylmalonate-semialdehyde dehydrogenase [acylating], mitochondrial OS=Drosophila melanogaster OX=7227 GN=CG17896 PE=2 SV=1	CG17896	116	22	0	988911	940617	946329	862035	872950	929175	781201	761003	881808	802090	778709	825977	814413	893495	858322
SJPG0103144.001	tr|C5WLS5|C5WLS5_DROME	MIP11718p OS=Drosophila melanogaster OX=7227 GN=CG18136-RA PE=2 SV=1	CG18136-RA	52	24	0	398607	389157	397625	456433	427440	423650	341317	350361	338378	338597	339369	341923	454779	464414	442786
SJPG0103165.001	tr|F6J674|F6J674_DROME	CG1824 (Fragment) OS=Drosophila melanogaster OX=7227 GN=CG1824 PE=4 SV=1	CG1824	13	7	0	52637.7	51534.7	53160.3	67625.1	57689.7	61467.1	44726.9	46416.9	46149.3	48971.5	49517	48322.1	50777.4	48811.7	47012.7
SJPG0108878.001	tr|A1Z9M0|A1Z9M0_DROME	Uncharacterized protein, isoform B OS=Drosophila melanogaster OX=7227 GN=Dmel\CG18324 PE=3 SV=1	CG18324	3	3	0	31774.7	29345.4	27858.7	35052.8	33670.3	37523.3	33124.1	35207.1	32266.4	24724.9	20666.9	24308	35260.1	36408.2	36161.4
SJPG0103201.001	sp|Q9VHF2|PTER_DROME	Phosphotriesterase-related protein OS=Drosophila melanogaster OX=7227 GN=CG18473 PE=2 SV=1	CG18473	6	5	5	27700.9	28680.9	29549.3	22847.9	19269.4	24902.7	21199.5	22576.8	22864	21166.7	22255	25139.1	21158	21310.2	19584.9
SJPG0103321.001	sp|Q9VZ49|ENDOU_DROME	Poly(U)-specific endoribonuclease homolog OS=Drosophila melanogaster OX=7227 GN=CG2145 PE=2 SV=1	CG2145	67	18	18	480504	463765	459570	388376	372342	396390	602936	488624	590790	568777	580517	536159	377266	402018	398971
SJPG0103325.001	tr|Q0KHY8|Q0KHY8_DROME	Uncharacterized protein, isoform B OS=Drosophila melanogaster OX=7227 GN=CG2176 PE=1 SV=1	CG2176	7	4	0	41065.7	39898.4	39427.4	36347.8	36212.6	36927.2	37535.2	36309.4	38472.9	33115.2	38269.2	36643.1	34618.8	36356.5	37660.2
SJPG0108991.001	tr|Q8IMF4|Q8IMF4_DROME	RE24176p OS=Drosophila melanogaster OX=7227 GN=Dmel\CG2201 PE=2 SV=1	CG2201	15	10	0	43897.2	42859.6	46799.6	60689.6	59848.1	59316.3	60760.7	56393.9	56836.8	56246.1	56980.8	56294.2	49478.3	53548.6	49375.1
SJPG0103331.001	tr|Q95RP0|Q95RP0_DROME	LD18613p OS=Drosophila melanogaster OX=7227 GN=CG2201 PE=2 SV=1	CG2201	5	5	0	21998.2	22135.9	23383.7	28204.3	29304.9	28713	28235.1	29100.9	29152.2	29385.5	26726.2	27270.9	23698.3	26578.1	24370.8
SJPG0109049.001	tr|Q9W298|Q9W298_DROME	LD38241p OS=Drosophila melanogaster OX=7227 GN=Dmel\CG2921 PE=2 SV=1	CG2921	16	12	12	73973	79757	78782.2	89597	99541.7	102784	94708.4	99139	88720.5	90642.4	85349.9	88553.5	55914.8	56118.7	54802.6
SJPG0103570.001	tr|Q6NNE1|Q6NNE1_DROME	RH02355p OS=Drosophila melanogaster OX=7227 GN=CG31037 PE=2 SV=1	CG31037	29	18	0	71044.1	72343.1	70113.9	59081.3	54419.1	57485.8	89132.8	90074	86642.9	99307.7	96901.8	96883.7	65495.2	65357.2	62332
SJPG0103602.001	sp|A4VCL2|FA20C_DROME	Extracellular serine/threonine protein CG31145 OS=Drosophila melanogaster OX=7227 GN=CG31145 PE=2 SV=1	CG31145	17	9	0	55316.5	50193.3	48770.7	41122.1	36779.6	38122.2	58437.3	60193.3	58338.1	62298.6	63690.6	62404.6	41699.7	39472.4	41385.2
SJPG0103663.001	tr|Q4V5F8|Q4V5F8_DROME	Peptide deformylase (Fragment) OS=Drosophila melanogaster OX=7227 GN=CG31373 PE=2 SV=1	CG31373	23	11	0	50118.3	48303	48995	41406.4	41313.6	44033.7	31771.5	36284.9	44154	34628	31412.5	41037.2	68076.3	62243.7	58972.2
SJPG0103696.001	tr|A0A0B4KF18|A0A0B4KF18_DROME	Uncharacterized protein, isoform D OS=Drosophila melanogaster OX=7227 GN=CG31530 PE=4 SV=1	CG31530	3	3	1	33114.8	32893.7	32740.3	28476.6	27003.8	26822.5	26722	28961.5	28293.3	30726.7	30325.9	28878.8	37057	37291	36163.3
SJPG0109314.002	tr|Q9VPK3|Q9VPK3_DROME	AT24407p OS=Drosophila melanogaster OX=7227 GN=Dmel\CG31974 PE=2 SV=3	CG31974	36	9	1	211728	194240	204987	168906	181570	194725	143727	146919	170509	155402	149124	174606	174129	171085	180279
SJPG0109314.001	tr|M9PDQ9|M9PDQ9_DROME	Uncharacterized protein, isoform D OS=Drosophila melanogaster OX=7227 GN=Dmel\CG31974 PE=4 SV=1	CG31974	31	8	0	208799	193279	201904	169914	180412	193004	144366	146920	169227	156040	149499	174111	174473	178304	179794
SJPG0109368.001	tr|Q9W3Y3|Q9W3Y3_DROME	LD13807p OS=Drosophila melanogaster OX=7227 GN=Dmel\CG3226 PE=1 SV=1	CG3226	20	12	12	217096	204925	214975	190273	190292	186036	267809	240953	260171	224834	227800	229388	199105	193878	198244
SJPG0104024.001	tr|A8WHM4|A8WHM4_DROME	TA01225p OS=Drosophila melanogaster OX=7227 GN=CG3270 PE=2 SV=1	CG3270	25	14	0	224570	214185	203227	166878	161842	179197	140323	148522	181049	152319	143925	173802	177200	191087	173827
SJPG0104024.002	tr|Q95U69|Q95U69_DROME	GH02863p OS=Drosophila melanogaster OX=7227 GN=CG3270 PE=2 SV=1	CG3270	26	15	0	224570	214185	203227	166878	161842	179197	140323	148522	181049	152319	143925	173802	177200	191087	173827
SJPG0109761.004	tr|M9PJ79|M9PJ79_DROME	Uncharacterized protein, isoform M OS=Drosophila melanogaster OX=7227 GN=Dmel\CG34417 PE=1 SV=1	CG34417	171	57	1	472518	466420	472853	408623	423912	422673	437649	422438	447210	438552	438189	415839	416856	416514	430908
SJPG0104405.001	sp|Q9VQK0|U518_DROME	UPF0518 protein CG3558 OS=Drosophila melanogaster OX=7227 GN=CG3558 PE=1 SV=1	CG3558	10	7	0	15051.4	15930.8	16827.1	14226.8	12835.2	13454.9	10977	11124.2	12797.7	13653.9	11906.4	10991.4	11539.1	13249.8	11383
SJPG0104472.001	tr|A0A0F6QCQ6|A0A0F6QCQ6_DROME	CG3835-RA OS=Drosophila melanogaster OX=7227 GN=CG3835 PE=4 SV=1	CG3835	70	26	0	435071	439041	435088	397643	389886	421850	341087	351991	406232	321215	282350	374336	387552	410513	418445
SJPG0104484.001	tr|Q95U46|Q95U46_DROME	GH07925p OS=Drosophila melanogaster OX=7227 GN=CG3902 PE=2 SV=1	CG3902	78	18	0	1.20194e+06	1.21798e+06	1.23392e+06	1.04112e+06	1.11542e+06	1.07236e+06	997151	961942	1.05181e+06	997181	988918	1.0135e+06	916074	979964	922172
SJPG0104493.008	tr|Q3KN62|Q3KN62_DROME	SD12752p OS=Drosophila melanogaster OX=7227 GN=CG3950 PE=2 SV=1	CG3950	108	31	1	368380	357170	367144	307551	333273	324930	333703	321240	346713	331942	332293	318479	307930	316136	338280
SJPG0104494.002	tr|E2QD99|E2QD99_DROME	Uncharacterized protein, isoform I OS=Drosophila melanogaster OX=7227 GN=CG3960 PE=1 SV=1	CG3960	221	85	1	478739	476055	478381	418364	424577	430652	440309	431193	446082	443478	437892	419769	396331	403308	411408
SJPG0109905.001	tr|Q9VPC2|Q9VPC2_DROME	FI14109p OS=Drosophila melanogaster OX=7227 GN=Dmel\CG4186 PE=2 SV=1	CG4186	9	4	4	167455	168142	199333	221354	228752	209778	152674	133529	154639	131121	143100	118193	149079	130196	153820
SJPG0109951.001	tr|Q6IKC0|Q6IKC0_DROME	HDC12925 OS=Drosophila melanogaster OX=7227 GN=Dmel\CG42394 PE=2 SV=1	CG42394	2	1	1	32778.8	32988.8	33496.5	28274.4	28009.6	29213.2	41727.2	40279.1	46246	39825.2	41407.4	49522.4	45801.6	38923.8	47390.1
SJPG0104766.001	tr|Q8MQP0|Q8MQP0_DROME	RE28238p OS=Drosophila melanogaster OX=7227 GN=CG44085 PE=2 SV=1	CG44085	42	16	0	177143	177029	176231	199221	199387	180861	212068	208363	207451	199029	191573	194533	160975	148116	156350
SJPG0104788.001	sp|C0HK92|Y5076_DROME	Uncharacterized protein CG45076 OS=Drosophila melanogaster OX=7227 GN=CG45076 PE=1 SV=1	CG45076	156	26	12	1.21331e+06	1.2658e+06	1.21211e+06	1.44105e+06	1.5197e+06	1.53016e+06	1.40887e+06	1.41606e+06	1.38583e+06	1.37463e+06	1.40242e+06	1.31305e+06	1.40514e+06	1.35066e+06	1.35367e+06
SJPG0104831.001	sp|A1Z9A8|PTCD3_DROME	Protein PTCD3 homolog, mitochondrial OS=Drosophila melanogaster OX=7227 GN=CG4679 PE=2 SV=1	CG4679	14	10	10	52887	50091.2	53477.2	47832.9	47151.3	47001.2	44372	43023.1	48426	37167.4	34944.4	42711.9	43030.8	42718.1	42882.7
SJPG0104994.001	tr|C9QP60|C9QP60_DROME	Chloride channel protein OS=Drosophila melanogaster OX=7227 GN=CG5284-RB PE=2 SV=1	CG5284-RB	9	7	0	46471.5	45279.1	43086.2	39880.1	38979	38973	62659.9	59457.1	60375.6	56017.8	57754.1	58600.1	50793.8	49766.1	53927.2
SJPG0110613.001	tr|Q7JVK8|Q7JVK8_DROME	GEO08987p1 OS=Drosophila melanogaster OX=7227 GN=Dmel\CG5323 PE=1 SV=1	CG5323	18	8	8	39796.1	36245.8	38700.3	52510.6	53407	49889.8	39722.7	43890.4	43834.9	30117.5	29726	31190.7	45853.8	45045.3	42740.6
SJPG0105007.001	tr|Q8MZG6|Q8MZG6_DROME	SD09582p OS=Drosophila melanogaster OX=7227 GN=CG5346 PE=2 SV=1	CG5346	4	4	1	27440.4	28228.7	26495.5	32481.7	35308.7	30898.4	21019.7	21622.6	23140	25590.1	22515.1	24699.7	23494	23592	24166.8
SJPG0118784.001	tr|Q9VK12|Q9VK12_DROME	GH20621p OS=Drosophila melanogaster OX=7227 GN=cg5945 PE=1 SV=1	cg5945	39	14	14	665189	715016	719921	554439	540988	604886	634562	614258	600578	598260	631169	575300	839648	790929	749753
SJPG0110743.001	tr|Q9VSM4|Q9VSM4_DROME	GH26459p OS=Drosophila melanogaster OX=7227 GN=Dmel\CG5989 PE=2 SV=1	CG5989	23	8	0	113599	110876	109575	92516.6	89965	94954.9	96896.2	103191	96710.1	127542	115784	123964	90444	84475.4	84583.7
SJPG0105170.001	tr|Q8IP76|Q8IP76_DROME	Uncharacterized protein, isoform D OS=Drosophila melanogaster OX=7227 GN=CG6043 PE=4 SV=1	CG6043	54	22	0	175757	176294	170047	206031	206664	186696	210922	214446	204335	198785	193340	200601	153239	147759	155007
SJPG0105170.002	tr|A8DZ00|A8DZ00_DROME	Uncharacterized protein, isoform F OS=Drosophila melanogaster OX=7227 GN=CG6043 PE=4 SV=1	CG6043	54	22	0	176545	176629	169109	206375	206320	185812	210731	214516	203971	199024	194019	200578	153907	148062	155406
SJPG0105189.001	tr|C0MKK6|C0MKK6_DROME	CG6094-PA OS=Drosophila melanogaster OX=7227 GN=CG6094 PE=4 SV=1	CG6094	4	2	0	19539.7	16820.4	18425.1	13312.2	15426.8	14716.2	15726.8	14283.3	15165.4	15188	16620.6	14665.5	13357.8	12685.3	15116
SJPG0105189.002	tr|A0AQ12|A0AQ12_DROME	CG6094 protein OS=Drosophila melanogaster OX=7227 GN=CG6094 PE=4 SV=1	CG6094	5	3	0	19539.7	16820.4	18425.1	13312.2	15426.8	14716.2	15726.8	14283.3	15165.4	15188	16620.6	14665.5	13357.8	12685.3	15116
SJPG0105229.001	tr|Q8SX51|Q8SX51_DROME	RE03738p OS=Drosophila melanogaster OX=7227 GN=CG6231 PE=2 SV=1	CG6231	14	8	0	41784.9	44374.4	38849	37956.2	34447.8	36870.7	54011.7	52527.1	46306.1	48865.1	45536.6	47340.5	49664.3	48205.5	44765.3
SJPG0110827.001	tr|Q9I7K3|Q9I7K3_DROME	GH04054p OS=Drosophila melanogaster OX=7227 GN=Dmel\CG6465 PE=1 SV=1	CG6465	16	8	8	64265.4	61252.6	58544.3	55237.9	45243.9	51951.3	44842.1	48433.5	53476.1	49395.9	45780	57849.9	53024.9	59347	51739
SJPG0105297.001	tr|B3DNM7|B3DNM7_DROME	RH29922p OS=Drosophila melanogaster OX=7227 GN=CG6547-RA PE=2 SV=1	CG6547-RA	25	12	0	34704.2	36303.5	36754.9	31641.5	31822.8	29991.5	24883	31613.6	30251.1	31157.9	30237.3	29932.3	30082.8	25935.4	26446.9
SJPG0105320.001	tr|Q8IHE7|Q8IHE7_DROME	AT08590p OS=Drosophila melanogaster OX=7227 GN=CG6664 PE=2 SV=1	CG6664	9	8	0	24288.3	25549.3	22695	28393.1	27973.4	26079.5	19967.5	21150	19377.2	20572.2	20100.1	21228.7	19779.7	18489.2	18114.3
SJPG0105379.001	sp|Q9VMQ7|ELP4_DROME	Putative elongator complex protein 4 OS=Drosophila melanogaster OX=7227 GN=CG6907 PE=1 SV=1	CG6907	9	6	6	40562.4	40062.1	42800.3	34743.9	36284.6	37340	48978.8	48424.5	50071.5	51939.2	51435.4	47971.7	49937.7	43946.3	44858.2
SJPG0105425.001	sp|Q9VSH9|U183_DROME	UPF0183 protein CG7083 OS=Drosophila melanogaster OX=7227 GN=CG7083 PE=2 SV=1	CG7083	7	7	7	33728.8	36079.7	32886.8	39695.4	41595.5	43956.8	46917.1	52568.3	44417.4	46369.3	42096.8	48834	42341.9	39748.3	39768.9
SJPG0110978.001	tr|Q9VQ60|Q9VQ60_DROME	LD12115p OS=Drosophila melanogaster OX=7227 GN=Dmel\CG7289 PE=2 SV=2	CG7289	4	3	3	11010.1	11243	10732.6	13094.7	12616.6	12690.8	16570.1	14277.3	12772.4	15682.1	14717	14223.8	14160.9	16174.3	13886.5
SJPG0110985.001	tr|Q9VWP2|Q9VWP2_DROME	RH57257p OS=Drosophila melanogaster OX=7227 GN=Dmel\CG7322 PE=1 SV=1	CG7322	68	15	2	646282	639621	630292	495588	491720	515183	510041	500397	555427	544206	536652	557421	529498	578784	574417
SJPG0105494.001	tr|Q8SYA6|Q8SYA6_DROME	RH08058p OS=Drosophila melanogaster OX=7227 GN=CG7322 PE=2 SV=1	CG7322	63	13	0	654854	643939	627398	489875	491254	510339	511975	498542	546757	536069	533196	559360	535927	582820	578344
SJPG0110986.001	tr|Q9VP46|Q9VP46_DROME	GH16847p OS=Drosophila melanogaster OX=7227 GN=Dmel\CG7324 PE=1 SV=1	CG7324	21	16	1	55797.4	55732	52976.5	68711.4	69685.9	71254.9	60347.7	61558	64761.8	58379.4	59348.4	61254.8	63556.4	66434.3	65511.7
SJPG0105653.001	tr|Q95S19|Q95S19_DROME	HL01241p OS=Drosophila melanogaster OX=7227 GN=CG8036 PE=2 SV=1	CG8036	49	8	0	472241	444720	453503	332102	360123	401861	309956	316279	360102	424254	374810	410881	393183	430400	428616
SJPG0105658.001	tr|Q961H2|Q961H2_DROME	GH23453p OS=Drosophila melanogaster OX=7227 GN=CG8054 PE=1 SV=1	CG8054	3	1	1	24016.6	24101	25335.8	25396.1	27215.3	26442.4	28277.1	26649.4	25424.6	28755	28227.3	28396.1	30640.1	28712.6	29444.5
SJPG0111131.001	tr|Q9VFI3|Q9VFI3_DROME	GEO08281p1 OS=Drosophila melanogaster OX=7227 GN=Dmel\CG8066 PE=1 SV=1	CG8066	8	3	3	28322.9	29842.6	30717.1	25382.2	25093.5	28123.1	39108.6	31654.2	43405.5	38518.1	33612	36393.5	37800.9	35635.8	37743.5
SJPG0105730.010	tr|L0CQR4|L0CQR4_DROME	CG8378 (Fragment) OS=Drosophila melanogaster OX=7227 GN=CG8378 PE=4 SV=1	CG8378	19	14	0	35829.1	35181.2	34726.8	40140.3	41792.4	37742.4	48693.6	47607.4	48479	45282.4	40138.1	43861	31078.7	31206.7	30693.5
SJPG0105734.001	tr|C9QPJ5|C9QPJ5_DROME	FI12113p (Fragment) OS=Drosophila melanogaster OX=7227 GN=CG8398-RA PE=2 SV=1	CG8398-RA	3	3	0	14288.3	13551.9	14147.9	12692.4	12285.7	12740.3	12745.3	12583.1	11722.7	12666.9	11525.1	12872.4	11401.2	10234.5	11726.8
SJPG0105761.001	tr|Q059A3|Q059A3_DROME	IP07570p OS=Drosophila melanogaster OX=7227 GN=CG8515 PE=2 SV=2	CG8515	2	1	0	88926.9	94929.8	92609.1	100457	102093	114828	79458.4	85354.7	87078.2	108278	105692	95424.6	99945.1	98093.2	98254.9
SJPG0111220.001	tr|Q9VRY2|Q9VRY2_DROME	RE30129p OS=Drosophila melanogaster OX=7227 GN=Dmel\CG8519 PE=2 SV=2	CG8519	13	8	5	61418.2	64159.3	55894.8	85798.5	81395.2	83499.4	67551.4	73653.7	64969.4	46770.1	39227.8	53583.6	51532.2	50805.8	42221.5
SJPG0105773.001	tr|Q8SXD6|Q8SXD6_DROME	GH01786p OS=Drosophila melanogaster OX=7227 GN=CG8549 PE=2 SV=1	CG8549	19	10	0	66054.8	65620.5	66318.6	88464.7	96222.4	90984.9	78539.1	73007.2	78487.6	81809.2	84160.2	79884	72182	70121.7	79216.6
SJPG0105774.001	tr|B5RJ18|B5RJ18_DROME	FI06479p (Fragment) OS=Drosophila melanogaster OX=7227 GN=CG8549-RA PE=2 SV=1	CG8549-RA	21	11	0	66724.7	64516.9	67017.2	87769.4	96772.9	89475.7	79934.5	72468.8	79042.6	81604.7	85161.7	79399.1	72304.8	69708.5	79511.7
SJPG0105811.001	tr|E1UIK4|E1UIK4_DROME	CG8768 protein OS=Drosophila melanogaster OX=7227 GN=CG8768 PE=4 SV=1	CG8768	116	20	0	2.13611e+06	2.13405e+06	1.95495e+06	2.82354e+06	3.03641e+06	2.67916e+06	1.69177e+06	1.8079e+06	1.76049e+06	2.32328e+06	2.24142e+06	2.29049e+06	1.53053e+06	1.46195e+06	1.54463e+06
SJPG0105811.002	tr|E1UIK3|E1UIK3_DROME	CG8768 protein OS=Drosophila melanogaster OX=7227 GN=CG8768 PE=4 SV=1	CG8768	117	21	0	2.13611e+06	2.13405e+06	1.95495e+06	2.82354e+06	3.03641e+06	2.67916e+06	1.69177e+06	1.8079e+06	1.76049e+06	2.32328e+06	2.24142e+06	2.29049e+06	1.53053e+06	1.46195e+06	1.54463e+06
SJPG0105811.004	tr|E1UIL1|E1UIL1_DROME	CG8768 protein OS=Drosophila melanogaster OX=7227 GN=CG8768 PE=4 SV=1	CG8768	117	21	0	2.13611e+06	2.13405e+06	1.95495e+06	2.82354e+06	3.03641e+06	2.67916e+06	1.69177e+06	1.8079e+06	1.76049e+06	2.32328e+06	2.24142e+06	2.29049e+06	1.53053e+06	1.46195e+06	1.54463e+06
SJPG0111273.001	tr|Q7K3N4|Q7K3N4_DROME	GH26015p OS=Drosophila melanogaster OX=7227 GN=Dmel\CG8888 PE=1 SV=1	CG8888	89	17	17	1.35193e+06	1.35876e+06	1.2451e+06	1.09728e+06	1.12107e+06	1.09053e+06	1.4974e+06	1.47992e+06	1.43513e+06	1.54835e+06	1.63895e+06	1.53032e+06	1.15387e+06	1.08751e+06	1.07045e+06
SJPG0111286.001	tr|Q7K581|Q7K581_DROME	SD01637p OS=Drosophila melanogaster OX=7227 GN=Dmel\CG8963 PE=1 SV=1	CG8963	21	9	0	25489.3	26290.5	24982.2	19455.2	18890.3	19450.2	21290.8	23405.4	22965.4	21313.7	23000.7	23310.9	23116	20848.3	22301.8
SJPG0111351.001	tr|Q9VYU9|Q9VYU9_DROME	RH17287p OS=Drosophila melanogaster OX=7227 GN=Dmel\CG9360 PE=1 SV=1	CG9360	14	8	8	87483.7	93954	93969.3	79706.9	81862.1	80846.4	85396.1	82120.2	78156.2	85012.4	85462.2	82763.9	74761.9	81195.6	86069
SJPG0105980.001	tr|A0A0B4LH29|A0A0B4LH29_DROME	Uncharacterized protein, isoform B OS=Drosophila melanogaster OX=7227 GN=CG9480 PE=1 SV=1	CG9480	86	17	0	375153	394150	362278	479754	453120	473368	411038	422501	402005	426327	438801	452223	303581	316679	310670
SJPG0105980.002	tr|Q8IGV8|Q8IGV8_DROME	RE21586p OS=Drosophila melanogaster OX=7227 GN=CG9480 PE=2 SV=1	CG9480	69	16	0	369337	390347	356669	472765	444430	473954	406146	421206	396505	457492	457934	447188	296663	321914	308698
SJPG0111444.001	tr|Q9VHK9|Q9VHK9_DROME	RH02303p OS=Drosophila melanogaster OX=7227 GN=Dmel\CG9837 PE=2 SV=4	CG9837	9	4	0	33139.8	31503	31350.9	24417.3	28929.9	24626.6	49068.2	35341.5	46386.3	40041.6	41499.4	42271.7	24595.5	22654.8	25647.1
SJPG0118796.001	sp|Q9VEN1|FLNA_DROME	Filamin-A OS=Drosophila melanogaster OX=7227 GN=cher PE=1 SV=2	cher	426	110	0	754453	755499	760374	720392	710754	726018	831345	805369	840023	859573	843282	832643	902060	894441	915854
SJPG0106475.001	tr|D3DML3|D3DML3_DROME	Connector of kinase to AP-1, isoform E OS=Drosophila melanogaster OX=7227 GN=Cka PE=1 SV=1	Cka	21	9	0	85813.2	90475.1	86798.4	93793.5	94765.1	92494	101503	98951.8	101843	100495	94316.5	97733.3	80022.6	80172.7	79095.2
SJPG0106478.001	sp|Q9VGH7|CLCN2_DROME	Chloride channel protein 2 OS=Drosophila melanogaster OX=7227 GN=ClC-a PE=2 SV=3	ClC-a	8	5	0	25267.4	26621.3	25202.6	19917.3	19964.2	20404.6	28866.9	29219.1	28623.2	30856	30213.5	30850.9	23305.8	24057.2	24268.5
SJPG0118839.001	tr|Q9VU76|Q9VU76_DROME	Combover, isoform A OS=Drosophila melanogaster OX=7227 GN=cmb PE=1 SV=2	cmb	97	34	0	185372	180003	175956	154133	156382	152626	213231	220826	207827	226747	217698	234732	133011	118972	131211
SJPG0118861.001	sp|P46461|NSF1_DROME	Vesicle-fusing ATPase 1 OS=Drosophila melanogaster OX=7227 GN=comt PE=2 SV=1	comt	157	45	29	728243	759811	736637	654201	657963	669285	675404	660361	671714	645418	693238	684465	678825	696270	686500
SJPG0106511.001	sp|Q9V3D2|HEM6_DROME	Oxygen-dependent coproporphyrinogen-III oxidase OS=Drosophila melanogaster OX=7227 GN=Coprox PE=2 SV=1	Coprox	29	13	13	134524	137945	136869	171067	174614	169484	144401	147530	147259	104135	110097	108286	104263	104568	100022
SJPG0106518.001	tr|Q9VYI6|Q9VYI6_DROME	Coenzyme Q8 OS=Drosophila melanogaster OX=7227 GN=Coq8 PE=1 SV=2	Coq8	99	32	32	153676	159104	161209	209876	215252	198442	178545	172388	171163	172514	172414	164785	171310	165568	173724
SJPG0106602.001	tr|Q9VSY0|Q9VSY0_DROME	Cuticular protein 67B OS=Drosophila melanogaster OX=7227 GN=Cpr67B PE=1 SV=1	Cpr67B	39	10	10	568444	645256	601973	660608	681799	750496	710641	665182	668723	714627	684770	692430	795330	795600	863632
SJPG0106619.001	tr|Q9VDJ8|Q9VDJ8_DROME	Cuticular protein 92F OS=Drosophila melanogaster OX=7227 GN=Cpr92F PE=2 SV=1	Cpr92F	12	3	1	18816.6	18242	18606.1	19639.3	19642.3	21508.3	16128.2	16964.3	17719.4	17540.9	16952.3	17383.6	13653.2	13352.8	13488.4
SJPG0106180.001	tr|O76804|O76804_DROME	Cellular repressor of E1A-stimulated genes CREG OS=Drosophila melanogaster OX=7227 GN=CREG PE=2 SV=1	CREG	16	7	0	102340	110938	115076	89761.2	97495.6	91804	85706.1	78726.2	102953	98918	88198.2	90847.9	144907	122367	137901
SJPG0106640.001	sp|Q9XZU1|XPO2_DROME	Exportin-2 OS=Drosophila melanogaster OX=7227 GN=Cse1 PE=2 SV=2	Cse1	42	23	23	235329	238983	231635	202780	198246	199493	265446	283115	275977	260170	257595	266600	224935	222350	219266
SJPG0106215.001	tr|Q961R9|Q961R9_DROME	GH09241p OS=Drosophila melanogaster OX=7227 GN=CT19169 PE=1 SV=1	CT19169	15	5	5	124216	122434	114483	111228	96837.1	108980	105337	109528	113498	107280	110895	109447	106781	108942	106330
SJPG0106647.001	sp|O46036|CTBP_DROME	C-terminal-binding protein OS=Drosophila melanogaster OX=7227 GN=CtBP PE=1 SV=3	CtBP	33	15	1	146617	136783	140150	122989	125335	124530	114212	115491	128219	123369	123684	135928	122700	124679	133968
SJPG0106647.003	tr|A0A0B4KGZ7|A0A0B4KGZ7_DROME	C-terminal binding protein, isoform H OS=Drosophila melanogaster OX=7227 GN=CtBP PE=1 SV=1	CtBP	33	15	1	145721	137430	140946	122525	124646	124143	114499	115351	128162	123829	124733	135246	123173	125033	134322
SJPG0106675.001	tr|Q961D1|Q961D1_DROME	Cyclin K, isoform A OS=Drosophila melanogaster OX=7227 GN=CycK PE=1 SV=1	CycK	1	1	1	32898.5	32140.3	30366.2	45807.6	45853.4	41419.6	42756.1	40697.1	44970.4	27738.5	25835.4	27993.4	26699.9	26521.8	27696.8
SJPG0106694.001	sp|Q9VW43|CP305_DROME	Probable cytochrome P450 305a1 OS=Drosophila melanogaster OX=7227 GN=Cyp305a1 PE=2 SV=1	Cyp305a1	8	6	6	32503.5	31069.3	33051.2	25354.6	21358.3	23294.8	24472.1	25094.2	25923	26362.6	26727.9	28869.6	24637.9	26503.1	24667.4
SJPG0106733.001	sp|Q9V558|CP4P1_DROME	Cytochrome P450 4p1 OS=Drosophila melanogaster OX=7227 GN=Cyp4p1 PE=2 SV=1	Cyp4p1	11	10	9	51645	48257.7	59727.7	75310.3	76641.4	72099.6	68956.2	59063.2	70158.3	67028.3	69719.4	68288	72509.8	67392.9	74739.2
SJPG0106738.001	sp|Q9V4U7|C6A14_DROME	Probable cytochrome P450 6a14 OS=Drosophila melanogaster OX=7227 GN=Cyp6a14 PE=3 SV=3	Cyp6a14	5	3	2	46714.3	45773.7	41807.8	35418.1	36119.4	42199.9	28062.9	32697.3	36049.6	36253.3	32000	35186.6	36083	41706.3	37048.3
SJPG0106740.001	sp|Q9V770|C6A17_DROME	Probable cytochrome P450 6a17 OS=Drosophila melanogaster OX=7227 GN=Cyp6a17 PE=2 SV=1	Cyp6a17	17	8	5	300894	294684	291998	265132	267173	274718	260097	248562	264610	262779	256601	254677	319913	315364	310417
SJPG0106751.001	sp|Q27594|CP6A9_DROME	Cytochrome P450 6a9 OS=Drosophila melanogaster OX=7227 GN=Cyp6a9 PE=2 SV=3	Cyp6a9	10	6	1	26524.5	26424.8	26267.5	21373	20797	21174.5	22211.9	21385	23577.6	35926.7	37370.5	34950	21874.3	19835.3	21540.5
SJPG0106776.001	sp|P19967|CYB5R_DROME	Cytochrome b5-related protein OS=Drosophila melanogaster OX=7227 GN=Cyt-b5-r PE=2 SV=2	Cyt-b5-r	28	9	9	179721	179943	179693	155952	156229	174939	151125	153292	164813	151620	162086	152026	165076	161504	159908
SJPG0106886.001	sp|P05031|DDC_DROME	Aromatic-L-amino-acid decarboxylase OS=Drosophila melanogaster OX=7227 GN=Ddc PE=1 SV=4	Ddc	20	10	1	46649.9	44819.4	47077.5	39454	42427.9	41313.9	38446.4	33516.2	39645.7	41739.4	42178.3	39860.9	39293.6	39014.6	40019.5
SJPG0106894.001	tr|Q8T0D3|Q8T0D3_DROME	Dek, isoform B OS=Drosophila melanogaster OX=7227 GN=Dek PE=1 SV=1	Dek	33	14	0	171198	172387	171085	144508	144105	147023	155527	156868	158116	159261	153993	163871	151788	152843	154304
SJPG0106907.001	tr|A0A0C4DHF6|A0A0C4DHF6_DROME	Dystroglycan, isoform D OS=Drosophila melanogaster OX=7227 GN=Dg PE=1 SV=1	Dg	21	14	0	35853	33843.2	34788	30457.8	29598.5	30652.1	42615.8	42360.4	43751.4	42447.7	43522.7	43436.6	39764.8	38678.8	41626.4
SJPG0111479.001	tr|M9PD23|M9PD23_DROME	DnaJ homolog, isoform C OS=Drosophila melanogaster OX=7227 GN=DnaJ-H PE=4 SV=1	DnaJ-H	19	9	0	68179	66625.5	70790.2	87613.3	88961.2	86933.1	76346.8	71598.4	73654.5	79185.5	78232	77151.8	84062.4	78598.6	85858.8
SJPG0106848.001	tr|Q7JYM9|Q7JYM9_DROME	GH10876p (Fragment) OS=Drosophila melanogaster OX=7227 GN=DNaseII PE=2 SV=1	DNaseII	21	9	0	159202	149436	161059	136771	149976	139971	218148	173540	212438	206924	196096	187856	180452	166375	175150
SJPG0119035.001	tr|Q9VUQ9|Q9VUQ9_DROME	Drop out, isoform A OS=Drosophila melanogaster OX=7227 GN=dop PE=1 SV=1	dop	5	5	1	24392.4	27218.1	28387.2	22756.4	22963.9	23263.1	19923.5	17980	19951.8	22670.9	20237.1	23975.3	23252.6	19074.5	22211.2
SJPG0111522.001	tr|Q9VFV9|Q9VFV9_DROME	DnaJ-like-2, isoform A OS=Drosophila melanogaster OX=7227 GN=Droj2 PE=1 SV=1	Droj2	88	30	30	552304	554080	539484	751946	729785	721677	656841	668791	669710	642722	634367	672938	659163	677718	656569
SJPG0111543.001	sp|Q9VGP0|DTD_DROME	D-aminoacyl-tRNA deacylase OS=Drosophila melanogaster OX=7227 GN=Dtd PE=1 SV=2	Dtd	5	3	1	51576	56574.7	56890.3	49530.1	45042.2	49194.3	44464.6	47705	40657.6	37507.2	49431.2	45890	38367.6	43260.6	46581
SJPG0119108.010	tr|O76858|O76858_DROME	Ebony protein OS=Drosophila melanogaster OX=7227 GN=e PE=4 SV=1	e	14	11	0	50943.4	53936.4	47538.8	45942.7	41209.4	44822.2	40576.5	40263.4	42208.7	42698.8	43536.8	41494.6	41769	46794.6	45688.1
SJPG0111706.001	tr|Q0E8Q7|Q0E8Q7_DROME	Engulfment ABC transporter in the ovary, isoform B OS=Drosophila melanogaster OX=7227 GN=Eato PE=1 SV=1	Eato	20	16	5	49781.5	49567.1	47177.3	45196.3	44801.8	46457.3	62095.9	59266.4	58345.5	59349.5	63032.4	61356.9	58138	55148.9	57160.7
SJPG0111575.001	sp|Q9U6M0|ECSIT_DROME	Evolutionarily conserved signaling intermediate in Toll pathway, mitochondrial OS=Drosophila melanogaster OX=7227 GN=ECSIT PE=1 SV=2	ECSIT	28	10	10	59848.4	60043.5	59186.9	46878.3	48467.6	47407	47933.1	49308.4	48135.3	65308.4	68212.6	72744.1	47339.9	45242.5	46144.4
SJPG0111716.001	sp|Q6IDD9|SARM1_DROME	NAD(+) hydrolase sarm1 OS=Drosophila melanogaster OX=7227 GN=Ect4 PE=1 SV=1	Ect4	66	37	0	121219	124822	120180	91317.3	92697.6	93606.8	155574	157827	154723	139130	128743	132993	105147	102810	108168
SJPG0119116.001	sp|O96827|EF1B_DROME	Probable elongation factor 1-beta OS=Drosophila melanogaster OX=7227 GN=eEF1beta PE=1 SV=3	eEF1beta	79	15	15	1.2099e+06	1.25409e+06	1.13455e+06	944590	989481	1.00416e+06	1.40222e+06	1.49747e+06	1.44212e+06	1.53596e+06	1.31074e+06	1.48679e+06	1.05567e+06	989990	1.01417e+06
SJPG0119118.001	sp|Q9NJH0|EF1G_DROME	Elongation factor 1-gamma OS=Drosophila melanogaster OX=7227 GN=eEF1gamma PE=2 SV=2	eEF1gamma	105	20	20	1.20453e+06	1.21564e+06	1.16053e+06	972151	983085	976117	1.45168e+06	1.50432e+06	1.46902e+06	1.43973e+06	1.39012e+06	1.45702e+06	1.10864e+06	1.05939e+06	1.07666e+06
SJPG0111736.001	tr|Q5U117|Q5U117_DROME	Enigma OS=Drosophila melanogaster OX=7227 GN=Egm PE=1 SV=1	Egm	99	28	28	535121	530000	511317	469285	440477	449353	455699	481654	477969	594998	573221	598832	438412	429319	413553
SJPG0119130.001	tr|Q9NG60|Q9NG60_DROME	Eukaryotic translation initiation factor 2D OS=Drosophila melanogaster OX=7227 GN=eIF2D PE=1 SV=1	eIF2D	18	11	1	34385.6	34201.3	34384.7	42348	47932.4	41960.2	45241.1	41710.1	42101.8	47337.6	45474	43477.7	41568.5	40491.8	44909.7
SJPG0119218.001	tr|Q9VUB8|Q9VUB8_DROME	Endosulfine, isoform A OS=Drosophila melanogaster OX=7227 GN=endos PE=1 SV=1	endos	19	7	7	285381	291431	310290	262118	268999	273196	249137	235143	250211	270082	273649	260549	254476	242240	261754
SJPG0119168.001	sp|Q9VPH7|ERF1_DROME	Eukaryotic peptide chain release factor subunit 1 OS=Drosophila melanogaster OX=7227 GN=eRF1 PE=1 SV=2	eRF1	24	10	1	128716	122362	125572	170945	172654	157242	93387.3	91786.7	105994	103613	108374	106776	92578.2	89912.6	100316
SJPG0111809.001	tr|A0A0B4K6F9|A0A0B4K6F9_DROME	Extended synaptotagmin-like protein 2, isoform C OS=Drosophila melanogaster OX=7227 GN=Esyt2 PE=1 SV=1	Esyt2	54	24	0	223390	230510	225832	194685	193368	202845	250090	237264	257378	251980	255868	252203	265627	275602	269550
SJPG0111866.001	tr|Q9VZI8|Q9VZI8_DROME	Fumarylacetoacetase OS=Drosophila melanogaster OX=7227 GN=Faa PE=1 SV=2	Faa	14	8	8	36457.8	37670.7	38915.8	32710.4	32538.5	33629.1	29766.4	28339.8	31247.5	32732.9	33269.8	29078.3	29084.6	29799.5	29390.5
SJPG0111935.001	tr|Q9VR31|Q9VR31_DROME	Farnesyl transferase alpha, isoform A OS=Drosophila melanogaster OX=7227 GN=Fnta PE=1 SV=1	Fnta	31	10	10	116238	114607	116456	126208	132785	123156	127966	121289	126569	123989	132190	121851	99446.6	94329.7	98961.4
SJPG0112026.001	sp|Q9W0P5|GALE_DROME	UDP-glucose 4-epimerase OS=Drosophila melanogaster OX=7227 GN=Gale PE=1 SV=1	Gale	80	21	21	717941	730260	768087	628387	675284	669522	558546	579217	618175	665684	668326	661843	531125	501210	535938
SJPG0112027.001	tr|Q95U34|Q95U34_DROME	GH11113p OS=Drosophila melanogaster OX=7227 GN=Galk PE=1 SV=1	Galk	68	18	18	252217	259776	258990	216406	226367	247567	193360	191538	223986	223998	221542	224171	195505	209569	213711
SJPG0112035.001	sp|P07487|G3P2_DROME	Glyceraldehyde-3-phosphate dehydrogenase 2 OS=Drosophila melanogaster OX=7227 GN=Gapdh2 PE=1 SV=2	Gapdh2	559	23	8	2.29563e+07	2.29233e+07	2.34944e+07	1.76082e+07	1.71718e+07	1.68476e+07	2.54253e+07	2.65996e+07	2.45861e+07	2.49244e+07	2.47951e+07	2.46559e+07	2.75705e+07	2.6805e+07	2.70219e+07
SJPG0112066.001	sp|Q07171|GELS_DROME	Gelsolin OS=Drosophila melanogaster OX=7227 GN=Gel PE=1 SV=2	Gel	88	26	0	499379	486837	509458	426561	411623	437601	600451	514121	613057	521430	540307	538633	522628	541708	535688
SJPG0111986.001	tr|Q9VVU1|Q9VVU1_DROME	FI09602p OS=Drosophila melanogaster OX=7227 GN=GH07925p PE=1 SV=1	GH07925p	85	20	2	1.49781e+06	1.52302e+06	1.52758e+06	1.29884e+06	1.38977e+06	1.34319e+06	1.23566e+06	1.19753e+06	1.306e+06	1.23979e+06	1.21469e+06	1.25934e+06	1.13144e+06	1.21934e+06	1.13694e+06
SJPG0112081.001	tr|Q7K0S5|Q7K0S5_DROME	GDI interacting protein 3, isoform B OS=Drosophila melanogaster OX=7227 GN=Gint3 PE=1 SV=1	Gint3	31	19	19	105429	102909	102188	131756	135136	136075	89971.2	93193.9	94276.9	99172.7	91720.7	95585.9	82490.1	82035.2	88786.6
SJPG0112086.001	tr|Q961K9|Q961K9_DROME	GH18690p OS=Drosophila melanogaster OX=7227 GN=Gk2 PE=2 SV=1	Gk2	29	11	0	68101.5	66424.1	63288.2	53636.1	58341.1	60460.1	50891.6	48674.4	56136.7	60256.4	56939.7	56755.5	45914.7	49640.3	52310.9
SJPG0112086.002	tr|Q9W095|Q9W095_DROME	FI03690p OS=Drosophila melanogaster OX=7227 GN=Gk2 PE=2 SV=2	Gk2	33	13	2	66247.3	65619	63739.6	54060.7	58723.6	59358.4	51270.2	49938.5	54717.6	60042.4	56456.4	56748.1	46474.9	50016.5	53889
SJPG0112100.001	sp|P33438|GLT_DROME	Glutactin OS=Drosophila melanogaster OX=7227 GN=Glt PE=1 SV=2	Glt	105	34	33	808964	825791	814908	1.05436e+06	1.06146e+06	1.03177e+06	906352	892879	902366	932592	896537	913610	860246	879404	880030
SJPG0112117.001	tr|Q9VUK8|Q9VUK8_DROME	FI18749p1 OS=Drosophila melanogaster OX=7227 GN=GlyRS PE=1 SV=1	GlyRS	88	35	0	690376	689171	687281	804809	828301	810811	816088	855633	827056	809559	765621	836826	747250	727307	725915
SJPG0112123.001	tr|A0A4D6K5M0|A0A4D6K5M0_DROME	Golgi microtubule-associated protein, isoform D OS=Drosophila melanogaster OX=7227 GN=Gmap PE=1 SV=1	Gmap	44	31	0	39129.3	39423	37966.5	44800.3	44164	43180.4	55066.5	54347.9	53971.1	50332.2	49484.2	52131.9	43593.6	41408.7	42635.8
SJPG0112152.001	sp|P32866|GPRK2_DROME	G protein-coupled receptor kinase 2 OS=Drosophila melanogaster OX=7227 GN=Gprk2 PE=1 SV=3	Gprk2	3	3	3	9411.5	8951.81	8403.42	8110.74	7524.55	7900.4	8184.61	7723.94	7009.47	7953.84	7999.05	7555.83	7425.51	7737.19	7299.82
SJPG0112223.001	sp|Q9XYP7|GCP2_DROME	Gamma-tubulin complex component 2 homolog OS=Drosophila melanogaster OX=7227 GN=Grip84 PE=1 SV=2	Grip84	6	6	0	18433.4	17342.5	16614.6	21531.6	19697.6	18260.1	21825.2	20664.9	23100.4	20738.1	20766.1	22299.8	20986.2	21444.3	24013
SJPG0112229.002	tr|E2QCN9|E2QCN9_DROME	GS1-like, isoform B OS=Drosophila melanogaster OX=7227 GN=Gs1l PE=1 SV=1	Gs1l	61	12	6	789825	808279	813045	926510	973322	889866	1.01874e+06	965953	985887	898365	921367	860265	701103	680744	706664
SJPG0112229.001	sp|Q94529|GS1_DROME	Probable pseudouridine-5'-phosphatase OS=Drosophila melanogaster OX=7227 GN=Gs1l PE=2 SV=2	Gs1l	58	13	7	1.35176e+06	1.37896e+06	1.3769e+06	1.55558e+06	1.59646e+06	1.52647e+06	1.59582e+06	1.57958e+06	1.59201e+06	1.48417e+06	1.50231e+06	1.42896e+06	1.47288e+06	1.5113e+06	1.51137e+06
SJPG0112256.001	tr|Q7JYZ9|Q7JYZ9_DROME	Glutathione S transferase E2 OS=Drosophila melanogaster OX=7227 GN=GstE2 PE=2 SV=1	GstE2	6	3	3	41066.6	38638.9	40215	34216	32563.7	34022.2	33347.2	30701.7	37426.8	30714.8	34380.6	30904.2	31557.5	34157.1	35694.5
SJPG0112274.001	sp|Q9VHD2|MAAI2_DROME	Probable maleylacetoacetate isomerase 2 OS=Drosophila melanogaster OX=7227 GN=GstZ2 PE=1 SV=1	GstZ2	17	6	0	33917.6	35873.5	37608.9	32362.7	31866.4	30651.2	26223	26048	28886.3	31550.3	32294.8	30193.2	25966	26783.6	28390.1
SJPG0114383.001	tr|A0A0B4LGM5|A0A0B4LGM5_DROME	Holocarboxylase synthetase, isoform C OS=Drosophila melanogaster OX=7227 GN=Hcs PE=1 SV=1	Hcs	18	12	0	48445.1	47198.3	50807.3	54631.4	56738.2	55959.1	42970.1	43199.4	44330.8	44717.1	44458.7	46565.8	46683.9	44176.8	44500.9
SJPG0119484.001	sp|Q9VKJ0|HGD_DROME	Homogentisate 1,2-dioxygenase OS=Drosophila melanogaster OX=7227 GN=hgo PE=2 SV=3	hgo	40	17	17	221468	225375	215654	211601	197697	207932	175239	167532	175536	183598	180030	179295	168276	181420	172521
SJPG0114480.001	sp|P29845|HSP7E_DROME	Heat shock 70 kDa protein cognate 5 OS=Drosophila melanogaster OX=7227 GN=Hsc70-5 PE=1 SV=2	Hsc70-5	389	56	55	2.96478e+06	2.8717e+06	2.87063e+06	3.40545e+06	3.75058e+06	3.40957e+06	3.75203e+06	3.55177e+06	3.88676e+06	3.70722e+06	3.70015e+06	3.59783e+06	2.42136e+06	2.34784e+06	2.53458e+06
SJPG0114502.001	sp|P02828|HSP83_DROME	Heat shock protein 83 OS=Drosophila melanogaster OX=7227 GN=Hsp83 PE=1 SV=1	Hsp83	345	44	44	3.95366e+06	3.79081e+06	3.9433e+06	3.529e+06	3.57744e+06	3.584e+06	5.18816e+06	5.0387e+06	5.25255e+06	5.31915e+06	5.19095e+06	5.19779e+06	4.66062e+06	4.30235e+06	4.75617e+06
SJPG0114513.001	tr|Q9VPV8|Q9VPV8_DROME	IA-2 protein tyrosine phosphatase, isoform C OS=Drosophila melanogaster OX=7227 GN=IA-2 PE=1 SV=4	IA-2	20	13	0	54094.9	53439.6	56121.2	47738.1	49685	48447.4	47840.8	49296.3	51132.5	48984.9	49786.9	49602.9	47973.8	46313.1	50792.3
SJPG0114555.001	sp|Q8MLZ7|IDGF3_DROME	Chitinase-like protein Idgf3 OS=Drosophila melanogaster OX=7227 GN=Idgf3 PE=1 SV=3	Idgf3	83	20	20	750926	755236	757710	664547	665954	665281	983653	835548	985013	897103	904968	858901	862205	870085	925300
SJPG0114556.001	sp|Q9W303|IDGF4_DROME	Chitinase-like protein Idgf4 OS=Drosophila melanogaster OX=7227 GN=Idgf4 PE=2 SV=1	Idgf4	172	21	19	3.55173e+06	3.60176e+06	3.39996e+06	2.98257e+06	2.93566e+06	2.88233e+06	4.76472e+06	4.21543e+06	4.68413e+06	4.41166e+06	4.42535e+06	4.30201e+06	3.88731e+06	3.95178e+06	3.90453e+06
SJPG0114619.002	tr|Q9VFP6|Q9VFP6_DROME	Inositol polyphosphate 1-phosphatase OS=Drosophila melanogaster OX=7227 GN=Ipp PE=1 SV=1	Ipp	9	8	0	34727	34348.8	38307.9	40972.9	43866.7	42694.6	52221.6	48616.8	48036.4	38084.4	41830.3	40207.1	30543.5	30122.1	29526.6
SJPG0114684.001	tr|Q9VTE8|Q9VTE8_DROME	GEO08928p1 OS=Drosophila melanogaster OX=7227 GN=Irbp18 PE=1 SV=1	Irbp18	4	3	3	37290.8	37511.4	38691.7	41942.2	50580.4	44585.4	41966.1	46846.9	47128.3	55924.1	57536.9	43855.1	41553.9	44025.5	44948.9
SJPG0114686.001	tr|A8JR46|A8JR46_DROME	Inositol-requiring enzyme-1 OS=Drosophila melanogaster OX=7227 GN=Ire1 PE=4 SV=1	Ire1	2	2	1	16982.4	18838.3	18499.2	23255.7	20975.5	20025.7	22337.2	23166.3	23479.7	24770.9	28672.4	22955.5	21331.1	24926	23049.1
SJPG0114687.010	tr|Q30CQ1|Q30CQ1_DROME	Iris OS=Drosophila melanogaster OX=7227 GN=Iris PE=4 SV=1	Iris	11	9	0	34608	34114.3	34281.2	42518.9	40956.9	42228	30387.5	28843.5	30696.6	40659.1	42301.8	37133.9	31482	33494.8	30554.7
SJPG0114710.001	tr|B7YZK5|B7YZK5_DROME	Jabba, isoform C OS=Drosophila melanogaster OX=7227 GN=Jabba PE=1 SV=1	Jabba	35	14	0	90808.3	93980	93636.3	105208	107738	117301	80554.6	74424.1	81292.9	84783.8	75813.6	77286.2	83137.7	89303.8	83537.1
SJPG0114721.001	tr|C8AXY2|C8AXY2_DROME	Epoxide hydrolase OS=Drosophila melanogaster OX=7227 GN=Jheh1 PE=3 SV=1	Jheh1	27	12	0	310515	301870	302201	258060	256486	286633	222185	230833	259436	244598	229645	263042	261920	278154	276174
SJPG0114715.001	tr|Q8IGH1|Q8IGH1_DROME	RH23112p (Fragment) OS=Drosophila melanogaster OX=7227 GN=JhI-26 PE=2 SV=1	JhI-26	18	7	0	68687.4	63178	67504	73895.5	81114.8	76371.8	59075.5	55330.6	59061	58864.8	56512.3	58140.7	55771.3	57053.3	58419.9
SJPG0119609.001	sp|Q9W401|CISY_DROME	Probable citrate synthase, mitochondrial OS=Drosophila melanogaster OX=7227 GN=kdn PE=2 SV=1	kdn	659	40	0	1.44905e+07	1.53339e+07	1.56189e+07	1.71662e+07	1.73764e+07	1.73791e+07	1.30751e+07	1.38687e+07	1.22106e+07	1.42708e+07	1.36319e+07	1.29489e+07	1.63125e+07	1.77139e+07	1.6424e+07
SJPG0119717.001	tr|Q9VID7|Q9VID7_DROME	Lethal (2) k14505, isoform A OS=Drosophila melanogaster OX=7227 GN=l(2)k14505 PE=1 SV=1	l(2)k14505	10	5	2	29922	31149.7	32679	23935.3	24190.9	24592.2	25314	22415.1	25692.3	25898.4	26883.8	22589	25039.6	29202.8	26112.8
SJPG0119721.001	sp|Q27237|TID_DROME	Protein tumorous imaginal discs, mitochondrial OS=Drosophila melanogaster OX=7227 GN=l(2)tid PE=1 SV=2	l(2)tid	42	17	3	126360	124827	124777	140077	135014	133583	114229	119521	118395	162393	156587	154854	98455.5	86862.4	87079.2
SJPG0119723.001	tr|Q9W0G4|Q9W0G4_DROME	FI03834p OS=Drosophila melanogaster OX=7227 GN=l(3)02640 PE=1 SV=1	l(3)02640	12	8	4	39127	41763.8	39359.1	52364.8	46924.1	58005.7	27940.2	34880.7	32095.3	31306.8	30735.2	33281.9	35495.3	37023.2	33689.9
SJPG0119730.001	tr|Q9VV00|Q9VV00_DROME	Folate gamma-glutamyl hydrolase OS=Drosophila melanogaster OX=7227 GN=l(3)72Dr PE=2 SV=2	l(3)72Dr	14	12	12	45846.8	41187.6	46879.9	35137.2	33923.2	36293.9	35903	35980.9	32325.4	34806.1	35972.1	38443	39176.5	39146.3	35657.8
SJPG0119736.001	tr|C8VUZ6|C8VUZ6_DROME	RH50583p OS=Drosophila melanogaster OX=7227 GN=l(3)82Fd-RG PE=2 SV=1	l(3)82Fd-RG	38	22	0	117623	118021	113931	106467	109753	110972	91226.9	96617.8	92305.6	101366	108625	103400	100135	99594.4	96583.7
SJPG0119737.001	tr|F3YDK0|F3YDK0_DROME	LD05964p (Fragment) OS=Drosophila melanogaster OX=7227 GN=l(3)82Fd-RJ PE=2 SV=1	l(3)82Fd-RJ	22	10	0	34090.7	33473.6	33381.5	31486	32005.4	31670.9	23660.2	25644.9	27229.1	27343.6	27590.6	29988.9	28696.7	28229.7	27371.5
SJPG0119741.001	tr|Q9VG00|Q9VG00_DROME	GEO09174p1 OS=Drosophila melanogaster OX=7227 GN=l(3)87Df PE=2 SV=1	l(3)87Df	8	5	3	35275.1	36061.1	32751.5	47581.5	46708.1	46344.6	27104.6	32017.1	29428.5	28682.5	27523.2	30540.1	31744.4	31509.4	31400.7
SJPG0119754.001	sp|Q9VI75|PICAL_DROME	Phosphatidylinositol-binding clathrin assembly protein LAP OS=Drosophila melanogaster OX=7227 GN=lap PE=1 SV=3	lap	38	17	0	180977	182657	180376	163906	161214	166899	162051	163998	167403	169151	157868	174449	159084	143566	150161
SJPG0119754.002	tr|E1JJ78|E1JJ78_DROME	Like-AP180, isoform D OS=Drosophila melanogaster OX=7227 GN=lap PE=1 SV=1	lap	42	19	0	181328	181635	180812	162380	160418	165750	162696	163619	167647	168875	159533	173671	159097	144259	150895
SJPG0114895.001	tr|O77477|O77477_DROME	LD24471p OS=Drosophila melanogaster OX=7227 GN=LD24471 PE=1 SV=1	LD24471	14	10	10	78071.9	77198.8	75207.9	56452.8	59126.3	53386.5	57625.9	61976.7	65537.9	62264.7	60232	59002.9	62291.3	50244.2	55235.5
SJPG0119769.001	sp|Q9VF78|COG2_DROME	Conserved oligomeric Golgi complex subunit 2 OS=Drosophila melanogaster OX=7227 GN=ldlCp PE=2 SV=1	ldlCp	14	11	11	37305.8	36910	38389.8	40568.3	43032.1	45445.8	40271.1	41681.6	42604.9	42077	39874.6	40485.2	34771.3	34639.2	34161
SJPG0114983.001	tr|M9PCD4|M9PCD4_DROME	Liprin-alpha, isoform E OS=Drosophila melanogaster OX=7227 GN=Liprin-alpha PE=1 SV=1	Liprin-alpha	21	14	0	64984.8	64892.2	64339	52274.2	56579.8	52427.3	50410.7	53880	55512.6	53305.7	51902.6	57500.2	52651.9	47934	53946.6
SJPG0114902.001	tr|Q8IPB7|Q8IPB7_DROME	Alpha-mannosidase OS=Drosophila melanogaster OX=7227 GN=LManII PE=1 SV=1	LManII	163	38	1	799239	742392	738371	558313	578711	615558	664560	599158	679649	660317	627026	638484	605513	658980	615848
SJPG0114902.002	tr|Q9VKV1|Q9VKV1_DROME	Alpha-mannosidase OS=Drosophila melanogaster OX=7227 GN=LManII PE=1 SV=2	LManII	164	38	1	798168	742722	738666	558393	579374	617102	664121	598419	678581	661512	627759	638170	604722	656803	616073
SJPG0114914.001	tr|A0A0B4KFD1|A0A0B4KFD1_DROME	LDL receptor protein 1, isoform F OS=Drosophila melanogaster OX=7227 GN=LRP1 PE=1 SV=1	LRP1	12	10	0	22509.8	23118.1	21862.6	18612.5	18884.4	19109.4	27052.7	25706.1	25387.3	17340	16898.6	20248.5	21114.9	20060	21424.4
SJPG0119868.001	sp|Q9VJC7|EFTS_DROME	Elongation factor Ts, mitochondrial OS=Drosophila melanogaster OX=7227 GN=mEFTs PE=2 SV=1	mEFTs	38	15	15	122976	127629	121282	130277	135945	130770	110380	117969	108733	91558.9	88878.3	117404	99794.3	102367	95872.5
SJPG0115074.010	tr|Q8IRK7|Q8IRK7_DROME	Misexpression suppressor of KSR 2, isoform D OS=Drosophila melanogaster OX=7227 GN=MESK2 PE=1 SV=2	MESK2	16	10	0	62816.3	60482.8	63815.7	85920.7	88191.7	79466.7	82880.9	77409.9	88255.8	81589.6	91502.3	82282.5	72703	68592.5	79675.2
SJPG0115074.011	tr|Q9GU49|Q9GU49_DROME	Misexpression suppressor of KSR (Fragment) OS=Drosophila melanogaster OX=7227 GN=MESK2 PE=2 SV=1	MESK2	12	7	0	57263.4	52898.9	56244.5	70597.2	75359.1	70737.6	71658.3	67058.5	79315.3	72330.3	76611.4	73686.9	65389.2	64570.6	70444.2
SJPG0120029.001	sp|Q9VAY3|MFRN_DROME	Mitoferrin OS=Drosophila melanogaster OX=7227 GN=mfrn PE=2 SV=1	mfrn	28	13	13	150991	142675	145685	136087	129946	130936	116705	129480	129684	156436	157277	156193	127520	120258	126292
SJPG0120030.001	tr|Q9VZL1|Q9VZL1_DROME	LP07226p OS=Drosophila melanogaster OX=7227 GN=mge PE=1 SV=1	mge	21	9	1	173978	176531	172676	190960	187854	209372	139953	145931	153781	157184	152160	158627	146739	139547	143057
SJPG0120031.001	tr|A8JTM7|A8JTM7_DROME	Megalin, isoform A OS=Drosophila melanogaster OX=7227 GN=mgl PE=1 SV=2	mgl	57	43	26	69201.7	66710.4	70363.6	61511.9	64646.8	63480.7	89713.9	82760	91469.2	83875.7	85402.9	78452.5	94603.4	87059.6	95145.7
SJPG0115239.001	sp|Q8IQG1|MOB2_DROME	MOB kinase activator-like 2 OS=Drosophila melanogaster OX=7227 GN=Mob2 PE=1 SV=3	Mob2	5	4	0	97404.4	103323	91665.8	89161.3	85512.9	91230.2	112098	121298	111446	103675	117195	117175	117412	121255	114024
SJPG0115254.001	sp|P14318|MP20_DROME	Muscle-specific protein 20 OS=Drosophila melanogaster OX=7227 GN=Mp20 PE=2 SV=2	Mp20	138	17	17	3.29331e+06	3.6019e+06	3.16888e+06	2.96744e+06	2.83941e+06	2.97061e+06	4.67951e+06	4.78292e+06	4.40428e+06	4.23096e+06	3.91728e+06	3.8972e+06	4.01451e+06	4.33008e+06	4.29559e+06
SJPG0115256.001	tr|Q7JUS9|Q7JUS9_DROME	MIP16332p OS=Drosophila melanogaster OX=7227 GN=Mpcp1 PE=1 SV=1	Mpcp1	501	33	26	1.18783e+07	1.16736e+07	1.14e+07	1.28725e+07	1.30812e+07	1.28056e+07	1.04028e+07	1.05666e+07	9.94976e+06	8.81369e+06	8.02618e+06	7.90045e+06	1.29161e+07	1.27934e+07	1.23156e+07
SJPG0119895.001	sp|Q9VMY1|RM24_DROME	Probable 39S ribosomal protein L24, mitochondrial OS=Drosophila melanogaster OX=7227 GN=mRpL24 PE=2 SV=1	mRpL24	10	9	9	62595.2	60267.9	56361.7	46082	42678.4	43756.7	42846.6	52875	52701.5	48703.9	45336.9	50684.1	54154	49571.5	52347.8
SJPG0119898.001	sp|Q9VMX0|RM28_DROME	39S ribosomal protein L28, mitochondrial OS=Drosophila melanogaster OX=7227 GN=mRpL28 PE=2 SV=1	mRpL28	8	6	6	43013.5	45441	44118.3	37026	34703.7	36425.8	35433.4	42154.6	39931.4	41711.4	38105	37439.2	36944.3	37018	34934.8
SJPG0119908.001	tr|Q9VY48|Q9VY48_DROME	Mitochondrial ribosomal protein L38 OS=Drosophila melanogaster OX=7227 GN=mRpL38 PE=1 SV=2	mRpL38	7	5	3	49535.5	50407.8	48897.3	40227.4	34127.2	39983.2	34976.4	46210	42173.6	47277.6	45754.6	41229.1	43697.4	43082.9	41014.4
SJPG0119909.001	sp|Q9VUJ0|RM39_DROME	39S ribosomal protein L39, mitochondrial OS=Drosophila melanogaster OX=7227 GN=mRpL39 PE=2 SV=2	mRpL39	17	9	9	45983.9	51764.4	44717.4	36557.9	31850.1	35039.2	32714.7	41884.7	39689.1	36837.3	36412.3	39285.1	36756.3	36085.3	37746.5
SJPG0119910.001	tr|Q9V3D0|Q9V3D0_DROME	LD33485p OS=Drosophila melanogaster OX=7227 GN=mRpL4 PE=1 SV=1	mRpL4	6	4	4	20916.3	22725.7	21585	19876.8	17091	18474.1	15943.4	19039.8	17638.4	20804.3	18665.4	19580.1	18156.5	20645.5	19428.2
SJPG0119916.001	sp|Q9VCX3|RM45_DROME	Probable 39S ribosomal protein L45, mitochondrial OS=Drosophila melanogaster OX=7227 GN=mRpL45 PE=2 SV=1	mRpL45	7	5	5	34494.5	34929.4	33824.5	27289.4	25751	23301	27604	32430.5	30995	30645.3	29955.5	32143.9	30501.3	26715.1	27094.6
SJPG0119930.001	tr|Q9VWI3|Q9VWI3_DROME	GEO10158p1 OS=Drosophila melanogaster OX=7227 GN=mRpS14 PE=2 SV=2	mRpS14	1	1	0	23455.3	22595.2	22542.5	16296.8	15364.6	18516.1	15432.1	20547.8	18480	20020	16972.4	21057.6	17722.3	18177.4	15054.7
SJPG0119931.001	sp|Q9V6Y3|RT16_DROME	Probable 28S ribosomal protein S16, mitochondrial OS=Drosophila melanogaster OX=7227 GN=mRpS16 PE=2 SV=1	mRpS16	5	3	3	33231.3	37842.7	35608.8	26677.7	27756.7	29144.5	29456.9	31094.8	31443.2	32951	30970.7	29563	29187.1	27147.6	27006.5
SJPG0119932.001	tr|Q9W199|Q9W199_DROME	GEO07594p1 OS=Drosophila melanogaster OX=7227 GN=mRpS17 PE=2 SV=1	mRpS17	4	4	4	32538	35213.5	31342.8	26594.2	24478.9	25603.2	23995.1	29726.6	25973.2	29586.5	27884.1	27869.2	28306.2	25911.7	24429.4
SJPG0119936.001	tr|Q8MSS7|Q8MSS7_DROME	Mitochondrial ribosomal protein S2 OS=Drosophila melanogaster OX=7227 GN=mRpS2 PE=2 SV=1	mRpS2	11	7	7	29544.2	30204.9	30069.8	24957.1	24955	26328.1	24001.9	28251.9	27172.6	26551.8	28639.9	25204.9	23434.5	20921.7	22439.8
SJPG0119938.001	tr|Q9VAY9|Q9VAY9_DROME	GH07821p OS=Drosophila melanogaster OX=7227 GN=mRpS22 PE=1 SV=1	mRpS22	11	8	8	69352.6	80248.7	75300.8	57573.7	55942	54583.8	49780	61038.3	55415.1	61167.3	60718.6	58798.6	57948.3	51539.8	49787.4
SJPG0119945.001	tr|Q9W253|Q9W253_DROME	LD41023p OS=Drosophila melanogaster OX=7227 GN=mRpS29 PE=1 SV=1	mRpS29	10	7	0	52034.3	55951	53173.9	46125.1	44228.6	46501.4	40821.9	49210.5	47444.1	42042.3	39772.2	44128.9	41751.6	43126.1	42623.9
SJPG0119950.001	tr|Q9VZX6|Q9VZX6_DROME	LD06441p OS=Drosophila melanogaster OX=7227 GN=mRpS35 PE=1 SV=1	mRpS35	17	7	7	60170.4	65323.1	58551.4	47767.9	47585.6	48652.5	44852.4	54475	53744.3	50384.7	49863.3	50526.2	47549.5	48275.4	43219.8
SJPG0120134.001	tr|A0A0B4K620|A0A0B4K620_DROME	Mustard, isoform V OS=Drosophila melanogaster OX=7227 GN=mtd PE=1 SV=1	mtd	61	33	0	117795	118072	114476	108419	109989	111767	88504.2	95298.7	93856.5	101057	104734	105573	100045	100777	97382.6
SJPG0120134.017	tr|Q7KTR8|Q7KTR8_DROME	L82D OS=Drosophila melanogaster OX=7227 GN=mtd PE=2 SV=1	mtd	16	9	1	68751.1	71633.1	70421.3	59855	61348.7	63933.1	51827.9	59605.5	51824.5	61151.6	62684.1	59064.7	52363.3	50173.9	51072.8
SJPG0119956.001	sp|Q9V3F3|MTTF_DROME	Transcription termination factor, mitochondrial OS=Drosophila melanogaster OX=7227 GN=mTTF PE=2 SV=1	mTTF	21	13	13	65200.9	66163.9	67442.8	71416.2	74335.1	73232.2	55780.9	55462.6	55999.4	54290	55351.6	55682.1	53703.9	58240.1	56500.8
SJPG0120181.001	sp|Q9VR35|MXT_DROME	Eukaryotic translation initiation factor 4E-binding protein Mextli OS=Drosophila melanogaster OX=7227 GN=mxt PE=1 SV=1	mxt	20	12	0	54257.6	55527	57239.3	43826.3	43944.1	43331.2	69975.3	67351.4	68089.6	65463.9	67449.2	60506.7	50048.3	50978.1	49630.5
SJPG0100354.002	sp|Q9V895-2|AN32A_DROME	Isoform C of Acidic leucine-rich nuclear phosphoprotein 32 family member A OS=Drosophila melanogaster OX=7227 GN=Anp32a	NA	5	5	1	54373.5	56193.6	54689.1	61234.7	59241.8	57221.2	48598.2	47614.7	51229.6	48829.9	44805.6	49202.2	47045	52537.2	49795.1
SJPG0104092.002	tr|A0A1B2AJA3|A0A1B2AJA3_DROME	GEO10508p1 (Fragment) OS=Drosophila melanogaster OX=7227 PE=2 SV=1	NA	3	2	0	16993.7	19115.2	17370.9	13539.6	11169.3	13488.9	13208.3	15762.3	14787	13617.3	14633.6	15828.6	14115.3	14939	14645.2
SJPG0105551.004	tr|B3DNM3|B3DNM3_DROME	RE35650p OS=Drosophila melanogaster OX=7227 PE=2 SV=1	NA	15	10	0	20537.2	21247.5	21063.2	16067.1	15873.8	15365	25798.4	25269	26280.5	24114.1	23364.3	24962.4	19309.5	18036	17994
SJPG0106478.005	sp|Q9VGH7-6|CLCN2_DROME	Isoform G of Chloride channel protein 2 OS=Drosophila melanogaster OX=7227 GN=ClC-a	NA	9	6	0	25267.4	26621.3	25202.6	19917.3	19964.2	20404.6	28866.9	29219.1	28623.2	30856	30213.5	30850.9	23305.8	24057.2	24268.5
SJPG0110818.002	tr|Q29QY1|Q29QY1_DROME	IP15827p (Fragment) OS=Drosophila melanogaster OX=7227 PE=2 SV=1	NA	12	5	0	193910	184376	179960	203788	200400	195603	268413	249693	271151	246400	254217	247476	228602	226742	238403
SJPG0111716.002	sp|Q6IDD9-2|SARM1_DROME	Isoform B of NAD(+) hydrolase sarm1 OS=Drosophila melanogaster OX=7227 GN=Ect4	NA	56	29	2	120421	121407	120094	89763.5	91040.2	93187.3	155833	156968	155444	137973	130019	133615	108113	105196	111422
SJPG0114710.008	tr|K4GUH7|K4GUH7_DROME	CG42351-PI OS=Drosophila melanogaster OX=7227 PE=2 SV=1	NA	35	14	1	90871.6	93901.3	93705.9	106032	108384	117989	80152.1	73996.7	81037.6	84325.4	75603.2	77506.8	83323.1	88916.8	83300.4
SJPG0116792.002	sp|Q7K2G1-2|ADRM1_DROME	Isoform 2 of Proteasomal ubiquitin receptor ADRM1 homolog OS=Drosophila melanogaster OX=7227 GN=Rpn13	NA	55	14	2	51096.5	49688.2	52332.4	57016.1	54570.2	54071.9	70443.1	64523	67567.3	62158.4	63599.9	61838.9	66749.8	66300.7	67705.4
SJPG0119609.002	sp|Q9W401-2|CISY_DROME	Isoform B of Probable citrate synthase, mitochondrial OS=Drosophila melanogaster OX=7227 GN=kdn	NA	660	41	1	1.44907e+07	1.53312e+07	1.56162e+07	1.71675e+07	1.7379e+07	1.73837e+07	1.30781e+07	1.38743e+07	1.22181e+07	1.42729e+07	1.36282e+07	1.29529e+07	1.63038e+07	1.77087e+07	1.64189e+07
SJPG0121061.003	sp|P42787-3|CBPD_DROME	Isoform 3 of Carboxypeptidase D OS=Drosophila melanogaster OX=7227 GN=svr	NA	35	20	0	71404.4	70306.9	71228.4	63713	62351.1	62021.7	92461.9	85696.5	94935.8	89530	88643	84847.9	93746.4	96126.4	98806.7
SJPG0121358.004	sp|P36188-4|TNNI_DROME	Isoform 3 of Troponin I OS=Drosophila melanogaster OX=7227 GN=wupA	NA	179	18	0	1.31047e+07	1.31856e+07	1.30488e+07	1.24423e+07	1.22922e+07	1.20988e+07	1.22194e+07	1.2456e+07	1.16743e+07	1.219e+07	1.25085e+07	1.16327e+07	1.53115e+07	1.59134e+07	1.52034e+07
SJPG0115498.001	sp|Q9VYA0|NADE_DROME	Glutamine-dependent NAD(+) synthetase OS=Drosophila melanogaster OX=7227 GN=Nadsyn PE=1 SV=1	Nadsyn	17	10	10	32275.3	34770.1	32712.9	30901.1	27015.9	28913.3	35082.9	38731.6	36687.8	36442.9	35534.2	38558	36948.9	37941.9	35698.2
SJPG0115372.001	tr|Q9VTB4|Q9VTB4_DROME	NADH dehydrogenase (Ubiquinone) 13 kDa B subunit OS=Drosophila melanogaster OX=7227 GN=ND-13B PE=1 SV=2	ND-13B	67	10	10	3.33024e+06	3.39651e+06	3.35573e+06	3.53705e+06	3.56736e+06	3.61177e+06	2.91735e+06	3.28096e+06	3.00248e+06	2.95717e+06	2.93662e+06	3.00342e+06	4.0733e+06	4.00532e+06	3.90755e+06
SJPG0115379.001	tr|Q7JYN2|Q7JYN2_DROME	GH08937p (Fragment) OS=Drosophila melanogaster OX=7227 GN=ND-24 PE=2 SV=1	ND-24	134	22	0	3.61793e+06	3.67633e+06	3.76609e+06	3.97551e+06	3.87771e+06	3.96802e+06	3.28072e+06	3.56163e+06	3.23539e+06	3.12556e+06	3.21002e+06	3.11774e+06	4.14994e+06	4.35519e+06	4.06598e+06
SJPG0115545.001	tr|Q9Y136|Q9Y136_DROME	Neprilysin-like 21 OS=Drosophila melanogaster OX=7227 GN=Nepl21 PE=4 SV=2	Nepl21	64	28	0	348562	339429	339431	271863	281177	255422	460464	419239	420628	419468	423282	395322	271824	246604	267765
SJPG0120252.001	tr|Q9VL02|Q9VL02_DROME	GH08677p OS=Drosophila melanogaster OX=7227 GN=nmd PE=2 SV=1	nmd	27	15	2	122097	118197	128137	141479	141330	138611	97232	91577.2	100324	104130	106143	109123	105407	97532.8	100355
SJPG0115649.001	sp|P20241|NRG_DROME	Neuroglian OS=Drosophila melanogaster OX=7227 GN=Nrg PE=1 SV=2	Nrg	183	55	0	474192	470148	462919	439524	433599	449402	574249	562953	548652	533769	544015	532081	499457	498065	519831
SJPG0120290.001	tr|M9PDX8|M9PDX8_DROME	Nervana 3, isoform E OS=Drosophila melanogaster OX=7227 GN=nrv3 PE=1 SV=1	nrv3	46	9	0	1.75911e+06	1.83801e+06	1.75291e+06	1.63735e+06	1.57436e+06	1.69461e+06	1.63282e+06	1.64753e+06	1.6032e+06	1.68975e+06	1.63458e+06	1.66809e+06	1.62167e+06	1.69896e+06	1.59977e+06
SJPG0115655.001	tr|Q7JXU4|Q7JXU4_DROME	Nucleolar GTP-binding protein 2 OS=Drosophila melanogaster OX=7227 GN=Ns2 PE=1 SV=1	Ns2	5	5	5	22017.8	21547.3	21133	18537.3	18142.6	19177	24642.3	22715	25888.2	24941.3	23097.1	27140.6	18429.5	18916.8	19315.1
SJPG0115666.001	tr|Q9VRD6|Q9VRD6_DROME	GEO05124p1 OS=Drosophila melanogaster OX=7227 GN=Ntf-2 PE=1 SV=1	Ntf-2	34	7	0	618997	641921	660562	685648	708432	684083	866956	886698	857917	817502	852296	780732	728558	750185	724773
SJPG0120301.001	sp|P16554|NUMB_DROME	Protein numb OS=Drosophila melanogaster OX=7227 GN=numb PE=1 SV=2	numb	11	9	0	30264.5	30176.9	28349	25286	25412.4	27031.2	24396	24526.3	26823.8	26417.4	27028.6	28080.9	27110.7	25795.9	26817.9
SJPG0120411.001	sp|Q9W0Y6|PAIN_DROME	Transient receptor potential cation channel protein painless OS=Drosophila melanogaster OX=7227 GN=pain PE=1 SV=1	pain	50	21	21	236845	261289	248289	190320	192878	190899	219209	223007	211701	216415	203928	214500	201265	200119	194628
SJPG0120437.001	tr|Q9VXZ8|Q9VXZ8_DROME	BcDNA.GH02901 OS=Drosophila melanogaster OX=7227 GN=pdgy PE=1 SV=2	pdgy	60	20	20	214941	222622	219339	171378	168017	178970	188264	188400	186351	187810	179881	181610	179350	193917	179055
SJPG0116102.003	tr|A0A0B4KFG2|A0A0B4KFG2_DROME	Protein-serine/threonine kinase OS=Drosophila melanogaster OX=7227 GN=Pdk PE=1 SV=1	Pdk	22	17	1	90007.1	89268.3	93481.8	113916	121668	120169	108322	102617	107721	100880	100872	96136.5	109005	107069	107324
SJPG0116102.001	sp|P91622|PDK_DROME	[Pyruvate dehydrogenase (acetyl-transferring)] kinase, mitochondrial OS=Drosophila melanogaster OX=7227 GN=Pdk PE=2 SV=2	Pdk	21	16	0	89434.5	92049.5	92135.1	114961	119540	122863	105657	103329	105321	101364	97859.4	97348.9	108405	109629	106577
SJPG0116110.001	tr|Q9VK25|Q9VK25_DROME	GH23180p OS=Drosophila melanogaster OX=7227 GN=Pect PE=1 SV=2	Pect	42	17	0	222184	220466	219738	265279	270854	279725	170566	175635	194436	165029	140392	174990	179663	171275	185136
SJPG0116136.001	tr|Q9VMH8|Q9VMH8_DROME	GEO07746p1 OS=Drosophila melanogaster OX=7227 GN=Pfdn1 PE=1 SV=2	Pfdn1	11	6	6	51271.1	52695.3	53627.4	42235.6	42962.9	41607.5	67402.8	66872.5	65868.7	56479.3	54678	57269	44998.3	40244.5	42667.7
SJPG0116005.001	tr|Q0E8Y1|Q0E8Y1_DROME	Phosphatidylinositol 4-phosphate 5-kinase at 59B, isoform I OS=Drosophila melanogaster OX=7227 GN=PIP5K59B PE=1 SV=3	PIP5K59B	5	4	0	22618.7	23744.6	23445.1	20665	19094.6	20880.3	19518.7	19191.3	21446.4	19471.7	19171	21265.5	19319.6	18519.9	19494.6
SJPG0116027.001	sp|Q9V521|PPO2_DROME	Phenoloxidase 2 OS=Drosophila melanogaster OX=7227 GN=PPO2 PE=1 SV=1	PPO2	185	50	46	717857	681574	756557	645165	591970	651548	548603	570744	545346	790590	808447	768541	647644	567572	614121
SJPG0116275.001	sp|Q9VKH6|PPT2_DROME	Lysosomal thioesterase PPT2 homolog OS=Drosophila melanogaster OX=7227 GN=Ppt2 PE=2 SV=1	Ppt2	11	7	7	64729.2	69708.7	65241.5	56939	61992.3	56160.9	87228.2	77756.1	80970.5	86841.5	92006.3	77023.7	56549.7	62964.4	60507.1
SJPG0116036.001	tr|Q9I7J1|Q9I7J1_DROME	MIP22305p OS=Drosophila melanogaster OX=7227 GN=PR72 PE=2 SV=3	PR72	15	9	0	40500.2	38229	40871.9	33680.2	35586.7	31110.7	26365.2	28055.5	30389.4	34690.6	28832.8	32633.8	36330.9	32575.1	36047.6
SJPG0116291.001	sp|P18053|PSA4_DROME	Proteasome subunit alpha type-4 OS=Drosophila melanogaster OX=7227 GN=Prosalpha3 PE=1 SV=2	Prosalpha3	54	14	12	694441	673172	650469	542371	574878	592168	861343	884011	829703	898144	844257	851050	814937	765470	833273
SJPG0116293.001	sp|P22769|PSA71_DROME	Proteasome subunit alpha type-7-1 OS=Drosophila melanogaster OX=7227 GN=Prosalpha4 PE=1 SV=2	Prosalpha4	40	10	9	565618	503189	589784	457559	519178	471621	759996	685803	811332	669386	729633	651516	774712	597286	752603
SJPG0116306.001	sp|Q9XYN7|PSB3_DROME	Proteasome subunit beta type-3 OS=Drosophila melanogaster OX=7227 GN=Prosbeta3 PE=1 SV=1	Prosbeta3	28	5	5	124931	127305	122349	147011	146199	144032	150117	154193	146303	158319	150979	149533	149537	155703	143511
SJPG0116327.001	tr|Q9GPQ1|Q9GPQ1_DROME	1-cys peroxiredoxin DPx-2540-1 OS=Drosophila melanogaster OX=7227 GN=Prx2540-1 PE=2 SV=1	Prx2540-1	68	16	0	790266	860260	855730	719946	703521	748105	740166	699810	750554	690974	650507	651686	591895	614169	600907
SJPG0120586.001	sp|O96553|C1TC_DROME	C-1-tetrahydrofolate synthase, cytoplasmic OS=Drosophila melanogaster OX=7227 GN=pug PE=2 SV=4	pug	144	51	0	501927	488046	487865	394174	427226	444074	376779	348672	416557	426162	403335	437596	415178	410871	452389
SJPG0120590.001	tr|A0A0B4KG59|A0A0B4KG59_DROME	Serine/threonine-protein kinase receptor OS=Drosophila melanogaster OX=7227 GN=put PE=1 SV=1	put	4	3	0	23766.9	24958.4	22778.6	18643.6	21049.2	16409.5	30180.2	29348	28678.9	33047.3	29998.9	28309.2	29565.1	25559.9	26367.4
SJPG0116393.001	tr|Q9VRQ9|Q9VRQ9_DROME	GH11174p OS=Drosophila melanogaster OX=7227 GN=QC PE=1 SV=2	QC	3	3	3	22577.3	24389.6	27838.6	18227.9	18839.7	21559.8	31012.1	26443	32639.6	28243.3	28860	28744.1	29500.3	27841.9	29585.6
SJPG0116431.001	tr|O18332|O18332_DROME	FI01544p OS=Drosophila melanogaster OX=7227 GN=Rab1 PE=1 SV=1	Rab1	53	14	12	714620	702319	706736	636599	622337	631192	936579	912444	867881	923356	909252	926065	743695	776217	771430
SJPG0116551.001	tr|A0A0B4JCU3|A0A0B4JCU3_DROME	Receptor expression enhancing protein A, isoform I OS=Drosophila melanogaster OX=7227 GN=ReepA PE=1 SV=1	ReepA	13	9	0	41311.5	42702.7	40460.4	35962.3	37753.3	37772.4	31937.4	33194.8	31868.3	45788	46436.5	47866.5	36627.8	35033.8	34363.5
SJPG0116551.012	tr|Q7JRH2|Q7JRH2_DROME	Receptor expression-enhancing protein OS=Drosophila melanogaster OX=7227 GN=ReepA PE=1 SV=1	ReepA	7	5	0	37895	37389	38248.7	33106.8	34978.9	33648.6	30272.8	30952.8	29526.2	44233.5	45547.6	44249.8	33739.5	32249.2	32310.7
SJPG0120660.001	tr|Q76NR6|Q76NR6_DROME	Regucalcin, isoform D OS=Drosophila melanogaster OX=7227 GN=regucalcin PE=1 SV=1	regucalcin	92	20	0	941823	939267	997641	856209	843677	872180	744326	740720	778314	845629	861192	808934	824672	845198	883970
SJPG0116560.001	sp|Q9V8W3|RABEP_DROME	Rab proteins geranylgeranyltransferase component A OS=Drosophila melanogaster OX=7227 GN=Rep PE=1 SV=1	Rep	20	12	12	38909.4	38202.4	37962.2	45222.4	44883.9	42496.8	49412.1	47576.5	49342	46235.3	45303.5	45720.5	47709.5	47792.6	51028.2
SJPG0116578.001	tr|A0A076NAB7|A0A076NAB7_DROME	Rad, Gem/Kir family member 3, isoform E OS=Drosophila melanogaster OX=7227 GN=Rgk3 PE=2 SV=1	Rgk3	15	10	2	59117.1	61751	57945.6	76142.7	71361.5	71994.5	43872	49792.2	49807	51533.3	51740.9	50516.5	41678	47452.5	45961.2
SJPG0116578.002	tr|A8DYK6|A8DYK6_DROME	Rad, Gem/Kir family member 3, isoform C OS=Drosophila melanogaster OX=7227 GN=Rgk3 PE=2 SV=1	Rgk3	15	9	0	65242.2	69091.3	67768	90442.5	81745.4	83601	49049.5	52436.2	52695.1	58658.6	59292.7	58695.7	46890.1	52669.8	52318.9
SJPG0120674.001	tr|Q9VBR7|Q9VBR7_DROME	Rha OS=Drosophila melanogaster OX=7227 GN=rha PE=4 SV=1	rha	2	2	0	50617	46831.8	48885	45419.8	46202.2	43810.5	41200.6	37403.7	39309.6	41116.3	36474.2	37847.5	43849.5	38657.7	37612.7
SJPG0116629.001	sp|Q9VS46|RINT1_DROME	RINT1-like protein OS=Drosophila melanogaster OX=7227 GN=Rint1 PE=2 SV=2	Rint1	17	13	13	38207.6	36122.5	37141.6	46123	48825.3	48129.4	42377.7	39406.4	43428.7	40140.8	40363.1	40646.1	34444.8	32785.3	35189.2
SJPG0116668.001	sp|O61231|RL10_DROME	60S ribosomal protein L10 OS=Drosophila melanogaster OX=7227 GN=RpL10 PE=1 SV=1	RpL10	61	14	14	718542	748255	725290	633355	640418	650886	809800	858645	843215	928752	881072	918610	702408	635598	639033
SJPG0116674.001	sp|Q9VNE9|RL13A_DROME	60S ribosomal protein L13a OS=Drosophila melanogaster OX=7227 GN=RpL13A PE=1 SV=1	RpL13A	71	12	8	595852	564924	565763	466668	505477	506833	629530	652313	651093	701396	677185	735435	528112	466147	520155
SJPG0116676.001	sp|O17445|RL15_DROME	60S ribosomal protein L15 OS=Drosophila melanogaster OX=7227 GN=RpL15 PE=1 SV=1	RpL15	26	7	7	812463	792700	818561	692159	684034	702476	934185	907256	988931	1.07074e+06	1.08351e+06	1.06294e+06	759094	722018	761626
SJPG0116680.001	sp|P41093|RL18A_DROME	60S ribosomal protein L18a OS=Drosophila melanogaster OX=7227 GN=RpL18A PE=1 SV=1	RpL18A	74	13	12	1.45688e+06	1.39335e+06	1.34876e+06	1.23625e+06	1.25251e+06	1.35188e+06	1.54158e+06	1.62649e+06	1.61402e+06	1.81168e+06	1.56003e+06	1.85991e+06	1.24551e+06	1.15696e+06	1.22699e+06
SJPG0116697.001	sp|O16797|RL3_DROME	60S ribosomal protein L3 OS=Drosophila melanogaster OX=7227 GN=RpL3 PE=1 SV=3	RpL3	122	26	0	1.4509e+06	1.3428e+06	1.36658e+06	1.20725e+06	1.22828e+06	1.25705e+06	1.49927e+06	1.55422e+06	1.56843e+06	1.57669e+06	1.48412e+06	1.68611e+06	1.24529e+06	1.21274e+06	1.26699e+06
SJPG0116700.001	tr|Q8MT23|Q8MT23_DROME	RH09938p OS=Drosophila melanogaster OX=7227 GN=RpL30 PE=2 SV=1	RpL30	23	8	0	109424	118301	117183	97693	97019.7	100423	138207	150501	132490	151590	161376	149232	103047	92519.7	93457.9
SJPG0116702.001	sp|Q9V597|RL31_DROME	60S ribosomal protein L31 OS=Drosophila melanogaster OX=7227 GN=RpL31 PE=1 SV=1	RpL31	27	6	6	226951	195367	193960	165996	179088	167904	224843	234290	241465	245377	235424	262514	177958	165228	188473
SJPG0116703.001	sp|P04359|RL32_DROME	60S ribosomal protein L32 OS=Drosophila melanogaster OX=7227 GN=RpL32 PE=1 SV=3	RpL32	52	12	0	269472	261907	251482	237430	241109	228372	299569	303680	315570	340192	350242	342129	250818	228313	232254
SJPG0116717.001	sp|P09180|RL4_DROME	60S ribosomal protein L4 OS=Drosophila melanogaster OX=7227 GN=RpL4 PE=1 SV=2	RpL4	102	20	20	1.04875e+06	1.02922e+06	1.01195e+06	907513	969641	938337	1.12542e+06	1.17111e+06	1.18025e+06	1.29706e+06	1.2043e+06	1.29475e+06	941329	927191	976411
SJPG0116718.001	sp|P18101|RL40_DROME	Ubiquitin-60S ribosomal protein L40 OS=Drosophila melanogaster OX=7227 GN=RpL40 PE=1 SV=2	RpL40	398	4	0	1.32273e+07	1.25488e+07	1.2385e+07	1.52025e+07	1.54375e+07	1.55202e+07	1.62046e+07	1.70556e+07	1.53241e+07	1.73092e+07	1.52748e+07	1.6257e+07	1.409e+07	1.5499e+07	1.55632e+07
SJPG0116722.001	sp|P32100|RL7_DROME	60S ribosomal protein L7 OS=Drosophila melanogaster OX=7227 GN=RpL7 PE=1 SV=2	RpL7	61	17	17	487612	480531	480180	438988	433690	447700	548724	551149	569957	615117	588034	637248	457097	412799	456831
SJPG0116729.001	sp|P08570|RLA1_DROME	60S acidic ribosomal protein P1 OS=Drosophila melanogaster OX=7227 GN=RpLP1 PE=1 SV=2	RpLP1	17	4	4	2.43085e+06	2.36326e+06	2.33675e+06	2.11204e+06	2.03331e+06	2.20187e+06	2.65284e+06	2.75186e+06	2.80961e+06	2.89415e+06	2.82644e+06	3.03201e+06	2.21601e+06	2.0851e+06	2.28933e+06
SJPG0116787.001	tr|Q9VW54|Q9VW54_DROME	26S proteasome non-ATPase regulatory subunit 2 OS=Drosophila melanogaster OX=7227 GN=Rpn1 PE=1 SV=2	Rpn1	111	35	35	411318	441268	407141	537171	509742	532793	588071	618941	562844	621001	569783	576749	548073	558013	537418
SJPG0116792.001	sp|Q7K2G1|ADRM1_DROME	Proteasomal ubiquitin receptor ADRM1 homolog OS=Drosophila melanogaster OX=7227 GN=Rpn13 PE=1 SV=1	Rpn13	52	13	1	51304.7	49075.5	51322.5	56593.3	54447.4	53952.7	70905.1	64253.3	66412.5	61219.7	62858.8	62372.9	68311.9	68041.5	68711.9
SJPG0116796.001	tr|Q9V3Z4|Q9V3Z4_DROME	GH11341p OS=Drosophila melanogaster OX=7227 GN=Rpn5 PE=1 SV=1	Rpn5	75	24	24	351746	337163	329119	366529	377596	367912	479181	452688	472629	461759	448410	450298	406109	373581	395193
SJPG0116799.001	sp|P26270|PSMD7_DROME	26S proteasome non-ATPase regulatory subunit 7 OS=Drosophila melanogaster OX=7227 GN=Rpn8 PE=1 SV=6	Rpn8	58	12	0	248282	237953	232995	270012	269476	266522	316281	296508	303569	311464	302877	299861	290304	276492	291254
SJPG0116800.001	tr|Q7KMP8|Q7KMP8_DROME	26S proteasome regulatory complex subunit p39A OS=Drosophila melanogaster OX=7227 GN=Rpn9 PE=1 SV=1	Rpn9	39	15	10	433929	411018	398682	447009	452849	451855	580068	576808	565749	567179	540412	557748	502848	501959	505191
SJPG0116739.001	sp|Q03334|RS13_DROME	40S ribosomal protein S13 OS=Drosophila melanogaster OX=7227 GN=RpS13 PE=1 SV=3	RpS13	55	10	10	291755	292211	296853	263374	268782	271493	331253	326240	317911	340167	333255	344489	261805	249909	253721
SJPG0116746.001	sp|P17704|RS17_DROME	40S ribosomal protein S17 OS=Drosophila melanogaster OX=7227 GN=RpS17 PE=1 SV=2	RpS17	43	7	7	441865	467591	447845	420604	416121	424830	493189	520335	495582	600405	541809	569702	397107	373383	393175
SJPG0116760.001	sp|P15357|RS27A_DROME	Ubiquitin-40S ribosomal protein S27a OS=Drosophila melanogaster OX=7227 GN=RpS27A PE=1 SV=2	RpS27A	418	9	5	1.32499e+07	1.25273e+07	1.24188e+07	1.51762e+07	1.54528e+07	1.54939e+07	1.62362e+07	1.70194e+07	1.53615e+07	1.72451e+07	1.53023e+07	1.62258e+07	1.41244e+07	1.54586e+07	1.55813e+07
SJPG0116769.001	sp|P41042|RS4_DROME	40S ribosomal protein S4 OS=Drosophila melanogaster OX=7227 GN=RpS4 PE=1 SV=2	RpS4	79	18	18	681226	661579	683267	620917	625566	652692	753615	744403	800959	876712	803697	828555	626928	550547	583169
SJPG0116776.001	sp|P55935|RS9_DROME	40S ribosomal protein S9 OS=Drosophila melanogaster OX=7227 GN=RpS9 PE=1 SV=2	RpS9	85	17	17	1.4494e+06	1.41613e+06	1.40304e+06	1.33292e+06	1.31887e+06	1.37282e+06	1.58377e+06	1.55952e+06	1.66165e+06	1.69807e+06	1.60066e+06	1.71163e+06	1.26746e+06	1.15551e+06	1.29336e+06
SJPG0116807.001	tr|Q7KMQ0|Q7KMQ0_DROME	26S proteasome regulatory complex subunit p48B OS=Drosophila melanogaster OX=7227 GN=Rpt1 PE=1 SV=1	Rpt1	98	25	24	652200	640484	594128	702342	693648	694069	872683	889004	877044	857779	830040	835700	840787	800893	850166
SJPG0116808.001	sp|P48601|PRS4_DROME	26S proteasome regulatory subunit 4 OS=Drosophila melanogaster OX=7227 GN=Rpt2 PE=1 SV=2	Rpt2	94	22	20	305922	309432	284313	355011	339322	344929	411858	411944	404271	401126	385468	390298	378758	377220	389789
SJPG0116815.001	sp|O18413|PRS8_DROME	26S proteasome regulatory subunit 8 OS=Drosophila melanogaster OX=7227 GN=Rpt6 PE=1 SV=2	Rpt6	92	31	17	401975	395971	377946	449628	463483	449034	540131	545523	531253	521141	493710	514887	497382	476884	481258
SJPG0116816.001	tr|Q9VA54|Q9VA54_DROME	Regulatory particle triple-A ATPase 6-related OS=Drosophila melanogaster OX=7227 GN=Rpt6R PE=1 SV=1	Rpt6R	51	15	1	256187	240040	241593	272371	296993	283717	344980	333696	343513	334889	311060	330070	315012	282750	304399
SJPG0120730.002	tr|Q9VYU0|Q9VYU0_DROME	Rudhira, isoform C OS=Drosophila melanogaster OX=7227 GN=rudhira PE=4 SV=3	rudhira	14	13	4	27979.3	30606.7	30014.4	22536	19258.4	23072.6	37849.3	37916.9	33810	38134.9	32089.9	35377.3	33007.4	32037.9	31577.5
SJPG0117031.001	sp|Q8SZ16|SDHF3_DROME	Succinate dehydrogenase assembly factor 3, mitochondrial OS=Drosophila melanogaster OX=7227 GN=Sdhaf3 PE=2 SV=1	Sdhaf3	15	6	6	40858.7	41673.3	38263.1	48252.9	43720.2	44483.4	29639	33734.1	31305.8	37921.8	36444.1	35837	33182.8	31548.5	30230
SJPG0117027.001	sp|P21914|SDHB_DROME	Succinate dehydrogenase [ubiquinone] iron-sulfur subunit, mitochondrial OS=Drosophila melanogaster OX=7227 GN=SdhB PE=2 SV=2	SdhB	274	28	20	8.3847e+06	8.93612e+06	9.06069e+06	9.23265e+06	1.00554e+07	9.9459e+06	7.65753e+06	8.24823e+06	7.17619e+06	8.27852e+06	7.77868e+06	7.27708e+06	7.85601e+06	7.79969e+06	7.64902e+06
SJPG0117086.001	tr|Q9VQL1|Q9VQL1_DROME	LP20978p OS=Drosophila melanogaster OX=7227 GN=SerRS PE=1 SV=1	SerRS	53	17	9	238111	226172	223397	291369	295499	293557	262418	264728	274496	248742	240857	258556	249122	248277	263122
SJPG0117094.001	tr|Q9VEP9|Q9VEP9_DROME	GH03554p OS=Drosophila melanogaster OX=7227 GN=Sf3a1 PE=1 SV=1	Sf3a1	17	11	11	33317.1	32634.4	34255.6	29510.5	29169.7	30325.9	28078.6	28340.2	30299.8	30829.3	31237.4	31697.2	30658.1	30897.9	31691.6
SJPG0117167.001	tr|Q24080|Q24080_DROME	DShc OS=Drosophila melanogaster OX=7227 GN=Shc PE=2 SV=1	Shc	10	7	0	29484.2	31113.2	28915.9	35428.4	32619.3	32022	40489.2	38546.1	35713.6	34839	34726.5	35635.3	31850.3	32768.5	33140.2
SJPG0120876.001	tr|Q9VXH3|Q9VXH3_DROME	1-phosphatidylinositol 4,5-bisphosphate phosphodiesterase gamma OS=Drosophila melanogaster OX=7227 GN=sl PE=1 SV=3	sl	3	2	0	11828.7	11171.8	10894.1	9738.17	9334.21	10738.2	8678.27	9010.29	8728.33	10212.4	10282.4	9616.45	8632.38	9218.86	8533.39
SJPG0120887.001	tr|A0A0B4KHK1|A0A0B4KHK1_DROME	Supernumerary limbs, isoform B OS=Drosophila melanogaster OX=7227 GN=slmb PE=4 SV=1	slmb	3	2	0	28996.2	30913.9	28222.5	21886.3	25547	22322.8	33930.6	33142.4	37454.6	35589.8	30519.7	34140.8	21582.5	21381.8	27251.5
SJPG0117240.001	tr|Q9VVV8|Q9VVV8_DROME	SET and MYND domain containing, arthropod-specific, member 2 OS=Drosophila melanogaster OX=7227 GN=SmydA-2 PE=4 SV=1	SmydA-2	54	26	2	397925	387002	401643	456501	429771	423718	343460	349213	342031	332380	340745	337803	456235	466016	447044
SJPG0116903.002	tr|Q7JQX9|Q7JQX9_DROME	FI14001p1 OS=Drosophila melanogaster OX=7227 GN=SNF4Agamma PE=2 SV=1	SNF4Agamma	41	23	1	93868.7	92254.9	91288.6	79273.2	77342.6	76151.9	82355.3	86226.9	78582.4	80422.1	84636.3	89184.8	81515.3	84705.4	81058.5
SJPG0116903.003	tr|Q8SXT8|Q8SXT8_DROME	RE22690p OS=Drosophila melanogaster OX=7227 GN=SNF4Agamma PE=2 SV=1	SNF4Agamma	28	19	0	59411.1	61230.8	57734.3	52212.7	47920.1	49132.3	51731	55991.2	52066.2	52173.2	53118.4	57142.1	51566.9	55467.6	49642
SJPG0116903.005	tr|Q8I0A1|Q8I0A1_DROME	LD30628p OS=Drosophila melanogaster OX=7227 GN=SNF4Agamma PE=2 SV=1	SNF4Agamma	27	18	0	59143.8	61931.7	57844.2	50165	47046	48506.5	52816.6	55282.7	52067	51908.1	53553.2	57232.9	52473.8	55883.8	50900.1
SJPG0117275.001	sp|Q7JR71|SODE_DROME	Extracellular superoxide dismutase [Cu-Zn] OS=Drosophila melanogaster OX=7227 GN=Sod3 PE=1 SV=1	Sod3	14	6	1	257746	268435	266144	210557	208666	223929	206522	205494	223470	213106	209957	255573	206019	208282	191966
SJPG0117277.001	tr|O96299|O96299_DROME	LD47736p OS=Drosophila melanogaster OX=7227 GN=Sodh-2 PE=1 SV=1	Sodh-2	78	19	12	611952	630368	642833	466907	453264	461637	683091	688185	663520	690993	682227	686014	579836	583277	581927
SJPG0117291.001	sp|Q9V3Z2|SER7_DROME	Serine protease 7 OS=Drosophila melanogaster OX=7227 GN=Sp7 PE=1 SV=1	Sp7	9	5	5	31366.8	31092.7	31319.2	28114.9	28381.5	26359.1	38987.8	31633.1	39367.8	38349.3	40930.1	38371.9	40685.9	37428.2	39498.8
SJPG0117297.001	tr|Q9W3Z3|Q9W3Z3_DROME	Serine--pyruvate aminotransferase OS=Drosophila melanogaster OX=7227 GN=Spat PE=1 SV=1	Spat	24	13	0	187020	171021	182010	136784	148188	156373	131879	119470	154103	158750	152022	160775	164305	151028	167336
SJPG0117312.001	sp|Q9V3N1|SP27A_DROME	Serine protease inhibitor 27A OS=Drosophila melanogaster OX=7227 GN=Spn27A PE=1 SV=1	Spn27A	29	14	14	117256	123224	128148	112209	113615	115113	158063	145991	159600	157418	163660	145072	158564	156003	159121
SJPG0117316.001	sp|Q9VLU4|SP28D_DROME	Serine protease inhibitor 28Dc OS=Drosophila melanogaster OX=7227 GN=Spn28Dc PE=2 SV=2	Spn28Dc	17	9	9	51042.1	50139.8	50813.3	54646.3	54908.3	53850.7	74334.9	60422.6	70604.7	58038.5	61032.4	59608.1	60328.3	54857.9	61145.5
SJPG0121005.001	sp|P38979|RSSA_DROME	40S ribosomal protein SA OS=Drosophila melanogaster OX=7227 GN=sta PE=1 SV=3	sta	40	10	0	1.06866e+06	1.0861e+06	1.06154e+06	930023	970066	949291	1.20102e+06	1.20858e+06	1.25285e+06	1.21829e+06	1.1509e+06	1.27116e+06	995911	927876	976339
SJPG0116971.001	tr|Q9XYW6|Q9XYW6_DROME	Carboxy terminus of Hsp70-interacting protein OS=Drosophila melanogaster OX=7227 GN=STUB1 PE=2 SV=1	STUB1	21	12	1	63193	65272.1	61595.9	59374.3	57992.3	53813.7	84419.2	79610.9	82999.6	78897.2	79257	79935.1	54037.1	52712.8	55245.8
SJPG0121048.001	tr|A0A0B4JCY1|A0A0B4JCY1_DROME	Anoctamin OS=Drosophila melanogaster OX=7227 GN=subdued PE=3 SV=1	subdued	13	9	0	49967.9	49296.7	47291	46489	42992.9	43277.7	64038.9	55567.6	59163.2	52299.5	55347.4	55770.9	44547.9	43416	46086.7
SJPG0117455.001	tr|X2JAM4|X2JAM4_DROME	Supervillin, isoform AE OS=Drosophila melanogaster OX=7227 GN=Svil PE=1 SV=1	Svil	54	39	0	57154	61272.4	56766.2	47055.1	46414.2	46303.6	70241.9	68865.4	68942.2	67669.7	63657.8	65216.8	45299.8	44900.8	47306.3
SJPG0117455.005	tr|X2JG79|X2JG79_DROME	Supervillin, isoform W OS=Drosophila melanogaster OX=7227 GN=Svil PE=1 SV=1	Svil	44	31	0	58855.8	60359.2	56594.6	42773.4	43303	41388.8	75993.4	69373.5	72660.4	64607	65689.3	66792.9	46665.3	45194.6	49297.7
SJPG0121061.001	sp|P42787|CBPD_DROME	Carboxypeptidase D OS=Drosophila melanogaster OX=7227 GN=svr PE=1 SV=2	svr	42	24	0	76763.4	75077.2	77120.7	69325.7	68474.9	68211.3	93740.4	87136.8	95866.4	89242.9	90032.7	88147.4	93697.3	95171.3	97793.1
SJPG0117487.001	tr|Q6NP24|Q6NP24_DROME	LP02760p (Fragment) OS=Drosophila melanogaster OX=7227 GN=Syx8 PE=2 SV=1	Syx8	8	4	0	45025.9	42254.2	47759.4	49268.9	48403	54937	54744.2	48727.2	49994.6	58388.2	56686.4	49704.4	53175.8	53593.6	56203.6
SJPG0117571.001	tr|Q9VJZ5|Q9VJZ5_DROME	LD07294p OS=Drosophila melanogaster OX=7227 GN=Tap42 PE=1 SV=2	Tap42	32	12	12	105866	108307	97631.2	126019	125307	124011	128018	130914	124061	119814	117954	123200	92081.2	95661.2	87353.5
SJPG0121092.001	tr|Q0E910|Q0E910_DROME	Tapas, isoform B OS=Drosophila melanogaster OX=7227 GN=tapas PE=1 SV=1	tapas	6	5	0	9570.23	9738.76	9202.8	11928.7	12772.4	12235.7	10699.9	10236.8	10776.3	11162.2	11214.4	10627.2	8897.28	8569.36	8626.17
SJPG0117497.001	tr|Q9VFX6|Q9VFX6_DROME	GH10459p OS=Drosophila melanogaster OX=7227 GN=TBC1D5 PE=2 SV=1	TBC1D5	1	1	0	16705.4	13589.5	15065	12764.1	11501.7	12484.5	12885.2	11404.3	12930.2	13278.5	12219.2	12622.7	11887.5	10450.2	13401.5
SJPG0117507.001	tr|Q86BR8|Q86BR8_DROME	Mitochondrial transcription factor A, isoform B OS=Drosophila melanogaster OX=7227 GN=TFAM PE=1 SV=1	TFAM	80	19	0	527464	520760	512283	463737	449253	450874	396546	460334	420564	460092	463659	455712	448805	433891	430003
SJPG0117673.001	tr|Q6NP91|Q6NP91_DROME	RE44586p OS=Drosophila melanogaster OX=7227 GN=Tmem63 PE=1 SV=1	Tmem63	5	4	4	32926.1	30318.5	25019.1	37407.9	37633	35610.7	41413.1	41643.1	41375.5	35113.2	35134.9	42746.4	40257.3	39674.5	44298.6
SJPG0117689.001	sp|Q9U4L6|TO401_DROME	Mitochondrial import receptor subunit TOM40 homolog 1 OS=Drosophila melanogaster OX=7227 GN=Tom40 PE=2 SV=2	Tom40	37	12	11	254892	264049	255938	314758	309654	311998	228143	236362	234186	233976	239752	239582	228732	224618	229172
SJPG0117725.001	tr|A1Z6L9|A1Z6L9_DROME	FI21274p1 OS=Drosophila melanogaster OX=7227 GN=Trap1 PE=1 SV=1	Trap1	133	36	0	587732	582050	586462	740086	783408	749486	499174	498496	510023	634095	636821	633206	447101	441831	473891
SJPG0117731.001	sp|Q9W2M2|TREA_DROME	Trehalase OS=Drosophila melanogaster OX=7227 GN=Treh PE=1 SV=1	Treh	87	26	0	930673	918939	912912	1.13426e+06	1.09534e+06	1.10923e+06	622894	717311	685950	744460	730721	756900	1.08504e+06	1.16895e+06	1.12782e+06
SJPG0117765.001	tr|H1ZYA5|H1ZYA5_DROME	Uncharacterized protein Tsc1 OS=Drosophila melanogaster OX=7227 GN=Tsc1 PE=4 SV=1	Tsc1	8	7	0	14192.9	15466.9	14499.2	16545.5	15303.1	16770.5	18354.2	16090.4	16577.6	17385.9	17948.8	17025.6	13508.7	13250	13180.5
SJPG0121205.001	sp|Q9W4V8|TI50C_DROME	Mitochondrial import inner membrane translocase subunit TIM50-C OS=Drosophila melanogaster OX=7227 GN=ttm50 PE=2 SV=2	ttm50	63	19	17	240084	238891	242361	221259	217899	217342	223040	225922	225351	209514	223017	224676	268701	255730	254128
SJPG0117853.001	tr|Q7KMR7|Q7KMR7_DROME	Thioredoxin-like protein TXL OS=Drosophila melanogaster OX=7227 GN=Txl PE=2 SV=1	Txl	28	9	0	147404	149414	145625	181843	183110	178585	195363	193622	186763	197932	204613	177079	207011	182940	207977
SJPG0117899.001	tr|R9PY16|R9PY16_DROME	Uncharacterized protein OS=Drosophila melanogaster OX=7227 GN=Ubi-p5E5 PE=4 SV=1	Ubi-p5E5	399	5	1	1.32307e+07	1.25491e+07	1.23943e+07	1.52068e+07	1.54337e+07	1.55181e+07	1.62046e+07	1.70557e+07	1.53183e+07	1.73018e+07	1.52765e+07	1.62601e+07	1.40806e+07	1.54893e+07	1.55676e+07
SJPG0117907.001	tr|Q9XZ61|Q9XZ61_DROME	Ubiquitin carboxyl-terminal hydrolase OS=Drosophila melanogaster OX=7227 GN=Uch-L5 PE=1 SV=1	Uch-L5	25	13	13	119116	126801	118345	101504	101247	110290	133495	149391	133492	144634	136378	142727	131357	134069	131374
SJPG0117910.001	tr|Q9VX14|Q9VX14_DROME	RH64870p OS=Drosophila melanogaster OX=7227 GN=Ucp4A PE=1 SV=1	Ucp4A	34	13	11	252491	243196	259063	315153	316195	308561	216582	222740	211119	219892	217507	210478	298635	279897	274739
SJPG0117916.001	sp|Q9VTF9|UFD1_DROME	Ubiquitin fusion degradation protein 1 homolog OS=Drosophila melanogaster OX=7227 GN=Ufd1-like PE=2 SV=1	Ufd1-like	19	11	11	81755.9	83083.1	81326.1	70186.5	72341.2	73030.6	95829.5	94328.2	92266	101431	96009.9	95522.6	95663.3	88155.8	93807
SJPG0117936.001	tr|Q9VGT0|Q9VGT0_DROME	UDP-glucuronosyltransferase OS=Drosophila melanogaster OX=7227 GN=Ugt35B1 PE=2 SV=1	Ugt35B1	47	17	4	164843	169536	173919	135315	135218	139378	142741	141820	148259	153622	152052	146624	129542	125993	116826
SJPG0117872.001	sp|Q9V3W0|UK114_DROME	RutC family protein UK114 OS=Drosophila melanogaster OX=7227 GN=UK114 PE=2 SV=1	UK114	24	6	6	483453	468221	499845	374661	415157	429703	385055	343234	444573	402476	397015	392219	577877	588468	663982
SJPG0118063.001	tr|Q8IH57|Q8IH57_DROME	GH10249p OS=Drosophila melanogaster OX=7227 GN=Vmat PE=2 SV=1	Vmat	6	3	0	26780.9	25708.4	25511.9	18910.2	16925.6	24774.4	17867	23710	22789.3	23306.1	19766.8	23102.2	20896	19029.5	19489.6
SJPG0121312.001	tr|Q9VR53|Q9VR53_DROME	LD15927p OS=Drosophila melanogaster OX=7227 GN=wap PE=1 SV=2	wap	5	3	3	20255.8	19031.6	18444.7	23644.1	25611.2	26302.9	21676.6	28310.3	25294.3	23398.8	20204.8	22670.6	15373.4	12554.4	14958.6
SJPG0118132.001	tr|Q9UB07|Q9UB07_DROME	DNA repair protein XRCC1 OS=Drosophila melanogaster OX=7227 GN=XRCC1 PE=2 SV=1	XRCC1	1	1	0	22150.9	22227	22940.1	28445.5	31156	30436.2	28232.9	31448.5	28990.4	24486.5	26519.2	25838.1	28644.5	24060.6	25108.7
SJPG0118146.001	sp|F3YDF1|YMEL1_DROME	ATP-dependent zinc metalloprotease YME1L OS=Drosophila melanogaster OX=7227 GN=YME1L PE=2 SV=1	YME1L	28	19	0	90817.7	88227.3	86424.4	97374.8	95459.7	95910.6	68188.6	73038.6	68616.8	71619.5	71320.6	75714	72523.9	68175.9	68869
SJPG0118165.001	tr|Q9VT49|Q9VT49_DROME	Z band alternatively spliced PDZ-motif protein 67, isoform G OS=Drosophila melanogaster OX=7227 GN=Zasp67 PE=4 SV=2	Zasp67	139	34	1	1.03082e+06	960721	999683	1.1152e+06	1.08104e+06	1.06624e+06	756290	854016	752584	746510	733454	787469	1.16267e+06	1.19496e+06	1.15947e+06
SJPG0121414.001	tr|Q5LJX8|Q5LJX8_DROME	Zydeco, isoform F OS=Drosophila melanogaster OX=7227 GN=zyd PE=3 SV=3	zyd	5	3	0	38342.5	37533	34077.6	29511.1	28286.2	31685.1	29839.7	30714.8	30313.8	28139.2	29223.8	29416.9	28870.5	29149.4	32124.6
SJPG0100062.001	tr|Q9VGH2|Q9VGH2_DROME	Uncharacterized protein, isoform A OS=Drosophila melanogaster OX=7227 GN=6959 PE=1 SV=1	6959	8	5	0	15536.6	16017.2	19265.9	14321.5	16896.7	13869	29023.1	24313.6	26962.4	24894.5	30358.5	24751.9	32752.3	28595.7	33765
SJPG0100343.001	tr|Q8SXX2|Q8SXX2_DROME	Angiotensin-converting enzyme OS=Drosophila melanogaster OX=7227 GN=Ance-3 PE=2 SV=1	Ance-3	39	18	18	88253.3	87513.2	85202.3	80349.4	85267.5	83704.2	177543	146634	168818	155841	156786	151143	185028	175923	196124
SJPG0100852.001	tr|M9NEV7|M9NEV7_DROME	Uncharacterized protein, isoform B OS=Drosophila melanogaster OX=7227 GN=BcDNA:RE71975 PE=1 SV=1	BcDNA:RE71975	44	5	0	226032	259916	242098	255673	229328	257938	380848	359937	355745	355386	346054	356531	496689	564909	505502
SJPG0100559.001	tr|Q961T9|Q961T9_DROME	GH07914p OS=Drosophila melanogaster OX=7227 GN=BG:DS00941.11 PE=1 SV=1	BG:DS00941.11	23	12	12	77234.6	75728.9	84066	80538.5	95683.1	89041.5	127561	118504	135000	110505	126879	106594	174474	186386	184788
SJPG0106311.001	sp|Q9V498|CSTN1_DROME	Calsyntenin-1 OS=Drosophila melanogaster OX=7227 GN=Cals PE=1 SV=2	Cals	12	10	0	24194.9	23888	29175.9	23014.2	25877.5	24221.7	43581.6	39531.8	43175.8	43184.3	42765.1	41195.7	39715.4	40934.3	39312.6
SJPG0118721.001	tr|A0A0S0WP14|A0A0S0WP14_DROME	Capricious, isoform E OS=Drosophila melanogaster OX=7227 GN=caps PE=4 SV=1	caps	6	4	0	16139.2	15944.8	15558.9	15771.7	13677.9	14995	27023.1	23683.3	30244.5	29341	31074.4	28622.5	34618.3	31333.9	36121.2
SJPG0107168.001	tr|Q7K1R6|Q7K1R6_DROME	LD46221p OS=Drosophila melanogaster OX=7227 GN=Dmel\CG10916 PE=1 SV=1	CG10916	8	5	5	18728.7	17479.1	18675.1	19143.3	18084.6	17135.6	36165.1	30735.6	35650.8	32389.2	32662.4	32040.3	32115.4	28806.5	32876.6
SJPG0101864.001	tr|Q8T9J3|Q8T9J3_DROME	GM08106p OS=Drosophila melanogaster OX=7227 GN=CG13252 PE=2 SV=1	CG13252	3	3	0	5870.68	8184.43	6260.43	5799.72	5814.98	6234.6	10683.2	12164.6	10058.5	10673.5	8247.77	10488.4	8507.19	11658.3	8595.71
SJPG0102100.001	tr|B3DND4|B3DND4_DROME	IP20148p (Fragment) OS=Drosophila melanogaster OX=7227 GN=CG13905-RA PE=2 SV=1	CG13905-RA	37	9	0	56450.2	39284.8	108472	72371	53981.7	134152	370552	370450	636911	305350	240290	401017	483426	457747	601576
SJPG0102863.001	tr|Q8T8W7|Q8T8W7_DROME	AT20832p OS=Drosophila melanogaster OX=7227 GN=CG16898 PE=2 SV=1	CG16898	6	6	0	9324.83	9809.81	12051.4	10927.9	10040.2	10323.2	41594.9	43051.8	44745.9	51187.7	40333.2	44407.5	46455.7	56280.5	53605.4
SJPG0104096.001	tr|C0PUW8|C0PUW8_DROME	MIP02948p OS=Drosophila melanogaster OX=7227 GN=CG3305-RA PE=2 SV=1	CG3305-RA	17	6	0	91677.4	100630	105953	99340	102701	105928	151267	141607	149125	156018	154193	147667	163316	163789	153829
SJPG0109819.001	tr|Q9VPT9|Q9VPT9_DROME	LD27268p OS=Drosophila melanogaster OX=7227 GN=Dmel\CG3662 PE=1 SV=1	CG3662	19	12	3	38805.1	37642.1	40016.9	40881.9	40230.8	42156.3	70660.7	65715.5	62861.2	61207.7	59923.4	63858	62810.4	62524	68217.9
SJPG0104436.001	tr|Q8T0C2|Q8T0C2_DROME	LD11211p OS=Drosophila melanogaster OX=7227 GN=CG3662 PE=2 SV=1	CG3662	15	8	0	33469.1	32881.3	34045.5	32816.5	30655.9	31953.3	73986.1	69440.5	66851.4	60714.3	58034.1	63730.3	63716.2	62005.4	70788.1
SJPG0110548.001	tr|Q7K4I4|Q7K4I4_DROME	LD38576p OS=Drosophila melanogaster OX=7227 GN=Dmel\CG5002 PE=2 SV=1	CG5002	10	6	6	20026.2	17943.6	18729.4	18735.7	17306.1	16632.5	50582.8	44322.8	45341.7	45364.6	38803.1	38063.1	112606	128124	120506
SJPG0105951.001	tr|Q8ST39|Q8ST39_DROME	RE67340p OS=Drosophila melanogaster OX=7227 GN=CG9336 PE=2 SV=1	CG9336	45	6	0	224221	257897	242908	254399	227467	255527	380991	368111	355935	357784	346492	356348	500271	567008	505701
SJPG0119034.001	sp|Q9VWE0|DOME_DROME	Cytokine receptor OS=Drosophila melanogaster OX=7227 GN=dome PE=1 SV=1	dome	3	3	3	6459.79	5904.75	4402.88	8575.18	5893.01	8845.21	13909	11971.1	11981.3	12746	16553	12089.5	9360.58	13719.8	14435.2
SJPG0112137.002	tr|Q8MLT4|Q8MLT4_DROME	Gp150, isoform D OS=Drosophila melanogaster OX=7227 GN=Gp150 PE=1 SV=1	Gp150	55	26	0	56736	57561.9	58839.7	57326.6	54443.7	58906.7	192102	164704	178872	192597	187504	183581	269994	269300	271473
SJPG0112137.001	tr|Q6AWQ3|Q6AWQ3_DROME	RE72245p OS=Drosophila melanogaster OX=7227 GN=Gp150 PE=2 SV=1	Gp150	47	25	0	57495.4	58288.1	60383.9	57574	55157.3	58950.7	192874	162588	179926	192596	190397	183409	267669	261013	267463
SJPG0115230.001	tr|Q9W122|Q9W122_DROME	Matrix metalloproteinase 1, isoform C OS=Drosophila melanogaster OX=7227 GN=Mmp1 PE=2 SV=3	Mmp1	8	7	0	26926.9	27659	24922.3	26812.6	24684.4	26381.5	47050	43856	43205.3	44916.2	40710.8	41711	55514.1	61705.6	60113.2
SJPG0115365.001	sp|Q9W4C5|NAAT1_DROME	Sodium-dependent nutrient amino acid transporter 1 OS=Drosophila melanogaster OX=7227 GN=NAAT1 PE=1 SV=2	NAAT1	1	1	1	16952.4	10960.2	19910.2	10940	18526.6	10779.8	29524.3	19514.6	37651.6	27091.8	35630.6	19417.6	33050.6	23719.7	36635
SJPG0115629.001	tr|Q9VL24|Q9VL24_DROME	Niemann-Pick type C-1a, isoform A OS=Drosophila melanogaster OX=7227 GN=Npc1a PE=1 SV=2	Npc1a	15	9	0	35147.3	34861.4	34732.2	34957.5	33323.4	35256.6	54464.4	47306.2	53205	49568.7	55562.1	53461.7	59910.8	62534.4	62583.2
SJPG0115755.001	sp|Q8SY61|OB56D_DROME	General odorant-binding protein 56d OS=Drosophila melanogaster OX=7227 GN=Obp56d PE=1 SV=2	Obp56d	30	6	0	1.60585e+06	1.31183e+06	1.61974e+06	1.63957e+06	1.69886e+06	1.54188e+06	2.70884e+06	2.34012e+06	2.653e+06	2.2713e+06	2.41866e+06	1.9992e+06	2.69338e+06	2.17426e+06	2.50262e+06
SJPG0117324.001	sp|Q7YTY6|SP42D_DROME	Serine protease inhibitor 42Dd OS=Drosophila melanogaster OX=7227 GN=Spn42Dd PE=2 SV=1	Spn42Dd	17	9	9	156615	168106	158359	159491	161565	158378	293379	252447	293235	255151	231530	256387	241342	278168	280995
SJPG0117786.001	tr|Q7KJ73|Q7KJ73_DROME	Tetraspanin OS=Drosophila melanogaster OX=7227 GN=Tsp42Ee PE=1 SV=1	Tsp42Ee	12	3	0	376558	386403	367131	357177	370825	369383	628343	548524	626171	578901	531061	533213	664188	667804	686536
SJPG0101289.001	tr|D0Z748|D0Z748_DROME	RH33260p OS=Drosophila melanogaster OX=7227 GN=CG11073-RA PE=1 SV=1	CG11073-RA	11	6	0	46273.2	47522.2	47644.5	43372.2	46685.1	46325	64486.1	60405	65821.5	70942.2	69822.4	69829.8	73173.2	75464.9	80306.6
SJPG0105051.001	tr|E3CTR3|E3CTR3_DROME	RT10374p (Fragment) OS=Drosophila melanogaster OX=7227 GN=CG5541-RB PE=2 SV=1	CG5541-RB	4	3	0	14969.1	15084.6	16934.5	15259.9	14530	15500.7	22079	19739.6	24353.1	24045.1	22095.1	22974.5	25506.4	26543	27425.3
SJPG0111423.001	tr|Q9I7H4|Q9I7H4_DROME	RE02508p OS=Drosophila melanogaster OX=7227 GN=Dmel\CG9717 PE=2 SV=1	CG9717	2	2	2	28371.8	32424.2	34430	30923.1	31224.2	31268.1	40138.9	41121.8	44732	47509.1	41273.2	50353.7	52965.1	54443.9	49652.7
SJPG0106457.001	tr|Q9VFR3|Q9VFR3_DROME	Chitinase 5 OS=Drosophila melanogaster OX=7227 GN=Cht5 PE=2 SV=1	Cht5	1	1	1	14899.5	14241.1	12483.2	14615.9	16032	16495.6	15417.1	16101.4	16888.6	19403.6	19583.2	20367.7	17099.2	19294.1	22727.3
SJPG0119213.001	tr|Q8IGY0|Q8IGY0_DROME	RE08130p (Fragment) OS=Drosophila melanogaster OX=7227 GN=emp PE=2 SV=1	emp	35	14	0	260790	271523	263209	249470	239657	267308	379911	347258	350966	414605	422522	431969	592623	547042	563199
SJPG0106524.001	sp|Q95029|CATL_DROME	Cathepsin L OS=Drosophila melanogaster OX=7227 GN=Cp1 PE=2 SV=2	Cp1	41	11	0	409012	418528	432194	424404	447243	440860	698353	648639	644537	536131	613136	593471	608073	578372	646928
SJPG0100869.001	tr|Q8INF8|Q8INF8_DROME	FI20128p1 OS=Drosophila melanogaster OX=7227 GN=BcDNA:RH31685 PE=2 SV=1	BcDNA:RH31685	3	3	1	9572.79	9238.64	10098.6	10581.3	9171.38	9524.25	12035.3	12775.1	13185.1	12593.5	13204.4	12163.8	13022.4	15636.3	14229.3
SJPG0107403.001	tr|Q9VZX8|Q9VZX8_DROME	AT02196p OS=Drosophila melanogaster OX=7227 GN=Dmel\CG12093 PE=1 SV=1	CG12093	4	4	1	14107	14867.4	15123.6	15071.5	13513.1	13725.5	16588.6	16915.7	18997.9	16886.1	17581.6	15627.9	23326.6	22481.4	22245.4
SJPG0110652.001	tr|Q9VXZ2|Q9VXZ2_DROME	RE23381p OS=Drosophila melanogaster OX=7227 GN=Dmel\CG5541 PE=1 SV=1	CG5541	5	4	1	24895.4	19990.5	22231.8	22495.1	16607.8	19972.7	29877.4	28022.6	33136.8	35814.8	28435.4	26799	35913.5	40589.5	38085.9
SJPG0111999.001	tr|Q7K024|Q7K024_DROME	GH09946p (Fragment) OS=Drosophila melanogaster OX=7227 GN=GLaz PE=2 SV=1	GLaz	2	2	0	29743.6	28258.6	22399.8	27079.2	20488.3	26576.6	30167.8	34391.2	33258.1	36873.3	30148.8	38417.7	51968.9	72955.7	59629.9
SJPG0116299.001	sp|Q9V5C6|PSA3_DROME	Proteasome subunit alpha type-3 OS=Drosophila melanogaster OX=7227 GN=Prosalpha7 PE=1 SV=1	Prosalpha7	44	8	8	583599	578841	547404	551800	535203	566733	803659	801948	793537	749365	772752	796224	826432	794738	829178
SJPG0117729.001	sp|Q9NDM2|GUTR1_DROME	Protein trapped in endoderm-1 OS=Drosophila melanogaster OX=7227 GN=Tre1 PE=1 SV=1	Tre1	2	1	0	13297.3	14924.8	16750.8	13346.8	14825.3	13926.6	18326.1	16840.6	21842.4	16723.4	19802.4	19775.6	25570	20686.9	23621.6
SJPG0100433.010	tr|Q86NU6|Q86NU6_DROME	AT24863p (Fragment) OS=Drosophila melanogaster OX=7227 GN=Asph PE=2 SV=1	Asph	6	4	0	21493.3	25814.9	19946.8	23994.4	16089.7	15693.3	30807.2	35514.1	38794.1	43412.5	36924.2	41431.8	15072.5	17687.6	16160
SJPG0100459.001	tr|Q7KTS2|Q7KTS2_DROME	Autophagy-related 17, isoform B OS=Drosophila melanogaster OX=7227 GN=Atg17 PE=2 SV=1	Atg17	13	11	0	29327.6	32597.9	32006	28688.5	29501.2	28390	54946.9	51902.9	53959.5	50389.5	47081.8	48929.9	39453.7	33974.6	39212.7
SJPG0101489.001	sp|Q9VAP3|CTLH2_DROME	CTL-like protein 2 OS=Drosophila melanogaster OX=7227 GN=CG11880 PE=3 SV=1	CG11880	18	11	11	58185.9	56758.2	53547.4	53833.7	51304	53811.1	108843	99467.9	89413.7	78207.4	79448.2	93593.6	63891.5	60169.9	64886.6
SJPG0104321.005	tr|Q8IQF2|Q8IQF2_DROME	RH68896p OS=Drosophila melanogaster OX=7227 GN=CG34239 PE=2 SV=2	CG34239	11	7	1	15351.8	13073.5	13628.6	13128.1	15533.1	12586.8	25876	20471.2	22492.6	21549.4	23344.4	20753.1	19039.9	15475.4	19583
SJPG0110632.001	tr|Q9VF46|Q9VF46_DROME	GH25158p OS=Drosophila melanogaster OX=7227 GN=Dmel\CG5399 PE=2 SV=1	CG5399	5	1	1	216376	253340	228400	207120	226943	246190	389887	358147	548969	577804	549606	803929	308735	329735	335635
SJPG0105547.001	tr|Q6NL61|Q6NL61_DROME	RE14636p OS=Drosophila melanogaster OX=7227 GN=CG7523 PE=2 SV=1	CG7523	10	7	0	38366.8	39301.9	39741.3	36867.1	37694.4	39134.6	64965.9	57766.2	58562.6	59876.4	60832.5	59077.7	46386.5	43960.7	49194.3
SJPG0106540.001	sp|O77475|CPESY_DROME	Ceramide phosphoethanolamine synthase OS=Drosophila melanogaster OX=7227 GN=Cpes PE=1 SV=1	Cpes	7	1	1	3708.96	3683.36	3540.73	3625.51	3895.82	3429.44	5462.97	6624.07	5326.31	5997.19	6322.44	6702.2	4955.51	4492.78	5477.63
SJPG0111494.001	tr|A8E6V2|A8E6V2_DROME	IP19605p (Fragment) OS=Drosophila melanogaster OX=7227 GN=Dox-A2 PE=2 SV=1	Dox-A2	11	7	0	73260.2	82531	70934.2	86897.4	79745.9	86826.9	111798	119599	109705	126155	104345	108944	98640.1	108387	105792
SJPG0114553.001	sp|Q8MM24|IDGF1_DROME	Chitinase-like protein Idgf1 OS=Drosophila melanogaster OX=7227 GN=Idgf1 PE=1 SV=2	Idgf1	40	11	11	628005	651876	581185	569272	592258	503926	1.19198e+06	1.09417e+06	1.13875e+06	974534	1.00723e+06	969174	817644	791543	839991
SJPG0116188.001	sp|Q9V7S5|PICO_DROME	Putative inorganic phosphate cotransporter OS=Drosophila melanogaster OX=7227 GN=Picot PE=2 SV=1	Picot	11	5	1	27204	23015.2	22760	25058.3	23846.3	24193.4	52251.5	48854.8	49484.9	47087.1	43125.9	53982.1	31624.1	33056.5	31862.4
SJPG0116565.001	sp|Q9VNE1|REV7_DROME	DNA polymerase zeta processivity subunit OS=Drosophila melanogaster OX=7227 GN=Rev7 PE=1 SV=1	Rev7	6	5	5	24830.2	25252.2	25601.8	27713.6	33751.3	24184.1	71300.2	46714.9	66339.7	47067.2	46933.5	40390.9	20005	23535.4	21987.9
SJPG0116789.001	sp|Q9V3H2|PSDE_DROME	26S proteasome non-ATPase regulatory subunit 14 OS=Drosophila melanogaster OX=7227 GN=Rpn11 PE=1 SV=1	Rpn11	38	8	8	269251	279098	297617	287028	308430	273682	428964	390460	390802	391965	439742	368617	393791	332115	360997
SJPG0117486.001	tr|Q7K0X9|Q7K0X9_DROME	LD23667p OS=Drosophila melanogaster OX=7227 GN=Syx7 PE=1 SV=1	Syx7	10	5	5	30154.3	31035.7	32498.2	29716.1	31887.1	30900.4	53708.6	52856.2	50134.2	53761.5	48734.5	40497.3	40170.3	43329.2	43541.7
SJPG0121287.001	tr|Q0E8R1|Q0E8R1_DROME	FI07211p OS=Drosophila melanogaster OX=7227 GN=vir-1 PE=1 SV=1	vir-1	53	10	0	241173	234554	235941	221645	235373	225037	458108	334060	452683	366332	367159	351194	274810	287024	300753
SJPG0118891.001	sp|Q27367|CRQ_DROME	Protein croquemort OS=Drosophila melanogaster OX=7227 GN=crq PE=1 SV=3	crq	8	7	7	44308.9	45257.3	44587.7	40064	42454.7	49584.6	54325.5	53560.8	54976.8	67482.4	59151.1	68297.6	57907.6	47364.6	58978.3
SJPG0100144.001	tr|B7YZF8|B7YZF8_DROME	Phospholipid-transporting ATPase OS=Drosophila melanogaster OX=7227 GN=ATP8A PE=3 SV=1	ATP8A	26	14	0	55984	53600.5	54060.8	55400.7	54898.3	54673.2	82463.4	76319.8	75744.3	70595.5	75229.4	75483.5	61735.6	59135.6	58962.9
SJPG0100144.002	tr|B7YZF5|B7YZF5_DROME	Phospholipid-transporting ATPase OS=Drosophila melanogaster OX=7227 GN=ATP8A PE=3 SV=1	ATP8A	28	16	0	56268.6	53593.6	54793	55332.4	54953.5	54070.7	82486.9	76232.5	75746.3	70559.6	75568.1	75120.1	61808.8	58964.5	58877.9
SJPG0100144.003	tr|Q0E990|Q0E990_DROME	Phospholipid-transporting ATPase OS=Drosophila melanogaster OX=7227 GN=ATP8A PE=3 SV=2	ATP8A	26	14	0	56040.1	53718.6	54000.8	55806.1	55301.8	54653.9	81756.6	76628.4	75365.3	70443.6	74994.3	75126.1	61903.4	59291.6	58946.4
SJPG0100144.010	tr|B7YZF7|B7YZF7_DROME	Phospholipid-transporting ATPase OS=Drosophila melanogaster OX=7227 GN=ATP8A PE=3 SV=1	ATP8A	26	14	0	55984	53600.5	54060.8	55400.7	54898.3	54673.2	82463.4	76319.8	75744.3	70595.5	75229.4	75483.5	61735.6	59135.6	58962.9
SJPG0101558.001	sp|Q9VN93|CPR1_DROME	Putative cysteine proteinase CG12163 OS=Drosophila melanogaster OX=7227 GN=CG12163 PE=2 SV=2	CG12163	51	23	0	194649	176049	193062	170537	179348	178572	267345	258947	279869	252964	233112	246977	226200	205477	243975
SJPG0105720.001	tr|Q8SZE6|Q8SZE6_DROME	RE03116p OS=Drosophila melanogaster OX=7227 GN=CG8320 PE=2 SV=1	CG8320	4	2	0	38553.7	39225.1	37576.7	35568.8	41505.2	40265.3	58983.9	58067.2	55050.9	43983.3	46395.3	47830.9	41945.2	42225.3	43027.9
SJPG0106561.001	tr|A1Z8H7|A1Z8H7_DROME	Cuticular protein 47Ef, isoform C OS=Drosophila melanogaster OX=7227 GN=Cpr47Ef PE=4 SV=2	Cpr47Ef	12	6	0	39688.9	44236.6	40869.4	44350.3	38406.6	41122.9	68208.2	65260.2	61482.3	46924.9	52977.5	47860.6	52602.4	54887.6	53055.4
SJPG0112121.001	tr|C0PUZ9|C0PUZ9_DROME	MIP06967p OS=Drosophila melanogaster OX=7227 GN=Glycogenin-RB PE=2 SV=1	Glycogenin-RB	59	5	0	1.72273e+06	1.61518e+06	1.80985e+06	1.69436e+06	1.66632e+06	1.58029e+06	3.0113e+06	2.73898e+06	2.85355e+06	2.29233e+06	2.36605e+06	2.22998e+06	2.40203e+06	2.14884e+06	2.40608e+06
SJPG0112236.001	sp|P20432|GSTD1_DROME	Glutathione S-transferase D1 OS=Drosophila melanogaster OX=7227 GN=GstD1 PE=1 SV=1	GstD1	133	12	10	5.95998e+06	6.11182e+06	5.43466e+06	6.09923e+06	5.95955e+06	6.47964e+06	9.43654e+06	9.68237e+06	9.23459e+06	8.75013e+06	7.56663e+06	8.32994e+06	6.82219e+06	6.85805e+06	6.84457e+06
SJPG0114554.001	sp|Q9V3D4|IDGF2_DROME	Chitinase-like protein Idgf2 OS=Drosophila melanogaster OX=7227 GN=Idgf2 PE=1 SV=1	Idgf2	108	19	19	462052	469419	441333	461137	455641	440742	776020	691879	726076	631967	632941	614962	549694	544208	555087
SJPG0114995.001	tr|A0A0B4LHY5|A0A0B4LHY5_DROME	Lnk, isoform D OS=Drosophila melanogaster OX=7227 GN=Lnk PE=4 SV=1	Lnk	11	4	0	22388.7	21623.1	23615.9	21344.9	21812.2	21743.2	36799.5	35446.7	36020.5	30633	29559.4	31112.9	26088.6	25574.3	25674
SJPG0120580.001	tr|Q8IQ80|Q8IQ80_DROME	GH06117p OS=Drosophila melanogaster OX=7227 GN=pst PE=2 SV=2	pst	32	11	0	54287.6	57484.1	58058.9	57136.6	62232.6	55504.5	97720.7	85736.1	91112.7	81987.7	74811.2	72815.7	62803.9	61372.5	67910.9
SJPG0116421.001	tr|Q5U199|Q5U199_DROME	RE50319p OS=Drosophila melanogaster OX=7227 GN=RNaseX25 PE=2 SV=1	RNaseX25	11	8	0	36230.6	37309.5	35940.3	32855	33872.8	35975.2	60345.9	53225.6	53747	44976.8	46015.9	54528.9	44455	41018.8	40203.7
SJPG0116790.001	tr|Q9V436|Q9V436_DROME	26S proteasome regulatory complex subunit p30 OS=Drosophila melanogaster OX=7227 GN=Rpn12 PE=1 SV=1	Rpn12	31	11	11	381235	364449	368027	373751	381409	393385	561957	542275	546525	508787	482652	509882	465438	446686	470217
SJPG0116794.001	sp|Q9V3P6|PSMD1_DROME	26S proteasome non-ATPase regulatory subunit 1 OS=Drosophila melanogaster OX=7227 GN=Rpn2 PE=1 SV=1	Rpn2	143	43	0	324209	311942	308487	333410	330412	328776	461571	450132	456758	414390	413896	423392	413469	394234	410317
SJPG0116798.001	sp|Q9V3G7|PSMD6_DROME	26S proteasome non-ATPase regulatory subunit 6 OS=Drosophila melanogaster OX=7227 GN=Rpn7 PE=2 SV=1	Rpn7	43	17	17	477490	485918	479393	496604	501398	493507	677759	719924	663893	655263	624557	660908	620577	597942	589994
SJPG0117903.001	sp|Q9VX91|UBR1_DROME	E3 ubiquitin-protein ligase UBR1 OS=Drosophila melanogaster OX=7227 GN=Ubr1 PE=2 SV=2	Ubr1	17	15	15	47895.3	45867.5	50943.2	53616.2	52083.2	48978.4	70917.7	67653.5	66847.3	64989.4	66238	64744.8	54431.9	53864.3	58112.1
SJPG0100023.001	tr|Q9VMC6|Q9VMC6_DROME	GH06693p OS=Drosophila melanogaster OX=7227 GN=152078_at PE=1 SV=1	152078_at	30	14	14	86694.9	93615.2	91797.4	89789.7	97390.6	92827.1	74240.8	73648	77278.4	79735.5	82426.5	77129.9	80221.5	77913	75529.2
SJPG0100092.001	tr|A1Z784|A1Z784_DROME	Acetyl-CoA carboxylase, isoform A OS=Drosophila melanogaster OX=7227 GN=ACC PE=1 SV=1	ACC	212	87	0	482739	471919	463501	418095	427700	483764	366456	373852	413014	452437	405377	429443	392441	411632	409526
SJPG0100178.001	sp|Q9VP61|ACSA_DROME	Acetyl-coenzyme A synthetase OS=Drosophila melanogaster OX=7227 GN=AcCoAS PE=2 SV=1	AcCoAS	93	27	5	496782	487556	488074	457168	469281	528128	410883	408389	442048	435582	401952	434549	420341	434632	461682
SJPG0100186.001	sp|P07140|ACES_DROME	Acetylcholinesterase OS=Drosophila melanogaster OX=7227 GN=Ace PE=1 SV=1	Ace	28	14	14	133430	142282	141476	123056	133172	129315	123233	125927	124523	109985	115922	133231	131317	125921	128471
SJPG0100109.001	tr|A1Z7K8|A1Z7K8_DROME	AaRS-interacting multifunctional protein 1 OS=Drosophila melanogaster OX=7227 GN=AIMP1 PE=1 SV=1	AIMP1	23	7	6	143549	134068	137578	134448	141457	139217	174715	173457	175446	190393	189547	188590	127175	117764	132527
SJPG0100301.001	tr|Q8SXQ1|Q8SXQ1_DROME	Aldehyde dehydrogenase 7 family member A1 OS=Drosophila melanogaster OX=7227 GN=Aldh7A1 PE=1 SV=1	Aldh7A1	56	24	24	348518	340817	326962	314549	311661	326004	260412	254391	297513	272924	249283	277502	298583	315091	312544
SJPG0118252.001	tr|Q9W0B8|Q9W0B8_DROME	Coatomer subunit alpha OS=Drosophila melanogaster OX=7227 GN=alphaCOP PE=1 SV=1	alphaCOP	105	50	0	260723	261636	265743	267274	278548	280679	283279	271322	291403	294195	276683	298662	248225	238886	247126
SJPG0118309.001	tr|Q9VZ01|Q9VZ01_DROME	RH44935p OS=Drosophila melanogaster OX=7227 GN=anon-EST:Posey214 PE=1 SV=1	anon-EST:Posey214	42	5	5	1.23684e+06	1.21678e+06	1.31746e+06	1.27669e+06	1.33239e+06	1.29039e+06	1.11112e+06	1.15488e+06	1.03503e+06	991495	1.06293e+06	990766	1.42008e+06	1.4384e+06	1.37575e+06
SJPG0118312.001	tr|Q9W5T4|Q9W5T4_DROME	RE33981p OS=Drosophila melanogaster OX=7227 GN=anon-EST:Posey268 PE=1 SV=2	anon-EST:Posey268	32	13	0	48430.2	49899.2	49471.7	53367.2	52287.8	51043.2	55094.6	53191.9	53777.4	55805.4	55291.6	51264.7	52241.4	54253.6	53168.1
SJPG0100364.001	sp|Q9VJG0|XPP_DROME	Xaa-Pro aminopeptidase ApepP OS=Drosophila melanogaster OX=7227 GN=ApepP PE=1 SV=1	ApepP	60	21	21	204462	195709	192972	203155	186342	194640	213437	223246	221237	218274	210687	234086	228905	233201	233576
SJPG0100472.001	tr|M9PD88|M9PD88_DROME	Antioxidant 1 copper chaperone, isoform B OS=Drosophila melanogaster OX=7227 GN=Atox1 PE=1 SV=1	Atox1	16	6	0	127043	129555	127348	132479	135138	140448	97939.5	105416	98111	113653	103192	115087	116807	114822	115894
SJPG0100497.001	tr|Q9VUQ1|Q9VUQ1_DROME	RE70822p OS=Drosophila melanogaster OX=7227 GN=BAG2 PE=1 SV=2	BAG2	6	3	0	74132.9	76273.8	83326.3	72805.4	74705.3	79305.6	95954.3	94606.6	88477.8	85991.7	87886.2	86179.4	61521.3	63395.4	61092.8
SJPG0100724.001	tr|Q6NNY7|Q6NNY7_DROME	GH25621p (Fragment) OS=Drosophila melanogaster OX=7227 GN=BcDNA:GH03482 PE=2 SV=1	BcDNA:GH03482	28	19	0	69310.1	68691.9	69621.2	68157.4	71061.8	72685.9	61563.9	64261.3	64911.3	66927.6	62119.5	63661.8	65726.8	62934.9	61471.5
SJPG0100893.001	tr|Q9VK39|Q9VK39_DROME	FI09204p OS=Drosophila melanogaster OX=7227 GN=BcDNA:RH70154 PE=1 SV=1	BcDNA:RH70154	46	6	0	139537	144781	138252	138022	128200	136036	199082	179789	192434	146170	174254	161766	149691	165127	157048
SJPG0100514.001	tr|Q8SZF5|Q8SZF5_DROME	RE02452p OS=Drosophila melanogaster OX=7227 GN=BEST:CK02656 PE=2 SV=1	BEST:CK02656	34	15	0	184181	181567	171555	166449	166058	181903	236488	227590	242830	238795	216724	236506	233327	205330	228045
SJPG0100514.002	tr|Q86P66|Q86P66_DROME	RH38575p OS=Drosophila melanogaster OX=7227 GN=BEST:CK02656 PE=2 SV=1	BEST:CK02656	28	15	0	168782	175109	159382	160220	155506	173324	219600	218870	224036	236125	203584	224316	214968	198760	211183
SJPG0100908.001	tr|A0A0B4K651|A0A0B4K651_DROME	Bestrophin 1, isoform C OS=Drosophila melanogaster OX=7227 GN=Best1 PE=1 SV=1	Best1	9	7	0	45415.4	45489.7	44482	41768.4	43751.9	42259.3	57355.7	51019.2	56170.3	60287.6	57910.5	58145.8	63441.8	57821.6	64770.4
SJPG0118577.001	sp|Q9V3S9|BGM_DROME	Very long-chain-fatty-acid--CoA ligase bubblegum OS=Drosophila melanogaster OX=7227 GN=bgm PE=1 SV=1	bgm	39	25	25	118461	115290	115063	110936	117824	118645	92811.5	91256.6	103474	100944	96269.6	96682.4	99131.7	98770.1	109156
SJPG0118602.001	sp|P29746|BNB_DROME	Protein bangles and beads OS=Drosophila melanogaster OX=7227 GN=bnb PE=1 SV=1	bnb	77	20	20	346110	346525	365814	331230	342094	346960	306392	278234	304615	304154	333577	312024	322501	313552	339327
SJPG0100961.003	tr|M9PCW5|M9PCW5_DROME	Basigin, isoform J OS=Drosophila melanogaster OX=7227 GN=Bsg PE=1 SV=1	Bsg	72	13	1	1.14785e+06	1.29675e+06	1.18834e+06	1.20209e+06	1.15956e+06	1.19807e+06	1.3439e+06	1.43397e+06	1.29052e+06	1.5365e+06	1.49553e+06	1.43967e+06	1.35426e+06	1.40397e+06	1.28688e+06
SJPG0100961.004	tr|Q8IPG9|Q8IPG9_DROME	Basigin, isoform A OS=Drosophila melanogaster OX=7227 GN=Bsg PE=1 SV=1	Bsg	76	14	2	1.14758e+06	1.2926e+06	1.19304e+06	1.20395e+06	1.16077e+06	1.20566e+06	1.344e+06	1.43734e+06	1.29301e+06	1.53282e+06	1.48676e+06	1.42797e+06	1.35949e+06	1.39938e+06	1.28331e+06
SJPG0106288.001	sp|Q9V438|PDIA6_DROME	Protein disulfide-isomerase A6 homolog OS=Drosophila melanogaster OX=7227 GN=CaBP1 PE=1 SV=1	CaBP1	61	13	13	351153	361686	372493	364737	402395	381207	393100	388938	400902	404900	398434	394215	318916	286029	320000
SJPG0106289.002	tr|A4V110|A4V110_DROME	Calcium/calmodulin-dependent protein kinase I, isoform I OS=Drosophila melanogaster OX=7227 GN=CaMKI PE=1 SV=1	CaMKI	11	9	0	62366.4	65442	67755.2	61937.3	57756.6	61083.9	56723.6	56002.2	55504.4	61069.6	56281.9	54538.5	59109.1	60747.5	60209.5
SJPG0118731.001	tr|Q7K485|Q7K485_DROME	CathD, isoform A OS=Drosophila melanogaster OX=7227 GN=cathD PE=1 SV=1	cathD	36	14	14	450325	411536	429569	371019	406130	420753	473394	470599	522758	486749	486056	467547	514322	487003	528386
SJPG0101135.001	tr|G4LU22|G4LU22_DROME	PRA1 family protein OS=Drosophila melanogaster OX=7227 GN=CG10373-RA PE=2 SV=1	CG10373-RA	11	3	0	427683	373075	381928	399713	413447	399986	509687	450190	483198	451064	456930	467246	482811	455721	419870
SJPG0101149.001	tr|X2JAE9|X2JAE9_DROME	Uncharacterized protein, isoform C OS=Drosophila melanogaster OX=7227 GN=CG10441 PE=4 SV=1	CG10441	14	9	0	45344.4	44126.8	40828	46194.5	44884.3	47354.7	58773.5	54573.4	57710.2	56929.5	52902.2	56472.4	52199.9	49046.2	52343.7
SJPG0101177.001	tr|Q8MR08|Q8MR08_DROME	LD46156p (Fragment) OS=Drosophila melanogaster OX=7227 GN=CG10527 PE=2 SV=1	CG10527	50	9	0	2.11292e+06	2.01314e+06	2.10365e+06	1.93564e+06	2.16561e+06	2.07257e+06	2.97429e+06	2.78122e+06	2.83409e+06	2.5965e+06	2.55438e+06	2.61485e+06	2.32571e+06	2.15721e+06	2.29754e+06
SJPG0107213.001	tr|Q9VMM9|Q9VMM9_DROME	RH61964p OS=Drosophila melanogaster OX=7227 GN=Dmel\CG11147 PE=2 SV=2	CG11147	19	9	9	24834.5	26266.4	25362	24160.2	25306.5	26646.4	28269.6	26892.5	27574.3	31607.6	30715.9	27027.2	28367.5	26862.8	28017.2
SJPG0101407.001	tr|Q4V5F0|Q4V5F0_DROME	RH74717p (Fragment) OS=Drosophila melanogaster OX=7227 GN=CG11550 PE=2 SV=1	CG11550	2	2	0	11324.2	14163.2	12291.3	12058.4	17985.9	15678.7	9636.13	9865.29	10384.2	17015.6	14834.3	17013.8	14387.5	14101.6	16416.2
SJPG0101428.001	sp|Q9VNA4|Y1161_DROME	Uncharacterized protein CG1161 OS=Drosophila melanogaster OX=7227 GN=CG1161 PE=3 SV=1	CG1161	6	3	1	3832.5	3939.11	3780.26	3965.66	3973.92	3522.03	4853.02	4692.62	5052.06	4047.33	4553.46	4540.95	5020.81	4470.46	5389.67
SJPG0101587.001	sp|Q9VSA3|ACADM_DROME	Probable medium-chain specific acyl-CoA dehydrogenase, mitochondrial OS=Drosophila melanogaster OX=7227 GN=CG12262 PE=2 SV=1	CG12262	141	27	27	2.52098e+06	2.39488e+06	2.3816e+06	2.43588e+06	2.52722e+06	2.52901e+06	2.00259e+06	2.02773e+06	2.10981e+06	2.08154e+06	2.05099e+06	2.12651e+06	1.82853e+06	1.98815e+06	1.961e+06
SJPG0107444.001	tr|Q9VUR2|Q9VUR2_DROME	LD31322p OS=Drosophila melanogaster OX=7227 GN=Dmel\CG12301 PE=1 SV=2	CG12301	3	3	2	13949.3	14620.6	13921.3	14751	14998.6	14608.2	15464.9	15141.5	15324.5	17180.7	17061.4	16957.4	11380.6	12253.8	13015.5
SJPG0101699.001	tr|A1Z759|A1Z759_DROME	Uncharacterized protein, isoform A OS=Drosophila melanogaster OX=7227 GN=CG12822-PA PE=4 SV=1	CG12822-PA	13	5	0	30698.1	32908.9	28879.6	26985.1	28952.8	27894.3	23815.8	25696.2	24088.2	26364.2	23889.1	25363.7	23649	23783.7	24776.1
SJPG0101742.001	tr|Q8IGK2|Q8IGK2_DROME	RE73786p OS=Drosophila melanogaster OX=7227 GN=CG12945 PE=2 SV=1	CG12945	7	7	0	33009.5	30989.3	33192.9	31013.5	33273.7	32787.3	40650.5	38279.4	39922	35130.7	39860.2	39116	40395.9	36113.8	40100.3
SJPG0102468.001	tr|Q9VXX6|Q9VXX6_DROME	Uncharacterized protein, isoform B OS=Drosophila melanogaster OX=7227 GN=CG15028 PE=4 SV=3	CG15028	4	3	0	19989.1	19001.3	17982.7	17129.3	16639.2	18438.8	16253.7	17126.5	16805.2	12813	13944.7	17391	14186.6	13664.1	14962.2
SJPG0102578.001	tr|Q7K0S8|Q7K0S8_DROME	LD36566p (Fragment) OS=Drosophila melanogaster OX=7227 GN=CG1532 PE=2 SV=1	CG1532	36	10	0	452932	445755	455400	467634	468709	472872	591364	582116	608638	477461	497015	477110	560062	526884	573918
SJPG0102679.001	tr|Q95S39|Q95S39_DROME	GM09915p OS=Drosophila melanogaster OX=7227 GN=CG15611 PE=2 SV=1	CG15611	7	6	0	21726.6	20764.2	22489.7	18613.3	21974.1	20225.1	25590.9	25186.2	24097.2	26613.9	26578.5	24752.8	27913.1	25102	30579.6
SJPG0108597.001	tr|Q9W461|Q9W461_DROME	LD23868p OS=Drosophila melanogaster OX=7227 GN=Dmel\CG16721 PE=1 SV=1	CG16721	12	11	11	43475.7	44187.6	46065.2	47951.1	44675.6	45985.6	52772.9	54477.2	50349.5	54867.6	55646.2	58862.5	50133.6	51771.9	53430.1
SJPG0108604.001	tr|H9XVM9|H9XVM9_DROME	Uncharacterized protein, isoform L OS=Drosophila melanogaster OX=7227 GN=Dmel\CG1674 PE=1 SV=1	CG1674	218	46	2	1.31539e+06	1.30357e+06	1.32766e+06	1.289e+06	1.23237e+06	1.24856e+06	1.21238e+06	1.26528e+06	1.19536e+06	1.17553e+06	1.20354e+06	1.14229e+06	1.43307e+06	1.44125e+06	1.42612e+06
SJPG0102821.001	tr|D0IQE7|D0IQE7_DROME	MIP14952p (Fragment) OS=Drosophila melanogaster OX=7227 GN=CG1674-RB PE=2 SV=1	CG1674-RB	216	44	0	1.31698e+06	1.29911e+06	1.3364e+06	1.28519e+06	1.2415e+06	1.24682e+06	1.21447e+06	1.26038e+06	1.1975e+06	1.17681e+06	1.21091e+06	1.13764e+06	1.4342e+06	1.43463e+06	1.42701e+06
SJPG0102867.001	tr|E1UIA5|E1UIA5_DROME	CG16916 protein OS=Drosophila melanogaster OX=7227 GN=CG16916 PE=3 SV=1	CG16916	114	31	0	371279	364952	357032	378878	381096	377525	483319	487289	475378	427559	405509	451385	435458	400656	425371
SJPG0108674.001	tr|Q9VCR9|Q9VCR9_DROME	RH48101p OS=Drosophila melanogaster OX=7227 GN=Dmel\CG17121 PE=1 SV=1	CG17121	38	13	13	233202	247151	230042	223409	213667	224962	297595	283235	287701	289342	300855	286581	271859	280441	275591
SJPG0108754.001	tr|Q9VIX6|Q9VIX6_DROME	GH19142p OS=Drosophila melanogaster OX=7227 GN=Dmel\CG17549 PE=2 SV=1	CG17549	21	5	0	32789.2	35717	36323.6	34147.8	31581.7	34340.1	50357.2	40271.8	49482.1	42998.9	45936	42753.8	31807.6	28811.5	31588.6
SJPG0103183.001	tr|B4F5B0|B4F5B0_DROME	Proteasome subunit beta OS=Drosophila melanogaster OX=7227 GN=CG18341 PE=3 SV=1	CG18341	26	2	0	225634	202038	220191	179130	210184	216536	277334	274146	282310	307031	270853	287168	272163	241468	283806
SJPG0103293.001	tr|Q4V6N9|Q4V6N9_DROME	IP08160p (Fragment) OS=Drosophila melanogaster OX=7227 GN=CG2014 PE=2 SV=1	CG2014	16	4	0	968854	919979	924539	979621	999261	958314	826438	842119	805553	695242	805284	808782	1.0219e+06	1.00988e+06	1.04243e+06
SJPG0103324.001	tr|Q1WWE3|Q1WWE3_DROME	IP15267p (Fragment) OS=Drosophila melanogaster OX=7227 GN=CG2165-RC PE=2 SV=1	CG2165-RC	62	15	0	360177	356784	339911	372125	362475	367274	414007	409043	402003	387134	386070	389270	401664	418164	393447
SJPG0103405.001	tr|A9YKE5|A9YKE5_DROME	Phosphotransferase (Fragment) OS=Drosophila melanogaster OX=7227 GN=CG3001 PE=3 SV=1	CG3001	71	16	0	314850	320931	328944	314768	294606	301943	340048	367136	338862	283501	290889	311691	413467	445830	422071
SJPG0103598.001	tr|A0A0B4KFZ2|A0A0B4KFZ2_DROME	Uncharacterized protein, isoform G OS=Drosophila melanogaster OX=7227 GN=CG31123 PE=1 SV=1	CG31123	16	14	0	83816	83746	85298.5	74006.6	80369.9	81623.3	66912.9	73629	69694.6	78120.5	78481.6	72541.3	74101.2	75966.2	74731
SJPG0103722.001	tr|M9PC10|M9PC10_DROME	Uncharacterized protein, isoform G OS=Drosophila melanogaster OX=7227 GN=CG31653 PE=4 SV=1	CG31653	10	8	0	19742.3	20738.9	20772.6	19650.6	19068.8	19999.7	18821.5	18028.7	19175.9	18795.9	19581.7	18665	18492.7	18380.8	18597.5
SJPG0109269.001	tr|Q9VKG4|Q9VKG4_DROME	BcDNA.GH07269 OS=Drosophila melanogaster OX=7227 GN=Dmel\CG31705 PE=1 SV=2	CG31705	17	5	5	225799	208877	208196	203719	216930	205514	295675	230992	290678	246311	251395	242356	275082	236800	288524
SJPG0103741.001	sp|Q9VL63|U430_DROME	UPF0430 protein CG31712 OS=Drosophila melanogaster OX=7227 GN=CG31712 PE=1 SV=3	CG31712	4	3	0	11610.3	11847.1	12794.5	11703.1	12033	12669.7	15016.5	13485.3	14795.9	17385.6	14252.1	16482.6	10740.1	9759.6	11423.9
SJPG0103772.001	tr|A8E789|A8E789_DROME	SD27954p OS=Drosophila melanogaster OX=7227 GN=CG31800 PE=2 SV=1	CG31800	4	4	0	15920.3	17812.7	18280.5	16907.3	18428.7	14191.4	15025.2	14360.5	15024.4	15350.8	14502.6	15631.1	13753.6	11884.2	15013.8
SJPG0103776.001	tr|Q4V4W4|Q4V4W4_DROME	Carboxypeptidase (Fragment) OS=Drosophila melanogaster OX=7227 GN=CG31821 PE=2 SV=1	CG31821	6	5	0	43006.4	41336	41341	38197.8	35698.4	42294	37782.4	38639.8	39997.4	31520.5	30500.3	32903	44668	47109	49146.2
SJPG0109370.001	tr|Q8IRD0|Q8IRD0_DROME	RH17559p OS=Drosophila melanogaster OX=7227 GN=Dmel\CG32267 PE=1 SV=1	CG32267	6	3	3	44779.7	46179.7	45213.5	48499.1	45577.2	55023.8	33408.1	37316.9	39397.8	38832.9	36419.7	42204.3	36469.7	37342.9	33446.4
SJPG0103960.001	sp|Q8SY96|NFU1_DROME	NFU1 iron-sulfur cluster scaffold homolog, mitochondrial OS=Drosophila melanogaster OX=7227 GN=CG32500 PE=2 SV=1	CG32500	13	4	4	278079	326105	269071	287300	264641	283476	212414	250907	196746	209634	197759	245917	224946	257838	217288
SJPG0104404.001	sp|Q9W4K2|Y3556_DROME	Uncharacterized protein CG3556 OS=Drosophila melanogaster OX=7227 GN=CG3556 PE=2 SV=1	CG3556	1	1	1	36536.3	38799.2	36005.9	30977	29801	36809.6	27642.4	32678.9	26817.2	32788.7	27387.4	31898.9	29697.2	32183.9	30312.3
SJPG0109971.001	tr|E1JIY8|E1JIY8_DROME	GEO08993p1 OS=Drosophila melanogaster OX=7227 GN=Dmel\CG42498 PE=2 SV=1	CG42498	2	2	2	53378.9	53821	53618.7	54847.1	60140.8	56000.9	48751.9	51741.7	50186.3	62497.9	59608.7	56783.6	46314.1	50113.8	45555.8
SJPG0104705.001	tr|F0JAK0|F0JAK0_DROME	RH50948p OS=Drosophila melanogaster OX=7227 GN=CG4300-RB PE=2 SV=1	CG4300-RB	16	8	0	176525	177672	183825	185186	186635	185459	193176	199664	189754	200081	202521	205170	142278	141789	137743
SJPG0110208.001	tr|M9NEW0|M9NEW0_DROME	LD39232p2 OS=Drosophila melanogaster OX=7227 GN=Dmel\CG43346 PE=2 SV=1	CG43346	25	11	11	123844	126836	120906	129191	125720	122840	102641	105759	99270.4	108826	115927	110585	130438	144229	137459
SJPG0104744.001	tr|Q4V6C2|Q4V6C2_DROME	IP11527p (Fragment) OS=Drosophila melanogaster OX=7227 GN=CG4335 PE=2 SV=1	CG4335	5	5	0	28304.8	27434.1	27646.1	26880	27850.8	28592	21945.9	22469.5	25442.5	25713.3	21835.2	20787.1	31354.1	31400.6	29543.1
SJPG0104766.002	tr|Q86PD9|Q86PD9_DROME	RE65015p OS=Drosophila melanogaster OX=7227 GN=CG44085 PE=2 SV=1	CG44085	41	15	0	175707	173012	172722	194764	192850	172165	244993	237532	233112	199532	197447	198548	148843	140046	146723
SJPG0104817.001	sp|Q7K4V4|AKTP1_DROME	Protein crossbronx OS=Drosophila melanogaster OX=7227 GN=CG46338 PE=2 SV=1	CG46338	2	2	1	20171.7	22091.2	21849	21504.6	22087.2	20047.3	19023.6	17636.8	17473	19000.9	19505.9	17016.1	18863.6	18263.7	15420
SJPG0104827.001	sp|Q9W440|THEM6_DROME	Protein THEM6 OS=Drosophila melanogaster OX=7227 GN=CG4666 PE=2 SV=1	CG4666	10	5	5	170666	174969	176689	140354	140816	193239	113087	119549	140711	147197	148362	140412	148211	135586	135998
SJPG0110659.001	tr|Q9W1H9|Q9W1H9_DROME	SD18780p OS=Drosophila melanogaster OX=7227 GN=Dmel\CG5569 PE=2 SV=1	CG5569	7	3	3	139788	129938	151469	148024	161839	141131	113637	97018.9	124881	119341	130791	116693	122957	111533	118393
SJPG0110737.001	tr|Q9VM12|Q9VM12_DROME	MIP26555p1 OS=Drosophila melanogaster OX=7227 GN=Dmel\CG5958 PE=1 SV=1	CG5958	28	10	1	575224	545740	538003	572272	554333	597147	399566	386056	490462	436525	404091	437657	436397	459911	509116
SJPG0105149.001	tr|Q8SYZ8|Q8SYZ8_DROME	RE26342p OS=Drosophila melanogaster OX=7227 GN=CG5958 PE=2 SV=1	CG5958	27	9	0	372316	354189	345692	367008	355656	385018	257850	251710	314942	282103	261061	283451	281189	299141	327541
SJPG0105484.001	sp|Q9VWP4|SUOX_DROME	Probable sulfite oxidase, mitochondrial OS=Drosophila melanogaster OX=7227 GN=CG7280 PE=2 SV=1	CG7280	15	11	11	52473.1	48050.7	49977.9	47713.5	49018.3	46061.3	39333.3	39236.1	41262.5	39839	46221.9	43808	42104.5	36915.2	39797.6
SJPG0111091.001	tr|Q7K4L8|Q7K4L8_DROME	LD33749p OS=Drosophila melanogaster OX=7227 GN=Dmel\CG7878 PE=1 SV=1	CG7878	9	7	6	34402.7	33455.6	33805.8	34967.4	35333.9	34860.8	40933.3	34602.7	41512.2	39740	40304.1	36797	24108.3	24440.3	24588.5
SJPG0105746.002	tr|G2J5Z0|G2J5Z0_DROME	FI15274p1 OS=Drosophila melanogaster OX=7227 GN=CG8446-RE PE=1 SV=1	CG8446-RE	28	6	0	546967	507447	548831	543703	558193	523934	432023	466085	397136	441260	402456	395831	393950	436619	426960
SJPG0105746.001	tr|G2J5Y4|G2J5Y4_DROME	FI15226p1 OS=Drosophila melanogaster OX=7227 GN=CG8446-RE PE=2 SV=1	CG8446-RE	26	5	0	536376	503056	542186	541617	555775	521687	429464	461459	394997	458419	418694	409202	386787	438449	422771
SJPG0105812.001	tr|D0IQ88|D0IQ88_DROME	SD08043p OS=Drosophila melanogaster OX=7227 GN=CG8771-RA PE=2 SV=1	CG8771-RA	3	3	0	19702.6	19844.3	20032.6	17620.8	19576.1	20912.7	17519.4	16276.5	17804.8	15433	17476.3	17949.7	17147.1	16498.1	16978.6
SJPG0105836.001	sp|Q9V677|ECM29_DROME	Proteasome-associated protein ECM29 homolog OS=Drosophila melanogaster OX=7227 GN=CG8858 PE=1 SV=1	CG8858	23	18	18	60953.4	62328.8	58519	62980.3	60998.5	63629	66934.1	73601.5	73107.5	74517.4	69741.6	75686.9	68409.5	65189.3	69385.5
SJPG0105889.001	tr|Q8SXL6|Q8SXL6_DROME	RE07481p OS=Drosophila melanogaster OX=7227 GN=CG9149 PE=2 SV=1	CG9149	15	6	0	65960.4	68030.6	64004.2	63367.2	61927	59640.2	72256.5	69290	71426.1	73871	77126.7	69322.3	84597.5	89484.9	87055.3
SJPG0105890.001	tr|T1W0I3|T1W0I3_DROME	FI23938p1 (Fragment) OS=Drosophila melanogaster OX=7227 GN=CG9149-RA PE=2 SV=1	CG9149-RA	24	11	0	137037	136792	134501	132671	132941	125959	153616	145657	150777	166755	166162	150997	183812	183466	188192
SJPG0105921.001	sp|Q9VIF0|NOC2L_DROME	Nucleolar complex protein 2 homolog OS=Drosophila melanogaster OX=7227 GN=CG9246 PE=1 SV=1	CG9246	3	2	2	14300.3	14730.8	14641.4	13510.5	15299.6	12391.2	15822.7	15535.5	17146.7	16592.1	15358	18248.2	11244	11459.1	12839
SJPG0106414.001	sp|P29742|CLH_DROME	Clathrin heavy chain OS=Drosophila melanogaster OX=7227 GN=Chc PE=1 SV=1	Chc	267	74	74	1.13146e+06	1.12907e+06	1.09674e+06	1.0681e+06	1.05083e+06	1.07147e+06	1.23198e+06	1.22835e+06	1.25576e+06	1.25413e+06	1.21113e+06	1.29231e+06	1.0411e+06	1.05309e+06	1.06496e+06
SJPG0118796.003	tr|A0A0B4KGT8|A0A0B4KGT8_DROME	Cheerio, isoform M OS=Drosophila melanogaster OX=7227 GN=cher PE=1 SV=1	cher	451	116	0	751633	752184	755431	722085	712269	725675	830807	808525	840258	863996	847518	838548	899155	890823	913875
SJPG0118796.004	tr|A0A0B4KHN1|A0A0B4KHN1_DROME	Cheerio, isoform N OS=Drosophila melanogaster OX=7227 GN=cher PE=1 SV=1	cher	450	116	1	751453	752398	754562	721569	712261	725218	829755	807638	840084	865133	848456	838792	899551	891606	914136
SJPG0106134.001	tr|Q9W4K0|Q9W4K0_DROME	CHOp24, isoform A OS=Drosophila melanogaster OX=7227 GN=CHOp24 PE=1 SV=1	CHOp24	35	8	8	152318	158278	146153	151363	153026	154275	172116	168065	175477	184507	178102	181757	163888	161708	170475
SJPG0106450.001	tr|Q86BS3|Q86BS3_DROME	Chromator, isoform A OS=Drosophila melanogaster OX=7227 GN=Chro PE=1 SV=1	Chro	18	14	0	53405.4	56204.1	54930.5	56179.3	54097.2	58013.5	47978	51704.8	51033.9	50242.1	49423	51530.8	53478.7	48368.3	48641.5
SJPG0106450.002	tr|Q8T9D1|Q8T9D1_DROME	SD06626p OS=Drosophila melanogaster OX=7227 GN=Chro PE=2 SV=1	Chro	20	16	2	53405.4	56204.1	54930.5	56179.3	54097.2	58013.5	47978	51704.8	51033.9	50242.1	49423	51530.8	53478.7	48368.3	48641.5
SJPG0106140.001	tr|Q9VPJ9|Q9VPJ9_DROME	Uncharacterized protein, isoform B OS=Drosophila melanogaster OX=7227 GN=CK02656 PE=1 SV=2	CK02656	37	18	0	180810	183791	170886	166488	164956	182652	232709	228237	239555	243916	215436	237678	233164	209158	227748
SJPG0118867.001	tr|A0A0B4KEJ7|A0A0B4KEJ7_DROME	Coronin OS=Drosophila melanogaster OX=7227 GN=coro PE=1 SV=1	coro	109	26	2	747432	773305	709392	795890	750249	799469	867905	936512	893426	871222	855857	890875	667190	679994	659647
SJPG0118867.002	tr|A0A0B4KEU5|A0A0B4KEU5_DROME	Coronin OS=Drosophila melanogaster OX=7227 GN=coro PE=1 SV=1	coro	105	25	0	753791	777849	708136	797712	761022	817536	863178	930363	883447	896332	848962	913326	658254	669611	649666
SJPG0118872.001	sp|Q9W2N0|CAPZA_DROME	F-actin-capping protein subunit alpha OS=Drosophila melanogaster OX=7227 GN=cpa PE=2 SV=1	cpa	32	11	11	120229	120542	113429	122154	114031	113165	136877	143738	133062	127628	124471	136853	96675.1	107756	108258
SJPG0118873.001	sp|P48603|CAPZB_DROME	F-actin-capping protein subunit beta OS=Drosophila melanogaster OX=7227 GN=cpb PE=2 SV=1	cpb	41	12	12	132582	137108	143429	136880	131623	133838	171406	160103	170519	169993	165110	160432	123226	120459	130481
SJPG0118879.001	sp|P10040|CRB_DROME	Protein crumbs OS=Drosophila melanogaster OX=7227 GN=crb PE=1 SV=3	crb	10	9	0	25890.1	27813.1	26114.6	27269.3	26392	27857.6	29628.2	29862.2	31338.1	29621.6	31815.6	30162	34718.2	35815.9	35341.8
SJPG0106207.001	tr|Q9VPZ5|Q9VPZ5_DROME	GH04232p OS=Drosophila melanogaster OX=7227 GN=CT16527 PE=1 SV=1	CT16527	33	14	14	82566.2	78762.8	81127.7	83132.2	82635.4	82660.7	99822.4	87562.9	98366.6	100088	105901	102212	65923.9	63448.9	70756.1
SJPG0106233.001	tr|Q9VG23|Q9VG23_DROME	GH22994p OS=Drosophila melanogaster OX=7227 GN=CT28495 PE=1 SV=2	CT28495	33	10	0	576313	596214	626299	556025	549297	573343	750052	653257	750088	732257	796587	720686	767137	812805	802697
SJPG0106276.001	tr|Q9V4B8|Q9V4B8_DROME	RE68558p OS=Drosophila melanogaster OX=7227 GN=CT7856 PE=2 SV=3	CT7856	5	3	3	22430.4	20096.6	20751.5	22994.9	22618.3	19907.6	28730.7	22927.4	26873.1	31288	27527.8	25540.7	16613.6	16384.2	17250.2
SJPG0106687.001	sp|Q9V419|C28A5_DROME	Probable cytochrome P450 28a5 OS=Drosophila melanogaster OX=7227 GN=Cyp28a5 PE=2 SV=1	Cyp28a5	51	25	25	225841	222091	216591	221390	229944	224965	275897	255902	269128	275239	263625	263741	236402	237942	236002
SJPG0106731.001	sp|Q9V3S0|CP4G1_DROME	Cytochrome P450 4g1 OS=Drosophila melanogaster OX=7227 GN=Cyp4g1 PE=2 SV=1	Cyp4g1	115	33	32	1.16302e+06	1.20473e+06	1.26596e+06	1.09105e+06	963582	1.51938e+06	715412	965824	1.04554e+06	976671	867091	827247	1.05804e+06	976843	1.14123e+06
SJPG0106761.001	sp|Q9V9L1|CP6W1_DROME	Probable cytochrome P450 6w1 OS=Drosophila melanogaster OX=7227 GN=Cyp6w1 PE=2 SV=1	Cyp6w1	6	4	4	54903.6	50028.8	45347.8	53476.6	57444.4	57221.4	38738.4	37263.4	43603.3	41006.4	37123	42000.7	37518.9	40788.6	38326.2
SJPG0106774.001	tr|Q7K3P0|Q7K3P0_DROME	Cysteinyl-tRNA synthetase, mitochondrial, isoform A OS=Drosophila melanogaster OX=7227 GN=CysRS-m PE=2 SV=1	CysRS-m	3	3	3	12534.3	12791.8	13566.9	12502.1	11941.9	12193.8	10133.1	10019.5	10130.2	11427.4	10212.9	11458.4	9040.99	10339.6	9317.09
SJPG0118970.001	sp|O76324|DCO_DROME	Discs overgrown protein kinase OS=Drosophila melanogaster OX=7227 GN=dco PE=1 SV=2	dco	6	3	3	38615.7	38956.4	36085.3	40217.8	36681.4	39161.3	39852.6	42255.9	43283.5	42163.2	41240.5	44345.8	32571	33951.1	35601.4
SJPG0119025.001	sp|P12252|PDE4B_DROME	cAMP-specific 3',5'-cyclic phosphodiesterase OS=Drosophila melanogaster OX=7227 GN=dnc PE=1 SV=4	dnc	86	31	0	106778	106152	107338	110225	103760	104368	130637	133651	130280	125689	129343	124432	122230	123631	124032
SJPG0119025.011	sp|Q9W4T4|PDE4A_DROME	cAMP-specific 3',5'-cyclic phosphodiesterase, isoform I OS=Drosophila melanogaster OX=7227 GN=dnc PE=1 SV=2	dnc	60	20	0	105088	107659	104985	116225	109767	110016	131378	132408	129974	120438	126752	122999	117825	121216	121104
SJPG0119025.012	sp|Q8IRU4|PDE4E_DROME	cAMP-specific 3',5'-cyclic phosphodiesterase, isoform F OS=Drosophila melanogaster OX=7227 GN=dnc PE=3 SV=1	dnc	57	17	1	106669	107505	105270	115279	110077	109727	132956	133524	130727	120883	127092	124091	117245	119222	120755
SJPG0119140.001	sp|Q9VN50|EI3F1_DROME	Eukaryotic translation initiation factor 3 subunit F-1 OS=Drosophila melanogaster OX=7227 GN=eIF3f1 PE=2 SV=1	eIF3f1	20	6	6	115300	110748	105495	102083	101905	116953	129591	138098	137339	138708	118423	137587	102989	100450	99733.1
SJPG0119160.001	tr|A8DZ29|A8DZ29_DROME	Eukaryotic translation initiation factor 4G1, isoform B OS=Drosophila melanogaster OX=7227 GN=eIF4G1 PE=1 SV=1	eIF4G1	114	51	2	174392	171542	170421	169491	181852	170090	188494	181402	193503	189756	185938	190159	162124	160088	165173
SJPG0111756.001	tr|Q7JXZ2|Q7JXZ2_DROME	Ecdysone-induced protein 55E, isoform A OS=Drosophila melanogaster OX=7227 GN=Eip55E PE=1 SV=1	Eip55E	50	18	0	458608	457831	440236	454074	501660	474681	542600	552973	551316	586123	561441	580315	413813	410712	400004
SJPG0111782.001	sp|Q9VQZ6|ELP3_DROME	Elongator complex protein 3 OS=Drosophila melanogaster OX=7227 GN=Elp3 PE=2 SV=1	Elp3	8	7	7	24012.7	26057.9	24496.3	25937.2	25793.6	26593.3	29401.1	30065	29582.5	30116.7	29848.5	33270.9	27702.9	26852.3	28106.3
SJPG0111796.001	sp|Q9VE34|EPG5_DROME	Ectopic P granules protein 5 homolog OS=Drosophila melanogaster OX=7227 GN=Epg5 PE=1 SV=2	Epg5	16	11	8	24016.9	24649.1	22410.6	22691	20392.1	23743.5	25796.6	26492.1	26582.2	27963.9	25682.5	29774.6	26885	27306.2	25270.4
SJPG0111810.001	tr|Q7JWF1|Q7JWF1_DROME	Electron transfer flavoprotein-ubiquinone oxidoreductase OS=Drosophila melanogaster OX=7227 GN=Etf-QO PE=1 SV=1	Etf-QO	130	22	22	680241	634247	692680	607158	645909	622746	514396	497117	522420	552145	575091	546704	584472	583763	626828
SJPG0111907.001	sp|Q9VM65|FGOP2_DROME	FGFR1 oncogene partner 2 homolog OS=Drosophila melanogaster OX=7227 GN=Fgop2 PE=2 SV=1	Fgop2	5	4	4	25564.9	25553.1	23839.8	25097.7	22544.9	26021.3	28693.8	31594.6	28620.2	29519.3	26867.9	30926.3	23430.2	21800.2	22435.9
SJPG0111926.001	tr|Q6NL72|Q6NL72_DROME	Peptidylprolyl isomerase OS=Drosophila melanogaster OX=7227 GN=Fkbp13 PE=2 SV=1	Fkbp13	19	10	0	295552	269748	268950	258112	259522	279365	213868	235235	239492	236091	197356	257474	230479	239003	225827
SJPG0112024.001	tr|Q9VLS8|Q9VLS8_DROME	LD29807p OS=Drosophila melanogaster OX=7227 GN=GalT4 PE=1 SV=2	GalT4	10	7	7	19846.1	19443.9	20342.4	18739.4	20987	18757.2	22460.3	23123.3	22047.6	24154.2	22851.1	21820.3	22660.2	24079.2	25242.9
SJPG0112042.001	sp|Q9VCD0|GATB_DROME	Glutamyl-tRNA(Gln) amidotransferase subunit B, mitochondrial OS=Drosophila melanogaster OX=7227 GN=GatB PE=3 SV=2	GatB	5	5	5	26957.9	26267.7	26325.8	25681.6	23364.4	27287.1	24640.2	23415.7	23472.2	24673.3	23133.2	22592	20929.5	21726.5	20421.3
SJPG0112064.001	sp|Q9VKK1|EDC4_DROME	Enhancer of mRNA-decapping protein 4 homolog OS=Drosophila melanogaster OX=7227 GN=Ge-1 PE=1 SV=2	Ge-1	38	26	26	59955.9	61100.9	60580.9	59568	67410.1	65074.1	66509.8	62444	65413.7	66567.8	62868.4	64758.8	52818.6	55414.2	54798.1
SJPG0111988.001	tr|Q7JRN6|Q7JRN6_DROME	GH06388p OS=Drosophila melanogaster OX=7227 GN=GH16 PE=2 SV=1	GH16	28	5	4	108989	109753	100130	97204.5	104978	104062	165330	123289	147639	135577	142270	117152	82187.8	83508.2	85753.1
SJPG0112085.001	tr|Q9W0U0|Q9W0U0_DROME	GH12641p OS=Drosophila melanogaster OX=7227 GN=Gk1 PE=1 SV=1	Gk1	37	14	0	104334	108843	97255.6	102860	106224	111852	81328.5	89092.4	86277.8	93942.3	82813.4	95610.2	75269.6	84387.5	81980.2
SJPG0119417.001	tr|Q9U1K3|Q9U1K3_DROME	Globin OS=Drosophila melanogaster OX=7227 GN=glob1 PE=3 SV=1	glob1	42	7	0	711291	683283	643160	590739	637310	653801	529352	513864	581342	521015	532744	607286	574903	589324	625190
SJPG0112122.001	sp|Q9VQC4|GLCTK_DROME	Glycerate kinase OS=Drosophila melanogaster OX=7227 GN=Glyctk PE=2 SV=1	Glyctk	30	16	16	89235.8	93762.8	92740.1	89377.5	86604.1	92705.4	74269.3	75984.8	80694.9	85520.2	81335.2	86775.2	71542	74009.1	77620.6
SJPG0112002.001	tr|Q8IGK8|Q8IGK8_DROME	RE72291p (Fragment) OS=Drosophila melanogaster OX=7227 GN=GM130 PE=2 SV=1	GM130	25	16	0	68976.4	67181.7	67642.1	68883.3	67279.4	69200.9	59066.2	56132.2	61579.4	63385.1	61082.6	65364.8	57217.4	57919.5	56764.3
SJPG0112008.001	sp|Q9NHA8|BGBP3_DROME	Gram-negative bacteria-binding protein 3 OS=Drosophila melanogaster OX=7227 GN=GNBP3 PE=1 SV=2	GNBP3	16	8	8	112186	107732	101111	101177	101168	102542	142987	119496	139163	136180	126148	118269	92069.6	92827.1	96337.7
SJPG0112128.001	sp|Q9VAI0|GNA1_DROME	Probable glucosamine 6-phosphate N-acetyltransferase OS=Drosophila melanogaster OX=7227 GN=Gnpnat PE=2 SV=1	Gnpnat	7	3	0	40300.4	42400.9	38660.3	35405.5	39252	41647.2	44185.1	43427	47802.2	45063.7	45043.2	45907.1	37685.1	32240.8	36849.1
SJPG0112130.001	tr|Q9W1R3|Q9W1R3_DROME	Golgin-245 OS=Drosophila melanogaster OX=7227 GN=Golgin245 PE=1 SV=2	Golgin245	56	34	1	58788.7	57906.6	58808.7	56152.1	57932.5	56332.5	74216.8	68913.9	72838.1	62809.5	65485.5	63289	51564.7	51088.2	51904.8
SJPG0119479.001	sp|Q23977|HEP_DROME	Dual specificity mitogen-activated protein kinase kinase hemipterous OS=Drosophila melanogaster OX=7227 GN=hep PE=1 SV=2	hep	3	3	0	16727	15072.5	14886.5	12322.9	13339.2	15073.2	12099.6	11401.1	12346.5	13006.7	10228.5	13969.5	10855.7	12129.4	12814.4
SJPG0114402.001	tr|Q9GNF4|Q9GNF4_DROME	Phosphotransferase OS=Drosophila melanogaster OX=7227 GN=Hex-C PE=3 SV=1	Hex-C	75	22	0	385583	392487	378239	355129	345586	389563	279047	285694	333220	338961	327729	351367	289124	309672	327991
SJPG0119507.001	sp|Q24185|HOOK_DROME	Protein hook OS=Drosophila melanogaster OX=7227 GN=hook PE=1 SV=2	hook	36	23	23	79386.8	86984.6	85116.2	78251.4	83374.8	85835.2	66269.8	69082.5	66604.6	67090.3	62368.4	66859.5	67421.7	62869.5	65109.3
SJPG0119519.001	tr|Q9U999|Q9U999_DROME	Huntingtin homolog OS=Drosophila melanogaster OX=7227 GN=htt PE=2 SV=1	htt	20	16	0	48314.6	46018.4	49476.6	49120.3	48509.3	47119.9	62493	62786.3	64889.5	63796	63133.1	64786.1	51059.2	51740.4	51328.2
SJPG0114549.001	tr|Q9VHG6|Q9VHG6_DROME	Insulator binding factor 2 OS=Drosophila melanogaster OX=7227 GN=Ibf2 PE=1 SV=1	Ibf2	10	6	6	43989.2	43939.9	44868.4	38792.5	43963.9	42967	35820.9	37573	34788.3	40643.4	37727.8	38527.8	37196.5	36337	37009.5
SJPG0114522.001	sp|Q9VEZ5|IKKB_DROME	Inhibitor of nuclear factor kappa-B kinase subunit beta OS=Drosophila melanogaster OX=7227 GN=IKKbeta PE=1 SV=2	IKKbeta	15	11	11	41386.1	39560.6	39391	38014.8	38300.2	39245.4	54425.6	51773.3	50976.7	46641.4	46353.6	45717.1	35044.8	37149.8	35393.8
SJPG0114693.001	tr|Q9NFX2|Q9NFX2_DROME	Iron regulatory protein 1B OS=Drosophila melanogaster OX=7227 GN=Irp-1B PE=2 SV=1	Irp-1B	140	48	0	810305	757961	779162	713813	697937	791422	574599	623505	647275	664716	656496	705021	859626	880568	886534
SJPG0119663.001	tr|Q8SX89|Q8SX89_DROME	Kugelkern, isoform A OS=Drosophila melanogaster OX=7227 GN=kuk PE=1 SV=1	kuk	11	7	0	37077.3	41242.7	38677.7	40687.3	40864.6	42705.8	31002.2	34098.5	31468.7	34900.8	32343.3	34288.9	31893.1	34704.2	32269.2
SJPG0119673.001	tr|Q9W3M4|Q9W3M4_DROME	LD24308p OS=Drosophila melanogaster OX=7227 GN=l(1)G0193 PE=1 SV=1	l(1)G0193	26	15	1	57682.2	56671.8	59394.3	57952.9	65449.6	63461.6	82343.3	70599.2	76751.7	66073.6	64875.4	66822.2	52313.6	50473.6	52717.6
SJPG0119673.002	tr|Q7KVT8|Q7KVT8_DROME	Lethal (1) G0193, isoform B OS=Drosophila melanogaster OX=7227 GN=l(1)G0193 PE=1 SV=1	l(1)G0193	25	16	2	56615	55596.2	57403.6	55838.6	61905.8	59226.4	84340.8	69425	79345.4	70414.1	69263.5	68635.8	51827.8	51864.3	54032.6
SJPG0119676.001	tr|Q9W2V9|Q9W2V9_DROME	LD40707p OS=Drosophila melanogaster OX=7227 GN=l(1)G0289 PE=1 SV=1	l(1)G0289	14	7	7	46597.9	43382.8	45689.7	42764.4	43697.6	40663.6	60061.4	55817	60844.3	53576.9	55380.6	56760.2	53964.7	47473.1	55678.9
SJPG0119738.001	tr|C6TPB0|C6TPB0_DROME	AT17919p (Fragment) OS=Drosophila melanogaster OX=7227 GN=l(3)82Fd-RM PE=2 SV=1	l(3)82Fd-RM	54	29	0	117358	117630	113566	108587	109998	112660	87872.5	96975.9	93624.3	101350	104402	106434	98947.5	100271	97362.1
SJPG0114926.001	sp|Q24372|LACH_DROME	Lachesin OS=Drosophila melanogaster OX=7227 GN=Lac PE=1 SV=2	Lac	29	14	4	114960	115694	116231	116636	106720	104670	147040	133028	144428	141240	135533	120577	156832	161687	167708
SJPG0114960.001	sp|Q95028|LDH_DROME	L-lactate dehydrogenase OS=Drosophila melanogaster OX=7227 GN=Ldh PE=2 SV=1	Ldh	40	12	12	208883	196629	204972	203391	213672	195040	253754	259319	255416	241570	253767	250797	262858	239955	264943
SJPG0114961.001	tr|Q8SWZ9|Q8SWZ9_DROME	RH47744p OS=Drosophila melanogaster OX=7227 GN=Ldsdh1 PE=2 SV=1	Ldsdh1	48	15	0	521399	558994	534559	476784	496849	554550	428425	450477	440703	484078	454294	464511	437222	466969	439651
SJPG0115142.001	tr|Q9V9T5|Q9V9T5_DROME	GM14617p OS=Drosophila melanogaster OX=7227 GN=Mccc1 PE=1 SV=2	Mccc1	31	18	0	133982	132562	127527	130313	125931	134806	107510	110693	116662	113849	112934	122699	114901	116001	115585
SJPG0115189.007	tr|E1JIK9|E1JIK9_DROME	Myofilin, isoform I OS=Drosophila melanogaster OX=7227 GN=Mf PE=1 SV=1	Mf	581	24	1	2.34873e+07	2.41378e+07	2.43919e+07	2.40732e+07	2.45229e+07	2.39773e+07	2.30443e+07	2.2352e+07	2.20355e+07	2.11279e+07	2.17696e+07	2.04811e+07	2.61637e+07	2.63149e+07	2.57839e+07
SJPG0115213.001	tr|C3KGP2|C3KGP2_DROME	MIP04163p OS=Drosophila melanogaster OX=7227 GN=Mitf PE=2 SV=1	Mitf	3	3	0	46142	42621	42651	38811.3	42500.4	38608.3	37524.9	36932.5	37468.9	33922.9	37627.6	39675.6	38143.3	36633.2	38886.4
SJPG0120102.001	tr|Q9VSD6|Q9VSD6_DROME	D-Importin 7/RanBP7 OS=Drosophila melanogaster OX=7227 GN=msk PE=1 SV=1	msk	60	19	0	134487	129124	129264	123687	129987	126071	165749	157990	167640	141650	142364	148000	117861	108487	119963
SJPG0115111.001	tr|Q8SY34|Q8SY34_DROME	LD46604p OS=Drosophila melanogaster OX=7227 GN=MYPT-75D PE=2 SV=1	MYPT-75D	4	2	0	19787.4	15763	14207.5	12928	14785.2	14951.1	10068.6	12258.5	13071.9	13369.4	10984.8	12801.2	11035.8	12275.3	14113
SJPG0118037.002	sp|Q9V7N5-2|VATC_DROME	Isoform A of V-type proton ATPase subunit C OS=Drosophila melanogaster OX=7227 GN=Vha44	NA	104	30	2	1.09509e+06	1.0809e+06	1.04993e+06	1.0216e+06	1.03734e+06	1.05955e+06	946982	959438	977951	998267	979489	982329	983283	1.01648e+06	996106
SJPG0119025.004	sp|P12252-5|PDE4B_DROME	Isoform VI of cAMP-specific 3',5'-cyclic phosphodiesterase OS=Drosophila melanogaster OX=7227 GN=dnc	NA	87	32	1	105959	107625	107022	109564	104382	106557	128564	132820	127501	126565	129508	124582	121136	125239	123214
SJPG0119025.010	sp|Q9W4S9-2|PDE4C_DROME	Isoform G of cAMP-specific 3',5'-cyclic phosphodiesterase, isoforms N/G OS=Drosophila melanogaster OX=7227 GN=dnc	NA	56	17	0	106990	106485	103800	115584	109206	109057	132304	133246	131403	120829	127531	123646	118552	121083	120528
SJPG0120875.003	sp|Q9VIH7-3|SKY_DROME	Isoform F of GTPase-activating protein skywalker OS=Drosophila melanogaster OX=7227 GN=sky	NA	21	15	0	120083	111488	113760	117731	120166	127477	85796.8	90573	92721.7	94446.7	88805.3	99252	90125.4	89218.3	92893.8
SJPG0120974.010	sp|P48607-10|SPZ_DROME	Isoform 11.15 of Protein spaetzle OS=Drosophila melanogaster OX=7227 GN=spz	NA	4	2	0	9449.3	10201.9	9655.98	10002.1	9209.57	8349.87	10883.4	16059.8	11669.2	11781.2	10086.2	12411.5	10460.1	12071.1	11195.2
SJPG0121251.003	sp|P19351-3|TNNT_DROME	Isoform 3 of Troponin T, skeletal muscle OS=Drosophila melanogaster OX=7227 GN=up	NA	587	43	0	1.29403e+07	1.28398e+07	1.29834e+07	1.29818e+07	1.26885e+07	1.2799e+07	1.20228e+07	1.2292e+07	1.19293e+07	1.18523e+07	1.23915e+07	1.17273e+07	1.50991e+07	1.55307e+07	1.51654e+07
SJPG0121251.011	sp|P19351-11|TNNT_DROME	Isoform 11 of Troponin T, skeletal muscle OS=Drosophila melanogaster OX=7227 GN=up	NA	596	43	0	1.28664e+07	1.29293e+07	1.28639e+07	1.30356e+07	1.26529e+07	1.28661e+07	1.19088e+07	1.23452e+07	1.18179e+07	1.1852e+07	1.22337e+07	1.17489e+07	1.51498e+07	1.57662e+07	1.51713e+07
SJPG0121251.012	sp|P19351-12|TNNT_DROME	Isoform 12 of Troponin T, skeletal muscle OS=Drosophila melanogaster OX=7227 GN=up	NA	614	43	1	1.31037e+07	1.29558e+07	1.30173e+07	1.28045e+07	1.25669e+07	1.25976e+07	1.21575e+07	1.25097e+07	1.20499e+07	1.18551e+07	1.22353e+07	1.17917e+07	1.51148e+07	1.54157e+07	1.51172e+07
SJPG0115483.001	tr|Q9VTG0|Q9VTG0_DROME	Phosphate transporter OS=Drosophila melanogaster OX=7227 GN=NaPi-III PE=2 SV=2	NaPi-III	4	4	4	34846.4	37433.6	33645.9	34010.3	34989.4	37001.4	42140.3	46037.6	39788.6	46728.5	41160.9	43562.7	28252.4	29085.5	30115.9
SJPG0115376.001	tr|Q9VXK7|Q9VXK7_DROME	LD31474p OS=Drosophila melanogaster OX=7227 GN=ND-20 PE=2 SV=1	ND-20	102	13	9	1.91761e+06	1.89145e+06	1.84012e+06	1.98725e+06	1.9343e+06	1.9365e+06	1.69205e+06	1.76798e+06	1.65356e+06	1.65705e+06	1.69038e+06	1.64194e+06	2.07052e+06	2.15786e+06	2.08681e+06
SJPG0115378.001	tr|Q9VF27|Q9VF27_DROME	GM02062p OS=Drosophila melanogaster OX=7227 GN=ND-23 PE=1 SV=1	ND-23	142	18	0	2.99768e+06	3.04201e+06	3.22263e+06	3.0998e+06	3.17877e+06	3.12553e+06	2.70759e+06	2.88384e+06	2.64644e+06	2.4747e+06	2.52278e+06	2.60807e+06	3.41617e+06	3.35041e+06	3.24916e+06
SJPG0115386.001	tr|Q9VMI3|Q9VMI3_DROME	NADH dehydrogenase [ubiquinone] flavoprotein 1, mitochondrial OS=Drosophila melanogaster OX=7227 GN=ND-51 PE=1 SV=1	ND-51	201	27	12	2.71702e+06	2.69559e+06	2.82131e+06	2.83409e+06	2.87172e+06	2.77713e+06	2.45641e+06	2.55389e+06	2.34649e+06	2.07049e+06	2.14703e+06	2.25884e+06	2.99772e+06	2.99426e+06	2.85856e+06
SJPG0115389.001	sp|Q94511|NDUS1_DROME	NADH-ubiquinone oxidoreductase 75 kDa subunit, mitochondrial OS=Drosophila melanogaster OX=7227 GN=ND-75 PE=2 SV=3	ND-75	451	47	0	6.00586e+06	6.02712e+06	6.20064e+06	6.35576e+06	6.2913e+06	6.20852e+06	5.5884e+06	5.74621e+06	5.43043e+06	4.82243e+06	5.16045e+06	5.14488e+06	6.73911e+06	6.98849e+06	6.71271e+06
SJPG0115395.001	tr|O97418|O97418_DROME	EG:152A3.7 protein OS=Drosophila melanogaster OX=7227 GN=ND-B14.5A PE=1 SV=1	ND-B14.5A	71	8	2	3.60447e+06	3.54218e+06	3.65582e+06	3.74382e+06	3.84789e+06	3.80644e+06	3.07688e+06	3.2084e+06	3.16117e+06	2.83919e+06	3.02325e+06	2.90139e+06	4.03907e+06	3.8234e+06	4.07574e+06
SJPG0115402.001	tr|Q9VQD7|Q9VQD7_DROME	NADH dehydrogenase [ubiquinone] 1 alpha subcomplex subunit 12 OS=Drosophila melanogaster OX=7227 GN=ND-B17.2 PE=1 SV=1	ND-B17.2	79	8	0	1.10726e+06	1.09491e+06	1.04731e+06	1.14257e+06	1.13236e+06	1.1175e+06	958254	1.05387e+06	935014	809372	909055	883018	1.28607e+06	1.32591e+06	1.26883e+06
SJPG0115718.001	tr|Q9VLB3|Q9VLB3_DROME	Organic anion transporting polypeptide 30B, isoform A OS=Drosophila melanogaster OX=7227 GN=Oatp30B PE=4 SV=2	Oatp30B	2	2	0	32981.3	28693.3	33039.6	33000	34780.8	32513.9	41082.5	38869.3	40788.7	44896.6	46526.5	41209.3	44701.9	41403.8	39606.1
SJPG0115791.001	tr|O46094|O46094_DROME	EG:86E4.5 protein OS=Drosophila melanogaster OX=7227 GN=Ocrl PE=1 SV=1	Ocrl	17	14	5	23553.8	25128.6	23895.1	25468.6	23764.8	25994.2	25550.4	26529.8	26599.3	30299.3	28733.4	26408.5	26237.5	27941.2	25943.2
SJPG0120334.001	sp|Q9VFS6|INT5_DROME	Integrator complex subunit 5 OS=Drosophila melanogaster OX=7227 GN=omd PE=1 SV=2	omd	5	5	5	31061.4	31652.6	32607.5	34125.1	28592.3	32453.1	29959.5	27368.2	27838	28261.4	25662.7	28407.1	28550.7	30950.8	27457.1
SJPG0120398.001	tr|Q9VYT6|Q9VYT6_DROME	RE49489p OS=Drosophila melanogaster OX=7227 GN=p24-1 PE=1 SV=1	p24-1	18	3	3	66504.2	66449.5	66929.1	69008.9	67823.4	66761.2	60380	60578.7	61617.6	78719.1	78994	79533.2	73878.1	70570	71729
SJPG0120446.001	sp|O61345|PENG_DROME	Protein penguin OS=Drosophila melanogaster OX=7227 GN=peng PE=2 SV=1	peng	5	4	4	22567.4	24273.2	21566.7	23614.5	23816.6	25228.2	26030.7	28462.3	28557.3	30621.1	25350.3	28170.4	24387.8	25628.3	24994.9
SJPG0116128.001	sp|Q9VWB0|TECPR_DROME	Tectonin beta-propeller repeat-containing protein OS=Drosophila melanogaster OX=7227 GN=Pex23 PE=2 SV=2	Pex23	1	1	1	19121.8	20272	20632.6	21609.5	19988.3	19465.7	22973.1	21799.1	24173.7	24469.1	24286.6	23764.3	22452	22804.8	23422.1
SJPG0116186.001	tr|Q8STF7|Q8STF7_DROME	Phosphatidylinositol 4-kinase alpha type II OS=Drosophila melanogaster OX=7227 GN=Pi4KIIalpha PE=2 SV=1	Pi4KIIalpha	35	23	0	111081	111576	105407	107668	109526	111135	120104	124240	115013	118162	116329	120127	98716	96013.7	99760.8
SJPG0116221.001	tr|Q9VIF2|Q9VIF2_DROME	GM01519p OS=Drosophila melanogaster OX=7227 GN=Pld3 PE=1 SV=1	Pld3	23	11	11	78429.1	75964.4	80890.2	72126.9	76262.1	80477.7	61297.7	56907.5	71040.8	68834.4	67275.9	72805.4	65012	62314.8	68724.7
SJPG0116225.001	sp|Q9V4A7|PLXB_DROME	Plexin-B OS=Drosophila melanogaster OX=7227 GN=PlexB PE=1 SV=2	PlexB	3	3	3	13811.5	13692	15300.5	10710	11746.6	14311.2	20242.9	16902.9	20659.5	16067.1	18707.5	17206.1	16809.9	15849.5	17377.5
SJPG0116015.002	tr|E6EK18|E6EK18_DROME	Calcium-transporting ATPase OS=Drosophila melanogaster OX=7227 GN=PMCA PE=1 SV=1	PMCA	369	60	1	1.45252e+06	1.44212e+06	1.40244e+06	1.49076e+06	1.48838e+06	1.49204e+06	1.61934e+06	1.60622e+06	1.58025e+06	1.57724e+06	1.58422e+06	1.59197e+06	1.62959e+06	1.6138e+06	1.60557e+06
SJPG0116015.003	tr|Q9V4C7|Q9V4C7_DROME	Calcium-transporting ATPase OS=Drosophila melanogaster OX=7227 GN=PMCA PE=1 SV=5	PMCA	373	60	0	1.44901e+06	1.44168e+06	1.40166e+06	1.49249e+06	1.48937e+06	1.49288e+06	1.62e+06	1.60732e+06	1.57793e+06	1.57747e+06	1.58668e+06	1.59125e+06	1.62918e+06	1.61487e+06	1.60473e+06
SJPG0116037.001	tr|Q7JXA2|Q7JXA2_DROME	LOBE OS=Drosophila melanogaster OX=7227 GN=PRAS40 PE=1 SV=1	PRAS40	3	3	3	31726	30133.7	33778.1	28346.3	29914.6	24081.2	27040.6	27140.9	27126.4	26662.9	28495.5	29562.3	24664.6	23707.6	29037.6
SJPG0116278.001	tr|Q967S0|Q967S0_DROME	Amidophosphoribosyltransferase OS=Drosophila melanogaster OX=7227 GN=Prat2 PE=2 SV=1	Prat2	44	16	0	199308	197358	188961	158865	182343	196393	158334	145392	170716	181244	159736	173404	177482	174631	186238
SJPG0116289.001	sp|Q9XZJ4|PSA6_DROME	Proteasome subunit alpha type-6 OS=Drosophila melanogaster OX=7227 GN=Prosalpha1 PE=1 SV=2	Prosalpha1	70	14	14	652775	688501	638500	703056	696676	682176	814206	834798	813642	801042	764715	793961	864978	862421	865578
SJPG0116290.001	sp|P40301|PSA2_DROME	Proteasome subunit alpha type-2 OS=Drosophila melanogaster OX=7227 GN=Prosalpha2 PE=1 SV=1	Prosalpha2	30	8	8	383612	384763	361291	363919	365219	357518	512802	491219	481993	467769	471870	481670	480204	424523	456814
SJPG0116296.001	sp|Q95083|PSA5_DROME	Proteasome subunit alpha type-5 OS=Drosophila melanogaster OX=7227 GN=Prosalpha5 PE=2 SV=2	Prosalpha5	53	15	15	400127	406559	384557	391012	364223	385946	516105	507418	509420	470153	443515	496738	485708	489081	488090
SJPG0116303.002	tr|Q9VUJ1|Q9VUJ1_DROME	Proteasome subunit beta OS=Drosophila melanogaster OX=7227 GN=Prosbeta2 PE=1 SV=1	Prosbeta2	97	20	2	340442	322368	327040	300745	319331	326843	438489	430872	441703	448067	431540	431130	443213	413013	454665
SJPG0116303.001	tr|O17311|O17311_DROME	Proteasome subunit beta OS=Drosophila melanogaster OX=7227 GN=Prosbeta2 PE=2 SV=1	Prosbeta2	93	17	0	339544	321409	329020	297752	314350	325159	441509	435874	443978	450468	433614	436079	441845	412668	453581
SJPG0116307.001	tr|Q9VJJ0|Q9VJJ0_DROME	Proteasome subunit beta OS=Drosophila melanogaster OX=7227 GN=Prosbeta4 PE=1 SV=1	Prosbeta4	60	11	11	409887	414967	438814	408290	403484	415665	542861	548780	563949	562946	569349	523062	531233	531907	545482
SJPG0116310.001	tr|Q7K148|Q7K148_DROME	Proteasome subunit beta OS=Drosophila melanogaster OX=7227 GN=Prosbeta5 PE=1 SV=1	Prosbeta5	61	12	0	315064	314261	298756	311406	321662	313720	396092	392639	373344	391902	390295	388208	348793	343968	360124
SJPG0116313.001	sp|P40304|PSB1_DROME	Proteasome subunit beta type-1 OS=Drosophila melanogaster OX=7227 GN=Prosbeta6 PE=2 SV=2	Prosbeta6	29	9	9	170603	184120	181162	174241	178067	185560	233234	231750	232644	255771	241454	225534	222433	204331	213387
SJPG0116342.001	sp|O02194|PSN_DROME	Presenilin homolog OS=Drosophila melanogaster OX=7227 GN=Psn PE=1 SV=2	Psn	6	5	0	10832.9	10839.6	11149.5	11736.8	9702.61	10403.2	13350	13340.9	14544.2	11573.7	13773.5	14594.4	14250.8	13285.3	13950.7
SJPG0116348.001	tr|Q24495|Q24495_DROME	Receptor protein tyrosine phosphatase OS=Drosophila melanogaster OX=7227 GN=Ptp4E PE=2 SV=1	Ptp4E	3	3	0	18757.2	20325.1	17177.3	17010.2	17743.7	15293.8	24470.4	19796	23325.5	25275.7	21985.1	22053.3	23629.2	24508.4	21508.4
SJPG0120589.001	tr|Q5U191|Q5U191_DROME	RE40534p OS=Drosophila melanogaster OX=7227 GN=puml PE=1 SV=1	puml	29	18	1	350811	340592	340487	335395	346930	354242	291237	321665	313025	378692	383464	356449	295146	280462	296818
SJPG0116436.002	tr|Q9W4A0|Q9W4A0_DROME	GH11193p OS=Drosophila melanogaster OX=7227 GN=Rab18 PE=1 SV=1	Rab18	9	6	1	126515	125893	130533	125578	142425	126459	180059	158697	170261	163534	192409	169656	157394	139050	153524
SJPG0116436.001	tr|O18337|O18337_DROME	Rab-related protein 4 OS=Drosophila melanogaster OX=7227 GN=Rab18 PE=2 SV=1	Rab18	8	5	0	73880.1	70911.6	76939.5	71742.2	83777.1	71499.4	104856	89558.4	100173	93284.6	112440	96268.5	93473.5	78339.9	90937.9
SJPG0116438.002	tr|O18333|O18333_DROME	GH01619p OS=Drosophila melanogaster OX=7227 GN=Rab2 PE=1 SV=1	Rab2	58	18	2	584493	562288	574852	599795	599015	597360	719290	728376	691679	729794	721305	740397	651537	673151	677194
SJPG0116438.001	tr|Q9U5D5|Q9U5D5_DROME	Drab2 OS=Drosophila melanogaster OX=7227 GN=Rab2 PE=2 SV=1	Rab2	40	16	0	569242	559428	568612	578599	604133	602208	738583	742046	690210	743005	731855	739288	674056	664532	671176
SJPG0116448.001	tr|A1Z7S3|A1Z7S3_DROME	Rab32, isoform B OS=Drosophila melanogaster OX=7227 GN=Rab32 PE=1 SV=1	Rab32	8	3	0	23234.4	23113.5	23514.6	22960.4	19409	24394.2	18115.3	18852.8	21493.2	16182.3	16005.7	18788.9	21196.4	19572.7	18637.6
SJPG0116451.001	tr|Q7KY04|Q7KY04_DROME	Rab4 protein OS=Drosophila melanogaster OX=7227 GN=Rab4 PE=1 SV=1	Rab4	28	9	0	333707	366661	337647	328688	325233	338047	443110	435726	393987	441919	423217	456749	381037	414369	377444
SJPG0116454.001	tr|Q9V3I2|Q9V3I2_DROME	Drab5 OS=Drosophila melanogaster OX=7227 GN=Rab5 PE=1 SV=1	Rab5	35	8	8	458662	444540	494330	451122	476886	463798	638041	580307	619194	572122	612815	573649	561342	522959	575706
SJPG0116529.001	tr|Q9W2M0|Q9W2M0_DROME	LD23155p OS=Drosophila melanogaster OX=7227 GN=Rbpn-5 PE=1 SV=2	Rbpn-5	12	10	10	67147.1	68379.9	66295	70344	72084.2	70227.1	90022.1	89332.9	92223.9	82343	82057.6	78521	62751.3	62989	61805.1
SJPG0120644.001	sp|P43125|RDGB_DROME	Protein retinal degeneration B OS=Drosophila melanogaster OX=7227 GN=rdgB PE=1 SV=2	rdgB	14	14	0	44582.1	45776	44800.7	42485.2	42681.5	45880.6	41500.7	38831	41221.1	40487.5	40617.8	43260.6	43052.8	38297.1	39097.2
SJPG0120668.001	sp|Q9VMD6|RETM_DROME	Protein real-time OS=Drosophila melanogaster OX=7227 GN=retm PE=1 SV=2	retm	20	12	0	34447.3	35038.1	37289	34256.9	37293.9	38605	28562.6	29029.8	30587.3	31747.9	30710.4	28741.4	30091	26977.9	27800.6
SJPG0116617.001	sp|Q24192|RHOL_DROME	Ras-like GTP-binding protein RhoL OS=Drosophila melanogaster OX=7227 GN=RhoL PE=2 SV=1	RhoL	10	7	0	62610.2	62677.8	67413.2	60149	64957.8	60056.7	51479.9	55944.1	60279.1	45551.6	47994.1	58926.2	50900.1	57539.3	60443.1
SJPG0120623.001	sp|Q01637|UMPS_DROME	Uridine 5'-monophosphate synthase OS=Drosophila melanogaster OX=7227 GN=r-l PE=2 SV=2	r-l	13	9	9	54667.7	55738.9	58289.2	52458.6	53236.9	58766.2	39334.8	41977.9	43243.1	42485.2	44316.6	43511	44496.1	41474.7	45173.6
SJPG0116655.001	sp|Q24492|RFA1_DROME	Replication protein A 70 kDa DNA-binding subunit OS=Drosophila melanogaster OX=7227 GN=RpA-70 PE=1 SV=1	RpA-70	31	13	13	103972	103496	104029	105280	118183	107465	130980	113152	136812	113390	112438	111120	92191.7	86099.1	94339.7
SJPG0116708.001	tr|Q9VNB9|Q9VNB9_DROME	GEO07455p1 OS=Drosophila melanogaster OX=7227 GN=RpL35A PE=1 SV=1	RpL35A	44	12	12	456339	494072	446775	395253	401964	452719	500026	581831	543476	656449	528971	620872	445381	407422	411076
SJPG0116721.001	tr|Q9V9W3|Q9V9W3_DROME	RE08669p OS=Drosophila melanogaster OX=7227 GN=RpL6 PE=1 SV=1	RpL6	88	12	0	966774	977635	872345	846884	810690	897848	993898	1.09676e+06	1.07425e+06	1.2822e+06	1.07672e+06	1.26883e+06	854035	809376	854383
SJPG0116797.001	sp|Q7KLV9|PSD11_DROME	26S proteasome non-ATPase regulatory subunit 11 OS=Drosophila melanogaster OX=7227 GN=Rpn6 PE=1 SV=1	Rpn6	82	27	0	524767	522796	532292	546392	552045	536406	751402	729506	745387	714753	690662	692379	696221	639030	686620
SJPG0116810.001	tr|Q9VH79|Q9VH79_DROME	RE01104p OS=Drosophila melanogaster OX=7227 GN=Rpt3R PE=2 SV=2	Rpt3R	36	12	1	213422	210090	209866	207950	215998	219790	258594	266182	264063	260600	227506	246919	234036	222036	230658
SJPG0116839.001	tr|E1JHT6|E1JHT6_DROME	Reticulon-like protein OS=Drosophila melanogaster OX=7227 GN=Rtnl1 PE=1 SV=1	Rtnl1	138	23	0	3.08898e+06	3.09772e+06	2.84051e+06	3.29108e+06	3.12717e+06	3.19375e+06	3.44924e+06	3.60675e+06	3.4413e+06	3.51252e+06	3.33066e+06	3.44717e+06	3.21996e+06	3.55743e+06	3.4235e+06
SJPG0117023.001	tr|Q9V470|Q9V470_DROME	Succinate--CoA ligase [GDP-forming] subunit beta, mitochondrial OS=Drosophila melanogaster OX=7227 GN=ScsbetaG PE=1 SV=1	ScsbetaG	53	16	5	298196	281451	279079	288144	302673	311820	238956	241970	239905	335008	308230	353692	259647	258137	260693
SJPG0117029.001	tr|Q9VGS3|Q9VGS3_DROME	RH44771p OS=Drosophila melanogaster OX=7227 GN=SdhC PE=1 SV=2	SdhC	94	7	1	6.45198e+06	6.01441e+06	6.12999e+06	6.33691e+06	6.7961e+06	6.8254e+06	5.53009e+06	5.32871e+06	5.01942e+06	5.03421e+06	4.87083e+06	5.13423e+06	4.77198e+06	4.7583e+06	4.77497e+06
SJPG0117194.001	sp|Q9GPJ1|SKEL2_DROME	Protein Skeletor, isoforms D/E OS=Drosophila melanogaster OX=7227 GN=Skeletor PE=1 SV=3	Skeletor	4	3	0	31611.7	32288.4	33589	34909.3	32623.2	35886.9	36297.3	36670.4	39618.8	39085.3	37995.3	39583.6	34941.8	37978.6	39970.5
SJPG0116887.001	tr|Q6NNB2|Q6NNB2_DROME	LP07472p OS=Drosophila melanogaster OX=7227 GN=SKI3 PE=1 SV=1	SKI3	12	9	6	27104.6	26384.2	26156.2	28325.8	25706.3	25614.4	32196.2	31161.3	29085.9	32475.1	34038	32839.4	24639.5	24613.2	24755.1
SJPG0120875.001	sp|Q9VIH7|SKY_DROME	GTPase-activating protein skywalker OS=Drosophila melanogaster OX=7227 GN=sky PE=1 SV=2	sky	20	14	0	117949	110673	112515	117894	119725	128913	86982.5	90696.3	93873.2	94450.3	89119.5	97706.3	91441	89966	93215.5
SJPG0117229.001	tr|X2JGL7|X2JGL7_DROME	Spermine synthase, isoform D OS=Drosophila melanogaster OX=7227 GN=Sms PE=1 SV=1	Sms	27	12	0	256185	255018	266719	269614	269259	262575	279000	287040	279293	309944	302850	303520	207573	196456	209053
SJPG0117229.002	tr|X2JB05|X2JB05_DROME	Spermine synthase, isoform C OS=Drosophila melanogaster OX=7227 GN=Sms PE=1 SV=1	Sms	33	14	0	270457	268879	279633	284237	281919	276878	297424	303559	295279	325757	318200	318312	217329	206404	218664
SJPG0117261.001	tr|Q7JR96|Q7JR96_DROME	SD19533p OS=Drosophila melanogaster OX=7227 GN=Snx16 PE=1 SV=1	Snx16	4	2	1	16208.1	15415.3	17021.2	14852.5	17202.3	17407.7	21520.7	24607.9	18872.6	18609.7	21374.1	18207	18161.5	20247	19618
SJPG0117307.001	sp|Q9V7Y2|SGPL_DROME	Sphingosine-1-phosphate lyase OS=Drosophila melanogaster OX=7227 GN=Sply PE=1 SV=1	Sply	54	20	20	420829	391768	403998	364338	387340	417308	293751	272214	346105	327168	275865	333821	351040	342661	387015
SJPG0117320.001	tr|Q7K8Y5|Q7K8Y5_DROME	Serpin 4 OS=Drosophila melanogaster OX=7227 GN=Spn42Da PE=1 SV=1	Spn42Da	51	21	0	418807	430165	433369	394810	426272	403866	477602	458393	474797	533314	526881	511286	481036	464406	467547
SJPG0117374.001	sp|Q9VSC1|SRP09_DROME	Signal recognition particle 9 kDa protein OS=Drosophila melanogaster OX=7227 GN=Srp9 PE=3 SV=1	Srp9	3	2	2	19486	19139.4	22541.2	23715.9	21037.3	20996.8	23951.1	21762.3	25082	29044.8	25280.3	21992.8	25776.7	24557.5	26159.7
SJPG0121030.001	sp|Q8IGJ0|EFR3_DROME	Protein EFR3 homolog cmp44E OS=Drosophila melanogaster OX=7227 GN=stmA PE=2 SV=3	stmA	14	13	0	41285.9	42697.2	42118.9	41308.1	41639	42116.6	39152.5	37895.8	40474.4	46359.7	46615.4	43707.9	38855.7	38344.3	39345.1
SJPG0117420.001	tr|A0A0B4KG35|A0A0B4KG35_DROME	Stretchin-Mlck, isoform U OS=Drosophila melanogaster OX=7227 GN=Strn-Mlck PE=1 SV=1	Strn-Mlck	838	211	0	6.47528e+06	6.14034e+06	6.35478e+06	6.07655e+06	6.03819e+06	5.93724e+06	5.68213e+06	5.81831e+06	5.65176e+06	5.43709e+06	5.45241e+06	5.37186e+06	5.5277e+06	5.25841e+06	5.47582e+06
SJPG0117505.001	sp|Q7KN62|TERA_DROME	Transitional endoplasmic reticulum ATPase TER94 OS=Drosophila melanogaster OX=7227 GN=TER94 PE=1 SV=1	TER94	256	55	1	1.79201e+06	1.78047e+06	1.71724e+06	1.79608e+06	1.76442e+06	1.80006e+06	2.36628e+06	2.32566e+06	2.38985e+06	2.38665e+06	2.30261e+06	2.42377e+06	2.05459e+06	1.95464e+06	2.04215e+06
SJPG0117720.001	tr|Q9Y119|Q9Y119_DROME	BcDNA.GH08860 OS=Drosophila melanogaster OX=7227 GN=Tps1 PE=1 SV=1	Tps1	303	49	49	1.46233e+06	1.48245e+06	1.54721e+06	1.268e+06	1.33259e+06	1.53385e+06	1.08154e+06	1.10944e+06	1.3239e+06	1.17395e+06	1.1357e+06	1.15644e+06	1.2483e+06	1.25904e+06	1.34533e+06
SJPG0117521.001	tr|Q9U1L3|Q9U1L3_DROME	Translocating chain-associated membrane protein OS=Drosophila melanogaster OX=7227 GN=TRAM PE=3 SV=1	TRAM	1	1	0	27648.4	24533.6	23967.9	24137.5	22242.7	23353.8	19494.3	20746.6	21839.6	20060	19994.8	21819.9	22464.6	17700.4	22798.2
SJPG0117772.001	tr|A1ZAC0|A1ZAC0_DROME	Transferrin OS=Drosophila melanogaster OX=7227 GN=Tsf3 PE=2 SV=1	Tsf3	5	3	2	7049.2	7004.16	7405.01	7248.55	6980.14	6725.44	8456.83	7513.99	8156.66	8991.02	8780.19	8808.77	10199.9	9193.11	9052.35
SJPG0117785.001	tr|Q7JWV7|Q7JWV7_DROME	Tetraspanin OS=Drosophila melanogaster OX=7227 GN=Tsp42Ed PE=1 SV=1	Tsp42Ed	8	5	5	60334.1	59682.3	63263.1	60812.5	70216.5	68126.2	82349.6	66339.2	91129.2	84320.1	78639.5	86778.1	83886.7	85216.3	86909.5
SJPG0117935.001	tr|Q9XYN4|Q9XYN4_DROME	UDP-glycosyltransferase OS=Drosophila melanogaster OX=7227 GN=Ugt35A1 PE=2 SV=1	Ugt35A1	8	6	0	63301.3	65192.7	61746.6	54624	57341.5	64573.2	57905.9	54093.5	59967.4	57615	56464	61347.9	78215.8	74244.5	78076.6
SJPG0121251.001	sp|P19351|TNNT_DROME	Troponin T, skeletal muscle OS=Drosophila melanogaster OX=7227 GN=up PE=1 SV=3	up	585	43	0	1.28799e+07	1.29135e+07	1.28878e+07	1.30065e+07	1.26472e+07	1.28558e+07	1.194e+07	1.23336e+07	1.18427e+07	1.18861e+07	1.23157e+07	1.17561e+07	1.51059e+07	1.56639e+07	1.51507e+07
SJPG0117980.001	tr|Q8I077|Q8I077_DROME	BcDNA.LD22910 OS=Drosophila melanogaster OX=7227 GN=Usp1 PE=1 SV=1	Usp1	2	2	2	15554.6	15290.1	16834.3	12292.1	14758.7	14786.6	13373.5	13221.8	14464	14332.3	13903	13115.7	12478.3	13338	15370
SJPG0118012.001	tr|Q7JYX5|Q7JYX5_DROME	RH15778p OS=Drosophila melanogaster OX=7227 GN=Vamp7 PE=1 SV=1	Vamp7	12	6	6	89876.5	86269.3	82361.9	92127.5	89518.2	94608	130444	113224	121071	96425.2	102044	118043	100860	106402	115055
SJPG0118037.001	sp|Q9V7N5|VATC_DROME	V-type proton ATPase subunit C OS=Drosophila melanogaster OX=7227 GN=Vha44 PE=2 SV=5	Vha44	89	28	0	1.12042e+06	1.09552e+06	1.07745e+06	1.02283e+06	1.04304e+06	1.05852e+06	938652	950334	976112	987504	968823	977388	971860	1.00891e+06	992419
SJPG0118073.001	tr|Q9W236|Q9W236_DROME	Vacuolar protein sorting 20, isoform A OS=Drosophila melanogaster OX=7227 GN=Vps20 PE=1 SV=1	Vps20	29	11	0	121472	118173	124316	125226	120819	125129	176893	152823	170302	147150	153221	154224	139983	155408	148310
SJPG0118113.002	tr|Q0E8U7|Q0E8U7_DROME	WD repeat domain 62, isoform C OS=Drosophila melanogaster OX=7227 GN=Wdr62 PE=4 SV=1	Wdr62	24	16	0	42388.6	44073.8	40944.4	40627.6	37822.5	40416.2	37942.4	35979.6	37030.9	39134.1	39384.3	40030.2	37852.6	38558.1	37900.7
SJPG0100941.002	tr|A1ZB61|A1ZB61_DROME	Uncharacterized protein, isoform A OS=Drosophila melanogaster OX=7227 GN=BomBc2 PE=1 SV=1	BomBc2	11	3	0	194913	237053	234773	153614	171506	134529	244764	178280	175691	339732	306299	340587	466661	505880	473093
SJPG0100941.001	tr|Q8SYA7|Q8SYA7_DROME	RH06505p OS=Drosophila melanogaster OX=7227 GN=BomBc2 PE=2 SV=1	BomBc2	9	2	0	194913	237053	234773	153614	171506	134529	244764	178280	175691	339732	306299	340587	466661	505880	473093
SJPG0118299.001	tr|A1Z8C9|A1Z8C9_DROME	5-hydroxyisourate hydrolase OS=Drosophila melanogaster OX=7227 GN=anon-AE003828.1 PE=2 SV=1	anon-AE003828.1	6	3	3	54862.6	55005.6	52948	37999.7	29675.4	40678.4	37858.2	37953	54227.1	39440.8	35475.5	44825.1	43662.7	44503	41344.1
SJPG0103302.001	tr|Q960C7|Q960C7_DROME	SD07613p OS=Drosophila melanogaster OX=7227 GN=CG2064 PE=2 SV=1	CG2064	48	16	0	252416	254866	260173	168254	167864	173882	258307	260232	280130	314792	295439	294853	281823	279847	288885
SJPG0105252.001	tr|Q8MSK7|Q8MSK7_DROME	GH02014p OS=Drosophila melanogaster OX=7227 GN=CG6356 PE=2 SV=1	CG6356	7	5	0	37141.6	34825.9	35541.9	25384.6	23733	25838.6	34350.8	26534.8	32385.7	26950.5	30945.8	30408.8	31560.2	34299.3	32555.3
SJPG0118802.001	tr|Q8T043|Q8T043_DROME	Chaski, isoform A OS=Drosophila melanogaster OX=7227 GN=chk PE=2 SV=1	chk	11	6	6	55168.3	58119.1	53491.3	30671.9	28125.2	31525.1	52173.1	49281.4	53408.6	65239.1	59539.8	60828.8	42892.7	42926.1	40771.5
SJPG0112034.001	sp|P07486|G3P1_DROME	Glyceraldehyde-3-phosphate dehydrogenase 1 OS=Drosophila melanogaster OX=7227 GN=Gapdh1 PE=2 SV=2	Gapdh1	585	24	10	2.3651e+07	2.36563e+07	2.41252e+07	1.66014e+07	1.6145e+07	1.60712e+07	2.48265e+07	2.65324e+07	2.42474e+07	2.61765e+07	2.59619e+07	2.56437e+07	2.73112e+07	2.6307e+07	2.65797e+07
SJPG0112007.001	sp|Q9VVR4|BGBP2_DROME	Gram-negative bacteria-binding protein 2 OS=Drosophila melanogaster OX=7227 GN=GNBP2 PE=2 SV=3	GNBP2	3	3	0	13248	12260.4	16027	9321.6	11428.6	7685.48	13014.9	10631.2	15595.5	10128.7	11984.6	9092.63	19076.7	17023.1	17375.6
SJPG0119878.001	tr|Q9VHT5|Q9VHT5_DROME	LD31571p OS=Drosophila melanogaster OX=7227 GN=mRpL1 PE=1 SV=2	mRpL1	4	3	3	15868.8	19131.3	17184.4	10937.9	11236.1	12445.4	8831.14	15957	13124.5	15329.4	13280	12930.8	13082.8	12219	11770.6
SJPG0116248.001	sp|Q05547|PP13_DROME	Serine/threonine-protein phosphatase alpha-3 isoform OS=Drosophila melanogaster OX=7227 GN=Pp1-13C PE=1 SV=1	Pp1-13C	31	7	0	297210	284988	292760	107303	102020	112900	292600	289679	285522	264130	271140	274570	249050	247197	253081
SJPG0116249.001	sp|P12982|PP12_DROME	Serine/threonine-protein phosphatase alpha-2 isoform OS=Drosophila melanogaster OX=7227 GN=Pp1-87B PE=1 SV=1	Pp1-87B	39	9	0	293557	293583	283540	117505	107724	120366	285765	295474	281397	247784	245845	283065	243634	250144	245291
SJPG0117013.001	tr|H0RNK3|H0RNK3_DROME	FI16115p1 OS=Drosophila melanogaster OX=7227 GN=Sclp PE=1 SV=1	Sclp	5	3	0	70553.9	63653	64699	45906.9	44223.7	38736.8	65395.2	63675.9	63501.1	46385.1	47517	59509.3	59063	54098.7	59735
SJPG0121392.002	tr|Q95RE4|Q95RE4_DROME	LD37574p OS=Drosophila melanogaster OX=7227 GN=yps PE=1 SV=1	yps	50	15	1	160276	159733	159031	112656	108843	115085	152204	164481	165280	170002	171123	174465	150345	148621	150823
SJPG0120103.001	sp|P50535|MSL1_DROME	Protein male-specific lethal-1 OS=Drosophila melanogaster OX=7227 GN=msl-1 PE=1 SV=2	msl-1	5	3	0	4609	3790.63	3707.84	4499.25	5155.46	5131.22	4583.17	3954.34	3987.63	11497.9	10179.7	18950	10052.7	10965.2	9164.75
SJPG0101579.001	tr|B9ER21|B9ER21_DROME	MIP04547p (Fragment) OS=Drosophila melanogaster OX=7227 GN=CG12224-RA PE=2 SV=1	CG12224-RA	6	4	0	41074.7	45260.3	41211.3	29726.9	37339.9	29878.6	47246	42739.6	43806.6	37481.5	29809.7	27927.3	81103.5	74625.9	88837.3
SJPG0109603.001	tr|Q9VGF1|Q9VGF1_DROME	GH17980p OS=Drosophila melanogaster OX=7227 GN=Dmel\CG3397 PE=1 SV=1	CG3397	11	7	4	55950.4	65683.3	53619	40558.3	51134.8	40275.9	66229.8	65309.7	59054.2	51709.9	39578.6	39633.8	118388	112638	122977
SJPG0104891.001	sp|Q9Y115|UN93L_DROME	UNC93-like protein OS=Drosophila melanogaster OX=7227 GN=CG4928 PE=2 SV=1	CG4928	19	5	5	214907	187942	187087	146205	146651	168075	210838	205965	230406	257762	231761	270678	312602	282547	266502
SJPG0112127.001	tr|Q9VG42|Q9VG42_DROME	Glycine N-methyltransferase OS=Drosophila melanogaster OX=7227 GN=Gnmt PE=1 SV=1	Gnmt	20	9	9	94107.5	103737	94835.1	102104	118970	111350	101227	81064	109418	80938.8	76342.1	76476.1	159513	151939	133337
SJPG0104998.001	sp|Q8MSG8|APTX_DROME	Aprataxin-like protein OS=Drosophila melanogaster OX=7227 GN=CG5316 PE=2 SV=2	CG5316	4	4	0	19582.5	19111.5	17537	30904.3	28684.3	27898.5	15116.8	20837.7	15294.4	35730.2	24110.5	22948.4	14422.1	16352	11773.4
SJPG0121792.001	tr|Q24262|Q24262_DROME	Blastopia polyprotein OS=Drosophila melanogaster OX=7227 PE=4 SV=1	NA	9	5	3	51524.1	44205.4	42459.2	62820.4	93333.5	76090.4	41453.9	39688	51597.2	79341.9	71178.6	65146	31439.4	35787.3	40010.1
SJPG0105257.001	tr|T2FFP0|T2FFP0_DROME	FI21471p1 (Fragment) OS=Drosophila melanogaster OX=7227 GN=CG6385-RA PE=2 SV=1	CG6385-RA	28	14	0	103123	108290	98461.2	136889	145749	130237	110490	100586	113223	278187	252745	252220	95007.5	90717.2	94284.8
SJPG0116644.001	sp|P48591|RIR1_DROME	Ribonucleoside-diphosphate reductase large subunit OS=Drosophila melanogaster OX=7227 GN=RnrL PE=1 SV=2	RnrL	10	7	7	38664.5	39726.4	35024.3	44019.4	50041.3	42920.3	38031.8	35067.1	42902.9	59279	50585.4	58544.6	32363.7	28761.2	31783.6
SJPG0100888.001	tr|Q9VMR9|Q9VMR9_DROME	GEO08407p1 OS=Drosophila melanogaster OX=7227 GN=BcDNA:RH62365 PE=2 SV=1	BcDNA:RH62365	16	4	4	519806	576340	563577	948072	959863	903501	483430	539935	467109	399193	383032	506209	662341	745315	650906
SJPG0108554.001	tr|Q9VZ55|Q9VZ55_DROME	GH07148p OS=Drosophila melanogaster OX=7227 GN=Dmel\CG1582 PE=1 SV=2	CG1582	14	12	12	57878.4	48048.6	47870.3	123238	118192	122642	53763.4	43449.3	55393.9	62188.2	56232.6	62476.7	38399.4	43745.7	45557.4
SJPG0108910.001	tr|Q9VD22|Q9VD22_DROME	LP02352p OS=Drosophila melanogaster OX=7227 GN=Dmel\CG18596 PE=1 SV=2	CG18596	11	9	9	18725.1	19600.9	17384.3	34446.6	39084.8	34536	20449	18280.1	20573.8	21231.3	22718.6	22817.2	15656.9	15473	16552
SJPG0104353.001	sp|Q9VSZ6|QTRT2_DROME	Queuine tRNA-ribosyltransferase accessory subunit 2 OS=Drosophila melanogaster OX=7227 GN=CG3434 PE=2 SV=1	CG3434	4	4	4	40167.5	40854.3	42393.2	58771.4	61365	56149.4	44275.3	37784.6	45685.9	43948.3	49786.3	47823.8	45082.1	44097.1	48538.5
SJPG0114966.001	sp|P91927|LETM1_DROME	Mitochondrial proton/calcium exchanger protein OS=Drosophila melanogaster OX=7227 GN=Letm1 PE=2 SV=2	Letm1	134	47	47	507135	492467	493300	705399	729563	701919	477304	482085	470511	536361	531057	549114	442831	440677	453464
SJPG0116103.001	sp|Q9W0V1|PDPK1_DROME	3-phosphoinositide-dependent protein kinase 1 OS=Drosophila melanogaster OX=7227 GN=Pdk1 PE=1 SV=4	Pdk1	5	4	0	13990.8	13905.7	15168.7	23014.6	24954.8	23526	13547.3	10714.6	13238.7	12822.6	13698.4	12626.4	12618.9	13781.8	12521.2
SJPG0116590.001	tr|Q8SWT2|Q8SWT2_DROME	GH12763p OS=Drosophila melanogaster OX=7227 GN=Rhau PE=1 SV=1	Rhau	1	1	1	26352.1	24304.9	25109	42789.7	37261	35075.5	28163.2	26623.3	24697.5	31215.8	31255.3	28174	31733.6	26781.7	28116.5
SJPG0117210.001	sp|Q95T19|SLIMP_DROME	Serine--tRNA synthetase-like protein Slimp OS=Drosophila melanogaster OX=7227 GN=Slimp PE=1 SV=1	Slimp	15	6	6	32369.5	32014	31535.6	56649.6	53304.4	50399.1	31087.6	32660.2	31554	33777.8	38915.7	36666.3	25856.7	31189.1	28113.5
SJPG0117917.001	sp|Q9VL06|UFD4_DROME	E3 ubiquitin-protein ligase Ufd4 OS=Drosophila melanogaster OX=7227 GN=Ufd4 PE=2 SV=1	Ufd4	70	39	39	38290	37548.9	38540.5	120046	117348	114703	38600.7	37339.4	39283.1	42435.4	42070.1	42094	31151.4	30497.5	31168.9
SJPG0100038.001	tr|Q9VIP3|Q9VIP3_DROME	FI02810p OS=Drosophila melanogaster OX=7227 GN=38B.13 PE=2 SV=2	38B.13	5	5	0	33219.5	33492.1	35000.8	36512.3	35716.5	36155.7	34611.4	32164.3	33400.2	40842	41317.6	35025.5	37742.5	36711.4	36784.8
SJPG0100427.001	tr|Q8I6M5|Q8I6M5_DROME	DASK1 OS=Drosophila melanogaster OX=7227 GN=Ask1 PE=2 SV=1	Ask1	35	19	0	52783.2	53278.8	51687.6	43689.8	42293.6	43287.7	53455.4	55962.4	54723.7	66319.9	62944.2	68509.4	44160.5	43067	41257
SJPG0100141.001	sp|Q9VHG4|RENR_DROME	ATPase H(+)-transporting accessory protein 2 OS=Drosophila melanogaster OX=7227 GN=ATP6AP2 PE=1 SV=1	ATP6AP2	19	6	6	163865	159056	160759	113336	126526	129828	166589	161852	170548	192438	178653	169212	189766	170169	187885
SJPG0100760.001	tr|Q8MZI3|Q8MZI3_DROME	GH10652p OS=Drosophila melanogaster OX=7227 GN=BcDNA:HL07910 PE=1 SV=1	BcDNA:HL07910	29	18	4	133154	130829	137277	115427	123480	118058	133173	130954	135523	128710	123157	119288	106073	100703	102837
SJPG0100820.001	tr|Q0E8X8|Q0E8X8_DROME	FI01416p OS=Drosophila melanogaster OX=7227 GN=BcDNA:RE33866 PE=1 SV=1	BcDNA:RE33866	28	6	2	1.40444e+06	1.38098e+06	1.36765e+06	1.2837e+06	1.29896e+06	1.32561e+06	1.22412e+06	1.20284e+06	1.36623e+06	1.28072e+06	1.22362e+06	1.31646e+06	1.19767e+06	1.21296e+06	1.31224e+06
SJPG0100855.001	tr|A0A0B4KHI6|A0A0B4KHI6_DROME	Uncharacterized protein, isoform C OS=Drosophila melanogaster OX=7227 GN=BcDNA:RH02566 PE=1 SV=1	BcDNA:RH02566	7	1	0	369055	304370	333062	259769	260047	248684	306091	261995	343955	273490	292338	283268	240196	247521	280431
SJPG0100876.001	tr|Q8IQB7|Q8IQB7_DROME	MIP21654p OS=Drosophila melanogaster OX=7227 GN=BcDNA:RH42907 PE=1 SV=1	BcDNA:RH42907	18	9	0	145407	158223	144049	120091	137083	139323	153222	138705	141504	126242	139329	132940	132611	133175	131546
SJPG0100959.001	tr|A0A0B4KG50|A0A0B4KG50_DROME	BIR repeat containing ubiquitin-conjugating enzyme, isoform B OS=Drosophila melanogaster OX=7227 GN=Bruce PE=1 SV=1	Bruce	28	23	0	36491.7	36848.8	36815	38833.8	40244.2	40502.4	34472.4	33731.5	36847	41891.1	37528.3	41293.5	33298.1	32753.5	33542.6
SJPG0101011.001	tr|Q9VII9|Q9VII9_DROME	LD14730p OS=Drosophila melanogaster OX=7227 GN=CCG31673 PE=1 SV=2	CCG31673	28	10	0	126198	127766	136181	119276	123380	113624	143713	130058	148555	158698	151605	134700	150048	146134	141938
SJPG0106397.001	tr|Q9VIK6|Q9VIK6_DROME	Centrocortin, isoform A OS=Drosophila melanogaster OX=7227 GN=Cen PE=1 SV=1	Cen	5	4	4	17042.9	17362.7	17665.5	19044.8	18617.8	18736.1	18155.7	16738.9	18000.8	18554.4	18730.2	18876.5	14147.1	14827.4	15812.7
SJPG0107012.001	tr|Q9VIU8|Q9VIU8_DROME	GH25853p OS=Drosophila melanogaster OX=7227 GN=Dmel\CG10132 PE=1 SV=2	CG10132	45	26	17	135596	138891	137893	126892	125148	127697	131869	134835	127445	151633	150307	148571	122970	116183	118592
SJPG0101065.001	tr|Q8SZX3|Q8SZX3_DROME	LP04395p OS=Drosophila melanogaster OX=7227 GN=CG10132 PE=2 SV=1	CG10132	19	9	0	93901.7	95091.9	91187.6	88873.3	85421.4	88423.3	88204.2	89173.1	85740	99031.1	98884	100603	85713.5	79926.9	80265.5
SJPG0107067.001	tr|Q9VJ61|Q9VJ61_DROME	SD03870p OS=Drosophila melanogaster OX=7227 GN=Dmel\CG10376 PE=1 SV=1	CG10376	13	9	9	49363.3	49976.2	52810.6	68070.9	67307.2	69419.8	59536.9	58098	50652.1	61989.7	60936	57889	59025.4	61257.3	63147.4
SJPG0107102.001	tr|Q9VBS3|Q9VBS3_DROME	GH11066p OS=Drosophila melanogaster OX=7227 GN=Dmel\CG10560 PE=2 SV=2	CG10560	13	8	7	65853.1	59511.3	67621.9	47350.6	44815.6	47827.6	57321.5	49413	63152	49273.6	51056.6	52023.9	54591.6	50554.9	54504.9
SJPG0101381.003	tr|S0F3A8|S0F3A8_DROME	Uncharacterized protein (Fragment) OS=Drosophila melanogaster OX=7227 GN=CG11414 PE=2 SV=1	CG11414	8	5	1	46633.4	43736.3	44201.8	37298.9	41711	40285.2	44084.3	49083.5	44399.4	37133.1	35155	43279.9	35657.3	34014.5	38717.4
SJPG0107281.001	tr|Q9W4J4|Q9W4J4_DROME	GM14292p OS=Drosophila melanogaster OX=7227 GN=Dmel\CG11444 PE=1 SV=1	CG11444	8	4	4	165555	148044	160803	128785	129016	131513	171111	159154	163540	119400	134088	126103	118208	113909	119666
SJPG0101418.001	sp|Q9VZE6|BRX1_DROME	Ribosome biogenesis protein BRX1 homolog OS=Drosophila melanogaster OX=7227 GN=CG11583 PE=2 SV=2	CG11583	6	6	6	39275.8	34317.6	33028.1	29603.9	31622.3	28953.2	36809.7	33798.5	37571.4	40659.4	39118	43135.9	29057.1	26547.5	29095.9
SJPG0101515.001	tr|Q8MQQ5|Q8MQQ5_DROME	LD44814p (Fragment) OS=Drosophila melanogaster OX=7227 GN=CG11980 PE=2 SV=1	CG11980	34	15	0	247706	257387	275428	223047	220795	227117	257882	255168	262292	306752	309573	276180	300088	318301	311992
SJPG0101609.001	tr|Q8MR05|Q8MR05_DROME	LD48009p (Fragment) OS=Drosophila melanogaster OX=7227 GN=CG1236 PE=2 SV=1	CG1236	45	15	0	277636	276640	283749	301916	312848	294508	278601	280090	278945	310524	329260	325603	260864	243770	266421
SJPG0107567.001	tr|A1Z893|A1Z893_DROME	DI01187p OS=Drosophila melanogaster OX=7227 GN=Dmel\CG12896 PE=2 SV=1	CG12896	60	15	2	767826	852068	829043	712717	688543	736487	751140	745580	787122	674420	639528	637364	597933	624897	615994
SJPG0101722.001	tr|Q8SY26|Q8SY26_DROME	RE05501p OS=Drosophila melanogaster OX=7227 GN=CG12896 PE=2 SV=1	CG12896	16	4	0	348188	358189	396904	304464	318878	306530	341399	316787	391172	285746	283023	260057	265218	268662	274699
SJPG0107930.001	tr|Q9W0L6|Q9W0L6_DROME	GH22266p OS=Drosophila melanogaster OX=7227 GN=Dmel\CG13907 PE=1 SV=1	CG13907	43	13	13	132336	123322	126920	139523	138582	133462	142117	127402	141546	141706	153884	139220	147849	143114	152727
SJPG0108004.001	tr|Q9VTP1|Q9VTP1_DROME	IP06473p OS=Drosophila melanogaster OX=7227 GN=Dmel\CG14130 PE=1 SV=2	CG14130	18	10	10	52508.3	53903.7	50568.2	64393.2	65978.3	67563.6	45773	51444.4	46896	62329.4	61246	60514.2	40820.8	39843.7	40483.8
SJPG0102765.001	tr|E2QCS4|E2QCS4_DROME	Uncharacterized protein, isoform J OS=Drosophila melanogaster OX=7227 GN=CG15867 PE=1 SV=2	CG15867	11	8	0	25982.9	26458.5	24951.9	24056.1	23565.4	23523	23989.2	24076.3	25984.6	23493.5	22036.4	21643.6	22987.7	21244.5	21778.5
SJPG0102803.001	tr|Q8IGD2|Q8IGD2_DROME	RH51979p (Fragment) OS=Drosophila melanogaster OX=7227 GN=CG1648 PE=2 SV=1	CG1648	195	11	0	2.50342e+06	2.51293e+06	2.44836e+06	1.90376e+06	1.96886e+06	2.10025e+06	2.49923e+06	2.43022e+06	2.61458e+06	2.72651e+06	2.68122e+06	2.57025e+06	2.15821e+06	2.01817e+06	2.41387e+06
SJPG0102827.001	tr|M9PE19|M9PE19_DROME	Uncharacterized protein, isoform H OS=Drosophila melanogaster OX=7227 GN=CG16760 PE=1 SV=1	CG16760	30	13	0	110816	121052	114269	121218	128873	125500	117232	115099	119034	93846.5	92959.4	106415	130973	151352	136513
SJPG0108955.001	tr|Q9VAR0|Q9VAR0_DROME	LD39455p OS=Drosophila melanogaster OX=7227 GN=Dmel\CG1951 PE=1 SV=1	CG1951	6	5	5	27391.8	25646.4	28268.9	22078.1	24818.1	23883.4	24108.8	24731	26508.1	23869.9	23946	25839.4	24839.7	22465	24883.2
SJPG0103322.001	tr|Q8I941|Q8I941_DROME	GH16843p OS=Drosophila melanogaster OX=7227 GN=CG2159 PE=2 SV=1	CG2159	23	8	8	69268.6	74792	75951.9	82432.6	82524.3	86180	75433.7	78161.1	77229.3	85034.9	79809	80382.7	82655.6	78948.3	85103.6
SJPG0103369.001	tr|Q7JRE5|Q7JRE5_DROME	RE58929p OS=Drosophila melanogaster OX=7227 GN=CG2765 PE=2 SV=1	CG2765	4	3	0	9937.4	8461.84	9710.45	11402.9	10393.3	14068.3	6185.69	10008.7	12318.6	6407.6	8000.75	6895.41	8279.3	8023.97	7963.3
SJPG0103583.001	sp|Q9V9E3|PREP_DROME	Presequence protease, mitochondrial OS=Drosophila melanogaster OX=7227 GN=CG3107 PE=2 SV=2	CG3107	103	41	41	388754	385351	395922	455507	440710	424161	397233	407968	386958	445818	463565	482244	285114	272001	287077
SJPG0103589.001	tr|B7Z0Q5|B7Z0Q5_DROME	Uncharacterized protein, isoform A OS=Drosophila melanogaster OX=7227 GN=CG31090 PE=3 SV=1	CG31090	4	4	2	30250.7	27062.9	29961.3	27297	23474.9	26151.3	22285.5	25150.6	30000.9	23092	19529.4	23833.9	32746.8	32559.2	30859.2
SJPG0103802.001	sp|Q9VQ26|RB3GP_DROME	Rab3 GTPase-activating protein catalytic subunit OS=Drosophila melanogaster OX=7227 GN=CG31935 PE=1 SV=2	CG31935	6	4	3	8635.63	9273.87	9546.29	11531.4	11687.2	11206.7	10776.6	9744.43	9461.51	9810.76	10963.8	11387.6	10888	10465.1	10266
SJPG0104129.001	tr|F6JCG6|F6JCG6_DROME	CG33178 (Fragment) OS=Drosophila melanogaster OX=7227 GN=CG33178 PE=4 SV=1	CG33178	5	1	0	18230.6	17517.1	18705.5	19851.6	20500.3	18937.5	19601.1	17954.6	22251.8	19546	23546.6	21488.5	25963.6	20635.5	24439.3
SJPG0109671.001	tr|Q6IGW6|Q6IGW6_DROME	GEO13367p1 OS=Drosophila melanogaster OX=7227 GN=Dmel\CG34200 PE=2 SV=1	CG34200	1	1	1	35611.5	37561.8	37035.6	42811.2	40595.4	40647.3	36385.4	35120.7	30497.4	34750.4	32696.9	33838.4	29041.7	29580.9	32060
SJPG0104378.001	tr|C6TP39|C6TP39_DROME	5-formyltetrahydrofolate cyclo-ligase OS=Drosophila melanogaster OX=7227 GN=CG34424-RA PE=2 SV=1	CG34424-RA	14	10	0	255138	267854	278288	218120	252039	243642	248834	235602	284098	202744	218299	202390	177094	182306	208622
SJPG0104762.001	tr|F6JH25|F6JH25_DROME	CG4396 (Fragment) OS=Drosophila melanogaster OX=7227 GN=CG4396 PE=4 SV=1	CG4396	1	1	0	162809	170090	166723	126268	143869	129541	160680	170695	179088	173642	182234	186034	153610	137692	156921
SJPG0104763.001	tr|K4NCP9|K4NCP9_DROME	MIP05648p1 (Fragment) OS=Drosophila melanogaster OX=7227 GN=CG4398-RA PE=2 SV=1	CG4398-RA	5	4	0	24142.8	25073.6	22947.5	27234	24971.8	27996.8	21037.7	24042.1	21456.9	28762	27667.9	29792.3	17146.6	20335.7	15993.9
SJPG0104803.001	tr|B5RJ44|B5RJ44_DROME	FI07227p (Fragment) OS=Drosophila melanogaster OX=7227 GN=CG4573-RA PE=2 SV=1	CG4573-RA	9	8	0	28203.3	30104.6	28932.2	35166.3	34681.7	35253.3	27421.7	29899	28168.3	33729.9	33305.5	30078.7	36482.4	35448.7	32529.5
SJPG0110451.001	tr|Q9W245|Q9W245_DROME	GH24245p OS=Drosophila melanogaster OX=7227 GN=Dmel\CG4610 PE=2 SV=1	CG4610	8	5	5	19809.8	20706.7	21464.4	23176.4	24677.1	23633.8	19132.8	19926.4	19329.8	22871	24257.6	21831.4	17563.3	16946.1	19108.8
SJPG0104928.001	tr|A0AN47|A0AN47_DROME	ATP-dependent Clp protease proteolytic subunit OS=Drosophila melanogaster OX=7227 GN=CG5045 PE=3 SV=1	CG5045	19	10	0	172219	174791	179252	247126	231811	242962	181313	200370	185690	221279	202189	216891	126849	137546	126288
SJPG0105052.001	sp|Q9W1J3|GAD1_DROME	Gastrulation defective protein 1 homolog OS=Drosophila melanogaster OX=7227 GN=CG5543 PE=2 SV=1	CG5543	4	3	3	22032.2	23286.9	21577.7	19917.8	19360	19915.8	20741.1	23297.2	20712.3	24641.9	23659.6	23946.9	20559.6	20824.5	20084.3
SJPG0105219.001	tr|F6J836|F6J836_DROME	CG6186 (Fragment) OS=Drosophila melanogaster OX=7227 GN=CG6186 PE=4 SV=1	CG6186	107	10	0	1.80566e+06	1.93512e+06	1.77386e+06	1.6504e+06	1.62924e+06	1.66719e+06	1.74706e+06	1.55576e+06	1.81686e+06	1.60797e+06	1.6346e+06	1.62425e+06	1.64317e+06	1.64905e+06	1.49489e+06
SJPG0105219.004	tr|F6J874|F6J874_DROME	CG6186 (Fragment) OS=Drosophila melanogaster OX=7227 GN=CG6186 PE=4 SV=1	CG6186	153	11	0	3.39888e+06	3.64984e+06	3.26523e+06	3.15315e+06	3.07889e+06	3.17522e+06	3.25927e+06	2.89822e+06	3.35956e+06	3.04365e+06	2.77047e+06	3.09304e+06	3.00924e+06	2.97804e+06	2.70347e+06
SJPG0105219.005	tr|F6J873|F6J873_DROME	CG6186 (Fragment) OS=Drosophila melanogaster OX=7227 GN=CG6186 PE=4 SV=1	CG6186	160	11	0	5.00052e+06	5.3922e+06	4.82385e+06	4.63969e+06	4.53191e+06	4.67298e+06	4.84119e+06	4.28105e+06	4.95215e+06	4.61951e+06	4.2459e+06	4.57249e+06	4.46536e+06	4.43947e+06	3.99295e+06
SJPG0105254.001	tr|D2NUI4|D2NUI4_DROME	MIP01067p OS=Drosophila melanogaster OX=7227 GN=CG6364-RB PE=2 SV=1	CG6364-RB	14	7	0	79238.2	89988	83780.4	93506.5	92978.6	90617	86644.8	92324.9	84617.4	98960.1	100082	92625.1	71426.7	73393.5	69316.6
SJPG0110887.001	tr|A0A0B4K7D8|A0A0B4K7D8_DROME	Uncharacterized protein, isoform B OS=Drosophila melanogaster OX=7227 GN=Dmel\CG6805 PE=1 SV=1	CG6805	1	1	0	49545.3	48643.5	46082	38925.5	42543.9	44074.9	53238	50409.7	51433.9	60406.6	64755.9	59293.9	54830	58669.6	60925
SJPG0105503.001	tr|D0IQ93|D0IQ93_DROME	GM15527p OS=Drosophila melanogaster OX=7227 GN=CG7356-RB PE=2 SV=1	CG7356-RB	46	24	2	168175	165433	163231	179410	185661	182896	169474	153472	156879	181178	187565	186971	144217	149707	148560
SJPG0105564.001	sp|Q9V784|SAM50_DROME	SAM50-like protein CG7639 OS=Drosophila melanogaster OX=7227 GN=CG7639 PE=2 SV=2	CG7639	83	23	23	235400	228581	228361	293724	298653	290166	238354	231216	239233	252470	263583	249738	218518	202285	217472
SJPG0105784.001	tr|Q8SZ27|Q8SZ27_DROME	RE21901p OS=Drosophila melanogaster OX=7227 GN=CG8607 PE=2 SV=1	CG8607	21	7	0	90285.5	89975.6	86664.5	116927	118969	114212	90356.9	95202	90366	105246	104070	103523	81569	83913.3	83802.4
SJPG0105785.001	tr|G2J633|G2J633_DROME	RE70135p1 (Fragment) OS=Drosophila melanogaster OX=7227 GN=CG8607-RA PE=2 SV=1	CG8607-RA	25	8	0	174384	165122	169485	211869	228383	214266	175782	178402	180361	202666	203910	195657	154670	149296	156131
SJPG0105794.001	tr|Q6NNU7|Q6NNU7_DROME	10-formyltetrahydrofolate dehydrogenase OS=Drosophila melanogaster OX=7227 GN=CG8665 PE=2 SV=1	CG8665	48	27	0	103139	101146	103388	118782	132873	137887	106135	96169.9	115727	118396	118505	126330	86599	94333.3	98471.2
SJPG0111377.001	tr|Q9VY05|Q9VY05_DROME	GH11762p OS=Drosophila melanogaster OX=7227 GN=Dmel\CG9512 PE=1 SV=1	CG9512	148	28	28	1.33408e+06	1.28706e+06	1.24279e+06	1.47617e+06	1.5644e+06	1.41701e+06	1.2595e+06	1.09473e+06	1.2612e+06	1.13352e+06	1.10266e+06	1.12817e+06	1.00685e+06	1.09772e+06	1.06684e+06
SJPG0111389.001	tr|Q9W5W8|Q9W5W8_DROME	RE22677p OS=Drosophila melanogaster OX=7227 GN=Dmel\CG9577 PE=1 SV=2	CG9577	34	11	11	237966	230623	240246	193623	184787	205832	239586	247895	248536	249574	256745	252149	196208	186351	194596
SJPG0106026.001	tr|Q8ING0|Q8ING0_DROME	Peptidase S1 domain-containing protein OS=Drosophila melanogaster OX=7227 GN=CG9645 PE=3 SV=1	CG9645	29	13	1	148367	142195	132099	100296	106304	111377	186697	137428	191029	170315	159371	159520	106155	113263	106624
SJPG0106438.001	tr|A1ZAG5|A1ZAG5_DROME	Chemosensory protein B 53a OS=Drosophila melanogaster OX=7227 GN=CheB53a PE=4 SV=1	CheB53a	1	1	1	22687.9	24352.2	22620.3	15148.4	21939.2	17532	23494.2	18771.7	18581.7	21529.5	21455.3	19882.4	16690.2	17969.2	16553.2
SJPG0106474.001	sp|P54367|KC1A_DROME	Casein kinase I isoform alpha OS=Drosophila melanogaster OX=7227 GN=CkIalpha PE=1 SV=1	CkIalpha	30	16	16	334128	329285	308905	368589	372138	366130	359815	326110	342431	296034	291406	292128	249617	233280	239559
SJPG0106490.001	tr|Q9VKY3|Q9VKY3_DROME	ATP-dependent Clp protease proteolytic subunit OS=Drosophila melanogaster OX=7227 GN=ClpP PE=1 SV=1	ClpP	20	11	2	172219	174791	179252	247126	231811	242962	181313	200370	185690	221279	202189	216891	126849	137546	126288
SJPG0118836.001	sp|A1ZAB5|CLU_DROME	Protein clueless OS=Drosophila melanogaster OX=7227 GN=clu PE=1 SV=1	clu	69	34	34	197225	196924	189333	168771	160515	159589	167002	192595	190181	219177	209123	215859	166307	164423	161247
SJPG0106589.001	tr|Q9I7Q5|Q9I7Q5_DROME	Cuticular protein 65Au, isoform A OS=Drosophila melanogaster OX=7227 GN=Cpr65Au PE=1 SV=2	Cpr65Au	71	5	5	265047	261337	258081	296774	296211	286519	279732	258668	264196	226160	231083	219301	276049	306870	292119
SJPG0106188.001	sp|Q8SYG2|CSN3_DROME	COP9 signalosome complex subunit 3 OS=Drosophila melanogaster OX=7227 GN=CSN3 PE=2 SV=2	CSN3	12	8	0	36364.5	38792	36889.9	31217.4	32969.6	34897.9	37283.7	40095.3	37101	43919.4	38794.2	45712.1	34529.5	33205	32004.6
SJPG0106266.001	tr|Q7KUK9|Q7KUK9_DROME	Uncharacterized protein, isoform B OS=Drosophila melanogaster OX=7227 GN=CT39634 PE=1 SV=2	CT39634	21	15	7	57052.3	54732	55514.5	43341.1	44052.4	46219.7	63583	56488.1	63490.9	62945.3	63459.1	64756.9	77374.2	72547.3	78023.4
SJPG0106658.001	tr|Q9V9R2|Q9V9R2_DROME	Cullin 2, isoform A OS=Drosophila melanogaster OX=7227 GN=Cul2 PE=1 SV=3	Cul2	26	19	19	88425.1	84991.9	89313.1	68496.2	71400.2	72007.8	93327.1	89434.2	95789.7	99035	98414.5	97888.9	82151.9	81722	81759
SJPG0106764.001	sp|Q9V4I1|CP9B2_DROME	Cytochrome P450 9b2 OS=Drosophila melanogaster OX=7227 GN=Cyp9b2 PE=2 SV=1	Cyp9b2	38	21	20	63892.8	54059	55148	44855.2	45747.2	48522.1	47551.8	48729.6	56756.5	68386.9	67289.1	77549.7	67741.8	69306.6	70982.7
SJPG0118992.001	tr|Q6NP11|Q6NP11_DROME	LD12690p (Fragment) OS=Drosophila melanogaster OX=7227 GN=did PE=2 SV=1	did	4	3	0	47099.3	44470.5	45316.3	37580	38424.2	40709	50145.5	51891	45115.9	48458	49755.9	51357.5	48247.7	51120.1	49610.6
SJPG0106973.001	tr|Q9W0X3|Q9W0X3_DROME	LD24657p OS=Drosophila melanogaster OX=7227 GN=DmP29 PE=1 SV=1	DmP29	10	5	3	123886	116366	110133	150202	143671	151304	122948	129864	116806	147694	128258	138950	98323.4	99782.1	90744.3
SJPG0111738.001	tr|A4UZL3|A4UZL3_DROME	Eps15 homology domain containing protein-binding protein 1, isoform F OS=Drosophila melanogaster OX=7227 GN=Ehbp1 PE=1 SV=1	Ehbp1	27	13	1	102843	96001.9	103031	78240.1	76971	73065.9	96971.3	89868.6	93492.6	75380.1	75682.9	78292.2	76822.9	71535.4	76826.7
SJPG0111781.001	sp|Q7K4B3|ELP2_DROME	Probable elongator complex protein 2 OS=Drosophila melanogaster OX=7227 GN=Elp2 PE=1 SV=1	Elp2	19	12	12	152905	150563	152089	186643	209777	183022	148642	146307	144064	144230	142268	139479	128383	129558	123624
SJPG0111940.001	sp|Q9VUC6|FRL_DROME	Formin-like protein OS=Drosophila melanogaster OX=7227 GN=Frl PE=1 SV=3	Frl	11	8	0	20170	20558.3	20470.1	17522.3	17263.4	19081.8	23669	20502.6	22457.7	21441.9	22921.4	21678.3	25024	24226.6	25753
SJPG0112018.001	tr|Q9VW68|Q9VW68_DROME	Gamma-aminobutyric acid transaminase, isoform A OS=Drosophila melanogaster OX=7227 GN=Gabat PE=1 SV=1	Gabat	168	34	0	2.08059e+06	2.18901e+06	2.1652e+06	1.89446e+06	1.92314e+06	1.9099e+06	1.99887e+06	1.99308e+06	2.04965e+06	1.92646e+06	2.02862e+06	1.94609e+06	1.99562e+06	2.00448e+06	1.9776e+06
SJPG0119376.001	tr|A1Z8W8|A1Z8W8_DROME	Gartenzwerg, isoform B OS=Drosophila melanogaster OX=7227 GN=garz PE=1 SV=1	garz	10	7	0	33293.7	26183.2	27951.5	21889	23223.5	23663.4	24293.7	24388.8	26299.7	23285.1	24763.1	24805.8	23858.7	22096.4	24878.3
SJPG0114475.001	sp|P29843|HSP7A_DROME	Heat shock 70 kDa protein cognate 1 OS=Drosophila melanogaster OX=7227 GN=Hsc70-1 PE=1 SV=1	Hsc70-1	161	30	0	3.75315e+06	3.69105e+06	3.60318e+06	3.22632e+06	3.23775e+06	3.16808e+06	3.85006e+06	4.12586e+06	3.80742e+06	4.12654e+06	3.98156e+06	4.18968e+06	3.00771e+06	3.18924e+06	3.21977e+06
SJPG0114489.001	sp|O02649|CH60A_DROME	Heat shock protein 60A OS=Drosophila melanogaster OX=7227 GN=Hsp60A PE=1 SV=3	Hsp60A	315	48	36	3.65084e+06	3.42946e+06	3.54837e+06	4.7349e+06	4.85139e+06	4.74629e+06	3.46336e+06	3.47265e+06	3.5453e+06	4.48475e+06	4.26321e+06	4.45166e+06	3.08378e+06	3.04062e+06	3.23059e+06
SJPG0114491.001	sp|Q9VMN5|CH60C_DROME	60 kDa heat shock protein homolog 2, mitochondrial OS=Drosophila melanogaster OX=7227 GN=Hsp60C PE=2 SV=2	Hsp60C	112	24	12	3.12469e+06	2.82658e+06	2.9723e+06	3.73259e+06	3.94888e+06	4.05254e+06	2.74142e+06	2.77874e+06	2.90073e+06	3.76451e+06	3.40004e+06	3.64459e+06	2.38017e+06	2.32383e+06	2.54986e+06
SJPG0114744.001	sp|Q9I7K0|JUPIT_DROME	Microtubule-associated protein Jupiter OS=Drosophila melanogaster OX=7227 GN=Jupiter PE=1 SV=2	Jupiter	14	8	0	110851	115161	115621	101204	104325	109901	112919	103247	109956	105134	96815.6	103073	88913	96255.1	94536.9
SJPG0119651.001	sp|Q9VNE2|PKRA_DROME	Protein krasavietz OS=Drosophila melanogaster OX=7227 GN=kra PE=1 SV=1	kra	64	22	22	465284	466130	450269	611898	610074	606254	413771	426052	448437	426818	403286	427372	411223	393483	412939
SJPG0119722.001	tr|D6W4V2|D6W4V2_DROME	UT01205p OS=Drosophila melanogaster OX=7227 GN=l(2)tid-RC PE=2 SV=1	l(2)tid-RC	35	15	1	125976	124035	122788	137631	135858	130475	117106	117886	120376	159768	161955	153443	96709	88510.1	88886.2
SJPG0119724.001	tr|Q9VNR6|Q9VNR6_DROME	Lethal (3) 04053 OS=Drosophila melanogaster OX=7227 GN=l(3)04053 PE=1 SV=1	l(3)04053	4	4	4	19354.5	19001.9	19430.5	16469.1	15885.1	15917.9	18372.2	22629.2	19419.7	24805.7	19934.4	23863.5	15552.7	15923	15067.9
SJPG0119757.001	sp|Q9VAW5|LARP_DROME	La-related protein 1 OS=Drosophila melanogaster OX=7227 GN=larp PE=1 SV=5	larp	31	21	4	55486.1	56852.2	54154.7	43557.3	44950.4	43241	50867.9	53953.6	58613.9	61931	58833.7	58685.9	46870.2	40793.5	43837.2
SJPG0119794.001	sp|Q86S05|LIG_DROME	Protein lingerer OS=Drosophila melanogaster OX=7227 GN=lig PE=1 SV=1	lig	20	10	0	20111.8	20443.3	20831.1	18028.4	16946	17770.1	20125.9	21136.3	22085.3	24168.9	23498.9	24710.9	18049.8	18360.8	19741.6
SJPG0115038.001	sp|Q7JRE4|MAN1_DROME	Inner nuclear membrane protein Man1 OS=Drosophila melanogaster OX=7227 GN=MAN1 PE=1 SV=1	MAN1	7	6	6	75035.2	77637.1	78942.2	64285	70750.4	67464.4	76220.8	81881.7	75747.3	84365.1	85043.7	84032.2	73129	68456.8	67429.6
SJPG0115161.001	sp|Q00748|MDR65_DROME	Multidrug resistance protein homolog 65 OS=Drosophila melanogaster OX=7227 GN=Mdr65 PE=1 SV=2	Mdr65	29	19	18	48512.2	48639.7	46556.9	44821.5	44092.9	43501.1	46100	45972.8	46327.1	42654.9	43247.3	42131.5	54501	52105.9	52136.8
SJPG0115051.001	sp|Q9W0P8|MED14_DROME	Mediator of RNA polymerase II transcription subunit 14 OS=Drosophila melanogaster OX=7227 GN=MED14 PE=1 SV=4	MED14	3	3	0	8599.27	10075.9	9461.02	8157.96	7876.28	8702.2	7443.13	8128.73	9951.03	8526.1	7159.51	7606.13	12203.1	12762.1	12406
SJPG0115198.006	tr|Q8INC1|Q8INC1_DROME	Myosin heavy chain-like, isoform D OS=Drosophila melanogaster OX=7227 GN=Mhcl PE=4 SV=1	Mhcl	21	15	0	30302.9	30334	29345.7	27682.3	27963.5	28713	28932.7	29238.2	31958.1	26764.4	25983.5	28020.5	25152.5	22284.9	25484.3
SJPG0115102.001	sp|A0A126GUP6|MP1_DROME	Melanization protease 1 OS=Drosophila melanogaster OX=7227 GN=MP1 PE=1 SV=1	MP1	20	8	0	82474.9	85209.2	83054.9	77513.5	77006.4	76614.3	100596	84480.2	95347	102854	104868	95518.7	73051.7	74635.4	74844.9
SJPG0119882.001	sp|Q9VJ38|RM13_DROME	39S ribosomal protein L13, mitochondrial OS=Drosophila melanogaster OX=7227 GN=mRpL13 PE=2 SV=2	mRpL13	1	1	1	34161	32870.2	31814.8	28261.9	26871.7	25836.1	30917	30589.3	33615.5	24605.5	25605.7	26437.7	28419.9	25484.1	27536.3
SJPG0119888.001	sp|Q9VHN6|RM19_DROME	39S ribosomal protein L19, mitochondrial OS=Drosophila melanogaster OX=7227 GN=mRpL19 PE=2 SV=1	mRpL19	4	4	4	11711.8	12213.8	12084	10127.1	9603.69	9214.56	7968.81	10925.5	12880.1	11285.9	10114.8	9349.69	9542.15	7970.61	8644.73
SJPG0119893.001	sp|Q9VXB5|RM22_DROME	39S ribosomal protein L22, mitochondrial OS=Drosophila melanogaster OX=7227 GN=mRpL22 PE=2 SV=2	mRpL22	1	1	1	43366.8	37382.9	42840.7	33329.3	34287.8	33303.6	34720.9	38439.6	40885.7	25646.6	28001.9	38227.9	35352.1	33325.6	35214.1
SJPG0119899.001	tr|Q9VXQ0|Q9VXQ0_DROME	Mitochondrial ribosomal protein L3 OS=Drosophila melanogaster OX=7227 GN=mRpL3 PE=1 SV=2	mRpL3	7	7	0	49472.4	51616.5	45526.9	41265	34335	37840.1	37261.7	44953.2	44551.1	40953	39388	43778.7	37740.7	38492.1	35729.1
SJPG0119915.001	tr|Q7K141|Q7K141_DROME	LD10028p (Fragment) OS=Drosophila melanogaster OX=7227 GN=mRpL44 PE=2 SV=1	mRpL44	8	6	0	61803.2	61103.5	50229.5	46480.7	41615.2	46380.2	45684	51679.9	49468.6	43052.3	43440.1	48861.9	47313.3	51070.5	45062.5
SJPG0115108.003	tr|Q6AWS2|Q6AWS2_DROME	SD15071p OS=Drosophila melanogaster OX=7227 GN=MTA1-like PE=2 SV=1	MTA1-like	5	5	0	21722.2	19177	22404	17534	18094.4	17633.7	22024.9	19625.4	21336	17390.5	18359.2	18814.8	18496.1	17175.6	16576.4
SJPG0106188.002	tr|B5RIG9|B5RIG9_DROME	FI02069p (Fragment) OS=Drosophila melanogaster OX=7227 PE=2 SV=1	NA	13	9	1	36364.5	38792	36889.9	31217.4	32969.6	34897.9	37283.7	40095.3	37101	43919.4	38794.2	45712.1	34529.5	33205	32004.6
SJPG0115500.001	tr|Q24150|Q24150_DROME	Nucleosome assembly protein NAP-1 OS=Drosophila melanogaster OX=7227 GN=Nap1 PE=1 SV=1	Nap1	40	17	0	842125	877767	859168	1.00977e+06	1.0351e+06	995137	842263	891217	859283	944675	961339	1.00396e+06	786248	747851	793148
SJPG0115400.001	tr|Q9W402|Q9W402_DROME	NADH dehydrogenase (Ubiquinone) B16.6 subunit, isoform A OS=Drosophila melanogaster OX=7227 GN=ND-B16.6 PE=1 SV=1	ND-B16.6	97	16	16	3.06342e+06	2.94498e+06	2.84591e+06	3.24381e+06	3.19906e+06	3.23945e+06	2.62572e+06	2.88179e+06	2.56684e+06	2.62828e+06	2.54991e+06	2.60591e+06	3.4652e+06	3.56453e+06	3.40062e+06
SJPG0115404.001	tr|Q9VJZ4|Q9VJZ4_DROME	AT12494p OS=Drosophila melanogaster OX=7227 GN=ND-B22 PE=1 SV=1	ND-B22	61	11	11	1.51383e+06	1.43321e+06	1.4747e+06	1.32841e+06	1.34507e+06	1.40215e+06	1.37574e+06	1.44742e+06	1.40877e+06	952296	902979	1.29522e+06	1.62627e+06	1.59545e+06	1.59883e+06
SJPG0120222.001	tr|Q7JWX3|Q7JWX3_DROME	GH10112p OS=Drosophila melanogaster OX=7227 GN=nec PE=1 SV=1	nec	67	18	1	184083	189080	192105	144985	154998	152154	220853	181584	219415	220189	219667	200572	170958	181088	168812
SJPG0120222.002	tr|Q9U5W7|Q9U5W7_DROME	Serpin, putative OS=Drosophila melanogaster OX=7227 GN=nec PE=2 SV=1	nec	67	18	1	186086	186364	192690	144635	156494	150312	222884	178712	220587	218306	219677	200338	173240	180029	171457
SJPG0120285.001	sp|Q9VEG9|NRM_DROME	Nurim homolog OS=Drosophila melanogaster OX=7227 GN=nrm PE=2 SV=1	nrm	10	4	4	160686	156270	142467	121412	117853	122336	173077	157654	167635	170118	173028	170087	182691	161217	179565
SJPG0115716.001	sp|Q9VW26|OAT_DROME	Ornithine aminotransferase, mitochondrial OS=Drosophila melanogaster OX=7227 GN=Oat PE=2 SV=1	Oat	18	10	10	84461.4	81487.5	83482.8	74364.6	75687.4	77360.4	76622.1	67734.4	81797.6	69352.3	64714	65819.9	70301.7	70589.9	68860.3
SJPG0115788.010	tr|A9QJL8|A9QJL8_DROME	Odorant-binding protein 99c OS=Drosophila melanogaster OX=7227 GN=Obp99c PE=4 SV=1	Obp99c	79	9	0	3.31583e+06	3.19457e+06	3.25217e+06	3.09761e+06	3.02899e+06	3.01596e+06	3.82406e+06	3.13754e+06	3.72518e+06	2.79309e+06	2.61805e+06	3.16452e+06	2.75864e+06	2.75372e+06	2.84303e+06
SJPG0115886.001	tr|O18397|O18397_DROME	Oxysterol-binding protein OS=Drosophila melanogaster OX=7227 GN=Osbp PE=2 SV=2	Osbp	108	37	0	459057	433116	429529	354685	343256	332658	451658	466986	444674	500282	498420	490115	332179	292135	332443
SJPG0115922.001	sp|P20240|OTE_DROME	Otefin OS=Drosophila melanogaster OX=7227 GN=Ote PE=1 SV=2	Ote	14	9	9	26756.8	29784.1	26153.7	18818.6	19244.9	20543.9	27486	34856.5	30175.2	21907.3	21203.6	22718.3	21548.4	21846	22086.8
SJPG0120419.011	tr|M9MS92|M9MS92_DROME	Sodium channel protein OS=Drosophila melanogaster OX=7227 GN=para PE=3 SV=1	para	3	2	0	10940.7	9606.15	9612.97	9033.16	8790.71	8797.53	9739.94	9863.44	9469.45	8308.84	8237.86	8780.75	9016.34	8689.45	8780.46
SJPG0120419.012	tr|M9MS79|M9MS79_DROME	Sodium channel protein OS=Drosophila melanogaster OX=7227 GN=para PE=3 SV=1	para	4	3	0	16067	15095.1	15715.7	13753.1	13664.2	13053.1	14734	15163.8	14427	13461.2	13128.5	14930	15038.2	13857.5	14343.9
SJPG0116135.001	sp|P35421|PUR4_DROME	Phosphoribosylformylglycinamidine synthase OS=Drosophila melanogaster OX=7227 GN=Pfas PE=1 SV=2	Pfas	97	45	45	266310	270043	273394	279116	309193	298492	254477	234922	267477	285971	290009	287791	302711	299786	312593
SJPG0116152.001	sp|Q8IA42|GALT4_DROME	N-acetylgalactosaminyltransferase 4 OS=Drosophila melanogaster OX=7227 GN=Pgant4 PE=1 SV=3	Pgant4	8	8	0	26644.9	34279.1	28148.2	38155.7	47399.2	39442	31705.3	30977.7	25011.6	40755	32073.9	39945.1	25652.1	24373.9	22954.4
SJPG0116161.001	sp|Q01604|PGK_DROME	Phosphoglycerate kinase OS=Drosophila melanogaster OX=7227 GN=Pgk PE=2 SV=2	Pgk	410	31	31	9.47927e+06	9.95442e+06	1.0105e+07	7.74885e+06	7.46847e+06	7.41261e+06	9.40085e+06	1.01992e+07	8.91693e+06	9.1304e+06	9.01127e+06	8.9753e+06	1.06901e+07	1.09168e+07	1.04734e+07
SJPG0116162.001	tr|A5XD86|A5XD86_DROME	Phosphoglycerate mutase (Fragment) OS=Drosophila melanogaster OX=7227 GN=Pglym78 PE=3 SV=1	Pglym78	204	17	0	4.71713e+06	4.48417e+06	4.61823e+06	4.10104e+06	3.92667e+06	4.09439e+06	4.72314e+06	4.81787e+06	4.52112e+06	4.26402e+06	4.01363e+06	4.37471e+06	5.89017e+06	6.22569e+06	6.09488e+06
SJPG0116257.001	tr|Q9VH81|Q9VH81_DROME	GH12714p OS=Drosophila melanogaster OX=7227 GN=PpD3 PE=1 SV=1	PpD3	42	20	20	133131	129431	134570	107519	109006	115468	133500	135653	145746	147232	136806	149758	124337	116572	117061
SJPG0116280.001	tr|Q9VVM6|Q9VVM6_DROME	FI18412p1 OS=Drosophila melanogaster OX=7227 GN=Prestin PE=2 SV=1	Prestin	6	5	0	41466.5	40067.7	39372.3	53566	58917.4	55111.5	37596.4	38298.1	42118.9	47394.2	47672	51542.4	53242.2	55753	51044.5
SJPG0116038.001	tr|Q7KPK2|Q7KPK2_DROME	Putative prenylated protein tyrosine phosphatase PRL-1 OS=Drosophila melanogaster OX=7227 GN=PRL-1 PE=2 SV=1	PRL-1	27	11	0	649073	617655	635139	750151	785134	764853	584605	626318	560564	499665	482332	509323	509350	529454	542817
SJPG0120634.001	tr|Q9W437|Q9W437_DROME	Raptor, isoform B OS=Drosophila melanogaster OX=7227 GN=raptor PE=1 SV=2	raptor	7	7	0	21985.4	21189.9	20333.2	18945.7	18095.7	16525.6	20558.6	19859.1	20098.6	12827.4	15070.7	20120.2	16806.5	15646.5	18628.9
SJPG0116554.001	tr|Q9V3E7|Q9V3E7_DROME	LD24793p OS=Drosophila melanogaster OX=7227 GN=Ref1 PE=1 SV=1	Ref1	14	5	5	135492	130836	130216	110000	118078	120301	131836	128435	141298	156760	140593	144959	105039	100439	100211
SJPG0116568.001	tr|Q7KLW6|Q7KLW6_DROME	LD06837p (Fragment) OS=Drosophila melanogaster OX=7227 GN=RfC38 PE=2 SV=1	RfC38	5	4	0	10204.9	9826.27	10240.7	12342.4	13619.9	13946.5	11195.1	10189.8	12465	12242.6	12378.3	10919.7	11251.5	12173.2	11977.7
SJPG0116650.001	tr|Q9VXE3|Q9VXE3_DROME	Rho-associated protein kinase OS=Drosophila melanogaster OX=7227 GN=Rok PE=1 SV=1	Rok	19	16	0	29218	28746.6	29415	36460.7	36976.7	39576.1	26774.7	28431.4	30772.2	33166.8	30674.3	35134.7	34417.9	34226.7	35918.1
SJPG0116745.001	sp|Q9W237|RS16_DROME	40S ribosomal protein S16 OS=Drosophila melanogaster OX=7227 GN=RpS16 PE=1 SV=1	RpS16	55	11	11	600686	551684	597584	511698	525705	540994	663926	598237	655399	696430	674966	681444	488421	439143	523146
SJPG0116830.001	sp|Q24491|RX21_DROME	RNA-binding protein Rsf1 OS=Drosophila melanogaster OX=7227 GN=Rsf1 PE=1 SV=1	Rsf1	9	3	0	47375.3	48674	47539	33369.4	35180.5	33816.5	47029.1	52179.2	47112.8	45870.5	40984.7	42574.1	36991.8	34747	33919.4
SJPG0117037.001	sp|Q9V3J4|SEC13_DROME	Protein SEC13 homolog OS=Drosophila melanogaster OX=7227 GN=Sec13 PE=1 SV=1	Sec13	28	13	13	116685	111933	113474	130624	130931	126126	103806	109138	109899	97136.4	95439.9	107248	101437	100387	97523.3
SJPG0117089.001	sp|Q9W1K5|SESN_DROME	Sestrin homolog OS=Drosophila melanogaster OX=7227 GN=Sesn PE=1 SV=2	Sesn	9	7	2	67947.1	64579.3	67127	96114.1	89101.5	91202.4	74755.3	73848.9	68204.3	88853.8	90523.2	91250.7	55846	50551.9	54360.8
SJPG0117265.001	tr|Q9VG51|Q9VG51_DROME	RE52028p OS=Drosophila melanogaster OX=7227 GN=Snx3 PE=1 SV=1	Snx3	22	10	10	171403	181575	173363	200878	204709	208943	166534	159579	165901	157005	153097	161408	166961	161230	163935
SJPG0117274.001	sp|Q00637|SODM_DROME	Superoxide dismutase [Mn], mitochondrial OS=Drosophila melanogaster OX=7227 GN=Sod2 PE=2 SV=3	Sod2	89	9	9	3.00316e+06	3.01974e+06	3.34068e+06	3.44579e+06	3.85181e+06	3.44567e+06	3.48506e+06	3.25929e+06	3.45084e+06	4.60296e+06	4.50923e+06	3.21158e+06	3.688e+06	3.39751e+06	3.60195e+06
SJPG0117376.003	tr|M9NDF9|M9NDF9_DROME	Serine-arginine protein kinase at 79D, isoform L OS=Drosophila melanogaster OX=7227 GN=Srpk79D PE=4 SV=1	Srpk79D	14	10	0	26869.6	26328.2	26368.2	19389.3	19933.2	18434.3	27000.6	28308	26018.2	31989.9	30288.6	30533.4	23412.9	21044.5	21811.6
SJPG0117417.001	tr|Q8T3K9|Q8T3K9_DROME	SD03319p OS=Drosophila melanogaster OX=7227 GN=Stoml2 PE=2 SV=1	Stoml2	48	18	0	855569	813797	817999	948226	963876	913722	787436	817861	802958	873061	925852	904849	712678	689966	730390
SJPG0121044.001	tr|Q9W374|Q9W374_DROME	Dihydropyrimidine dehydrogenase [NADP(+)] OS=Drosophila melanogaster OX=7227 GN=su(r) PE=1 SV=2	su(r)	46	28	0	112587	102964	102260	89749.5	93295.2	96224.6	87719	85101.2	104081	86517.1	90770.9	101272	93986.3	94494	98373.9
SJPG0117471.001	sp|P21521|SY65_DROME	Synaptotagmin 1 OS=Drosophila melanogaster OX=7227 GN=Syt1 PE=1 SV=3	Syt1	63	24	0	701424	712795	719948	629483	664227	663786	686075	661592	694178	631112	656024	687180	600318	569911	583514
SJPG0117611.017	tr|A0ZWQ5|A0ZWQ5_DROME	Thiolester containing protein II, isoform D (Fragment) OS=Drosophila melanogaster OX=7227 GN=TepII PE=4 SV=1	TepII	113	43	0	254836	244160	259880	223965	229793	217678	313321	252455	329951	302874	311720	277825	229108	226813	229586
SJPG0117633.002	tr|Q8IPH0|Q8IPH0_DROME	Transglutaminase, isoform B OS=Drosophila melanogaster OX=7227 GN=Tg PE=1 SV=1	Tg	48	24	1	168175	165433	163231	179410	185661	182896	169474	153472	156879	181178	187565	186971	144217	149707	148560
SJPG0117633.001	tr|Q9VLU2|Q9VLU2_DROME	RE08173p OS=Drosophila melanogaster OX=7227 GN=Tg PE=2 SV=2	Tg	45	22	1	168417	164814	162582	180130	186515	183657	169588	153542	156468	180832	186409	187378	143640	149864	149616
SJPG0117657.001	sp|Q9VYD7|TIM9_DROME	Mitochondrial import inner membrane translocase subunit Tim9 OS=Drosophila melanogaster OX=7227 GN=Tim9a PE=3 SV=1	Tim9a	9	6	6	34553.3	33137.9	33395.4	31010.9	28763.7	31284.4	29844.4	32643.4	31886.9	26331.5	27009.2	26637	37382.7	38091.9	37091.1
SJPG0117883.001	tr|Q7KJV6|Q7KJV6_DROME	SUMO-activating enzyme subunit OS=Drosophila melanogaster OX=7227 GN=Uba2 PE=2 SV=1	Uba2	25	15	0	110378	110682	115070	101458	96706.3	94220.6	112458	110589	114922	120337	118638	120339	99262.9	92391.7	90202.1
SJPG0117941.001	tr|Q9VQT0|Q9VQT0_DROME	IP04436p OS=Drosophila melanogaster OX=7227 GN=Ugt36A1 PE=1 SV=3	Ugt36A1	8	7	0	44038.2	40275.6	43684.2	37026.3	40343.9	38045.3	42554.6	40200.5	40537.4	64958.5	56573.7	55066.6	53084.8	48897.8	48675.2
SJPG0117941.002	tr|Q9NBD8|Q9NBD8_DROME	UDP glycosyltransferase Dorothy OS=Drosophila melanogaster OX=7227 GN=Ugt36A1 PE=4 SV=1	Ugt36A1	10	8	2	56161.3	46219.9	51794.3	43961.6	43096.8	41701.2	46825.4	48689.4	48357.3	74042.4	72970.4	65587.7	65373.4	58469.4	61254.8
SJPG0117992.001	tr|Q9VZU7|Q9VZU7_DROME	Ubiquitin carboxyl-terminal hydrolase OS=Drosophila melanogaster OX=7227 GN=Usp5 PE=1 SV=1	Usp5	68	31	31	268406	259899	273874	220672	227486	231658	280138	298072	275558	321513	304982	312704	239994	240278	255748
SJPG0121349.001	tr|Q9W260|Q9W260_DROME	GH03113p OS=Drosophila melanogaster OX=7227 GN=wrapper PE=1 SV=2	wrapper	5	4	1	22576.2	26956.7	23932.9	20029.8	21584	20990.1	22923	23799.8	22738.4	20710.5	22309	18790.1	19183.3	22323.9	20496.9
SJPG0118191.001	tr|Q9W379|Q9W379_DROME	LD37736p OS=Drosophila melanogaster OX=7227 GN=Zpr1 PE=1 SV=1	Zpr1	17	9	9	65616.9	70936.2	63983.4	91736.5	80532.5	87049	69206.6	81216.1	72291.3	77105.7	70564.4	74675.4	49160.5	52961.1	52188.7
SJPG0100616.001	tr|Q9VV87|Q9VV87_DROME	Elongation of very long chain fatty acids protein OS=Drosophila melanogaster OX=7227 GN=Baldspot PE=2 SV=2	Baldspot	2	1	0	8884.68	14705.9	12435.1	13984.4	13729	15381.2	14145.1	14336.9	11176.7	21236.5	15221.2	18592.9	15822.3	19828.4	16530.5
SJPG0100791.001	tr|Q9VUJ8|Q9VUJ8_DROME	GEO07233p1 OS=Drosophila melanogaster OX=7227 GN=BcDNA:RE02926 PE=2 SV=1	BcDNA:RE02926	1	1	1	11345.2	10458.1	6948.71	11647.8	11385.5	11545.4	11159.8	9290.75	15008	14372.5	18532.9	14250.8	14552.9	12917.3	22716.4
SJPG0104933.001	sp|A1ZAI5|FACR1_DROME	Putative fatty acyl-CoA reductase CG5065 OS=Drosophila melanogaster OX=7227 GN=CG5065 PE=3 SV=1	CG5065	24	16	16	34331.5	44996.3	41898.5	25683.2	44010.3	39502.2	44508.5	47544.2	45688	74547.5	70609.7	84870.4	64192.1	53901.7	67064.6
SJPG0119665.001	tr|A1Z6H0|A1Z6H0_DROME	Kune-kune OS=Drosophila melanogaster OX=7227 GN=kune PE=1 SV=1	kune	2	1	0	10827.4	12748.2	12876.4	20955	11124.8	12138.3	20820.6	18921.4	12057.6	16472.2	14431.4	16467	20440.6	21809	18528.8
SJPG0101661.001	tr|M9NF03|M9NF03_DROME	Uncharacterized protein, isoform F OS=Drosophila melanogaster OX=7227 GN=CG12634 PE=1 SV=1	CG12634	6	4	0	40667.7	41916.6	37728.7	38287	35837.4	37601.1	43568.9	39511.7	42662.9	44784	44923.3	44056.5	59042.4	56048.6	72532.5
SJPG0111054.001	tr|Q9VE57|Q9VE57_DROME	GEO10850p1 OS=Drosophila melanogaster OX=7227 GN=Dmel\CG7695 PE=2 SV=1	CG7695	12	4	4	71409.9	63346.4	73630.6	56705.2	68553.3	63041	65542.7	57259.1	67142.9	55335.8	61784.5	58929.2	120358	83136.7	107105
SJPG0114897.001	tr|Q9W047|Q9W047_DROME	LD30049p OS=Drosophila melanogaster OX=7227 GN=LD30049 PE=2 SV=1	LD30049	2	2	2	18952.2	18345.7	20435.9	20666.9	21583.1	18240.1	19578.2	24641.4	24541.6	25226.4	26949.1	22520	33546.6	37394.4	30919.4
SJPG0101239.001	tr|Q7YU16|Q7YU16_DROME	LD44321p OS=Drosophila melanogaster OX=7227 GN=CG10857 PE=2 SV=1	CG10857	2	2	0	14931.2	16112.9	14351.1	18664.6	14079.4	16295.4	18851.6	15126.7	17703.9	28062.8	26309.3	16932	19648.9	24185.6	18775.4
SJPG0106643.001	sp|Q03751|DNJC5_DROME	DnaJ homolog subfamily C member 5 homolog OS=Drosophila melanogaster OX=7227 GN=Csp PE=1 SV=1	Csp	9	5	3	16899.8	19366.5	19433.5	17339	18139.6	20909.6	17399	19276.7	18990.3	29331.2	30070.1	20331.7	21524.4	24758.9	23364.4
SJPG0106211.001	tr|Q9VN73|Q9VN73_DROME	RE70318p OS=Drosophila melanogaster OX=7227 GN=CT1789 PE=2 SV=1	CT1789	8	6	6	32143.6	38817.8	34887.2	35440.4	39136.9	38662.8	32207.5	33936	33798.1	62126.3	51986.6	62351.2	48030.8	45457.5	47389.7
SJPG0100030.001	tr|Q9W4J7|Q9W4J7_DROME	Uncharacterized protein OS=Drosophila melanogaster OX=7227 GN=24639695 PE=4 SV=1	24639695	12	7	0	66877.9	72601.9	71348.3	71137.8	68115.4	68171.7	68049.2	68872.8	65482.6	63620.8	60867.3	60015.3	65479	60107.3	62554.7
SJPG0100071.001	tr|B7Z0B2|B7Z0B2_DROME	Uncharacterized protein, isoform E OS=Drosophila melanogaster OX=7227 GN=AAF47782 PE=1 SV=1	AAF47782	19	7	0	166448	173988	186984	171400	178226	176176	187666	184065	204015	190723	200773	201073	195333	190289	191017
SJPG0100254.001	tr|Q9VFS1|Q9VFS1_DROME	Adenosine deaminase-related growth factor D OS=Drosophila melanogaster OX=7227 GN=Adgf-D PE=1 SV=3	Adgf-D	40	21	21	119917	115750	121511	112381	118847	117705	127611	114280	134902	129370	124671	129993	129359	127981	130649
SJPG0100308.001	tr|Q9VZU8|Q9VZU8_DROME	ALG2, alpha-1,3/1,6-mannosyltransferase OS=Drosophila melanogaster OX=7227 GN=Alg2 PE=1 SV=1	Alg2	20	10	0	50301.7	50735.9	52757.7	52467.9	50093.2	49844.7	49544.8	50760.9	51853.9	53908.1	56127.1	57093.1	45515.2	42382.9	45306.8
SJPG0100381.001	tr|Q9VGQ8|Q9VGQ8_DROME	Arfaptin OS=Drosophila melanogaster OX=7227 GN=Arfip PE=1 SV=1	Arfip	6	4	4	36545	34219	36168.2	36203.2	37854.1	34413.6	35233.3	32235.2	34075.7	30799.3	32868.8	33148.9	30425.3	28520.9	31899.6
SJPG0100147.001	tr|A1ZAA9|A1ZAA9_DROME	Uncharacterized protein, isoform B OS=Drosophila melanogaster OX=7227 GN=ATPW PE=4 SV=1	ATPW	27	10	0	127526	130747	128716	131108	130770	127223	133042	132358	128377	111314	107273	123382	138557	143374	136766
SJPG0118499.002	tr|Q24062|Q24062_DROME	Black, isoform A OS=Drosophila melanogaster OX=7227 GN=b PE=1 SV=1	b	64	18	0	631718	686217	722694	648123	664756	610445	719995	701052	659815	866040	825298	749698	839748	836083	811648
SJPG0100520.001	tr|Q9VC18|Q9VC18_DROME	RE29555p OS=Drosophila melanogaster OX=7227 GN=BEST:GH11240 PE=1 SV=1	BEST:GH11240	103	28	13	476860	476915	484421	455926	524018	483772	453653	403900	497205	534732	538608	516090	433746	432751	450498
SJPG0118673.001	sp|Q24522|BUN1_DROME	Protein bunched, class 1/class 3/D/E isoforms OS=Drosophila melanogaster OX=7227 GN=bun PE=2 SV=2	bun	6	3	0	75027.7	80007.6	76296	74222.3	79198.7	81440	75898.5	78395.9	83073	56712.7	59563.8	72852.8	64376.2	61261.2	74918.9
SJPG0100998.001	tr|A0A0B4K7L3|A0A0B4K7L3_DROME	CAP, isoform X OS=Drosophila melanogaster OX=7227 GN=CAP PE=4 SV=1	CAP	317	100	1	475805	468011	448305	468910	456238	455278	477721	507587	464505	522610	488741	498081	426571	397274	421321
SJPG0107200.001	tr|Q9VY79|Q9VY79_DROME	LP09908p OS=Drosophila melanogaster OX=7227 GN=Dmel\CG11095 PE=1 SV=1	CG11095	12	7	7	51537.2	49493.4	49050.8	54709.3	51994.2	52392.2	48086.1	48708.4	44601.4	57254.8	57606.7	56178.9	41682	39704	40566.3
SJPG0107222.001	tr|Q9VYB2|Q9VYB2_DROME	LD19061p OS=Drosophila melanogaster OX=7227 GN=Dmel\CG11178 PE=2 SV=1	CG11178	3	3	3	8828.57	11089.4	9755.97	12090.9	10357.3	12103.5	9881.22	11564.5	9990.98	12990.5	11643.6	11824.1	7899.46	8736.43	8375.36
SJPG0101352.001	sp|Q7JZB4|GMPPB_DROME	Mannose-1-phosphate guanyltransferase beta OS=Drosophila melanogaster OX=7227 GN=CG1129 PE=1 SV=1	CG1129	9	5	5	77554.5	73091.8	73229.5	81072.3	79629.8	75836.5	79022.4	77393.6	88092.5	78488.1	83697.3	90842.5	86372	89340.6	95380.5
SJPG0107317.001	tr|Q9VXV4|Q9VXV4_DROME	RH04535p OS=Drosophila melanogaster OX=7227 GN=Dmel\CG11655 PE=1 SV=1	CG11655	4	3	3	34400.5	34753.8	33693.7	33667.5	34228.6	34421.3	36165	33363.7	35334.5	37405.6	36733.1	36275.3	43064.6	43103.9	40086.5
SJPG0107364.001	tr|Q9VBT2|Q9VBT2_DROME	IP11926p OS=Drosophila melanogaster OX=7227 GN=Dmel\CG11893 PE=2 SV=1	CG11893	6	5	2	42999.7	40325.7	38538.7	39897.7	43359.8	40860	43596.6	40208.9	46932.2	56117.7	58105.8	58064.4	51852.5	51488.1	53283.6
SJPG0107421.001	tr|Q9VYA1|Q9VYA1_DROME	RE18811p OS=Drosophila melanogaster OX=7227 GN=Dmel\CG12177 PE=2 SV=1	CG12177	11	5	3	27260.5	25289.3	24822.8	24586.4	26269.5	26706.6	22584	24938.4	26265.1	30919.2	27839.1	27940.1	22774.4	22376.2	22458.1
SJPG0101572.001	tr|Q1EC13|Q1EC13_DROME	IP11020p (Fragment) OS=Drosophila melanogaster OX=7227 GN=CG12203 PE=2 SV=1	CG12203	59	9	0	1.38611e+06	1.42563e+06	1.49156e+06	1.49978e+06	1.49209e+06	1.48899e+06	1.34892e+06	1.40042e+06	1.23647e+06	1.27737e+06	1.31212e+06	1.2469e+06	1.62798e+06	1.68398e+06	1.56954e+06
SJPG0101817.001	sp|Q9VLK2|Y3096_DROME	Ribosomal L1 domain-containing protein CG13096 OS=Drosophila melanogaster OX=7227 GN=CG13096 PE=1 SV=1	CG13096	12	12	12	41770.4	42242.4	43301.9	39392.1	41250.9	36955.8	45902.3	41361.5	46977.7	50126.2	44909.5	47575.9	35681.1	34234.5	34505.4
SJPG0107735.001	tr|Q9VSU3|Q9VSU3_DROME	GEO09635p1 OS=Drosophila melanogaster OX=7227 GN=Dmel\CG13315 PE=2 SV=1	CG13315	2	2	2	38811.5	35500	35044.2	30615.3	33432	34949.1	31103	27835.6	36697	26939	25668.6	27280.3	29662.7	29301.9	31964.8
SJPG0102434.001	tr|A9UND4|A9UND4_DROME	RH14033p OS=Drosophila melanogaster OX=7227 GN=CG14935 PE=2 SV=1	CG14935	79	24	1	543981	558478	570747	488122	552942	553446	579389	524944	645831	443374	484515	474417	477393	448467	482106
SJPG0102435.001	tr|C6SUU2|C6SUU2_DROME	MIP12805p (Fragment) OS=Drosophila melanogaster OX=7227 GN=CG14935-RB PE=2 SV=1	CG14935-RB	68	19	2	472700	495471	508212	426450	484479	486579	494154	466769	534879	403068	436878	416375	412778	389758	416709
SJPG0102616.001	sp|Q9VA02|DHTK1_DROME	Probable 2-oxoglutarate dehydrogenase E1 component DHKTD1 homolog, mitochondrial OS=Drosophila melanogaster OX=7227 GN=CG1544 PE=2 SV=2	CG1544	32	22	22	64386.6	59315.5	60802.3	62407.4	61498.2	60411.7	56577	53453.6	61487.8	53137.9	52676.3	56625.2	54272.6	56376.7	57871.4
SJPG0108604.002	tr|Q9V4C1|Q9V4C1_DROME	Uncharacterized protein, isoform E OS=Drosophila melanogaster OX=7227 GN=Dmel\CG1674 PE=1 SV=2	CG1674	190	37	0	1.31178e+06	1.28061e+06	1.31231e+06	1.28157e+06	1.22634e+06	1.23833e+06	1.23705e+06	1.28301e+06	1.23179e+06	1.21368e+06	1.24723e+06	1.17925e+06	1.39699e+06	1.38728e+06	1.39234e+06
SJPG0108604.004	tr|L0MLJ3|L0MLJ3_DROME	Uncharacterized protein, isoform M OS=Drosophila melanogaster OX=7227 GN=Dmel\CG1674 PE=1 SV=1	CG1674	183	36	1	1.30619e+06	1.28301e+06	1.31029e+06	1.28298e+06	1.22652e+06	1.24393e+06	1.23675e+06	1.28148e+06	1.2295e+06	1.21101e+06	1.24635e+06	1.18034e+06	1.39328e+06	1.38356e+06	1.39475e+06
SJPG0108604.007	tr|Q8IMB8|Q8IMB8_DROME	Uncharacterized protein, isoform I OS=Drosophila melanogaster OX=7227 GN=Dmel\CG1674 PE=1 SV=2	CG1674	164	27	1	1.02619e+06	1.00962e+06	1.03573e+06	1.00814e+06	959216	977879	972286	1.00567e+06	963049	944622	974590	921338	1.0976e+06	1.10097e+06	1.09825e+06
SJPG0102820.001	tr|Q8SXK8|Q8SXK8_DROME	RE11224p OS=Drosophila melanogaster OX=7227 GN=CG1674 PE=2 SV=1	CG1674	132	25	0	1.04042e+06	1.01581e+06	1.03763e+06	995834	975413	960677	979235	987554	964086	932870	973140	927646	1.10222e+06	1.09817e+06	1.1093e+06
SJPG0102825.001	tr|Q95TC1|Q95TC1_DROME	GH03781p OS=Drosophila melanogaster OX=7227 GN=CG16758 PE=2 SV=1	CG16758	22	12	0	110145	117331	118763	122306	130097	117681	121032	113881	119088	96476.8	96549	102209	134252	147300	138883
SJPG0108950.001	tr|Q7K4Y8|Q7K4Y8_DROME	GH22690p OS=Drosophila melanogaster OX=7227 GN=Dmel\CG1909 PE=2 SV=1	CG1909	3	3	3	7589.88	6787.82	7411.66	5805.51	7252.41	5896.71	6952.28	6555.2	7155	5711.33	5838.9	6572.66	6041.58	5262.83	6737.07
SJPG0103371.001	tr|Q8MYS6|Q8MYS6_DROME	RH71315p OS=Drosophila melanogaster OX=7227 GN=CG2794 PE=2 SV=1	CG2794	3	3	0	14364.9	14502.6	14502.2	12541.7	12780.1	15063.2	10919.5	14448.6	14705.8	11684.9	10736.2	12940.3	13403.4	13191.9	12117.2
SJPG0103546.001	tr|Q7JUS1|Q7JUS1_DROME	AT09608p OS=Drosophila melanogaster OX=7227 GN=CG30491;CG30495 PE=1 SV=1	CG30491;CG30495	63	18	15	239529	246565	242202	257992	254382	247100	245003	241558	240705	261614	275232	262094	223728	230991	220999
SJPG0103797.001	tr|C7LAB3|C7LAB3_DROME	RE31024p (Fragment) OS=Drosophila melanogaster OX=7227 GN=CG3192-RB PE=2 SV=1	CG3192-RB	107	10	0	3.2054e+06	3.04147e+06	3.24752e+06	3.12687e+06	3.20479e+06	3.00111e+06	3.04789e+06	2.98989e+06	2.95429e+06	2.47296e+06	2.95168e+06	2.77879e+06	3.75318e+06	3.58644e+06	3.60459e+06
SJPG0109882.001	tr|Q9VPC1|Q9VPC1_DROME	FI07223p OS=Drosophila melanogaster OX=7227 GN=Dmel\CG4042 PE=1 SV=1	CG4042	21	9	1	77849.6	79849	84846.6	81031.8	80102.6	74140.6	83074.9	81803.4	82645.2	94052.9	93924.5	87052.8	71029.4	65978.6	66024.4
SJPG0104526.001	tr|Q8SYK3|Q8SYK3_DROME	RE55712p OS=Drosophila melanogaster OX=7227 GN=CG4042 PE=2 SV=1	CG4042	20	8	0	78605.6	78063.1	87160.9	79803.4	81154.5	73291.4	84575.9	80278.4	86012.1	93258.7	95388.3	86650.9	71234.4	64358.2	66001.4
SJPG0110481.001	tr|Q9VYI1|Q9VYI1_DROME	Protein YIPF OS=Drosophila melanogaster OX=7227 GN=Dmel\CG4645 PE=1 SV=2	CG4645	3	2	2	20957	19278	23298	19114	18600.9	21997.8	19645.8	19665.3	20347.9	24610.1	24757.7	24490.5	14349.2	16875.4	18183.3
SJPG0104861.001	tr|Q8T9I4|Q8T9I4_DROME	GM13274p OS=Drosophila melanogaster OX=7227 GN=CG4806 PE=2 SV=1	CG4806	4	3	0	40508.2	40173.4	38677	39151.7	43959.8	49288.6	39682.9	40964.6	39991.4	58598.8	43864.1	52815.6	31778.3	31573.7	32625.9
SJPG0104862.001	tr|B5RJM2|B5RJM2_DROME	FI03862p (Fragment) OS=Drosophila melanogaster OX=7227 GN=CG4806-RA PE=2 SV=1	CG4806-RA	5	4	0	40508.2	40173.4	38677	39151.7	43959.8	49288.6	39682.9	40964.6	39991.4	58598.8	43864.1	52815.6	31778.3	31573.7	32625.9
SJPG0110578.001	tr|M9NE98|M9NE98_DROME	Uncharacterized protein, isoform B OS=Drosophila melanogaster OX=7227 GN=Dmel\CG5114 PE=1 SV=1	CG5114	3	2	0	40778.1	39486.3	40741.5	38980.1	41501.8	40497.7	45454.1	39999.2	48671.7	52576.3	48235.2	43753.9	38416.4	35977.6	37662.1
SJPG0105025.001	tr|Q4V6J4|Q4V6J4_DROME	IP11340p OS=Drosophila melanogaster OX=7227 GN=CG5418 PE=2 SV=1	CG5418	6	2	0	13813.7	13011.1	12667.8	13677.2	13804.3	13084.8	11272.7	13546.9	14030.4	17900.3	14865.5	15174.2	11730.1	11331.8	11967.7
SJPG0110710.001	tr|Q9VD87|Q9VD87_DROME	Aminopeptidase OS=Drosophila melanogaster OX=7227 GN=Dmel\CG5849 PE=3 SV=2	CG5849	3	3	0	25154	24952	26221.5	25080.7	23233.6	23503.3	23934.7	23484.3	25521.2	23304.8	23515.3	24274.4	19911	18783.1	22356.5
SJPG0105131.001	tr|E1NZE7|E1NZE7_DROME	RT10185p (Fragment) OS=Drosophila melanogaster OX=7227 GN=CG5888-RA PE=2 SV=1	CG5888-RA	3	3	0	33757.3	29007.5	34661.7	27909.1	27864.9	30630.1	38383.9	31800.1	40200.2	43211.7	41475	38887.6	36051.3	38112.8	40284.8
SJPG0105208.001	tr|Q9VBF7|Q9VBF7_DROME	Uncharacterized protein, isoform B OS=Drosophila melanogaster OX=7227 GN=CG6162 PE=4 SV=2	CG6162	36	14	0	93500	101552	100060	94947.7	100641	101554	109132	110817	92680.2	129235	133588	117377	115441	109550	106002
SJPG0105210.001	tr|Q86P18|Q86P18_DROME	RE14039p OS=Drosophila melanogaster OX=7227 GN=CG6166 PE=2 SV=1	CG6166	50	21	6	149900	161665	156639	153101	159213	161683	173202	178109	149458	205157	213663	190862	187894	179178	170337
SJPG0105225.001	tr|A2RVE8|A2RVE8_DROME	IP16232p (Fragment) OS=Drosophila melanogaster OX=7227 GN=CG6214-RE PE=2 SV=1	CG6214-RE	11	8	0	44590.1	42269.4	43374.3	46744.8	45239.3	43374.9	43460.9	46220.7	44748.4	47473.1	48564.8	50537	49402.2	48097.9	46692.5
SJPG0110890.001	tr|Q9VGJ7|Q9VGJ7_DROME	FI23918p1 OS=Drosophila melanogaster OX=7227 GN=Dmel\CG6834 PE=2 SV=3	CG6834	24	17	2	64135.6	61135.6	61982.4	60726.7	60578.5	62169.1	60838.6	58427.8	60088.5	58046.3	58149.9	58195.8	53912.9	51675.2	54510.6
SJPG0105646.001	tr|Q6NP12|Q6NP12_DROME	LD15941p (Fragment) OS=Drosophila melanogaster OX=7227 GN=CG8014 PE=2 SV=1	CG8014	16	11	0	52568.3	51164.7	53077.9	47378	48846.1	51749.6	54241.3	52761.2	55117.6	57381	54795.5	58956	50790.9	47743.1	47566.5
SJPG0111148.001	tr|Q9VHC8|Q9VHC8_DROME	LD31448p OS=Drosophila melanogaster OX=7227 GN=Dmel\CG8149 PE=1 SV=1	CG8149	15	7	7	42998.7	47641.1	43793.8	45465.8	48691.1	49198	42262.5	44975	47992.2	52339.6	47717.2	51293.1	41699	36506.9	38072.3
SJPG0105733.001	tr|C0PDD8|C0PDD8_DROME	MIP03690p (Fragment) OS=Drosophila melanogaster OX=7227 GN=CG8397-RA PE=2 SV=1	CG8397-RA	3	3	0	25043.6	26031.5	24840.8	24835.2	22389.2	22924.6	25790.5	27362.3	26091.8	27753.6	27602.9	28422.8	32411.2	29837.9	29419.9
SJPG0111335.001	tr|Q9VXR5|Q9VXR5_DROME	LD02975p OS=Drosophila melanogaster OX=7227 GN=Dmel\CG9281 PE=1 SV=1	CG9281	48	22	6	121224	123003	115637	125740	119015	126244	117505	124776	122282	109587	101405	111509	103017	96573.6	98721.3
SJPG0111338.001	tr|Q8I0D4|Q8I0D4_DROME	RE20510p OS=Drosophila melanogaster OX=7227 GN=Dmel\CG9297 PE=1 SV=1	CG9297	232	38	1	4.88209e+06	4.9707e+06	4.78645e+06	4.99594e+06	4.94645e+06	4.99377e+06	5.01101e+06	5.12837e+06	4.81327e+06	3.5297e+06	3.41251e+06	4.76129e+06	4.60794e+06	4.468e+06	4.49779e+06
SJPG0105939.001	tr|Q494H0|Q494H0_DROME	RE64894p OS=Drosophila melanogaster OX=7227 GN=CG9297 PE=2 SV=1	CG9297	235	37	0	4.88152e+06	4.97433e+06	4.74261e+06	5.00162e+06	4.91418e+06	4.99801e+06	5.01682e+06	5.12656e+06	4.8172e+06	3.54288e+06	3.44111e+06	4.75094e+06	4.59472e+06	4.47725e+06	4.49796e+06
SJPG0105939.002	tr|Q8MQM4|Q8MQM4_DROME	RH42893p OS=Drosophila melanogaster OX=7227 GN=CG9297 PE=2 SV=1	CG9297	236	38	0	4.88527e+06	4.98339e+06	4.74341e+06	4.9962e+06	4.92738e+06	5.00187e+06	5.02601e+06	5.13291e+06	4.82888e+06	3.52702e+06	3.41577e+06	4.75465e+06	4.60185e+06	4.46838e+06	4.50417e+06
SJPG0111370.001	tr|Q9VW01|Q9VW01_DROME	IP12781p OS=Drosophila melanogaster OX=7227 GN=Dmel\CG9452 PE=2 SV=2	CG9452	2	2	2	8455.32	9160.55	9806.56	8601.49	8604.27	10036.9	7438.31	9430.08	10343.8	12008.8	10773.3	13780.5	13844	11777.7	13092.8
SJPG0106000.001	tr|A0AN14|A0AN14_DROME	CG9531 protein OS=Drosophila melanogaster OX=7227 GN=CG9531 PE=4 SV=1	CG9531	16	9	0	73718.1	72106.9	79609.6	77325.1	75413	73572.9	65715.7	72853.1	76200.4	90247.1	93240.2	86005.3	72167.3	62835.9	62640.1
SJPG0111440.001	tr|A0A0B4KFY8|A0A0B4KFY8_DROME	Uncharacterized protein, isoform G OS=Drosophila melanogaster OX=7227 GN=Dmel\CG9813 PE=1 SV=1	CG9813	14	10	1	47530.1	47736.9	47174.2	45435.2	46888.6	47528.2	47514.2	44992.3	48129.6	54042.5	49555.7	51102.7	39075.9	39526.7	37646.4
SJPG0106223.001	tr|Q9VP08|Q9VP08_DROME	IP11255p OS=Drosophila melanogaster OX=7227 GN=CT22143 PE=2 SV=3	CT22143	1	1	1	12115.3	12104.3	11648.2	14690.2	12694.8	11742.6	10971.6	13501.2	14319.4	16766.8	16720.3	12773.3	9104.46	9782.88	11712.9
SJPG0106244.001	tr|Q9VBV4|Q9VBV4_DROME	LP07620p OS=Drosophila melanogaster OX=7227 GN=CT33073 PE=2 SV=2	CT33073	10	7	7	50509.8	53331.3	51717.6	47868.9	42785.7	53895.9	42582.7	43651.4	52698.9	43308.6	40576.7	44739.6	53843.6	60141.8	63372.9
SJPG0106762.001	sp|Q9V4I0|CP9B1_DROME	Cytochrome P450 9b1 OS=Drosophila melanogaster OX=7227 GN=Cyp9b1 PE=2 SV=1	Cyp9b1	2	2	0	14137.4	13677.7	13406.7	16831.3	13946.7	12155.5	16145	14542.6	14299	15494.3	18962.8	18621.9	18343.8	18267	18781.3
SJPG0106865.001	sp|P98081|DAB_DROME	Protein disabled OS=Drosophila melanogaster OX=7227 GN=Dab PE=1 SV=2	Dab	8	8	0	21345.4	22914.7	22307.4	22020.9	21778.9	21702.3	21544.8	21032.6	18659.8	18225.4	16961.1	20883.5	19852.1	18926.4	19393
SJPG0119184.001	sp|Q9I7K5|TMEDE_DROME	Transmembrane emp24 domain-containing protein eca OS=Drosophila melanogaster OX=7227 GN=eca PE=2 SV=2	eca	10	4	0	151417	146008	152785	154578	157561	158716	154606	152334	155210	190343	173464	180607	157217	165673	170171
SJPG0111768.001	tr|E4NKL7|E4NKL7_DROME	RH74790p (Fragment) OS=Drosophila melanogaster OX=7227 GN=Ela-RB PE=2 SV=1	Ela-RB	1	1	0	36777.5	32351.9	37717.1	32694.7	34382	36437.3	37726.6	33289.8	37531	25919.2	27027.5	31818.5	30535.8	29186.7	29723
SJPG0112036.001	sp|P00967|PUR2_DROME	Trifunctional purine biosynthetic protein adenosine-3 OS=Drosophila melanogaster OX=7227 GN=Gart PE=1 SV=2	Gart	78	34	23	192940	196151	191278	188715	192201	197937	183261	175393	194018	216920	206024	214273	198538	211720	215237
SJPG0112050.001	tr|Q7K533|Q7K533_DROME	GH14572p OS=Drosophila melanogaster OX=7227 GN=Gbp2 PE=1 SV=1	Gbp2	34	9	9	190149	207443	199788	187544	185155	199459	213868	192173	227643	284525	282051	275489	163847	168939	166266
SJPG0112062.002	tr|Q9VLB7|Q9VLB7_DROME	Rab GDP dissociation inhibitor OS=Drosophila melanogaster OX=7227 GN=Gdi PE=1 SV=1	Gdi	116	30	10	955240	1.00133e+06	1.02393e+06	987582	983682	1.00223e+06	1.06522e+06	1.06051e+06	1.05626e+06	1.07925e+06	1.09695e+06	1.08459e+06	1.08228e+06	1.06455e+06	1.05491e+06
SJPG0119397.001	tr|Q86BM0|Q86BM0_DROME	Uncharacterized protein, isoform A OS=Drosophila melanogaster OX=7227 GN=gh06087 PE=3 SV=1	gh06087	16	6	6	58928.8	64550.9	64816.1	67222.6	68817.5	64242.3	61152.7	61780.6	60999.1	80443.9	79637.7	79408.8	76665.3	72031.7	77581.6
SJPG0112003.001	tr|Q9VJL6|Q9VJL6_DROME	GEO09696p1 OS=Drosophila melanogaster OX=7227 GN=GMF PE=1 SV=2	GMF	3	2	2	31859	36217.3	32418	32510.2	32684.9	35505.8	29772.8	32502.7	31436.2	36654.4	37050.1	43018.6	40715.4	40687.2	38303.4
SJPG0112010.001	tr|Q3ZAN1|Q3ZAN1_DROME	Golgi pH regulator OS=Drosophila melanogaster OX=7227 GN=GPHR PE=2 SV=1	GPHR	1	1	1	17396.6	18413.1	17178.4	18147.5	16044	21811.8	16895.5	19063.1	17580.6	20487.8	18752.7	19428.3	19752.4	20093.3	19858.3
SJPG0112148.001	tr|Q7K569|Q7K569_DROME	Glycerol-3-phosphate dehydrogenase OS=Drosophila melanogaster OX=7227 GN=Gpo1 PE=1 SV=1	Gpo1	1076	64	64	1.03135e+07	1.06735e+07	1.09125e+07	1.11071e+07	1.12561e+07	1.10811e+07	1.08804e+07	1.12503e+07	1.06187e+07	1.26829e+07	1.20931e+07	1.19865e+07	8.39639e+06	8.53781e+06	8.35972e+06
SJPG0112224.001	sp|Q9XYP8|GCP3_DROME	Gamma-tubulin complex component 3 OS=Drosophila melanogaster OX=7227 GN=Grip91 PE=1 SV=2	Grip91	7	5	5	9405.92	8100.98	8990.35	9281.78	10281.3	9438.01	9615.17	9163.42	8985.16	9857.05	11284.6	9726.41	7812.67	7218.26	7413.11
SJPG0119692.001	tr|Q7K028|Q7K028_DROME	AT29831p (Fragment) OS=Drosophila melanogaster OX=7227 GN=l(2)35Be PE=2 SV=1	l(2)35Be	13	6	0	36213.9	39283.3	37095	39284.6	38613.2	37926.9	40481.9	42412.3	36938.9	22762.1	22332.7	35938.3	34513.4	35360.1	33169.8
SJPG0119693.001	tr|Q9VJ10|Q9VJ10_DROME	Lethal (2) 37Bb OS=Drosophila melanogaster OX=7227 GN=l(2)37Bb PE=1 SV=1	l(2)37Bb	36	19	19	119247	116566	113009	126063	116591	117818	112967	114944	112513	127369	134889	133006	98427.6	93523.9	98592.3
SJPG0119713.001	sp|Q9VM75|HEAT1_DROME	HEAT repeat-containing protein 1 homolog OS=Drosophila melanogaster OX=7227 GN=l(2)k09022 PE=2 SV=2	l(2)k09022	5	5	5	33236.1	28065.5	29528.9	30475.6	32998	32870.5	30222.9	29399.5	30416	34095.1	35436	33240.5	26291.4	23293.2	27436.2
SJPG0119842.001	tr|Q9VJY9|Q9VJY9_DROME	Loquacious, isoform B OS=Drosophila melanogaster OX=7227 GN=loqs PE=1 SV=2	loqs	5	3	0	14765.7	15314.7	14833	15413	15657.6	16204.1	14649.1	16448.8	16547.4	18534.6	16241.2	20388.4	12599.8	13571.3	14252.3
SJPG0115128.001	tr|A0A4P1SA55|A0A4P1SA55_DROME	Maltase B2, isoform E OS=Drosophila melanogaster OX=7227 GN=Mal-B2 PE=1 SV=1	Mal-B2	91	26	0	540208	559097	569289	493200	551996	555611	574665	526562	632419	457508	489754	474723	474275	443916	478829
SJPG0115156.001	sp|A1ZBD6|MCTP_DROME	Multiple C2 and transmembrane domain-containing protein OS=Drosophila melanogaster OX=7227 GN=Mctp PE=1 SV=3	Mctp	4	4	0	19649.4	22347.5	20987.6	20836.5	21198	22506.5	23137.1	22193.5	23562.9	24034.4	23293.7	23220.1	23494.2	23187.7	24168.9
SJPG0115189.001	tr|Q9VFC7|Q9VFC7_DROME	Mf5 protein OS=Drosophila melanogaster OX=7227 GN=Mf PE=1 SV=2	Mf	674	33	0	2.33477e+07	2.39391e+07	2.40793e+07	2.40091e+07	2.44074e+07	2.38707e+07	2.30679e+07	2.22155e+07	2.19748e+07	2.1003e+07	2.20403e+07	2.04409e+07	2.65555e+07	2.68504e+07	2.62798e+07
SJPG0115189.003	tr|C1C553|C1C553_DROME	MIP06826p OS=Drosophila melanogaster OX=7227 GN=Mf PE=1 SV=1	Mf	684	30	0	2.33562e+07	2.39558e+07	2.40088e+07	2.40004e+07	2.43777e+07	2.38858e+07	2.29996e+07	2.21895e+07	2.1946e+07	2.0962e+07	2.19636e+07	2.03951e+07	2.66747e+07	2.69584e+07	2.64125e+07
SJPG0115189.012	tr|Q70VI4|Q70VI4_DROME	Mf1 protein OS=Drosophila melanogaster OX=7227 GN=Mf PE=4 SV=1	Mf	144	6	0	8.6468e+06	8.30565e+06	8.40758e+06	8.70721e+06	8.69079e+06	8.50143e+06	8.15786e+06	7.80144e+06	7.8497e+06	6.93543e+06	7.56732e+06	6.9822e+06	9.13106e+06	9.29649e+06	9.24217e+06
SJPG0115198.001	tr|Q8INC3|Q8INC3_DROME	Myosin heavy chain-like, isoform B OS=Drosophila melanogaster OX=7227 GN=Mhcl PE=3 SV=2	Mhcl	25	19	1	28715.2	30023.7	28785.7	28145.5	28072.1	28115.7	29113	28394	32537.1	25513.3	25328.1	27996.6	26925.9	23905.3	26063.7
SJPG0120072.025	sp|Q86B87-25|MMD4_DROME	Isoform 59.0 of Modifier of mdg4 OS=Drosophila melanogaster OX=7227 GN=mod(mdg4)	NA	4	4	1	26330.6	29034.3	26999.6	25261.9	26581.1	25063.3	23700.4	25969.2	26553.2	24849.7	22772.3	24578.3	24720.2	24598.3	26104
SJPG0115412.003	tr|A0A0K0K2B3|A0A0K0K2B3_DROME	NADH-ubiquinone oxidoreductase chain 4 (Fragment) OS=Drosophila melanogaster OX=7227 GN=ND4 PE=3 SV=1	ND4	7	4	0	46196.9	46732.4	43440.4	47846	48793.8	43137.8	41910	50287.3	41415.1	38945	40894.3	42586.3	52309.6	49291.4	51307.1
SJPG0115412.010	tr|A0A0K0K2E3|A0A0K0K2E3_DROME	NADH-ubiquinone oxidoreductase chain 4 (Fragment) OS=Drosophila melanogaster OX=7227 GN=ND4 PE=3 SV=1	ND4	5	2	0	48472.1	46522.9	44598.6	47240.4	49166.1	45478.3	44085.3	49992.4	39527.2	37511.4	40754.5	41601.1	52877.6	48858.8	51384.9
SJPG0115398.001	tr|Q7JYH3|Q7JYH3_DROME	NADH dehydrogenase (Ubiquinone) B14.7 subunit OS=Drosophila melanogaster OX=7227 GN=ND-B14.7 PE=1 SV=1	ND-B14.7	24	4	4	142546	147577	164794	153921	162573	158666	140510	146028	132431	135194	138058	124986	168137	181658	167683
SJPG0115401.001	tr|Q9V3W2|Q9V3W2_DROME	GM23292p OS=Drosophila melanogaster OX=7227 GN=ND-B17 PE=1 SV=1	ND-B17	92	15	7	2.00318e+06	2.07626e+06	1.94873e+06	2.12648e+06	2.08824e+06	2.0502e+06	1.91384e+06	2.04018e+06	1.80405e+06	1.883e+06	1.83466e+06	1.88259e+06	2.22139e+06	2.35556e+06	2.19376e+06
SJPG0115403.001	tr|Q9VXZ0|Q9VXZ0_DROME	GEO07190p1 OS=Drosophila melanogaster OX=7227 GN=ND-B18 PE=1 SV=1	ND-B18	71	9	9	831724	876016	839763	910501	860214	871144	807490	886099	790573	635711	635696	831573	934373	1.00831e+06	879402
SJPG0115410.001	tr|Q9VTU2|Q9VTU2_DROME	NADH dehydrogenase (Ubiquinone) SGDH subunit, isoform A OS=Drosophila melanogaster OX=7227 GN=ND-SGDH PE=1 SV=1	ND-SGDH	78	8	8	4.96108e+06	4.88085e+06	4.91319e+06	5.23072e+06	5.20985e+06	5.04421e+06	4.74847e+06	4.89963e+06	4.58511e+06	4.44572e+06	4.66924e+06	4.44847e+06	5.8554e+06	5.95403e+06	5.65254e+06
SJPG0120335.001	tr|A2RVG6|A2RVG6_DROME	IP17501p OS=Drosophila melanogaster OX=7227 GN=ome PE=1 SV=1	ome	16	11	0	46638.3	41790.7	43881.7	39259	43477.5	39966.3	54574.8	44929.4	57315.2	54034.2	50136.2	53901.2	62487.8	59291	61121.6
SJPG0116172.001	tr|A8DYI6|A8DYI6_DROME	Prohibitin OS=Drosophila melanogaster OX=7227 GN=Phb2 PE=1 SV=1	Phb2	149	23	3	2.79575e+06	2.79972e+06	2.61967e+06	2.94684e+06	2.95653e+06	2.76727e+06	2.64175e+06	2.7297e+06	2.69602e+06	3.02962e+06	3.11168e+06	2.99051e+06	2.90755e+06	2.96096e+06	2.97915e+06
SJPG0116176.001	tr|Q9W0X2|Q9W0X2_DROME	GEO07322p1 OS=Drosophila melanogaster OX=7227 GN=Phk-3 PE=2 SV=1	Phk-3	4	3	3	39777.2	30530.4	35998.3	31098.4	33096.2	32543.9	26478.2	24459.6	43320.2	27695.7	29088.8	28122.2	24310.5	28953	27593.2
SJPG0115993.001	tr|Q7YU86|Q7YU86_DROME	SD07983p OS=Drosophila melanogaster OX=7227 GN=PIG-O PE=2 SV=1	PIG-O	2	2	0	10555	11297.2	10897.6	7174.68	9835.22	11560.3	11169.4	11158.3	9535.94	19460.1	13702.6	12567.4	8009.22	7252.41	8392.4
SJPG0120517.001	sp|Q9VDE5|PPAN_DROME	Protein Peter pan OS=Drosophila melanogaster OX=7227 GN=ppan PE=1 SV=1	ppan	5	5	1	15319.3	14857.2	15203.7	14524.1	15545.6	15997.8	15371.2	14340.2	14909.1	18896.6	18135.3	16385.7	13430.5	14637.1	13458.3
SJPG0116284.002	sp|P35416|MYSP2_DROME	Paramyosin, short form OS=Drosophila melanogaster OX=7227 GN=Prm PE=2 SV=2	Prm	1157	62	28	1.11097e+07	1.12888e+07	1.10175e+07	1.13291e+07	1.1102e+07	1.11955e+07	1.12632e+07	1.16363e+07	1.08987e+07	1.05528e+07	1.04708e+07	1.04443e+07	1.16798e+07	1.24548e+07	1.17078e+07
SJPG0116374.001	tr|E1JHB7|E1JHB7_DROME	Receptor protein-tyrosine kinase OS=Drosophila melanogaster OX=7227 GN=Pvr PE=1 SV=1	Pvr	31	21	0	63883.7	66956.8	66089.8	65974.5	68592.5	70427.6	68175.9	66993.2	70786.7	70455.2	70749.1	73752.1	73246	70693.2	73598.6
SJPG0116374.010	tr|M9PCJ1|M9PCJ1_DROME	Receptor protein-tyrosine kinase OS=Drosophila melanogaster OX=7227 GN=Pvr PE=1 SV=1	Pvr	30	20	0	64180.9	67184	66546.9	66007.1	68766.5	70909.1	67929.1	67090.4	70523.4	70408.8	70414	73613.1	73290.5	70100.5	73492.1
SJPG0116377.001	sp|Q01603|PERO_DROME	Peroxidase OS=Drosophila melanogaster OX=7227 GN=Pxd PE=2 SV=2	Pxd	14	10	10	45223	45860.1	44609.8	49378.5	43611.8	49747	46260.9	49480.7	41718.8	42444.2	40840.7	41672.7	36738.3	34570.5	36226.2
SJPG0116410.002	tr|Q9VQ29|Q9VQ29_DROME	Cytochrome b-c1 complex subunit Rieske, mitochondrial OS=Drosophila melanogaster OX=7227 GN=RFeSP PE=1 SV=3	RFeSP	161	14	3	1.25618e+07	1.20843e+07	1.21841e+07	1.26542e+07	1.28299e+07	1.27392e+07	1.13871e+07	1.23219e+07	1.14698e+07	1.12588e+07	1.14516e+07	1.17064e+07	1.30458e+07	1.37603e+07	1.33238e+07
SJPG0116415.010	tr|E1JGP7|E1JGP7_DROME	RIC3 acetylcholine receptor chaperone, isoform I OS=Drosophila melanogaster OX=7227 GN=RIC-3 PE=1 SV=1	RIC-3	20	4	0	67343	67004.5	67573.2	66056.4	65456.5	64252.5	70204.5	66797.4	65515.6	61281.5	63189.6	62637.5	57901.1	51828.2	55498
SJPG0120688.001	tr|Q9NH72|Q9NH72_DROME	Rasputin OS=Drosophila melanogaster OX=7227 GN=rin PE=2 SV=1	rin	36	11	0	122121	124434	128283	120192	113349	121867	124092	133799	138912	150163	139697	146161	118057	116368	114030
SJPG0116636.001	sp|P19109|DDX17_DROME	ATP-dependent RNA helicase p62 OS=Drosophila melanogaster OX=7227 GN=Rm62 PE=1 SV=3	Rm62	67	27	2	260902	258126	248310	236754	246901	241152	244771	259399	258748	282402	269826	275892	222005	217884	223303
SJPG0116713.001	sp|Q9VXX8|RL371_DROME	Probable 60S ribosomal protein L37-A OS=Drosophila melanogaster OX=7227 GN=RpL37a PE=1 SV=1	RpL37a	23	3	3	476100	418077	445995	350222	401248	436755	478400	515522	475758	590189	506273	585582	368375	354343	382030
SJPG0116824.001	tr|Q9VXL4|Q9VXL4_DROME	LD38104p OS=Drosophila melanogaster OX=7227 GN=Rrp47 PE=1 SV=1	Rrp47	4	3	3	13182.9	13293.7	13281.6	13903.2	15136.4	13123.8	12360.4	12631.7	14213.3	11246.1	10546.2	12642.6	12593.2	10985.2	11230.3
SJPG0116974.001	tr|Q8IGV1|Q8IGV1_DROME	RE24907p (Fragment) OS=Drosophila melanogaster OX=7227 GN=Saf-B PE=2 SV=1	Saf-B	22	12	0	42916.8	42835.7	41724.6	38480.3	38309.5	41963.3	39369.7	39137.3	42524	35944.8	34544.1	39273.5	38488.4	36564.5	37135.3
SJPG0117028.001	tr|Q8SXL9|Q8SXL9_DROME	Succinate dehydrogenase [ubiquinone] iron-sulfur subunit, mitochondrial OS=Drosophila melanogaster OX=7227 GN=SdhBL PE=2 SV=1	SdhBL	39	9	0	3.63041e+06	4.10184e+06	4.13558e+06	4.27594e+06	4.41594e+06	4.3152e+06	3.56556e+06	3.71557e+06	3.34209e+06	3.19145e+06	3.34389e+06	3.20451e+06	3.51695e+06	3.41854e+06	3.32277e+06
SJPG0117043.001	tr|A1Z813|A1Z813_DROME	Secretory 24AB, isoform A OS=Drosophila melanogaster OX=7227 GN=Sec24AB PE=1 SV=1	Sec24AB	38	16	0	61692.5	59788.8	61592.3	58840.9	59162.2	61574.7	57380.6	55902.6	60208.6	58926.2	55359.5	56385.7	51552.4	52228	53137.1
SJPG0117142.001	sp|Q9VVW3|SFXN2_DROME	Sideroflexin-2 OS=Drosophila melanogaster OX=7227 GN=Sfxn2 PE=2 SV=2	Sfxn2	12	7	7	123397	119477	125019	111063	125300	130741	129564	130215	117903	143535	130110	138755	141562	131361	130205
SJPG0120879.001	sp|Q8INM3|SLE_DROME	Protein slender lobes OS=Drosophila melanogaster OX=7227 GN=sle PE=1 SV=1	sle	4	2	0	19199	18677.3	19962.9	21213.5	14246.3	17038.1	18828.9	18726.3	22415.7	20439.3	22980.4	22284.8	12761.4	17120.8	16988.9
SJPG0120922.001	tr|Q9VAU1|Q9VAU1_DROME	Snustorr, isoform A OS=Drosophila melanogaster OX=7227 GN=snu PE=1 SV=1	snu	46	16	0	263654	249102	249783	236064	246254	257005	279936	276762	260144	333322	343249	310325	315290	281209	304122
SJPG0120922.006	tr|A0A0B4JD13|A0A0B4JD13_DROME	Snustorr, isoform D OS=Drosophila melanogaster OX=7227 GN=snu PE=1 SV=1	snu	47	16	1	264886	244932	253065	233453	249415	253045	284383	270866	265932	331684	349043	306181	319731	276308	306247
SJPG0117385.001	sp|Q9VLR5|TCP4_DROME	RNA polymerase II transcriptional coactivator OS=Drosophila melanogaster OX=7227 GN=Ssb-c31a PE=2 SV=1	Ssb-c31a	7	3	3	122847	144865	141356	117343	127184	126497	133820	117681	127733	105306	106241	101593	106046	122434	115963
SJPG0121112.001	sp|O15945|ARNT_DROME	Aryl hydrocarbon receptor nuclear translocator homolog OS=Drosophila melanogaster OX=7227 GN=tgo PE=1 SV=3	tgo	2	2	2	27625	22492.6	26308.5	20195.8	23608.7	22631.7	20929.8	22310.9	23416.7	16507.5	15904.3	22980.9	20723.8	17316.7	19353.8
SJPG0117668.012	tr|A0A0B4KG68|A0A0B4KG68_DROME	Tropomyosin 1, isoform R OS=Drosophila melanogaster OX=7227 GN=Tm1 PE=1 SV=1	Tm1	492	30	0	1.41336e+07	1.38951e+07	1.42336e+07	1.33933e+07	1.39179e+07	1.39068e+07	1.35656e+07	1.3391e+07	1.31935e+07	1.30234e+07	1.35036e+07	1.32235e+07	1.48789e+07	1.50779e+07	1.48372e+07
SJPG0117773.002	tr|Q968S4|Q968S4_DROME	Putative thrombospondin OS=Drosophila melanogaster OX=7227 GN=Tsp PE=2 SV=1	Tsp	33	14	0	214338	201207	200903	209196	218951	202105	198746	188733	201410	165028	188497	189855	186122	178194	186996
SJPG0117773.001	tr|Q9VM97|Q9VM97_DROME	Thrombospondin, isoform A OS=Drosophila melanogaster OX=7227 GN=Tsp PE=4 SV=2	Tsp	30	13	0	214338	201207	200903	209196	218951	202105	198746	188733	201410	165028	188497	189855	186122	178194	186996
SJPG0117909.001	sp|Q9VC99|UCK_DROME	Uridine-cytidine kinase OS=Drosophila melanogaster OX=7227 GN=Uck PE=2 SV=1	Uck	18	9	0	96217.2	101577	99468.5	105136	107815	101355	97043.6	102024	98119.5	114757	115370	106234	86673.8	86731.4	86138.7
SJPG0117969.001	sp|Q9VYS3|RENT1_DROME	Regulator of nonsense transcripts 1 homolog OS=Drosophila melanogaster OX=7227 GN=Upf1 PE=1 SV=2	Upf1	14	11	11	25033	28943.6	24161	23953	24034.1	26282.9	27054.4	31390.1	26659.9	32498.9	28390.5	32966.2	21032.3	22555.4	21492.6
SJPG0121327.001	sp|Q9W266|WDP_DROME	Protein windpipe OS=Drosophila melanogaster OX=7227 GN=wdp PE=1 SV=1	wdp	43	19	19	358254	348671	353116	350337	348991	364859	371044	369767	394715	375907	372546	404356	391681	393099	400959
SJPG0121331.001	sp|Q8IMZ9|WFS1_DROME	Wolframin OS=Drosophila melanogaster OX=7227 GN=wfs1 PE=1 SV=2	wfs1	2	2	0	23824.6	23293	26165.3	20048	20651.1	23875.7	28026.7	26672.7	23134.2	33282.5	32334.7	28620	28364.1	27878.4	31303.8
SJPG0104750.001	tr|Q8MS74|Q8MS74_DROME	LP06375p OS=Drosophila melanogaster OX=7227 GN=CG4363 PE=2 SV=1	CG4363	7	3	0	47526.7	24115.9	25241.2	16528.5	15291	23643.2	7737.97	10367.7	10215.1	3098.62	2941.22	32304.4	49545.6	48161.1	47536.9
SJPG0103086.001	tr|Q8MRT9|Q8MRT9_DROME	SD25427p OS=Drosophila melanogaster OX=7227 GN=CG17789 PE=2 SV=1	CG17789	2	2	0	15825	17411.9	23269.2	16667.1	14063.7	11322.7	13745.9	10502.5	15437.1	16857.3	9711.93	11065.7	14340	12484.5	15544.9
SJPG0100519.001	tr|Q6NMY2|Q6NMY2_DROME	RH54371p OS=Drosophila melanogaster OX=7227 GN=BEST:GH10831 PE=2 SV=1	BEST:GH10831	3	3	1	29243.9	19925.2	19665.9	10685.8	18584	10301.3	59540.7	48473.8	51296.8	7292.82	6615.44	26699.9	37069.6	35679.6	27847.9
SJPG0100736.001	tr|Q9VIH9|Q9VIH9_DROME	GEO04151p1 OS=Drosophila melanogaster OX=7227 GN=BcDNA:GH07967 PE=2 SV=1	BcDNA:GH07967	25	6	6	354344	361322	356407	379682	391720	382580	651120	635357	635891	91132.8	98466.7	488538	687372	634839	709073
SJPG0119085.001	sp|Q9W0A0|DRPR_DROME	Protein draper OS=Drosophila melanogaster OX=7227 GN=drpr PE=1 SV=3	drpr	12	7	0	47931.7	44421.4	44241.9	37327.6	34480.9	34892	77721.1	66881.2	75244.4	17184.4	15989.8	60025.2	65933.5	65632.2	69541.8
SJPG0102360.001	tr|C3KKB0|C3KKB0_DROME	IP09588p (Fragment) OS=Drosophila melanogaster OX=7227 GN=CG14688-RB PE=2 SV=1	CG14688-RB	17	5	0	202885	222328	194077	282104	280798	264996	371713	392954	337070	47967.5	40916.5	308021	165710	155658	165621
SJPG0115579.001	tr|Q7KTA1|Q7KTA1_DROME	HL01444p OS=Drosophila melanogaster OX=7227 GN=NimB2 PE=2 SV=1	NimB2	46	17	17	167572	176039	145474	204113	211349	197007	274567	267420	254129	34985.4	31735.5	253343	191773	189790	188591
[truncated: 4,917 more rows]
