# Supplementary material for: Antagonistic control of myofiber size and muscle protein quality control by the ubiquitin ligase UBR4 during aging
Source: Nat Commun. 2021 Mar 3;12:1418. doi: 10.1038/s41467-021-21738-8 (PMC7930053; doi:10.1038/s41467-021-21738-8)
Supplement: Supplementary file 7 — Supplementary Data 6 [file 41467_2021_21738_MOESM7_ESM.xlsx]

## Sheet: UBR4 UP
Category	Term	Count	%	PValue	Genes	List Total	Pop Hits	Pop Total	Fold Enrichment	Bonferroni	Benjamini	FDR
GOTERM_BP_DIRECT	GO:0032436~positive regulation of proteasomal ubiquitin-dependent protein catabolic process	5	2.51256	6.85597e-05	UBC6, POMP, ARI-1, PI31, CG12362	161	16	10996	21.3432	0.0368089	0.0368089	0.0999288
GOTERM_BP_DIRECT	GO:0000209~protein polyubiquitination	6	3.01508	0.00203261	UBC6, ARI-1, UBC4, UBCE2H, CG12362, EFF	161	62	10996	6.6095	0.671418	0.426779	2.92343
GOTERM_BP_DIRECT	GO:0019233~sensory perception of pain	18	9.04523	0.00659486	CG6972, UBC10, ARP10, MOB3, KRAKEN, EIF2B-DELTA, WDR82, L(3)05822, MO25, CDK5, APC10, CIAO1, LIS-1, CALPB, ECD, GSTD4, BCN92, UBCE2H	161	602	10996	2.04214	0.9732	0.700741	9.19777
GOTERM_BP_DIRECT	GO:0008340~determination of adult lifespan	8	4.0201	0.0120623	TSPO, DAW, EIP71CD, IDE, THOR, ATG8A, CDK5, HSP22	161	170	10996	3.21403	0.998691	0.809774	16.219
GOTERM_BP_DIRECT	GO:0022008~neurogenesis	16	8.0402	0.0176422	UBC10, GSTE11, EIF5, EIF2B-DELTA, DIM1, CBC, APC10, TRF2, CIAO1, CG15445, CG5290, ECD, NA, CG16700, EFF, NMD3	161	565	10996	1.93411	0.999941	0.857339	22.8608
GOTERM_BP_DIRECT	GO:0045947~negative regulation of translational initiation	2	1.00503	0.0288911	THOR, EIF2B-DELTA	161	2	10996	68.2981	1	0.930934	34.7864
GOTERM_BP_DIRECT	GO:0016226~iron-sulfur cluster assembly	3	1.50754	0.0305961	CIAO1, ISCU, CG4858	161	19	10996	10.7839	1	0.911805	36.4363
GOTERM_BP_DIRECT	GO:0006749~glutathione metabolic process	4	2.01005	0.0307419	GSTE11, GSTD4, GSTD9, CG30022	161	47	10996	5.81261	1	0.881751	36.5755
GOTERM_BP_DIRECT	GO:0008362~chitin-based embryonic cuticle biosynthetic process	3	1.50754	0.0401793	AKT1, MMY, ECD	161	22	10996	9.31338	1	0.917291	45.0089
GOTERM_BP_DIRECT	GO:0006979~response to oxidative stress	5	2.51256	0.0450487	AKT1, EIP71CD, THOR, BSK, HSP22	161	92	10996	3.71186	1	0.919652	48.9399
GOTERM_BP_DIRECT	GO:0006520~cellular amino acid metabolic process	3	1.50754	0.0507315	CG1461, CG4603, CG4968	161	25	10996	8.19578	1	0.924903	53.1961
GOTERM_BP_DIRECT	GO:0006782~protoporphyrinogen IX biosynthetic process	2	1.00503	0.0569525	FECH, UPDO	161	4	10996	34.1491	1	0.930951	57.4752
GOTERM_BP_DIRECT	GO:0006366~transcription from RNA polymerase II promoter	4	2.01005	0.0738223	TRF2, CG11710, ECD, CG32104	161	67	10996	4.0775	1	0.960317	67.3165
GOTERM_BP_DIRECT	GO:0045793~positive regulation of cell size	3	1.50754	0.0785721	PDK1, AKT1, MAPK-AK2	161	32	10996	6.40295	1	0.959125	69.6774
GOTERM_BP_DIRECT	GO:0006396~RNA processing	3	1.50754	0.0916689	CG18596, CG1582, CG14100	161	35	10996	5.85413	1	0.969987	75.3903
GOTERM_BP_DIRECT	GO:0007476~imaginal disc-derived wing morphogenesis	7	3.51759	0.0970628	CLT, PDK1, CG, FLW, CG10581, PKA-C3, CNK	161	217	10996	2.20317	1	0.969518	77.4375
GOTERM_BP_DIRECT	GO:0007312~oocyte nucleus migration involved in oocyte dorsal/ventral axis specification	2	1.00503	0.0975407	LIS-1, FLW	161	7	10996	19.5138	1	0.963203	77.611
GOTERM_CC_DIRECT	GO:0005739~mitochondrion	24	12.0603	1.87354e-07	FECH, CG4611, CLIC, FDX1, NMDMC, IDE, CG12379, SHAWN, ALR, SLIMP, CG30022, RHO-7, GS1, CG32174, LETM1, BEG, CG12895, CG1582, PEPCK, CG14100, CG1673, NMDYN-D7, CG3999, CG8531	142	477	10026	3.55248	2.22949e-05	2.22949e-05	0.000214744
GOTERM_CC_DIRECT	GO:0005737~cytoplasm	46	23.1156	7.15704e-07	DBP80, CG3434, UBC6, IDE, CG5555, WBP2, CNK, AKT1, SAN, CG12320, RAD23, CG17219, CG9578, CALPB, CDM, MAPK-AK2, CG7889, ECD, GSTD4, CG32104, UBCE2H, GSTD9, CG1673, CG12362, CG4858, NMD3, PDK1, SMG6, GSTE11, ARP6, MO25, PI31, FPPS, BSK, INOS, LIS-1, NS3, TBCB, PSIDIN, TRBD, POMP, GKT, THOR, ARI-1, UBC4, CG8531	142	1553	10026	2.09135	8.51652e-05	4.25835e-05	0.000820332
GOTERM_CC_DIRECT	GO:0005829~cytosol	20	10.0503	0.0143957	SK1, MFS3, PDK1, SMG6, CLIC, MATS, EIF5, EIF2B-DELTA, ASNS, UPDO, ATG8A, AKT1, CG17931, LIS-1, NS3, MMY, ART7, GALECTIN, CN-IIIB, CL	142	789	10026	1.78975	0.821923	0.437397	15.3125
GOTERM_CC_DIRECT	GO:0000151~ubiquitin ligase complex	3	1.50754	0.0740589	CG5555, ARI-1, CG12362	142	32	10026	6.61928	0.999894	0.898643	58.6019
GOTERM_CC_DIRECT	GO:0000421~autophagosome membrane	2	1.00503	0.0814886	SYX17, ATG8A	142	6	10026	23.5352	0.99996	0.867745	62.2534
GOTERM_CC_DIRECT	GO:0031965~nuclear membrane	3	1.50754	0.0822755	DBP80, CDM, SREBP	142	34	10026	6.22991	0.999963	0.817837	62.6224
GOTERM_MF_DIRECT	GO:0005524~ATP binding	24	12.0603	0.00108122	C12.2, PDK1, DBP80, UBC10, UBC6, FER, PCH2, CDK5, SLIMP, BSK, CBC, PKA-C3, AKT1, GS1, W, MAPK-AK2, CG1582, CG1703, CG9330, UBC4, UBCE2H, NMDYN-D7, CG4858, EFF	144	751	9284	2.06036	0.208376	0.208376	1.36362
GOTERM_MF_DIRECT	GO:0061630~ubiquitin protein ligase activity	7	3.51759	0.00108438	UBC6, ARI-1, UBC4, UBCE2H, CG12362, EFF, APC10	144	76	9284	5.93823	0.208918	0.110572	1.36759
GOTERM_MF_DIRECT	GO:0031625~ubiquitin protein ligase binding	5	2.51256	0.0151023	UBC10, UBC6, UBC4, UBCE2H, EFF	144	62	9284	5.19937	0.962633	0.66568	17.5631
GOTERM_MF_DIRECT	GO:0030170~pyridoxal phosphate binding	4	2.01005	0.0151078	CG1461, CG1983, CG6321, CG1673	144	34	9284	7.58497	0.962679	0.56047	17.569
GOTERM_MF_DIRECT	GO:0051537~2 iron, 2 sulfur cluster binding	3	1.50754	0.0482642	ISCU, FECH, FDX1	144	23	9284	8.40942	0.999977	0.881993	46.6254
GOTERM_MF_DIRECT	GO:0005525~GTP binding	7	3.51759	0.0544096	NS4, NS3, HBS1, EIF5, CG6195, CENG1A, PEPCK	144	176	9284	2.56424	0.999994	0.866553	50.8382
GOTERM_MF_DIRECT	GO:0061631~ubiquitin conjugating enzyme activity	2	1.00503	0.060212	UBC6, EFF	144	4	9284	32.2361	0.999999	0.852843	54.5325
GOTERM_MF_DIRECT	GO:0043130~ubiquitin binding	3	1.50754	0.0643608	TSG101, CG4968, CG5555	144	27	9284	7.16358	0.999999	0.834069	57.0153
GOTERM_MF_DIRECT	GO:0004602~glutathione peroxidase activity	3	1.50754	0.0774409	GSTE11, GSTD4, GSTD9	144	30	9284	6.44722	1	0.855502	64.0488
GOTERM_MF_DIRECT	GO:0008173~RNA methyltransferase activity	2	1.00503	0.0889536	CG18596, CG14100	144	6	9284	21.4907	1	0.866318	69.3454
GOTERM_MF_DIRECT	GO:0004674~protein serine/threonine kinase activity	6	3.01508	0.0929506	PDK1, AKT1, MAPK-AK2, CDK5, BSK, PKA-C3	144	156	9284	2.4797	1	0.85276	71.0092
INTERPRO	IPR016135:Ubiquitin-conjugating enzyme/RWD-like	10	5.02513	2.59865e-08	UBC10, TSG101, UBC6, CG1582, CG17260, UBC4, UBCE2H, CG5515, CG10343, EFF	187	42	10984	13.9852	9.17319e-06	9.17319e-06	3.55863e-05
INTERPRO	IPR023313:Ubiquitin-conjugating enzyme, active site	5	2.51256	0.000311909	UBC10, UBC6, UBC4, UBCE2H, EFF	187	20	10984	14.6845	0.104274	0.0535722	0.426288
INTERPRO	IPR006575:RWD domain	4	2.01005	0.000372313	CG1582, CG17260, CG5515, CG10343	187	9	10984	26.1058	0.123178	0.0428709	0.508648
INTERPRO	IPR000608:Ubiquitin-conjugating enzyme, E2	5	2.51256	0.0019758	UBC10, UBC6, UBC4, UBCE2H, EFF	187	32	10984	9.17781	0.502494	0.160154	2.67202
INTERPRO	IPR003323:Ovarian tumour, otubain	3	1.50754	0.00566366	CG4603, TRBD, CG4968	187	7	10984	25.1734	0.865334	0.330344	7.48315
INTERPRO	IPR012336:Thioredoxin-like fold	7	3.51759	0.0139086	CLIC, GSTE11, GSTD4, ND-B8, DIM1, GSTD9, CL	187	116	10984	3.54453	0.992875	0.561341	17.4531
INTERPRO	IPR006073:GTP binding domain	3	1.50754	0.0259116	NS4, NS3, CG6195	187	15	10984	11.7476	0.999906	0.733908	30.1985
INTERPRO	IPR027417:P-loop containing nucleoside triphosphate hydrolase	16	8.0402	0.0272841	C12.2, DBP80, CG6195, CENG1A, PCH2, CBC, CG3704, NS4, W, NS3, HBS1, CG1582, CG1703, CG9330, CG10581, CG4858	187	512	10984	1.83556	0.999943	0.704958	31.5334
INTERPRO	IPR001537:tRNA/rRNA methyltransferase, SpoU	2	1.00503	0.0335822	CG18596, CG14100	187	2	10984	58.738	0.999994	0.7381	37.3608
INTERPRO	IPR007513:Uncharacterised protein family SERF	2	1.00503	0.0499502	CG17931, CG15715	187	3	10984	39.1586	1	0.83615	50.4258
INTERPRO	IPR010987:Glutathione S-transferase, C-terminal-like	4	2.01005	0.0524425	CLIC, GSTE11, GSTD4, GSTD9	187	50	10984	4.69904	1	0.822478	52.1773
INTERPRO	IPR015940:Ubiquitin-associated/translation elongation factor EF1B, N-terminal, eukaryote	3	1.50754	0.0617078	CG15445, RAD23, UBC4	187	24	10984	7.34225	1	0.846439	58.1983
INTERPRO	IPR001714:Peptidase M24, methionine aminopeptidase	2	1.00503	0.0660425	CG9581, CG5188	187	4	10984	29.369	1	0.843589	60.7667
INTERPRO	IPR005301:Mob1/phocein	2	1.00503	0.0660425	MOB3, MATS	187	4	10984	29.369	1	0.843589	60.7667
INTERPRO	IPR020472:G-protein beta WD-40 repeat	4	2.01005	0.0689939	CIAO1, LIS-1, WDR82, L(2)09851	187	56	10984	4.19557	1	0.835123	62.4308
INTERPRO	IPR019410:Nicotinamide N-methyltransferase-like	2	1.00503	0.0818636	CG17219, CG7889	187	5	10984	23.4952	1	0.866007	68.9511
INTERPRO	IPR002867:Zinc finger, C6HC-type	2	1.00503	0.0974182	ARI-1, CG12362	187	6	10984	19.5793	1	0.895787	75.4288
KEGG_PATHWAY	dme04931:Insulin resistance	6	3.01508	0.00448942	PDK1, AKT1, FLW, PEPCK, SREBP, BSK	63	49	2737	5.31973	0.236599	0.236599	4.40912
KEGG_PATHWAY	dme04068:FoxO signaling pathway	5	2.51256	0.028718	PDK1, AKT1, PEPCK, ATG8A, BSK	63	52	2737	4.17735	0.825931	0.582785	25.3243
KEGG_PATHWAY	dme04120:Ubiquitin mediated proteolysis	6	3.01508	0.0688518	UBC10, UBC6, UBC4, UBCE2H, EFF, APC10	63	98	2737	2.65986	0.98616	0.759909	51.0766
KEGG_PATHWAY	dme03015:mRNA surveillance pathway	5	2.51256	0.0721241	SMG6, FLW, HBS1, WDR82, CBC	63	70	2737	3.10317	0.988795	0.674652	52.7725
SMART	SM00165:UBA	3	1.50754	0.0265712	CG15445, RAD23, UBC4	80	17	5218	11.5103	0.852226	0.852226	24.3851
SMART	SM01388:SM01388	2	1.00503	0.0592148	MOB3, MATS	80	4	5218	32.6125	0.986883	0.885472	46.9295
SMART	SM00591:RWD	2	1.00503	0.0734691	CG5515, CG10343	80	5	5218	26.09	0.995563	0.835682	54.7068
SMART	SM00647:IBR	2	1.00503	0.0875101	ARI-1, CG12362	80	6	5218	21.7417	0.9985	0.80319	61.3455
UP_KEYWORDS	Transit peptide	12	6.03015	8.54865e-06	GS1, ISCU, CG32174, LETM1, FECH, BEG, CG12895, FDX1, NMDMC, CG14100, CYP12A5, SLIMP	199	148	13921	5.67201	0.00133271	0.00133271	0.0102773
UP_KEYWORDS	Nucleotide-binding	26	13.0653	2.08642e-05	PDK1, DBP80, UBC10, UBC6, EIF5, CENG1A, FER, PCH2, CDK5, CBC, BSK, PKA-C3, GS1, AKT1, W, NS3, MAPK-AK2, CG1582, PEPCK, CG1703, CG9330, UBC4, UBCE2H, CN-IIIB, CG4858, EFF	199	701	13921	2.59461	0.00324956	0.0016261	0.0250814
UP_KEYWORDS	Ubl conjugation pathway	10	5.02513	2.67327e-05	CG4603, UBC10, TRBD, UBC6, CG4968, ARI-1, UBC4, UBCE2H, EFF, APC10	199	110	13921	6.35952	0.00416167	0.00138915	0.032135
UP_KEYWORDS	ATP-binding	21	10.5528	0.000137709	PDK1, DBP80, UBC10, UBC6, FER, PCH2, CDK5, BSK, CBC, PKA-C3, GS1, AKT1, W, MAPK-AK2, CG1582, CG1703, CG9330, UBC4, UBCE2H, CG4858, EFF	199	558	13921	2.63271	0.021255	0.00535662	0.165437
UP_KEYWORDS	Mitochondrion	11	5.52764	0.00445802	GS1, CG32174, LETM1, FECH, BEG, CG12895, FDX1, NMDMC, CG14100, CYP12A5, SLIMP	199	263	13921	2.92587	0.501926	0.130121	5.22998
UP_KEYWORDS	Transferase	27	13.5678	0.00572518	SK1, UBC6, FER, PKA-C3, AKT1, SAN, CG18596, MMY, ART7, MAPK-AK2, CG32196, GSTD4, CG1673, GSTD9, CG1461, PDK1, LPCAT, GSTE11, CDK5, BSK, FPPS, BEG, ARI-1, UBC4, CG14100, NMDYN-D7, EFF	199	1081	13921	1.74725	0.591676	0.138674	6.67009
UP_KEYWORDS	Cytoplasm	18	9.04523	0.0108233	PDK1, DBP80, CG3434, MATS, ARP6, UPDO, PI31, BSK, INOS, AKT1, SAN, LIS-1, NS3, CALPB, ECD, GKT, ARI-1, CG4858	199	646	13921	1.9492	0.816885	0.215352	12.2637
UP_KEYWORDS	Growth regulation	3	1.50754	0.0120952	PDK1, AKT1, NS3	199	12	13921	17.4887	0.850186	0.211241	13.6104
UP_KEYWORDS	Thiol protease	4	2.01005	0.0122653	CALPB, CG4603, TRBD, CG4968	199	34	13921	8.22997	0.854155	0.192581	13.789
UP_KEYWORDS	Metal-binding	23	11.5578	0.0294361	FECH, CG4603, FLW, CLIC, MOB3, CG3434, FDX1, MATS, IDE, CENG1A, CG9581, CG5188, LETM1, CALPB, NOA36, TRBD, PEPCK, ARI-1, CG5316, CYP12A5, CG12362, CN-IIIB, CG4858	199	1008	13921	1.59619	0.990543	0.372553	30.1774
UP_KEYWORDS	Serine/threonine-protein kinase	6	3.01508	0.030179	PDK1, AKT1, MAPK-AK2, CDK5, BSK, PKA-C3	199	122	13921	3.4404	0.991608	0.352466	30.8173
UP_KEYWORDS	Porphyrin biosynthesis	2	1.00503	0.055696	FECH, UPDO	199	4	13921	34.9774	0.999869	0.525262	49.7914
UP_KEYWORDS	Pyridoxal phosphate	3	1.50754	0.0635934	CG1983, CG1673, CG3999	199	29	13921	7.2367	0.999965	0.545458	54.6134
UP_KEYWORDS	Heme biosynthesis	2	1.00503	0.0691308	FECH, UPDO	199	5	13921	27.9819	0.999986	0.549878	57.7371
UP_KEYWORDS	Apoptosis	3	1.50754	0.0797409	PDK1, AKT1, MATS	199	33	13921	6.35952	0.999998	0.578629	63.1783
UP_KEYWORDS	Lipid droplet	2	1.00503	0.0954326	LPCAT, SPARTIN	199	7	13921	19.9871	1	0.623903	70.0563
UP_KEYWORDS	Kinase	8	4.0201	0.0956806	PDK1, AKT1, SK1, MAPK-AK2, FER, CDK5, BSK, PKA-C3	199	273	13921	2.04996	1	0.602636	70.1549
UP_SEQ_FEATURE	domain:OTU	3	1.50754	0.00298786	CG4603, TRBD, CG4968	72	4	3113	32.4271	0.451989	0.451989	3.68407
UP_SEQ_FEATURE	transit peptide:Mitochondrion	9	4.52261	0.00435617	GS1, CG32174, LETM1, FECH, BEG, CG12895, FDX1, NMDMC, CYP12A5	72	116	3113	3.35453	0.58418	0.355159	5.32915
UP_SEQ_FEATURE	domain:Protein kinase	7	3.51759	0.0113745	PDK1, AKT1, MAPK-AK2, FER, CDK5, BSK, PKA-C3	72	84	3113	3.60301	0.899679	0.535346	13.3681
UP_SEQ_FEATURE	active site:Proton acceptor	8	4.0201	0.0153774	PDK1, AKT1, MAPK-AK2, IDE, FER, CDK5, BSK, PKA-C3	72	116	3113	2.9818	0.955615	0.541005	17.6668
UP_SEQ_FEATURE	binding site:ATP	7	3.51759	0.0285286	PDK1, AKT1, MAPK-AK2, FER, CDK5, BSK, PKA-C3	72	103	3113	2.93838	0.997025	0.687617	30.4464
UP_SEQ_FEATURE	nucleotide phosphate-binding region:ATP	10	5.02513	0.0321096	PDK1, AKT1, W, MAPK-AK2, FER, CDK5, BSK, CBC, CG4858, PKA-C3	72	196	3113	2.20592	0.998584	0.664897	33.595
UP_SEQ_FEATURE	chain:Ubiquitin-conjugating enzyme E2-17 kDa	2	1.00503	0.0451021	UBC6, EFF	72	2	3113	43.2361	0.999906	0.734248	43.95
UP_SEQ_FEATURE	active site:Glycyl thioester intermediate	3	1.50754	0.050088	UBC6, UBC4, EFF	72	16	3113	8.10677	0.999967	0.725024	47.5125
UP_SEQ_FEATURE	metal ion-binding site:Iron-sulfur (2Fe-2S)	2	1.00503	0.066895	FECH, FDX1	72	3	3113	28.8241	0.999999	0.786967	58.0432
UP_SEQ_FEATURE	metal ion-binding site:Zinc	4	2.01005	0.0860322	CG3434, MOB3, MATS, IDE	72	46	3113	3.75966	1	0.83605	67.6474

## Sheet: HGS UP
Category	Term	Count	%	PValue	Genes	List Total	Pop Hits	Pop Total	Fold Enrichment	Bonferroni	Benjamini	FDR
COG_ONTOLOGY	Posttranslational modification, protein turnover, chaperones	18	8.37209	1.66823e-09	PROSALPHA6, GSTE11, HSP22, RPT4, RPT5, CG5001, USP47, GSTE8, GSTE7, GSTD4, GSTE6, RPN2, GSTE5, GSTD10, GSTO3, RPN7, CG3326, CG1416	32	138	1239	5.05027	2.00188e-08	2.00188e-08	1.07329e-06
GOTERM_BP_DIRECT	GO:0006749~glutathione metabolic process	11	5.11628	3.48042e-09	GSTD1, GSTE11, GSTE8, GSTE7, GSTD4, GSTE6, GSTE5, GSTD10, GSTD9, GSTO3, CG4752	182	47	10996	14.1403	2.06737e-06	2.06737e-06	5.13325e-06
GOTERM_BP_DIRECT	GO:0043161~proteasome-mediated ubiquitin-dependent protein catabolic process	12	5.5814	1.88936e-07	RPT4, RPN11, RPT5, RPN12, PROSALPHA6, UBE3A, UBC6, POMP, RPN3, RPN2, RPN10, RPN7	182	88	10996	8.23876	0.000112222	5.61125e-05	0.000278661
GOTERM_BP_DIRECT	GO:0008340~determination of adult lifespan	14	6.51163	4.43597e-06	CG10916, TSPO, HSP26, GIG, CCT1, ATG8A, CALPA, HSP22, MRP4, CYLD, HSP68, UBA1, MAGU, JAFRAC1	182	170	10996	4.97557	0.0026315	0.000877937	0.00654237
GOTERM_BP_DIRECT	GO:0035071~salivary gland cell autophagic cell death	8	3.72093	0.000287765	EIP63F-1, CG12163, CP1, DRPR, CTSB1, ATG17, MMP1, RAB7	182	78	10996	6.19668	0.157142	0.0418389	0.423585
GOTERM_BP_DIRECT	GO:0000422~mitophagy	5	2.32558	0.000341372	CG5676, UBC6, ATG17, ATG2, ATG8A	182	21	10996	14.3851	0.183566	0.0397502	0.502307
GOTERM_BP_DIRECT	GO:0048190~wing disc dorsal/ventral pattern formation	6	2.7907	0.00121295	MRP4, DL, CAPT, ANXB9, DRPR, RAB7	182	49	10996	7.39807	0.513699	0.113217	1.77412
GOTERM_BP_DIRECT	GO:0061077~chaperone-mediated protein folding	4	1.86047	0.00172512	HSC70-4, HSP26, UNC-45, HSP22	182	15	10996	16.1114	0.641421	0.136287	2.51441
GOTERM_BP_DIRECT	GO:0042060~wound healing	6	2.7907	0.00300416	EB1, IDGF5, IDGF1, CG7627, ATG2, MMP1	182	60	10996	6.04176	0.832565	0.200201	4.34047
GOTERM_BP_DIRECT	GO:0048102~autophagic cell death	6	2.7907	0.00346687	EIP63F-1, CG12163, CP1, CTSB1, MMP1, RAB7	182	62	10996	5.84686	0.872915	0.204839	4.99317
GOTERM_BP_DIRECT	GO:0008045~motor neuron axon guidance	6	2.7907	0.00454245	CAPS, PTP10D, SDC, ENDOGI, NETA, TOK	182	66	10996	5.49251	0.933087	0.236953	6.4944
GOTERM_BP_DIRECT	GO:0006511~ubiquitin-dependent protein catabolic process	6	2.7907	0.00619699	REF(2)P, RPN12, PROSALPHA6, USP47, RPN3, RPN10	182	71	10996	5.10571	0.975089	0.285147	8.76059
GOTERM_BP_DIRECT	GO:0016322~neuron remodeling	5	2.32558	0.00786138	CALPB, UBA1, SHRB, DRPR, CALPA	182	48	10996	6.2935	0.990796	0.323401	10.9885
GOTERM_BP_DIRECT	GO:0035096~larval midgut cell programmed cell death	4	1.86047	0.00863331	UBA1, ATG17, ATG2, ATG8A	182	26	10996	9.29501	0.994203	0.32712	12.0045
GOTERM_BP_DIRECT	GO:0006914~autophagy	5	2.32558	0.0111049	UBA1, SHRB, ATG17, ATG2, ATG8A	182	53	10996	5.69977	0.998684	0.37737	15.1854
GOTERM_BP_DIRECT	GO:0016197~endosomal transport	4	1.86047	0.0117045	VPS2, L(2)GD1, CHMP2B, RAB7	182	29	10996	8.33346	0.999082	0.372638	15.9406
GOTERM_BP_DIRECT	GO:0035264~multicellular organism growth	3	1.39535	0.0134416	AKT1, RHEB, SYX7	182	11	10996	16.4775	0.999677	0.394925	18.0936
GOTERM_BP_DIRECT	GO:0042246~tissue regeneration	3	1.39535	0.0134416	RGN, ALR, MMP1	182	11	10996	16.4775	0.999677	0.394925	18.0936
GOTERM_BP_DIRECT	GO:0042632~cholesterol homeostasis	3	1.39535	0.0159569	AKT1, GIG, RHEB	182	12	10996	15.1044	0.999929	0.42996	21.1202
GOTERM_BP_DIRECT	GO:0000209~protein polyubiquitination	5	2.32558	0.0188857	UBE3A, UBA1, MIB2, UBC6, CG4080	182	62	10996	4.87239	0.999988	0.466976	24.5129
GOTERM_BP_DIRECT	GO:0007155~cell adhesion	6	2.7907	0.0193463	CAPS, DL, TIMP, ANXB11, JAFRAC1, MMP1	182	94	10996	3.85644	0.999991	0.457059	25.0339
GOTERM_BP_DIRECT	GO:0016236~macroautophagy	3	1.39535	0.0215327	ATG17, ATG2, ATG8A	182	14	10996	12.9466	0.999998	0.476128	27.4616
GOTERM_BP_DIRECT	GO:0010506~regulation of autophagy	4	1.86047	0.0242713	RHEB, L(2)EFL, ATG2, ATG8A	182	38	10996	6.35975	1	0.500925	30.399
GOTERM_BP_DIRECT	GO:0009408~response to heat	5	2.32558	0.0255703	HSP26, HSP70AA, HSP70BA, L(2)EFL, HSP22	182	68	10996	4.44247	1	0.503106	31.7532
GOTERM_BP_DIRECT	GO:0016579~protein deubiquitination	4	1.86047	0.0259834	CYLD, RPN11, CG4603, USP47	182	39	10996	6.19668	1	0.493343	32.1787
GOTERM_BP_DIRECT	GO:0007424~open tracheal system development	6	2.7907	0.0264619	AKT1, DL, PTP10D, DOME, WUN, MMP1	182	102	10996	3.55398	1	0.485084	32.6684
GOTERM_BP_DIRECT	GO:0032509~endosome transport via multivesicular body sorting pathway	3	1.39535	0.0277918	ANXB9, VPS2, SHRB	182	16	10996	11.3283	1	0.488129	34.0124
GOTERM_BP_DIRECT	GO:0043248~proteasome assembly	3	1.39535	0.0277918	RPN12, POMP, RPN10	182	16	10996	11.3283	1	0.488129	34.0124
GOTERM_BP_DIRECT	GO:0005975~carbohydrate metabolic process	6	2.7907	0.0305721	IDGF5, IDGF2, AMY-P, RHEB, IDGF1, AMY-D	182	106	10996	3.41986	1	0.508038	36.7416
GOTERM_BP_DIRECT	GO:0008593~regulation of Notch signaling pathway	4	1.86047	0.0314984	VPS2, L(2)GD1, SHRB, RAB7	182	42	10996	5.75406	1	0.505454	37.6273
GOTERM_BP_DIRECT	GO:0051603~proteolysis involved in cellular protein catabolic process	3	1.39535	0.0461065	CG12163, CP1, CTSB1	182	21	10996	8.63108	1	0.632629	50.1523
GOTERM_BP_DIRECT	GO:0007398~ectoderm development	3	1.39535	0.0543791	DL, SOG	182	23	10996	7.88055	1	0.68186	56.1618
GOTERM_BP_DIRECT	GO:0008586~imaginal disc-derived wing vein morphogenesis	4	1.86047	0.0564607	DL, L(2)GD1, SOG, TOK	182	53	10996	4.55982	1	0.683592	57.5638
GOTERM_BP_DIRECT	GO:0006955~immune response	4	1.86047	0.0590853	DL, CACT, DOME, KEY	182	54	10996	4.47538	1	0.688693	59.2718
GOTERM_BP_DIRECT	GO:0000045~autophagosome assembly	3	1.39535	0.0631288	ATG17, ATG2, ATG8A	182	25	10996	7.25011	1	0.701937	61.7784
GOTERM_BP_DIRECT	GO:0006032~chitin catabolic process	3	1.39535	0.0631288	IDGF5, IDGF2, IDGF1	182	25	10996	7.25011	1	0.701937	61.7784
GOTERM_BP_DIRECT	GO:0006979~response to oxidative stress	5	2.32558	0.0650898	MRP4, AKT1, CYLD, JAFRAC1, HSP22	182	92	10996	3.28356	1	0.702245	62.9415
GOTERM_BP_DIRECT	GO:0040008~regulation of growth	3	1.39535	0.0676701	LNK, UBA1, SOG	182	26	10996	6.97126	1	0.705989	64.4218
GOTERM_BP_DIRECT	GO:0045824~negative regulation of innate immune response	3	1.39535	0.0770618	DOME, WUN, UNC-45	182	28	10996	6.47331	1	0.743593	69.3569
GOTERM_BP_DIRECT	GO:0016540~protein autoprocessing	2	0.930233	0.0796514	CALPB, CALPA	182	5	10996	24.167	1	0.745778	70.6008
GOTERM_BP_DIRECT	GO:0007411~axon guidance	7	3.25581	0.0852804	CAPS, HSC70-4, PTP10D, SDC, RHEB, NETA, TOK	182	185	10996	2.28607	1	0.760936	73.1441
GOTERM_BP_DIRECT	GO:0046716~muscle cell cellular homeostasis	3	1.39535	0.0868355	CAPT, MIB2, TN	182	30	10996	6.04176	1	0.758276	73.8097
GOTERM_BP_DIRECT	GO:0007498~mesoderm development	4	1.86047	0.0883227	NIMB2, DL, CG34417	182	64	10996	3.7761	1	0.75546	74.4318
GOTERM_BP_DIRECT	GO:0042176~regulation of protein catabolic process	2	0.930233	0.0948077	RPN3, RPN2	182	6	10996	20.1392	1	0.772175	76.987
GOTERM_BP_DIRECT	GO:0086010~membrane depolarization during action potential	2	0.930233	0.0948077	CA-ALPHA1T, NA	182	6	10996	20.1392	1	0.772175	76.987
GOTERM_BP_DIRECT	GO:0006974~cellular response to DNA damage stimulus	5	2.32558	0.0949148	CACT, GIG, RPN2, JAFRAC1, RPN10	182	105	10996	2.87703	1	0.76421	77.0271
GOTERM_BP_DIRECT	GO:0060429~epithelium development	3	1.39535	0.0969564	DOME, KON, SYX7	182	32	10996	5.66415	1	0.763629	77.7796
GOTERM_CC_DIRECT	GO:0005838~proteasome regulatory particle	8	3.72093	3.53053e-08	RPT4, RPN11, RPT5, RPN12, RPN3, RPN2, RPN10, RPN7	172	21	10026	22.206	4.37785e-06	4.37785e-06	4.07685e-05
GOTERM_CC_DIRECT	GO:0000502~proteasome complex	8	3.72093	7.13168e-06	RPN11, RPN12, PROSALPHA6, POMP, RPN3, RPN2, RPN10, RPN7	172	43	10026	10.8448	0.000883941	0.000442068	0.00823496
GOTERM_CC_DIRECT	GO:0005886~plasma membrane	28	13.0233	0.000344989	EAAT2, GP150, DOME, SDC, ALPHATUB67C, DRPR, CG7627, SYX7, RAB7, AKT1, FIC, DL, CG31729, W, CG3662, WUN, S, PTP10D, LNK, EIP63F-1, CG4080, CA-ALPHA1T, SOG, CUE, SHAW, UBA1, CG7589, NA	172	786	10026	2.07651	0.0418836	0.0141608	0.39765
GOTERM_CC_DIRECT	GO:0008541~proteasome regulatory particle, lid subcomplex	4	1.86047	0.000957653	RPN11, RPN12, RPN3, RPN7	172	12	10026	19.4302	0.11202	0.0292647	1.10028
GOTERM_CC_DIRECT	GO:0005737~cytoplasm	43	20	0.00123562	EB1, HSC70-4, CAPT, PROSALPHA6, UBE3A, UBC6, ALPHATUB67C, L(2)GD1, CCT2, DRPR, KEY, CG30496, WBP2, AKT1, DL, MAP205, CALPB, CACT, GSTD1, GSTD4, GSTD9, GSTO3, REF(2)P, HSP26, SMG5, GSTE11, EIP63F-1, GIG, UBR1, RPN10, CALPA, VIAF, RPT4, RPT5, LOST, MIB2, USP47, POMP, GSTE8, GSTE7, GSTE6, GSTE5, GSTD10	172	1553	10026	1.61397	0.142137	0.030197	1.41756
GOTERM_CC_DIRECT	GO:0008540~proteasome regulatory particle, base subcomplex	4	1.86047	0.00154519	RPT4, RPT5, RPN2, RPN10	172	14	10026	16.6545	0.174488	0.0314533	1.76982
GOTERM_CC_DIRECT	GO:0030018~Z disc	5	2.32558	0.00283185	HSC70-4, MIB2, TN, KON, L(2)EFL	172	35	10026	8.32724	0.296472	0.0489944	3.22166
GOTERM_CC_DIRECT	GO:0005875~microtubule associated complex	13	6.04651	0.00525123	EB1, MAP205, CCT5, RPN11, HSP68, RPT4, HSP26, HSC70-4, PROSALPHA6, HSP70AA, HSP70BA, CG34417, JAFRAC1	172	300	10026	2.52593	0.47945	0.0783674	5.89868
GOTERM_CC_DIRECT	GO:0000815~ESCRT III complex	3	1.39535	0.00756898	VPS2, SHRB, CHMP2B	172	8	10026	21.859	0.610201	0.0993876	8.39962
GOTERM_CC_DIRECT	GO:0098595~perivitelline space	3	1.39535	0.0230043	SDC, CG12163, CTSB1	172	14	10026	12.4909	0.944193	0.250677	23.5661
GOTERM_CC_DIRECT	GO:0045169~fusome	4	1.86047	0.0265796	CG12163, CP1, SHRB, TSP42EE	172	38	10026	6.13586	0.96458	0.261902	26.7344
GOTERM_CC_DIRECT	GO:0005576~extracellular region	16	7.44186	0.0524436	NIMB2, GIP, OBP83A, OBP56D, SOG, NETA, SHF, CALS, OBP19D, TIMP, IDGF5, IDGF2, AMY-P, IDGF1, MAGU, DRS	172	556	10026	1.67743	0.998744	0.426871	46.3156
GOTERM_CC_DIRECT	GO:0005764~lysosome	4	1.86047	0.0731354	CG12163, CP1, CTSB1, RAB7	172	57	10026	4.09058	0.999919	0.515397	58.3972
GOTERM_CC_DIRECT	GO:0045202~synapse	5	2.32558	0.0991683	CG4757, SDC, CG7589, ARC1, RAB7	172	103	10026	2.82965	0.999998	0.603473	70.0601
GOTERM_MF_DIRECT	GO:0004602~glutathione peroxidase activity	10	4.65116	7.1122e-10	GSTD1, GSTE11, GSTE8, GSTE7, GSTD4, GSTE6, GSTE5, JAFRAC1, GSTD10, GSTD9	153	30	9284	20.2266	1.52201e-07	1.52201e-07	9.0131e-07
GOTERM_MF_DIRECT	GO:0004364~glutathione transferase activity	10	4.65116	1.87479e-08	GSTD1, GSTE11, GSTE8, GSTE7, GSTD4, GSTE6, GSTE5, GSTD10, GSTD9, GSTO3	153	42	9284	14.4476	4.01205e-06	2.00603e-06	2.37588e-05
GOTERM_MF_DIRECT	GO:0005509~calcium ion binding	14	6.51163	3.85654e-05	LPCAT, EIP63F-1, ANXB11, CALS, AMY-D, MMP1, CALPA, CUE, DL, CALPB, ANXB9, AMY-P, MAGU, TOK	153	210	9284	4.04532	0.00821919	0.00274727	0.0488619
GOTERM_MF_DIRECT	GO:0008084~imaginal disc growth factor receptor binding	3	1.39535	0.00382567	IDGF5, IDGF2, IDGF1	153	6	9284	30.3399	0.559684	0.185406	4.74138
GOTERM_MF_DIRECT	GO:0016798~hydrolase activity, acting on glycosyl bonds	3	1.39535	0.00888991	UDE, AMY-P, AMY-D	153	9	9284	20.2266	0.85206	0.317634	10.6995
GOTERM_MF_DIRECT	GO:0051082~unfolded protein binding	5	2.32558	0.0108626	CCT5, HSP68, HSC70-4, CG5001, HSC70-2	153	53	9284	5.7245	0.903414	0.322641	12.9261
GOTERM_MF_DIRECT	GO:0004843~thiol-dependent ubiquitin-specific protease activity	4	1.86047	0.0273284	CYLD, RPN11, CG4603, USP47	153	40	9284	6.06797	0.997341	0.571342	29.6119
GOTERM_MF_DIRECT	GO:0004842~ubiquitin-protein transferase activity	8	3.72093	0.0275879	CG10916, UBA1, MIB2, UBC6, CG4080, TN, UBR1, FEM-1	153	179	9284	2.71194	0.997488	0.526852	29.8495
GOTERM_MF_DIRECT	GO:0004105~choline-phosphate cytidylyltransferase activity	2	0.930233	0.0324782	CCT1, CCT2	153	2	9284	60.6797	0.999146	0.543916	34.1914
GOTERM_MF_DIRECT	GO:0042626~ATPase activity, coupled to transmembrane movement of substances	4	1.86047	0.0329527	MRP4, W, CG7627, CG9270	153	43	9284	5.64463	0.999231	0.511819	34.5992
GOTERM_MF_DIRECT	GO:0004556~alpha-amylase activity	2	0.930233	0.0483221	AMY-P, AMY-D	153	3	9284	40.4532	0.999975	0.618467	46.6162
GOTERM_MF_DIRECT	GO:0004197~cysteine-type endopeptidase activity	3	1.39535	0.0538296	CG12163, CP1, CTSB1	153	23	9284	7.91475	0.999993	0.627219	50.4018
GOTERM_MF_DIRECT	GO:0004568~chitinase activity	3	1.39535	0.0670011	IDGF5, IDGF2, IDGF1	153	26	9284	7.00151	1	0.680702	58.4748
GOTERM_MF_DIRECT	GO:0004198~calcium-dependent cysteine-type endopeptidase activity	2	0.930233	0.0792408	CALPB, CALPA	153	5	9284	24.2719	1	0.716895	64.8737
GOTERM_MF_DIRECT	GO:0005550~pheromone binding	2	0.930233	0.0943238	OBP19D, OBP83A	153	6	9284	20.2266	1	0.756697	71.5076
GOTERM_MF_DIRECT	GO:0042162~telomeric DNA binding	2	0.930233	0.0943238	SMG5, ENDOGI	153	6	9284	20.2266	1	0.756697	71.5076
INTERPRO	IPR004045:Glutathione S-transferase, N-terminal	10	4.65116	1.41662e-08	GSTD1, GSTE11, GSTE8, GSTE7, GSTD4, GSTE6, GSTE5, GSTD10, GSTD9, GSTO3	189	39	10984	14.9016	5.25563e-06	5.25563e-06	1.95425e-05
INTERPRO	IPR004046:Glutathione S-transferase, C-terminal	9	4.18605	1.27436e-07	GSTD1, GSTE11, GSTE8, GSTE7, GSTD4, GSTE6, GSTE5, GSTD10, GSTD9	189	36	10984	14.5291	4.72778e-05	2.36392e-05	0.000175801
INTERPRO	IPR010987:Glutathione S-transferase, C-terminal-like	10	4.65116	1.42402e-07	GSTD1, GSTE11, GSTE8, GSTE7, GSTD4, GSTE6, GSTE5, GSTD10, GSTD9, GSTO3	189	50	10984	11.6233	5.28296e-05	1.76102e-05	0.000196446
INTERPRO	IPR012336:Thioredoxin-like fold	12	5.5814	4.54227e-06	VIAF, GSTD1, GSTE11, GSTE8, GSTE7, GSTD4, GSTE6, GSTE5, JAFRAC1, GSTD10, GSTD9, GSTO3	189	116	10984	6.01204	0.00168377	0.000421207	0.00626597
INTERPRO	IPR000169:Cysteine peptidase, cysteine active site	5	2.32558	9.79424e-06	CALPB, CG12163, CP1, CTSB1, CALPA	189	9	10984	32.2869	0.00362709	0.000726472	0.0135105
INTERPRO	IPR018181:Heat shock protein 70, conserved site	5	2.32558	7.27493e-05	HSP68, HSC70-4, HSP70AA, HSP70BA, HSC70-2	189	14	10984	20.7559	0.02663	0.00448839	0.100313
INTERPRO	IPR013126:Heat shock protein 70 family	5	2.32558	9.78803e-05	HSP68, HSC70-4, HSP70AA, HSP70BA, HSC70-2	189	15	10984	19.3721	0.0356639	0.00517447	0.134943
INTERPRO	IPR025661:Cysteine peptidase, asparagine active site	3	1.39535	0.00417757	CG12163, CP1, CTSB1	189	6	10984	29.0582	0.788414	0.176458	5.61152
INTERPRO	IPR005024:Snf7	3	1.39535	0.00762409	VPS2, SHRB, CHMP2B	189	8	10984	21.7937	0.941538	0.270566	10.0197
INTERPRO	IPR025660:Cysteine peptidase, histidine active site	3	1.39535	0.00762409	CG12163, CP1, CTSB1	189	8	10984	21.7937	0.941538	0.270566	10.0197
INTERPRO	IPR013781:Glycoside hydrolase, catalytic domain	5	2.32558	0.00835393	IDGF5, IDGF2, AMY-P, IDGF1, AMY-D	189	47	10984	6.1826	0.955503	0.267457	10.9283
INTERPRO	IPR000742:Epidermal growth factor-like domain	6	2.7907	0.00865147	NIMB2, DL, DRPR, SHF, TOK, CUE	189	74	10984	4.71214	0.960191	0.254023	11.2963
INTERPRO	IPR001436:Alpha crystallin/Heat shock protein	3	1.39535	0.00969263	HSP26, L(2)EFL, HSP22	189	9	10984	19.3721	0.973043	0.260015	12.5728
INTERPRO	IPR000668:Peptidase C1A, papain C-terminal	3	1.39535	0.0119803	CG12163, CP1, CTSB1	189	10	10984	17.4349	0.98857	0.291045	15.3181
INTERPRO	IPR017853:Glycoside hydrolase, superfamily	5	2.32558	0.0135081	IDGF5, IDGF2, AMY-P, IDGF1, AMY-D	189	54	10984	5.38115	0.993563	0.302606	17.1069
INTERPRO	IPR027359:Voltage-dependent potassium channel, four helix bundle domain	3	1.39535	0.0144791	SHAW, CA-ALPHA1T, NA	189	11	10984	15.8499	0.995533	0.302835	18.2253
INTERPRO	IPR013128:Peptidase C1A, papain	3	1.39535	0.0171811	CG12163, CP1, CTSB1	189	12	10984	14.5291	0.998387	0.330918	21.2646
INTERPRO	IPR003593:AAA+ ATPase domain	7	3.25581	0.0189702	MRP4, RPT4, W, RPT5, CG7627, CG9270, CG3326	189	123	10984	3.30744	0.999179	0.341621	23.219
INTERPRO	IPR002068:Alpha crystallin/Hsp20 domain	3	1.39535	0.0200788	HSP26, L(2)EFL, HSP22	189	13	10984	13.4115	0.999461	0.341676	24.4073
INTERPRO	IPR013032:EGF-like, conserved site	5	2.32558	0.020336	DL, DRPR, SHF, TOK, CUE	189	61	10984	4.76364	0.999511	0.33047	24.6805
INTERPRO	IPR011583:Chitinase II	3	1.39535	0.033481	IDGF5, IDGF2, IDGF1	189	17	10984	10.2558	0.999997	0.468317	37.4865
INTERPRO	IPR001223:Glycoside hydrolase, family 18, catalytic domain	3	1.39535	0.033481	IDGF5, IDGF2, IDGF1	189	17	10984	10.2558	0.999997	0.468317	37.4865
INTERPRO	IPR017871:ABC transporter, conserved site	4	1.86047	0.0461936	MRP4, W, CG7627, CG9270	189	47	10984	4.94608	1	0.566358	47.9226
INTERPRO	IPR018502:Annexin repeat	2	0.930233	0.0504781	ANXB9, ANXB11	189	3	10984	38.7443	1	0.582504	51.0586
INTERPRO	IPR008993:Tissue inhibitor of metalloproteinases-like, OB-fold	2	0.930233	0.0504781	TIMP, NETA	189	3	10984	38.7443	1	0.582504	51.0586
INTERPRO	IPR022682:Peptidase C2, calpain, large subunit, domain III	2	0.930233	0.0504781	CALPB, CALPA	189	3	10984	38.7443	1	0.582504	51.0586
INTERPRO	IPR006046:Alpha amylase	2	0.930233	0.0504781	AMY-P, AMY-D	189	3	10984	38.7443	1	0.582504	51.0586
INTERPRO	IPR001134:Netrin domain	2	0.930233	0.0504781	TIMP, NETA	189	3	10984	38.7443	1	0.582504	51.0586
INTERPRO	IPR001464:Annexin	2	0.930233	0.0504781	ANXB9, ANXB11	189	3	10984	38.7443	1	0.582504	51.0586
INTERPRO	IPR022683:Peptidase C2, calpain, domain III	2	0.930233	0.0504781	CALPB, CALPA	189	3	10984	38.7443	1	0.582504	51.0586
INTERPRO	IPR018252:Annexin repeat, conserved site	2	0.930233	0.0504781	ANXB9, ANXB11	189	3	10984	38.7443	1	0.582504	51.0586
INTERPRO	IPR008978:HSP20-like chaperone	3	1.39535	0.0538021	HSP26, L(2)EFL, HSP22	189	22	10984	7.92496	1	0.590194	53.3699
INTERPRO	IPR011527:ABC transporter, transmembrane domain, type 1	3	1.39535	0.0628806	MRP4, CG7627, CG9270	189	24	10984	7.26455	1	0.633565	59.177
INTERPRO	IPR006048:Alpha-amylase, C-terminal all beta	2	0.930233	0.0667344	AMY-P, AMY-D	189	4	10984	29.0582	1	0.641179	61.433
INTERPRO	IPR017941:Rieske [2Fe-2S] iron-sulphur domain	2	0.930233	0.0667344	CG4199, CG10700	189	4	10984	29.0582	1	0.641179	61.433
INTERPRO	IPR001300:Peptidase C2, calpain, catalytic domain	2	0.930233	0.0667344	CALPB, CALPA	189	4	10984	29.0582	1	0.641179	61.433
INTERPRO	IPR022684:Peptidase C2, calpain family	2	0.930233	0.0667344	CALPB, CALPA	189	4	10984	29.0582	1	0.641179	61.433
INTERPRO	IPR003439:ABC transporter-like	4	1.86047	0.0707593	MRP4, W, CG7627, CG9270	189	56	10984	4.15117	1	0.649075	63.6653
INTERPRO	IPR002048:EF-hand domain	5	2.32558	0.0799133	CALPB, LPCAT, EIP63F-1, MAGU, CALPA	189	95	10984	3.05876	1	0.681595	68.3036
INTERPRO	IPR000301:Tetraspanin	3	1.39535	0.0824187	TSP42EG, TSP74F, TSP42EE	189	28	10984	6.22676	1	0.680081	69.4737
INTERPRO	IPR003960:ATPase, AAA-type, conserved site	3	1.39535	0.0824187	RPT4, RPT5, CG3326	189	28	10984	6.22676	1	0.680081	69.4737
INTERPRO	IPR004821:Cytidyltransferase-like domain	2	0.930233	0.0827138	CCT1, CCT2	189	5	10984	23.2466	1	0.668624	69.6089
INTERPRO	IPR000215:Serpin family	3	1.39535	0.092796	SPN42DD, SPN43AD, SPN43AB	189	30	10984	5.81164	1	0.700117	73.9066
INTERPRO	IPR023796:Serpin domain	3	1.39535	0.092796	SPN42DD, SPN43AD, SPN43AB	189	30	10984	5.81164	1	0.700117	73.9066
INTERPRO	IPR004099:Pyridine nucleotide-disulphide oxidoreductase, dimerisation	2	0.930233	0.098421	CG4199, CG10700	189	6	10984	19.3721	1	0.710601	76.0521
INTERPRO	IPR016156:FAD/NAD-linked reductase, dimerisation	2	0.930233	0.098421	CG4199, CG10700	189	6	10984	19.3721	1	0.710601	76.0521
KEGG_PATHWAY	dme03050:Proteasome	10	4.65116	6.77597e-07	RPT4, RPN11, RPT5, RPN12, PROSALPHA6, POMP, RPN3, RPN2, RPN10, RPN7	60	50	2737	9.12333	2.10053e-05	2.10053e-05	0.000582112
KEGG_PATHWAY	dme00480:Glutathione metabolism	10	4.65116	4.48747e-06	GSTD1, GSTE11, GSTE8, GSTE7, GSTD4, GSTE6, GSTE5, GSTD10, GSTD9, CG4752	60	62	2737	7.35753	0.000139102	6.95535e-05	0.00385505
KEGG_PATHWAY	dme00980:Metabolism of xenobiotics by cytochrome P450	9	4.18605	3.46781e-05	GSTD1, GSTE11, GSTE8, GSTE7, GSTD4, GSTE6, GSTE5, GSTD10, GSTD9	60	61	2737	6.73033	0.00107446	0.000358282	0.0297875
KEGG_PATHWAY	dme00982:Drug metabolism - cytochrome P450	9	4.18605	3.46781e-05	GSTD1, GSTE11, GSTE8, GSTE7, GSTD4, GSTE6, GSTE5, GSTD10, GSTD9	60	61	2737	6.73033	0.00107446	0.000358282	0.0297875
KEGG_PATHWAY	dme04144:Endocytosis	9	4.18605	0.0032943	HSP68, HSC70-4, HSP70AA, HSP70BA, VPS2, SHRB, HSC70-2, CHMP2B, RAB7	60	118	2737	3.47924	0.0972339	0.0252487	2.79495
KEGG_PATHWAY	dme04141:Protein processing in endoplasmic reticulum	9	4.18605	0.00494137	HSP68, HSC70-4, CG4603, HSP70AA, HSP70BA, L(2)EFL, CG13887, ERO1L, HSC70-2	60	126	2737	3.25833	0.142352	0.0302456	4.1663
PIR_SUPERFAMILY	PIRSF002419:tetraspanin	3	1.39535	0.0621837	TSP42EG, TSP74F, TSP42EE	15	24	806	6.71667	0.565959	0.565959	34.6264
SMART	SM00181:EGF	6	2.7907	0.00669966	NIMB2, DL, DRPR, SHF, TOK, CUE	96	66	5218	4.94129	0.4428	0.4428	7.00745
SMART	SM00645:Pept_C1	3	1.39535	0.0134213	CG12163, CP1, CTSB1	96	10	5218	16.3062	0.691353	0.44444	13.5872
SMART	SM00382:AAA	7	3.25581	0.0239853	MRP4, RPT4, W, RPT5, CG7627, CG9270, CG3326	96	123	5218	3.09333	0.879023	0.505422	23.0783
SMART	SM00636:Glyco_18	3	1.39535	0.037353	IDGF5, IDGF2, IDGF1	96	17	5218	9.59191	0.963555	0.563073	33.7297
SMART	SM00335:ANX	2	0.930233	0.0536404	ANXB9, ANXB11	96	3	5218	36.2361	0.991742	0.616842	44.8906
SMART	SM00632:Aamy_C	2	0.930233	0.0536404	AMY-P, AMY-D	96	3	5218	36.2361	0.991742	0.616842	44.8906
SMART	SM00720:calpain_III	2	0.930233	0.0536404	CALPB, CALPA	96	3	5218	36.2361	0.991742	0.616842	44.8906
SMART	SM00230:CysPc	2	0.930233	0.0708799	CALPB, CALPA	96	4	5218	27.1771	0.998332	0.655617	54.8213
UP_KEYWORDS	Stress response	8	3.72093	5.59454e-07	HSP68, HSC70-4, HSP26, HSP70AA, HSP70BA, L(2)EFL, HSC70-2, HSP22	215	33	13921	15.6967	8.16769e-05	8.16769e-05	0.000664954
UP_KEYWORDS	Proteasome	8	3.72093	5.91661e-06	RPN11, RPT5, RPN12, PROSALPHA6, RPN3, RPN2, RPN10, RPN7	215	46	13921	11.2607	0.000863454	0.00043182	0.00703214
UP_KEYWORDS	Thiol protease	7	3.25581	1.15494e-05	CALPB, CG4603, CG12163, USP47, CP1, CTSB1, CALPA	215	34	13921	13.3306	0.00168481	0.000561917	0.0137266
UP_KEYWORDS	Glycoprotein	22	10.2326	3.25008e-05	HSC70-4, PTP10D, DOME, ANCE-3, SDC, CP1, SOG, NETA, SHF, CALS, NAAT1, CG11880, CUE, SHAW, DL, SPN42DD, IDGF5, WUN, IDGF2, CG12163, IDGF1, ERO1L	215	503	13921	2.83196	0.00473396	0.0011856	0.038623
UP_KEYWORDS	Calcium	10	4.65116	7.96651e-05	CALPB, LPCAT, ANXB9, EIP63F-1, AMY-P, ANXB11, CALS, AMY-D, MMP1, CALPA	215	117	13921	5.53409	0.0115642	0.00232361	0.0946473
UP_KEYWORDS	Disulfide bond	25	11.6279	0.000100864	DOME, CG9631, CP1, OBP83A, OBP56D, DRPR, SHF, NETA, AMY-D, MMP1, CUE, DL, OBP19D, TIMP, IDGF5, CG7589, IDGF2, CG12163, AMY-P, IDGF1, JAFRAC1, ERO1L, MAGU, TOK, DRS	215	670	13921	2.416	0.014619	0.00245148	0.119819
UP_KEYWORDS	Protease	15	6.97674	0.00145664	CG4603, PROSALPHA6, ANCE-3, CG9953, CG9631, CP1, CTSB1, MMP1, CALPA, RPN11, CALPB, TIMP, CG12163, USP47, TOK	215	362	13921	2.68296	0.191702	0.0299459	1.71767
UP_KEYWORDS	Ubl conjugation pathway	8	3.72093	0.00153591	RPN11, CG4603, UBE3A, UBA1, UBC6, USP47, UBR1, FEM-1	215	110	13921	4.70901	0.201016	0.027662	1.81036
UP_KEYWORDS	Secreted	13	6.04651	0.00163945	OBP83A, OBP56D, SOG, NETA, SHF, MS, SPN42DD, OBP19D, IDGF5, TIMP, IDGF2, IDGF1, DRS	215	287	13921	2.93287	0.213023	0.0262663	1.93133
UP_KEYWORDS	ATP-binding	18	8.37209	0.00569735	HSC70-4, UBC6, CG7627, CG9270, HSC70-2, MRP4, AKT1, FIC, CG31729, CCT5, RPT4, W, HSP68, RPT5, HSP70AA, HSP70BA, UBA1, CG3326	215	558	13921	2.08867	0.565775	0.0800346	6.56566
UP_KEYWORDS	Nucleotide-binding	21	9.76744	0.00576207	HSC70-4, UBC6, ALPHATUB67C, CG7627, CG9270, HSC70-2, SNI, MRP4, AKT1, FIC, CG31729, CCT5, HSP68, RPT4, W, RPT5, HSP70AA, HSP70BA, UBA1, RHEB, CG3326	215	701	13921	1.93969	0.569882	0.0738319	6.63792
UP_KEYWORDS	Metalloprotease	5	2.32558	0.00942544	RPN11, TIMP, ANCE-3, TOK, MMP1	215	54	13921	5.99526	0.749085	0.10883	10.6456
UP_KEYWORDS	Hydrolase	37	17.2093	0.0101301	HSC70-4, CG4603, PROSALPHA6, CG9631, CG7627, CG9270, AMY-D, MMP1, CG31729, CALPB, WUN, ENDOGI, AMY-P, CG8360, CG4757, PTP10D, ANCE-3, CG9953, CG7378, CP1, CTSB1, RNASEX25, CG4752, CALPA, MRP4, CG13283, RPN11, RPT4, CCT5, RPT5, TIMP, UDE, IDGF2, CG12163, USP47, TOK, CG3326	215	1581	13921	1.51531	0.773847	0.108054	11.3983
UP_KEYWORDS	Developmental protein	17	7.90698	0.0208803	PTP10D, DOME, SDC, CP1, SOG, NETA, SHF, AKT1, DL, CACT, IDGF5, WUN, S, IDGF2, IDGF1, L(2)EFL	215	593	13921	1.85621	0.954078	0.197527	22.1827
UP_KEYWORDS	EGF-like domain	4	1.86047	0.03168	DL, SHF, TOK, CUE	215	45	13921	5.75545	0.990906	0.269	31.7939
UP_KEYWORDS	Membrane	63	29.3023	0.0353944	TSPO, CG9336, EAAT2, SDC, CG32640, KON, DRPR, CG9270, CG10616, SYX7, CG11880, AKT1, FIC, CG3907, DL, CG3662, WUN, CG13252, ASPH, CG7800, NPC1A, SPN43AB, TSP42EG, PTP10D, NAAT1, MRP4, SHAW, CG5002, UNC80, NA, CG7523, TSP74F, TSP42EE, CG16700, CAPS, GP150, CG4603, DOME, CG8320, MSR-110, CG7627, CALS, CG2076, CG31729, W, OPM, CALPB, S, PICOT, ERO1L, CG7720, CYP12C1, CG12576, LPCAT, CG4080, CA-ALPHA1…	215	3266	13921	1.24898	0.994811	0.280233	34.8395
UP_KEYWORDS	Transmembrane helix	58	26.9767	0.0399068	TSPO, CG9336, EAAT2, SDC, CG32640, KON, DRPR, CG9270, CG10616, SYX7, CG11880, FIC, CG3907, DL, CG3662, WUN, CG13252, ASPH, CG7800, NPC1A, SPN43AB, TSP42EG, PTP10D, NAAT1, MRP4, SHAW, CG5002, UNC80, CG7523, NA, TSP74F, TSP42EE, CG16700, CAPS, GP150, CG4603, DOME, CG8320, MSR-110, CG7627, CALS, CG2076, CG31729, W, OPM, S, PICOT, CG7720, CG12576, LPCAT, CG4080, CA-ALPHA1T, SOG, CUE, CG31717, CG7589,…	215	2985	13921	1.2581	0.997383	0.295139	38.3716
UP_KEYWORDS	Symport	3	1.39535	0.040779	EAAT2, PICOT, NAAT1	215	21	13921	9.24983	0.997708	0.286588	39.0338
UP_KEYWORDS	Transmembrane	58	26.9767	0.0410607	TSPO, CG9336, EAAT2, SDC, CG32640, KON, DRPR, CG9270, CG10616, SYX7, CG11880, FIC, CG3907, DL, CG3662, WUN, CG13252, ASPH, CG7800, NPC1A, SPN43AB, TSP42EG, PTP10D, NAAT1, MRP4, SHAW, CG5002, UNC80, CG7523, NA, TSP74F, TSP42EE, CG16700, CAPS, GP150, CG4603, DOME, CG8320, MSR-110, CG7627, CALS, CG2076, CG31729, W, OPM, S, PICOT, CG7720, CG12576, LPCAT, CG4080, CA-ALPHA1T, SOG, CUE, CG31717, CG7589,…	215	2990	13921	1.256	0.997805	0.275432	39.2463
UP_KEYWORDS	Calcium/phospholipid-binding	2	0.930233	0.0454153	ANXB9, ANXB11	215	3	13921	43.1659	0.99887	0.287728	42.4456
UP_KEYWORDS	Annexin	2	0.930233	0.0454153	ANXB9, ANXB11	215	3	13921	43.1659	0.99887	0.287728	42.4456
UP_KEYWORDS	Alternative splicing	16	7.44186	0.0627307	PTP10D, SDC, CP1, ANXB11, CALPA, MAP205, DL, CACT, ANXB9, WUN, PICOT, CG12163, USP47, L(2)EFL, RPN2, FEM-1	215	631	13921	1.64181	0.999922	0.362632	53.6995
UP_KEYWORDS	Signal	59	27.4419	0.0790814	CG9336, SDC, CG9631, KON, DRPR, SHF, AMY-D, MMP1, DL, CG13252, AMY-P, RGN, CG7800, CG18067, SPN43AD, NPC1A, SPN43AB, DRS, CG4757, CG5399, PTP10D, ANCE-3, CP1, CTSB1, NETA, CG10700, MS, CPR47EF, TIMP, CG43402, CG5597, MAGU, CAPS, NIMB2, GP150, CAPT, DOME, OBP56D, CG16772, CALS, VIR-1, SPN42DD, OBP19D, OPM, CG15239, ERO1L, OBP83A, RNASEX25, CUE, CG13283, IDGF5, CG7589, CG34215, IDGF2, CG12163, CG77…	215	3176	13921	1.20283	0.999994	0.421159	62.4387
UP_KEYWORDS	Metal-binding	22	10.2326	0.0954746	REF(2)P, CG4603, ANCE-3, EIP63F-1, CG4080, TN, KEY, UBR1, AMY-D, MMP1, CALPA, RPN11, CALPB, TIMP, MIB2, AMY-P, RHEB, TOK, YIPPEE, CG3326, CYP12C1, CG43427	215	1008	13921	1.41317	1	0.471109	69.6593
UP_SEQ_FEATURE	disulfide bond	19	8.83721	4.18437e-05	DOME, CP1, OBP83A, OBP56D, NETA, SHF, AMY-D, CUE, DL, OBP19D, TIMP, IDGF5, IDGF2, CG12163, AMY-P, IDGF1, ERO1L, JAFRAC1, DRS	77	265	3113	2.89865	0.0101167	0.0101167	0.0541026
UP_SEQ_FEATURE	signal peptide	22	10.2326	0.000924519	PTP10D, DOME, SDC, CP1, OBP83A, OBP56D, NETA, SHF, CALS, AMY-D, MS, CUE, DL, OBP19D, TIMP, IDGF5, IDGF2, CG12163, AMY-P, IDGF1, ERO1L, DRS	77	427	3113	2.08297	0.201294	0.106296	1.1891
UP_SEQ_FEATURE	glycosylation site:N-linked (GlcNAc...)	21	9.76744	0.00207708	HSC70-4, PTP10D, DOME, SDC, CP1, SOG, NETA, SHF, CALS, NAAT1, CUE, CG11880, SHAW, DL, IDGF5, WUN, IDGF2, CG12163, IDGF1, ERO1L, DRS	77	423	3113	2.00709	0.396649	0.155	2.65323
UP_SEQ_FEATURE	domain:EF-hand 1	4	1.86047	0.0268596	CALPB, LPCAT, EIP63F-1, CALPA	77	27	3113	5.98942	0.998661	0.808724	29.6807
UP_SEQ_FEATURE	domain:EF-hand 2	4	1.86047	0.0268596	CALPB, LPCAT, EIP63F-1, CALPA	77	27	3113	5.98942	0.998661	0.808724	29.6807
UP_SEQ_FEATURE	domain:EGF-like 2	3	1.39535	0.0331394	DL, SHF, CUE	77	12	3113	10.1071	0.999722	0.805606	35.3286
UP_SEQ_FEATURE	domain:EGF-like 1	3	1.39535	0.0442818	DL, SHF, CUE	77	14	3113	8.66327	0.999983	0.84028	44.3317
UP_SEQ_FEATURE	domain:EF-hand 3	3	1.39535	0.0699516	LPCAT, EIP63F-1, CALPA	77	18	3113	6.7381	1	0.919333	60.8542
UP_SEQ_FEATURE	repeat:Annexin 3	2	0.930233	0.0714901	ANXB9, ANXB11	77	3	3113	26.9524	1	0.894921	61.6834
UP_SEQ_FEATURE	site:Cleavage; by autolysis	2	0.930233	0.0714901	CALPB, CALPA	77	3	3113	26.9524	1	0.894921	61.6834
UP_SEQ_FEATURE	region of interest:Domain IV	2	0.930233	0.0714901	CALPB, CALPA	77	3	3113	26.9524	1	0.894921	61.6834
UP_SEQ_FEATURE	repeat:Annexin 1	2	0.930233	0.0714901	ANXB9, ANXB11	77	3	3113	26.9524	1	0.894921	61.6834
UP_SEQ_FEATURE	region of interest:Domain III	2	0.930233	0.0714901	CALPB, CALPA	77	3	3113	26.9524	1	0.894921	61.6834
UP_SEQ_FEATURE	repeat:Annexin 2	2	0.930233	0.0714901	ANXB9, ANXB11	77	3	3113	26.9524	1	0.894921	61.6834
UP_SEQ_FEATURE	repeat:Annexin 4	2	0.930233	0.0714901	ANXB9, ANXB11	77	3	3113	26.9524	1	0.894921	61.6834
UP_SEQ_FEATURE	domain:NTR	2	0.930233	0.0714901	TIMP, NETA	77	3	3113	26.9524	1	0.894921	61.6834
UP_SEQ_FEATURE	metal ion-binding site:Calcium; via carbonyl oxygen	2	0.930233	0.0941804	AMY-P, AMY-D	77	4	3113	20.2143	1	0.930797	72.1757
UP_SEQ_FEATURE	domain:Calpain catalytic	2	0.930233	0.0941804	CALPB, CALPA	77	4	3113	20.2143	1	0.930797	72.1757
UP_SEQ_FEATURE	binding site:Chloride	2	0.930233	0.0941804	AMY-P, AMY-D	77	4	3113	20.2143	1	0.930797	72.1757
UP_SEQ_FEATURE	calcium-binding region:1	3	1.39535	0.099278	CALPB, EIP63F-1, CALPA	77	22	3113	5.51299	1	0.921195	74.1341
UP_SEQ_FEATURE	calcium-binding region:2	3	1.39535	0.099278	CALPB, EIP63F-1, CALPA	77	22	3113	5.51299	1	0.921195	74.1341

## Sheet: STAM UP
Category	Term	Count	%	PValue	Genes	List Total	Pop Hits	Pop Total	Fold Enrichment	Bonferroni	Benjamini	FDR
COG_ONTOLOGY	Posttranslational modification, protein turnover, chaperones	6	3.84615	0.0097963	RPT4, PROSALPHA6, GSTE11, GSTD2, GSTD4, HSP22	14	138	1239	3.84783	0.0757353	0.0757353	5.24683
GOTERM_BP_DIRECT	GO:0006749~glutathione metabolic process	6	3.84615	0.0002049	GSTE11, GSTD2, GSTD4, GSTD9, CG30022, CG4752	129	47	10996	10.8817	0.0824672	0.0824672	0.28744
GOTERM_BP_DIRECT	GO:0000422~mitophagy	4	2.5641	0.00175787	UBC6, ATG17, ATG2, ATG8A	129	21	10996	16.2362	0.522388	0.308905	2.44118
GOTERM_BP_DIRECT	GO:0006955~immune response	5	3.20513	0.00353432	PGRP-SB1, PGRP-SD, CRQ, DOME, KEY	129	54	10996	7.89262	0.77396	0.390844	4.85182
GOTERM_BP_DIRECT	GO:0043161~proteasome-mediated ubiquitin-dependent protein catabolic process	6	3.84615	0.00358187	CG2681, RPT4, RPN11, PROSALPHA6, UBC6, POMP	129	88	10996	5.81184	0.778445	0.313927	4.91558
GOTERM_BP_DIRECT	GO:0050830~defense response to Gram-positive bacterium	5	3.20513	0.00403217	PGRP-SD, MTK, ATTA, DPTB, ATTC	129	56	10996	7.61074	0.816756	0.287793	5.51741
GOTERM_BP_DIRECT	GO:0042060~wound healing	5	3.20513	0.00516598	CHT5, IDGF5, IDGF1, ATG2, MMP1	129	60	10996	7.10336	0.88643	0.304105	7.01713
GOTERM_BP_DIRECT	GO:0042246~tissue regeneration	3	1.92308	0.0069036	RGN, RNRL, MMP1	129	11	10996	23.2474	0.945501	0.34009	9.27268
GOTERM_BP_DIRECT	GO:0045087~innate immune response	6	3.84615	0.00725934	PGRP-SB1, PGRP-SD, MTK, KEY, ATTA, ATTC	129	104	10996	4.91771	0.953114	0.31785	9.72814
GOTERM_BP_DIRECT	GO:0010506~regulation of autophagy	4	2.5641	0.00965814	RHEB, L(2)EFL, ATG2, ATG8A	129	38	10996	8.97266	0.983027	0.364221	12.7444
GOTERM_BP_DIRECT	GO:0016236~macroautophagy	3	1.92308	0.0111648	ATG17, ATG2, ATG8A	129	14	10996	18.2658	0.991046	0.375972	14.5907
GOTERM_BP_DIRECT	GO:0035071~salivary gland cell autophagic cell death	5	3.20513	0.0128815	CRQ, EMP, ATG17, MMP1, RAB7	129	78	10996	5.46412	0.995684	0.390449	16.65
GOTERM_BP_DIRECT	GO:0008340~determination of adult lifespan	7	4.48718	0.0144079	CG10916, TSPO, DAW, CCT1, MAGU, ATG8A, HSP22	129	170	10996	3.5099	0.997747	0.39827	18.4425
GOTERM_BP_DIRECT	GO:0019731~antibacterial humoral response	3	1.92308	0.0289994	MTK, ATTA, ATTC	129	23	10996	11.1183	0.999996	0.613552	33.8589
GOTERM_BP_DIRECT	GO:0006959~humoral immune response	3	1.92308	0.0313987	ATTA, DPTB, ATTC	129	24	10996	10.655	0.999998	0.615982	36.1179
GOTERM_BP_DIRECT	GO:0006032~chitin catabolic process	3	1.92308	0.0338735	CHT5, IDGF5, IDGF1	129	25	10996	10.2288	0.999999	0.618976	38.3729
GOTERM_BP_DIRECT	GO:0000045~autophagosome assembly	3	1.92308	0.0338735	ATG17, ATG2, ATG8A	129	25	10996	10.2288	0.999999	0.618976	38.3729
GOTERM_BP_DIRECT	GO:0048102~autophagic cell death	4	2.5641	0.0354341	CRQ, EMP, MMP1, RAB7	129	62	10996	5.49937	1	0.612107	39.7566
GOTERM_BP_DIRECT	GO:0035096~larval midgut cell programmed cell death	3	1.92308	0.0364218	ATG17, ATG2, ATG8A	129	26	10996	9.83542	1	0.600135	40.6174
GOTERM_BP_DIRECT	GO:0050829~defense response to Gram-negative bacterium	5	3.20513	0.0371797	DOME, MTK, KEY, ATTA, UNC-45	129	108	10996	3.94631	1	0.586899	41.2701
GOTERM_BP_DIRECT	GO:0008045~motor neuron axon guidance	4	2.5641	0.0414759	CAPS, PTP10D, NETA, TOK	129	66	10996	5.16608	1	0.60796	44.846
GOTERM_BP_DIRECT	GO:0060429~epithelium development	3	1.92308	0.0531448	DOME, KON, SYX7	129	32	10996	7.99128	1	0.682345	53.5641
GOTERM_BP_DIRECT	GO:0007411~axon guidance	6	3.84615	0.0648109	CAPS, DAW, PTP10D, RHEB, NETA, TOK	129	185	10996	2.76455	1	0.738188	60.9858
GOTERM_BP_DIRECT	GO:0086010~membrane depolarization during action potential	2	1.28205	0.0678573	CA-ALPHA1T, NA	129	6	10996	28.4134	1	0.738548	62.7336
GOTERM_BP_DIRECT	GO:0006995~cellular response to nitrogen starvation	2	1.28205	0.0787139	ATG17, ATG8A	129	7	10996	24.3544	1	0.776224	68.3883
GOTERM_BP_DIRECT	GO:0007155~cell adhesion	4	2.5641	0.0965634	CAPS, TIMP, ANXB11, MMP1	129	94	10996	3.62725	1	0.830874	75.9845
GOTERM_CC_DIRECT	GO:0005576~extracellular region	18	11.5385	0.000470685	GIP, CG16995, CG14645, OBP56D, SOG, NETA, ATTA, SHF, CALS, ATTC, PGRP-SB1, OBP19D, PGRP-SD, TIMP, IDGF5, MTK, IDGF1, MAGU	125	556	10026	2.59666	0.0495749	0.0495749	0.528713
GOTERM_CC_DIRECT	GO:0005886~plasma membrane	21	13.4615	0.00149016	EAAT2, GP150, CSP, PTP10D, DOME, CRQ, CG4080, CA-ALPHA1T, SOG, EMP, SYX7, CNK, RAB7, CUE, W, CG3662, CG7589, S, EPH, NA, MVL	125	786	10026	2.14296	0.148757	0.0773715	1.66515
GOTERM_CC_DIRECT	GO:0016021~integral component of membrane	47	30.1282	0.0175262	CAPS, CG5065, TSPO, GP150, CG9336, EAAT2, DOME, CRQ, MSR-110, CG32640, BALDSPOT, CALS, SYX7, CG11880, CG2938, CG2076, CG3907, W, CG3662, S, PICOT, BE, CG13252, ASPH, NPC1A, SPN43AB, CG12576, TSP42EG, PTP10D, ANCE-3, CG4080, CA-ALPHA1T, SOG, NAAT1, CG1941, CUE, CG5002, CG7589, EPH, MVL, NA, CG7523, TSP74F, CG9717, BOTV, TSP42EE, CG16700	125	2814	10026	1.33965	0.851863	0.470879	18.0528
GOTERM_CC_DIRECT	GO:0005887~integral component of plasma membrane	12	7.69231	0.039975	TSP42EG, CG5002, KON, EMP, EPH, MVL, TSP74F, CALS, CG9717, NAAT1, CG7720, TSP42EE	125	490	10026	1.96428	0.987796	0.667625	36.8314
GOTERM_CC_DIRECT	GO:0005578~proteinaceous extracellular matrix	4	2.5641	0.0536764	TIMP, MAGU, NETA, SHF	125	69	10026	4.64974	0.997416	0.696292	46.2713
GOTERM_CC_DIRECT	GO:0005615~extracellular space	13	8.33333	0.0589827	CHT5, ATTA, SPN55B, ATTC, SPN42DD, DAW, CG3662, TIMP, CG18067, SPN43AD, DPTB, AKH, SPN43AB	125	587	10026	1.77633	0.998592	0.665222	49.5677
GOTERM_CC_DIRECT	GO:0000502~proteasome complex	3	1.92308	0.0987582	RPN11, PROSALPHA6, POMP	125	43	10026	5.59591	0.999987	0.798967	68.9892
GOTERM_MF_DIRECT	GO:0004602~glutathione peroxidase activity	4	2.5641	0.00457166	GSTE11, GSTD2, GSTD4, GSTD9	106	30	9284	11.678	0.526161	0.526161	5.39921
GOTERM_MF_DIRECT	GO:0004364~glutathione transferase activity	4	2.5641	0.0117231	GSTE11, GSTD2, GSTD4, GSTD9	106	42	9284	8.34142	0.853708	0.617519	13.311
GOTERM_MF_DIRECT	GO:0015293~symporter activity	3	1.92308	0.0172277	PICOT, MVL, CG7720	106	18	9284	14.5975	0.94114	0.611008	18.9822
GOTERM_MF_DIRECT	GO:0004105~choline-phosphate cytidylyltransferase activity	2	1.28205	0.0224929	CCT1, CCT2	106	2	9284	87.5849	0.975478	0.60428	24.0862
GOTERM_MF_DIRECT	GO:0005509~calcium ion binding	7	4.48718	0.0315941	CALPB, ANXB11, MAGU, TOK, CALS, MMP1, CUE	106	210	9284	2.9195	0.994662	0.648867	32.2185
GOTERM_MF_DIRECT	GO:0004568~chitinase activity	3	1.92308	0.0345191	CHT5, IDGF5, IDGF1	106	26	9284	10.106	0.99674	0.614932	34.6572
GOTERM_MF_DIRECT	GO:0004867~serine-type endopeptidase inhibitor activity	4	2.5641	0.0636924	SPN42DD, SPN43AD, SPN55B, SPN43AB	106	81	9284	4.32518	0.999978	0.783997	54.9404
GOTERM_MF_DIRECT	GO:0008084~imaginal disc growth factor receptor binding	2	1.28205	0.065986	IDGF5, IDGF1	106	6	9284	29.195	0.999985	0.751143	56.2594
GOTERM_MF_DIRECT	GO:0019531~oxalate transmembrane transporter activity	2	1.28205	0.0973428	CG5002, CG9717	106	9	9284	19.4633	1	0.843516	71.0772
GOTERM_MF_DIRECT	GO:0015301~anion:anion antiporter activity	2	1.28205	0.0973428	CG5002, CG9717	106	9	9284	19.4633	1	0.843516	71.0772
GOTERM_MF_DIRECT	GO:0015106~bicarbonate transmembrane transporter activity	2	1.28205	0.0973428	CG5002, CG9717	106	9	9284	19.4633	1	0.843516	71.0772
GOTERM_MF_DIRECT	GO:0008271~secondary active sulfate transmembrane transporter activity	2	1.28205	0.0973428	CG5002, CG9717	106	9	9284	19.4633	1	0.843516	71.0772
INTERPRO	IPR005521:Attacin, C-terminal	3	1.92308	0.00152872	ATTA, DPTB, ATTC	139	5	10984	47.4129	0.368064	0.368064	2.02364
INTERPRO	IPR023796:Serpin domain	4	2.5641	0.00614718	SPN42DD, SPN43AD, SPN55B, SPN43AB	139	30	10984	10.5362	0.842739	0.603438	7.9095
INTERPRO	IPR000215:Serpin family	4	2.5641	0.00614718	SPN42DD, SPN43AD, SPN55B, SPN43AB	139	30	10984	10.5362	0.842739	0.603438	7.9095
INTERPRO	IPR004046:Glutathione S-transferase, C-terminal	4	2.5641	0.0102357	GSTE11, GSTD2, GSTD4, GSTD9	139	36	10984	8.78018	0.95434	0.64258	12.8452
INTERPRO	IPR004045:Glutathione S-transferase, N-terminal	4	2.5641	0.0127493	GSTE11, GSTD2, GSTD4, GSTD9	139	39	10984	8.10478	0.978707	0.618003	15.7569
INTERPRO	IPR001223:Glycoside hydrolase, family 18, catalytic domain	3	1.92308	0.0188375	CHT5, IDGF5, IDGF1	139	17	10984	13.945	0.996671	0.680511	22.4407
INTERPRO	IPR011583:Chitinase II	3	1.92308	0.0188375	CHT5, IDGF5, IDGF1	139	17	10984	13.945	0.996671	0.680511	22.4407
INTERPRO	IPR023795:Protease inhibitor I4, serpin, conserved site	3	1.92308	0.0210198	SPN43AD, SPN55B, SPN43AB	139	18	10984	13.1703	0.998293	0.654304	24.7145
INTERPRO	IPR010987:Glutathione S-transferase, C-terminal-like	4	2.5641	0.0247539	GSTE11, GSTD2, GSTD4, GSTD9	139	50	10984	6.32173	0.999458	0.65844	28.4626
INTERPRO	IPR001134:Netrin domain	2	1.28205	0.037223	TIMP, NETA	139	3	10984	52.6811	0.999989	0.75889	39.7643
INTERPRO	IPR008993:Tissue inhibitor of metalloproteinases-like, OB-fold	2	1.28205	0.037223	TIMP, NETA	139	3	10984	52.6811	0.999989	0.75889	39.7643
INTERPRO	IPR000301:Tetraspanin	3	1.92308	0.0478808	TSP42EG, TSP74F, TSP42EE	139	28	10984	8.4666	1	0.805145	48.0899
INTERPRO	IPR005520:Attacin, N-terminal	2	1.28205	0.0493223	ATTA, ATTC	139	4	10984	39.5108	1	0.78072	49.1304
INTERPRO	IPR004821:Cytidyltransferase-like domain	2	1.28205	0.0612708	CCT1, CCT2	139	5	10984	31.6086	1	0.821721	57.0408
INTERPRO	IPR018499:Tetraspanin/Peripherin	3	1.92308	0.0748275	TSP42EG, TSP74F, TSP42EE	139	36	10984	6.58513	1	0.856924	64.6301
INTERPRO	IPR008952:Tetraspanin, EC2 domain	3	1.92308	0.0784726	TSP42EG, TSP74F, TSP42EE	139	37	10984	6.40716	1	0.848309	66.4477
INTERPRO	IPR002645:STAS domain	2	1.28205	0.0962288	CG5002, CG9717	139	8	10984	19.7554	1	0.885608	74.1293
INTERPRO	IPR017331:Peptidoglycan recognition protein, PGRP-S	2	1.28205	0.0962288	PGRP-SB1, PGRP-SD	139	8	10984	19.7554	1	0.885608	74.1293
KEGG_PATHWAY	dme00480:Glutathione metabolism	6	3.84615	0.000974904	GSTE11, GSTD2, GSTD4, RNRL, GSTD9, CG4752	36	62	2737	7.35753	0.0297842	0.0297842	0.834433
KEGG_PATHWAY	dme03050:Proteasome	4	2.5641	0.0249089	RPT4, RPN11, PROSALPHA6, POMP	36	50	2737	6.08222	0.54249	0.323605	19.4828
KEGG_PATHWAY	dme00982:Drug metabolism - cytochrome P450	4	2.5641	0.0415837	GSTE11, GSTD2, GSTD4, GSTD9	36	61	2737	4.98543	0.731972	0.355247	30.572
KEGG_PATHWAY	dme00980:Metabolism of xenobiotics by cytochrome P450	4	2.5641	0.0415837	GSTE11, GSTD2, GSTD4, GSTD9	36	61	2737	4.98543	0.731972	0.355247	30.572
PIR_SUPERFAMILY	PIRSF002419:tetraspanin	3	1.92308	0.0542743	TSP42EG, TSP74F, TSP42EE	14	24	806	7.19643	0.458726	0.458726	29.3634
SMART	SM00093:SERPIN	4	2.5641	0.00493077	SPN42DD, SPN43AD, SPN55B, SPN43AB	62	30	5218	11.2215	0.295981	0.295981	5.00101
SMART	SM00636:Glyco_18	3	1.92308	0.016333	CHT5, IDGF5, IDGF1	62	17	5218	14.852	0.689391	0.442677	15.7114
UP_KEYWORDS	Secreted	16	10.2564	7.33283e-07	OBP56D, SOG, NETA, ATTA, SHF, ATTC, SPN42DD, PGRP-SB1, DAW, OBP19D, PGRP-SD, IDGF5, TIMP, MTK, IDGF1, AKH	156	287	13921	4.9749	9.75219e-05	9.75219e-05	0.000857409
UP_KEYWORDS	Glycoprotein	20	12.8205	3.20249e-06	PTP10D, CRQ, DOME, ANCE-3, SOG, NETA, SHF, CALS, NAAT1, ATTC, CUE, CG11880, SPN42DD, PGRP-SB1, PGRP-SD, IDGF5, IDGF1, MVL, ERO1L, BOTV	156	503	13921	3.5482	0.000425841	0.000212943	0.00374454
UP_KEYWORDS	Disulfide bond	21	13.4615	5.42376e-05	CRQ, DOME, OBP56D, NETA, RNRL, SHF, MMP1, CUE, PGRP-SB1, DAW, OBP19D, CG9733, PGRP-SD, TIMP, IDGF5, CG7589, IDGF1, ERO1L, MAGU, TOK, BOTV	156	670	13921	2.79699	0.00718784	0.00240171	0.0634004
UP_KEYWORDS	Immunity	7	4.48718	0.000126007	SPN42DD, PGRP-SB1, PGRP-SD, MTK, KEY, ATTA, ATTC	156	70	13921	8.92372	0.0166204	0.00418124	0.147238
UP_KEYWORDS	Innate immunity	6	3.84615	0.000773802	PGRP-SB1, PGRP-SD, MTK, KEY, ATTA, ATTC	156	65	13921	8.23728	0.0978329	0.0203806	0.901056
UP_KEYWORDS	Membrane	55	35.2564	0.000848176	CG5065, TSPO, CG9336, EAAT2, CRQ, CG32640, BALDSPOT, KON, SYX7, CG11880, CG3907, CG3662, CG13252, ASPH, CYP12A5, NPC1A, SPN43AB, TSP42EG, PTP10D, CSP, NAAT1, CG5002, EPH, CG7523, NA, MVL, TSP74F, TSP42EE, BOTV, CG16700, CAPS, GP150, DOME, MSR-110, CALS, CG2938, CG2076, W, CALPB, S, PICOT, BE, ERO1L, CG7720, CYP12C1, CG12576, CG4080, CA-ALPHA1T, EMP, SOG, CG1941, CUE, CG7589, RHEB, CG9717	156	3266	13921	1.50277	0.10672	0.0186334	0.987269
UP_KEYWORDS	Metalloprotease	5	3.20513	0.00303458	RPN11, TIMP, ANCE-3, TOK, MMP1	156	54	13921	8.2627	0.332498	0.0561091	3.49126
UP_KEYWORDS	Transmembrane helix	49	31.4103	0.00342481	CAPS, CG5065, TSPO, EAAT2, CG9336, GP150, DOME, CRQ, CG32640, MSR-110, BALDSPOT, KON, CALS, SYX7, CG11880, CG3907, CG2076, CG2938, W, CG3662, PICOT, S, BE, CG13252, ASPH, CG7720, SPN43AB, NPC1A, CG12576, TSP42EG, PTP10D, CG4080, CA-ALPHA1T, SOG, EMP, CG1941, NAAT1, CUE, CG5002, CG7589, EPH, MVL, NA, CG7523, TSP74F, CG9717, BOTV, TSP42EE, CG16700	156	2985	13921	1.46486	0.366365	0.0554392	3.93204
UP_KEYWORDS	Transmembrane	49	31.4103	0.003545	CAPS, CG5065, TSPO, EAAT2, CG9336, GP150, DOME, CRQ, CG32640, MSR-110, BALDSPOT, KON, CALS, SYX7, CG11880, CG3907, CG2076, CG2938, W, CG3662, PICOT, S, BE, CG13252, ASPH, CG7720, SPN43AB, NPC1A, CG12576, TSP42EG, PTP10D, CG4080, CA-ALPHA1T, SOG, EMP, CG1941, NAAT1, CUE, CG5002, CG7589, EPH, MVL, NA, CG7523, TSP74F, CG9717, BOTV, TSP42EE, CG16700	156	2990	13921	1.46242	0.376448	0.051127	4.06742
UP_KEYWORDS	Palmitate	3	1.92308	0.0102669	CSP, CRQ, SOG	156	14	13921	19.1223	0.74654	0.128252	11.3672
UP_KEYWORDS	Antibiotic	3	1.92308	0.0102669	MTK, ATTA, ATTC	156	14	13921	19.1223	0.74654	0.128252	11.3672
UP_KEYWORDS	Symport	3	1.92308	0.0225192	EAAT2, PICOT, NAAT1	156	21	13921	12.7482	0.95165	0.240724	23.3807
UP_KEYWORDS	Signal	47	30.1282	0.0280548	CAPS, GP150, CG9336, DOME, CG14645, KON, OBP56D, CPR66D, CG14275, SHF, CALS, VIR-1, MMP1, SPN42DD, OBP19D, PGRP-SD, BE, CG13252, RGN, ERO1L, CG18067, SPN43AD, DPTB, NPC1A, SPN43AB, CHT5, CG5399, PTP10D, ANCE-3, ATTA, NETA, ATTC, CUE, CG13283, PGRP-SB1, CG9733, TIMP, IDGF5, CG7589, CG34215, MTK, IDGF1, EPH, MAGU, TOK, AKH, CG15818	156	3176	13921	1.32058	0.977283	0.270492	28.3035
UP_KEYWORDS	Antimicrobial	3	1.92308	0.028962	MTK, ATTA, ATTC	156	24	13921	11.1546	0.979936	0.259685	29.0821
UP_KEYWORDS	Metal-binding	19	12.1795	0.0314182	CG2681, REF(2)P, ANCE-3, FDX1, CG4080, KEY, MMP1, PGRP-SB1, RPN11, CALPB, TIMP, CG6769, RHEB, CG5316, TOK, CYP12A5, YIPPEE, BOTV, CYP12C1	156	1008	13921	1.68205	0.985674	0.261595	31.1514
UP_KEYWORDS	Zinc	13	8.33333	0.0351007	CG2681, REF(2)P, ANCE-3, CG4080, KEY, MMP1, RPN11, PGRP-SB1, CG6769, TIMP, CG5316, TOK, YIPPEE	156	598	13921	1.93994	0.991368	0.271538	34.1507
UP_KEYWORDS	Lipoprotein	4	2.5641	0.0386498	CSP, CRQ, RHEB, SOG	156	67	13921	5.32759	0.994712	0.279384	36.9277
UP_KEYWORDS	Protease	9	5.76923	0.0496098	RPN11, CALPB, CG9733, PROSALPHA6, TIMP, ANCE-3, TOK, SPN55B, MMP1	156	362	13921	2.2186	0.998849	0.328393	44.8415
UP_KEYWORDS	EGF-like domain	3	1.92308	0.0894131	SHF, TOK, CUE	156	45	13921	5.94915	0.999996	0.49947	66.5532
UP_KEYWORDS	Protease inhibitor	2	1.28205	0.0958857	SPN42DD, TIMP	156	9	13921	19.8305	0.999998	0.506186	69.2299
UP_KEYWORDS	Detoxification	2	1.28205	0.0958857	GSTD2, GSTD4	156	9	13921	19.8305	0.999998	0.506186	69.2299
UP_SEQ_FEATURE	disulfide bond	14	8.97436	0.000281908	DOME, CRQ, OBP56D, NETA, SHF, RNRL, CUE, PGRP-SB1, OBP19D, PGRP-SD, IDGF5, TIMP, IDGF1, ERO1L	53	265	3113	3.10303	0.0508234	0.0508234	0.34827
UP_SEQ_FEATURE	signal peptide	18	11.5385	0.000339426	DOME, PTP10D, OBP56D, NETA, ATTA, SHF, CALS, ATTC, CUE, PGRP-SB1, OBP19D, PGRP-SD, TIMP, IDGF5, MTK, IDGF1, ERO1L, AKH	53	427	3113	2.47598	0.0608728	0.0309143	0.41919
UP_SEQ_FEATURE	glycosylation site:N-linked (GlcNAc...)	17	10.8974	0.000965998	PTP10D, DOME, CRQ, SOG, NETA, SHF, CALS, NAAT1, CUE, CG11880, PGRP-SB1, PGRP-SD, IDGF5, IDGF1, MVL, ERO1L, BOTV	53	423	3113	2.36054	0.163724	0.0578574	1.18876
UP_SEQ_FEATURE	domain:NTR	2	1.28205	0.0492956	TIMP, NETA	53	3	3113	39.1572	0.999913	0.903483	46.5018
UP_SEQ_FEATURE	domain:Fibronectin type-III 7	2	1.28205	0.0962056	PTP10D, DOME	53	6	3113	19.5786	1	0.976309	71.3969

## Sheet: USP8 UP
Category	Term	Count	%	PValue	Genes	List Total	Pop Hits	Pop Total	Fold Enrichment	Bonferroni	Benjamini	FDR
COG_ONTOLOGY	Posttranslational modification, protein turnover, chaperones	7	6.36364	0.000108976	GSTE11, GSTE1, GSTE8, GSTE6, GSTE5, GSTO3, HSP22	10	138	1239	6.28478	0.000435834	0.000435834	0.0416015
GOTERM_BP_DIRECT	GO:0006749~glutathione metabolic process	7	6.36364	1.82497e-06	GSTE11, GSTE1, GSTE8, GSTZ1, GSTE6, GSTE5, GSTO3	89	47	10996	18.4011	0.000529101	0.000529101	0.00242607
GOTERM_BP_DIRECT	GO:0035071~salivary gland cell autophagic cell death	7	6.36364	3.58052e-05	OBP99B, CP1, EMP, DRPR, CTSB1, MMP1, RAB7	89	78	10996	11.0879	0.01033	0.00517839	0.0475886
GOTERM_BP_DIRECT	GO:0048102~autophagic cell death	6	5.45455	0.00013231	OBP99B, CP1, EMP, CTSB1, MMP1, RAB7	89	62	10996	11.9565	0.0376456	0.0127094	0.175749
GOTERM_BP_DIRECT	GO:0007166~cell surface receptor signaling pathway	5	4.54545	0.00178772	TSP42EG, TRE1, TSP42EL, TSP74F, TSP42EE	89	65	10996	9.50389	0.404827	0.121664	2.35064
GOTERM_BP_DIRECT	GO:0042246~tissue regeneration	3	2.72727	0.00332312	RGN, ALR, MMP1	89	11	10996	33.6956	0.619135	0.175569	4.32861
GOTERM_BP_DIRECT	GO:0007591~molting cycle, chitin-based cuticle	3	2.72727	0.00396706	DARE, MMP1, NPC1A	89	12	10996	30.8876	0.684228	0.174794	5.14708
GOTERM_BP_DIRECT	GO:0032504~multicellular organism reproduction	7	6.36364	0.0172076	SFP51E, SPN42DD, ACP63F, CG3662, SPN47C, SFP35C, ACP53C14C	89	258	10996	3.35215	0.993485	0.512805	20.606
GOTERM_BP_DIRECT	GO:0086010~membrane depolarization during action potential	2	1.81818	0.0470774	CA-ALPHA1T, NA	89	6	10996	41.1835	0.999999	0.825884	47.3263
GOTERM_BP_DIRECT	GO:0008340~determination of adult lifespan	5	4.54545	0.0472902	CG10916, GLAZ, GNMT, ATG8A, HSP22	89	170	10996	3.63384	0.999999	0.790074	47.4824
GOTERM_BP_DIRECT	GO:0035001~dorsal trunk growth, open tracheal system	2	1.81818	0.0547078	SCB, MMP1	89	7	10996	35.3002	1	0.804378	52.6655
GOTERM_BP_DIRECT	GO:0043277~apoptotic cell clearance	2	1.81818	0.0697876	SCB, DRPR	89	9	10996	27.4557	1	0.851506	61.7763
GOTERM_BP_DIRECT	GO:0015701~bicarbonate transport	2	1.81818	0.0772381	CG5002, CG9717	89	10	10996	24.7101	1	0.856671	65.6518
GOTERM_BP_DIRECT	GO:0042060~wound healing	3	2.72727	0.0831979	SCB, CHT5, MMP1	89	60	10996	6.17753	1	0.855969	68.4866
GOTERM_BP_DIRECT	GO:0008272~sulfate transport	2	1.81818	0.0846296	CG5002, CG9717	89	11	10996	22.4637	1	0.839858	69.1346
GOTERM_BP_DIRECT	GO:0042048~olfactory behavior	3	2.72727	0.0879938	OBP99B, DARE, OBP56D	89	62	10996	5.97825	1	0.831491	70.6091
GOTERM_BP_DIRECT	GO:0035234~ectopic germ cell programmed cell death	2	1.81818	0.0919626	TRE1, WUN	89	12	10996	20.5918	1	0.825968	72.2646
GOTERM_BP_DIRECT	GO:0051453~regulation of intracellular pH	2	1.81818	0.0919626	CG5002, CG9717	89	12	10996	20.5918	1	0.825968	72.2646
GOTERM_BP_DIRECT	GO:0045475~locomotor rhythm	3	2.72727	0.0928707	DOME, UNC80, NA	89	64	10996	5.79143	1	0.810379	72.6311
GOTERM_CC_DIRECT	GO:0005886~plasma membrane	18	16.3636	0.000230911	SCB, CG4928, GP150, DOME, SDC, CA-ALPHA1T, EMP, GILT1, DRPR, RAB7, CUE, W, CG3662, WUN, CG7589, S, EPH, NA	85	786	10026	2.70121	0.0180787	0.0180787	0.244602
GOTERM_CC_DIRECT	GO:0016021~integral component of membrane	39	35.4545	0.000555052	CAPS, CG5065, CG9336, CG4928, GP150, DOME, SDC, MSR-110, BALDSPOT, DRPR, CG16953, CALS, CG3907, W, CG3662, CG17839, S, CG13252, NPC1A, SCB, CG12576, TSP42EG, ANCE-3, TSP42EL, CA-ALPHA1T, NAAT1, CG5541, CUE, TRE1, CG5002, CG7589, KUNE, EPH, NA, TSP74F, CG14591, CG9717, TSP42EE, CG16700	85	2814	10026	1.63474	0.0429133	0.0216919	0.587048
GOTERM_CC_DIRECT	GO:0005887~integral component of plasma membrane	13	11.8182	0.000738439	TSP42EG, TSP42EL, EMP, CALS, NAAT1, TRE1, CG5002, WUN, EPH, TSP74F, CG7720, CG9717, TSP42EE	85	490	10026	3.12936	0.056688	0.0192648	0.780318
GOTERM_CC_DIRECT	GO:0005615~extracellular space	12	10.9091	0.009551	SFP51E, CHT5, SPN42DD, ACP63F, CG3662, SPN47C, GLAZ, SFP35C, CP1, CTSB1, MS, ACP53C14C	85	587	10026	2.4113	0.53147	0.172659	9.67645
GOTERM_CC_DIRECT	GO:0005764~lysosome	4	3.63636	0.0119923	CP1, EMP, CTSB1, RAB7	85	57	10026	8.2774	0.614462	0.173556	12.0096
GOTERM_MF_DIRECT	GO:0004364~glutathione transferase activity	7	6.36364	4.81093e-07	GSTE11, GSTE1, GSTE8, GSTZ1, GSTE6, GSTE5, GSTO3	68	42	9284	22.7549	5.86916e-05	5.86916e-05	0.000553913
GOTERM_MF_DIRECT	GO:0004602~glutathione peroxidase activity	5	4.54545	5.89519e-05	GSTE11, GSTE1, GSTE8, GSTE6, GSTE5	68	30	9284	22.7549	0.00716654	0.00358971	0.0678543
GOTERM_MF_DIRECT	GO:0005509~calcium ion binding	6	5.45455	0.0175445	CALPB, AMY-P, CALS, AMY-D, MMP1, CUE	68	210	9284	3.90084	0.884609	0.513154	18.437
GOTERM_MF_DIRECT	GO:0004556~alpha-amylase activity	2	1.81818	0.0214966	AMY-P, AMY-D	68	3	9284	91.0196	0.929432	0.484591	22.1358
GOTERM_MF_DIRECT	GO:0015106~bicarbonate transmembrane transporter activity	2	1.81818	0.0631332	CG5002, CG9717	68	9	9284	30.3399	0.999649	0.796324	52.8037
GOTERM_MF_DIRECT	GO:0015301~anion:anion antiporter activity	2	1.81818	0.0631332	CG5002, CG9717	68	9	9284	30.3399	0.999649	0.796324	52.8037
GOTERM_MF_DIRECT	GO:0019531~oxalate transmembrane transporter activity	2	1.81818	0.0631332	CG5002, CG9717	68	9	9284	30.3399	0.999649	0.796324	52.8037
GOTERM_MF_DIRECT	GO:0016798~hydrolase activity, acting on glycosyl bonds	2	1.81818	0.0631332	AMY-P, AMY-D	68	9	9284	30.3399	0.999649	0.796324	52.8037
GOTERM_MF_DIRECT	GO:0008271~secondary active sulfate transmembrane transporter activity	2	1.81818	0.0631332	CG5002, CG9717	68	9	9284	30.3399	0.999649	0.796324	52.8037
GOTERM_MF_DIRECT	GO:0043169~cation binding	2	1.81818	0.0699009	AMY-P, AMY-D	68	10	9284	27.3059	0.999855	0.770863	56.5834
GOTERM_MF_DIRECT	GO:0015116~sulfate transmembrane transporter activity	2	1.81818	0.0766204	CG5002, CG9717	68	11	9284	24.8235	0.99994	0.750754	60.0607
INTERPRO	IPR004045:Glutathione S-transferase, N-terminal	7	6.36364	6.71328e-07	GSTE11, GSTE1, GSTE8, GSTZ1, GSTE6, GSTE5, GSTO3	91	39	10984	21.6647	0.000136942	0.000136942	0.000844165
INTERPRO	IPR010987:Glutathione S-transferase, C-terminal-like	7	6.36364	3.04194e-06	GSTE11, GSTE1, GSTE8, GSTZ1, GSTE6, GSTE5, GSTO3	91	50	10984	16.8985	0.000620363	0.00031023	0.00382504
INTERPRO	IPR004046:Glutathione S-transferase, C-terminal	6	5.45455	1.01873e-05	GSTE11, GSTE1, GSTE8, GSTZ1, GSTE6, GSTE5	91	36	10984	20.1172	0.00207607	0.000692503	0.0128094
INTERPRO	IPR012336:Thioredoxin-like fold	7	6.36364	0.000368733	GSTE11, GSTE1, GSTE8, GSTZ1, GSTE6, GSTE5, GSTO3	91	116	10984	7.28382	0.072475	0.0186331	0.462679
INTERPRO	IPR000301:Tetraspanin	4	3.63636	0.00150261	TSP42EG, TSP42EL, TSP74F, TSP42EE	91	28	10984	17.2433	0.264175	0.0595084	1.87313
INTERPRO	IPR000169:Cysteine peptidase, cysteine active site	3	2.72727	0.0023025	CALPB, CP1, CTSB1	91	9	10984	40.2344	0.375155	0.0753826	2.85703
INTERPRO	IPR018499:Tetraspanin/Peripherin	4	3.63636	0.00312386	TSP42EG, TSP42EL, TSP74F, TSP42EE	91	36	10984	13.4115	0.471792	0.0871474	3.85789
INTERPRO	IPR008952:Tetraspanin, EC2 domain	4	3.63636	0.00337952	TSP42EG, TSP42EL, TSP74F, TSP42EE	91	37	10984	13.049	0.49872	0.0827028	4.16748
INTERPRO	IPR006046:Alpha amylase	2	1.81818	0.0243825	AMY-P, AMY-D	91	3	10984	80.4689	0.993498	0.428517	26.6847
INTERPRO	IPR006048:Alpha-amylase, C-terminal all beta	2	1.81818	0.0323787	AMY-P, AMY-D	91	4	10984	60.3516	0.998787	0.489036	33.8924
INTERPRO	IPR025661:Cysteine peptidase, asparagine active site	2	1.81818	0.048177	CP1, CTSB1	91	6	10984	40.2344	0.999958	0.599765	46.2532
INTERPRO	IPR006170:Pheromone/general odorant binding protein	3	2.72727	0.0523666	OBP19D, OBP99B, OBP56D	91	45	10984	8.04689	0.999983	0.599238	49.1534
INTERPRO	IPR013781:Glycoside hydrolase, catalytic domain	3	2.72727	0.0565872	CHT5, AMY-P, AMY-D	91	47	10984	7.70447	0.999993	0.599122	51.9288
INTERPRO	IPR002645:STAS domain	2	1.81818	0.0637203	CG5002, CG9717	91	8	10984	30.1758	0.999999	0.616876	56.3045
INTERPRO	IPR025660:Cysteine peptidase, histidine active site	2	1.81818	0.0637203	CP1, CTSB1	91	8	10984	30.1758	0.999999	0.616876	56.3045
INTERPRO	IPR001902:Sulphate anion transporter	2	1.81818	0.0713975	CG5002, CG9717	91	9	10984	26.823	1	0.634838	60.6021
INTERPRO	IPR011547:Sulphate transporter	2	1.81818	0.0713975	CG5002, CG9717	91	9	10984	26.823	1	0.634838	60.6021
INTERPRO	IPR017853:Glycoside hydrolase, superfamily	3	2.72727	0.0722334	CHT5, AMY-P, AMY-D	91	54	10984	6.70574	1	0.615547	61.0457
INTERPRO	IPR000668:Peptidase C1A, papain C-terminal	2	1.81818	0.0790124	CP1, CTSB1	91	10	10984	24.1407	1	0.62757	64.4774
INTERPRO	IPR027359:Voltage-dependent potassium channel, four helix bundle domain	2	1.81818	0.0865657	CA-ALPHA1T, NA	91	11	10984	21.9461	1	0.641621	67.9717
INTERPRO	IPR013128:Peptidase C1A, papain	2	1.81818	0.0940576	CP1, CTSB1	91	12	10984	20.1172	1	0.653745	71.1227
INTERPRO	IPR003961:Fibronectin, type III	3	2.72727	0.0966395	DOME, CG17839, EPH	91	64	10984	5.65797	1	0.645364	72.1406
KEGG_PATHWAY	dme00980:Metabolism of xenobiotics by cytochrome P450	5	4.54545	0.00120997	GSTE11, GSTE1, GSTE8, GSTE6, GSTE5	23	61	2737	9.7541	0.0286387	0.0286387	0.966504
KEGG_PATHWAY	dme00982:Drug metabolism - cytochrome P450	5	4.54545	0.00120997	GSTE11, GSTE1, GSTE8, GSTE6, GSTE5	23	61	2737	9.7541	0.0286387	0.0286387	0.966504
KEGG_PATHWAY	dme00480:Glutathione metabolism	5	4.54545	0.00128657	GSTE11, GSTE1, GSTE8, GSTE6, GSTE5	23	62	2737	9.59677	0.0304251	0.01533	1.02742
KEGG_PATHWAY	dme04142:Lysosome	4	3.63636	0.0366399	CP1, CTSB1, NPC1A, CG13510	23	93	2737	5.11828	0.591749	0.258162	25.8767
PIR_SUPERFAMILY	PIRSF002419:tetraspanin	4	3.63636	0.00118081	TSP42EG, TSP42EL, TSP74F, TSP42EE	9	24	806	14.9259	0.00706396	0.00706396	0.563858
SMART	SM00708:PhBP	3	2.72727	0.0220831	OBP19D, OBP99B, OBP56D	40	31	5218	12.6242	0.672585	0.672585	19.3519
SMART	SM00632:Aamy_C	2	1.81818	0.0222594	AMY-P, AMY-D	40	3	5218	86.9667	0.675525	0.430373	19.4919
SMART	SM00060:FN3	3	2.72727	0.0494908	DOME, CG17839, EPH	40	48	5218	8.15312	0.920966	0.570854	38.6679
SMART	SM00645:Pept_C1	2	1.81818	0.0723372	CP1, CTSB1	40	10	5218	26.09	0.976584	0.60882	51.48
SMART	SM00642:Aamy	2	1.81818	0.0998216	AMY-P, AMY-D	40	14	5218	18.6357	0.994795	0.65063	63.6822
UP_KEYWORDS	Signal	51	46.3636	8.54192e-08	CG9336, GLAZ, SDC, DRPR, CPR66D, CG14275, CG16953, AMY-D, HDLY, MMP1, ACP53C14C, CG17839, AMY-P, CG12093, CG13252, RGN, NPC1A, CHT5, SFP51E, ANCE-3, CP1, CTSB1, MS, CG44088, CG9733, CG43402, EPH, CG4306, CG32694, CAPS, ACP63F, GP150, DOME, OBP99B, OBP56D, CG16772, CALS, CG15394, SPN42DD, OBP19D, SCB, SFP35C, GILT1, CG5541, CUE, CG7589, YELLOW-D, CG34215, CG7695, CG4363, VKG	110	3176	13921	2.0322	9.56691e-06	9.56691e-06	9.68293e-05
UP_KEYWORDS	Transmembrane helix	42	38.1818	8.14864e-05	CAPS, CG5065, CG9336, CG4928, GP150, DOME, SDC, MSR-110, BALDSPOT, DRPR, CG16953, CALS, CG3907, W, CG3662, CG17839, WUN, S, CG13252, CG7720, NPC1A, SCB, CG12576, TSP42EG, TSP42EL, CA-ALPHA1T, EMP, NAAT1, CG5541, CUE, TRE1, CG5002, CG7589, UNC80, KUNE, EPH, NA, TSP74F, CG14591, CG9717, TSP42EE, CG16700	110	2985	13921	1.78067	0.00908533	0.00455303	0.0923324
UP_KEYWORDS	Transmembrane	42	38.1818	8.47639e-05	CAPS, CG5065, CG9336, CG4928, GP150, DOME, SDC, MSR-110, BALDSPOT, DRPR, CG16953, CALS, CG3907, W, CG3662, CG17839, WUN, S, CG13252, CG7720, NPC1A, SCB, CG12576, TSP42EG, TSP42EL, CA-ALPHA1T, EMP, NAAT1, CG5541, CUE, TRE1, CG5002, CG7589, UNC80, KUNE, EPH, NA, TSP74F, CG14591, CG9717, TSP42EE, CG16700	110	2990	13921	1.77769	0.00944903	0.00315965	0.0960445
UP_KEYWORDS	Membrane	44	40	0.00013626	CAPS, CG5065, GP150, CG9336, CG4928, DOME, SDC, MSR-110, BALDSPOT, DRPR, CG16953, CALS, CG3907, W, CG3662, CALPB, CG17839, WUN, S, CG13252, CG7720, NPC1A, SCB, CG12576, TSP42EG, TSP42EL, CA-ALPHA1T, EMP, NAAT1, CG5541, CUE, TRE1, CG5002, CG7589, CYP6D5, UNC80, KUNE, EPH, NA, TSP74F, CG14591, CG9717, TSP42EE, CG16700	110	3266	13921	1.70496	0.0151463	0.00380828	0.154353
UP_KEYWORDS	Glycoprotein	12	10.9091	0.00193365	SCB, SPN42DD, TRE1, CG4928, DOME, WUN, ANCE-3, SDC, CP1, CALS, NAAT1, CUE	110	503	13921	3.01919	0.194891	0.0424292	2.17017
UP_KEYWORDS	Disulfide bond	14	12.7273	0.00219433	SCB, OBP19D, CG9733, DOME, OBP99B, CG7589, AMY-P, CP1, OBP56D, DRPR, VKG, AMY-D, MMP1, CUE	110	670	13921	2.64442	0.218105	0.0401765	2.45943
UP_KEYWORDS	Calcium	5	4.54545	0.0134108	CALPB, AMY-P, CALS, AMY-D, MMP1	110	117	13921	5.40831	0.779569	0.194284	14.1913
UP_KEYWORDS	Polymorphism	5	4.54545	0.0145986	TRE1, ACP63F, OBP99B, AMY-P, AMY-D	110	120	13921	5.27311	0.807391	0.186075	15.3552
UP_KEYWORDS	Secreted	7	6.36364	0.0252588	SPN42DD, OBP19D, ACP63F, OBP99B, OBP56D, VKG, MS	110	287	13921	3.0867	0.943035	0.272666	25.1741
UP_KEYWORDS	Thiol protease	3	2.72727	0.0289575	CALPB, CP1, CTSB1	110	34	13921	11.1666	0.962788	0.280438	28.3303
UP_KEYWORDS	Protease	7	6.36364	0.0648389	CALPB, CG9733, PROSALPHA7, ANCE-3, CP1, CTSB1, MMP1	110	362	13921	2.44719	0.999451	0.494675	53.2292
UP_KEYWORDS	Pyrrolidone carboxylic acid	2	1.81818	0.0756206	AMY-P, AMY-D	110	10	13921	25.3109	0.99985	0.519969	58.9903
UP_KEYWORDS	Cell membrane	7	6.36364	0.0865342	SCB, TRE1, DOME, S, CG7589, CALS, CUE	110	391	13921	2.26568	0.99996	0.54149	64.156
UP_KEYWORDS	Chloride	2	1.81818	0.0971813	AMY-P, AMY-D	110	13	13921	19.4699	0.999989	0.558628	68.6168
UP_SEQ_FEATURE	signal peptide	13	11.8182	0.000637373	SCB, ACP63F, DOME, OBP99B, SDC, CP1, OBP56D, CALS, AMY-D, MS, CUE, OBP19D, AMY-P	33	427	3113	2.87198	0.0754257	0.0754257	0.73247
UP_SEQ_FEATURE	transmembrane region	13	11.8182	0.00758432	SCB, CG5065, CG4928, DOME, SDC, CALS, NAAT1, CUE, W, TRE1, WUN, S, UNC80	33	566	3113	2.16667	0.607974	0.37388	8.40425
UP_SEQ_FEATURE	disulfide bond	8	7.27273	0.0157716	OBP19D, DOME, OBP99B, AMY-P, CP1, OBP56D, AMY-D, CUE	33	265	3113	2.8478	0.858487	0.478887	16.7486
UP_SEQ_FEATURE	glycosylation site:N-linked (GlcNAc...)	10	9.09091	0.0227321	SCB, TRE1, CG4928, DOME, WUN, SDC, CP1, CALS, NAAT1, CUE	33	423	3113	2.2301	0.940888	0.506919	23.2902
UP_SEQ_FEATURE	metal ion-binding site:Calcium; via carbonyl oxygen	2	1.81818	0.0405074	AMY-P, AMY-D	33	4	3113	47.1667	0.993818	0.638404	37.9233
UP_SEQ_FEATURE	binding site:Chloride	2	1.81818	0.0405074	AMY-P, AMY-D	33	4	3113	47.1667	0.993818	0.638404	37.9233
UP_SEQ_FEATURE	metal ion-binding site:Calcium	2	1.81818	0.0503832	AMY-P, AMY-D	33	5	3113	37.7333	0.998268	0.653469	44.9042
UP_SEQ_FEATURE	sequence variant	6	5.45455	0.0766732	REF(2)P, TRE1, ACP63F, OBP99B, AMY-P, AMY-D	33	225	3113	2.51556	0.999945	0.753824	60.141

## Sheet: UBR4 DOWN
Category	Term	Count	%	PValue	Genes	List Total	Pop Hits	Pop Total	Fold Enrichment	Bonferroni	Benjamini	FDR
GOTERM_BP_DIRECT	GO:0032543~mitochondrial translation	12	6.66667	2.10793e-08	MRPL2, MRPL1, MRPL10, MRPL42, MRPS18C, MRPL50, MRPS23, MRPS25, MRPL18, MRPS21, MRPL32, MRPL46	149	87	10996	10.1791	7.44098e-06	7.44098e-06	2.88663e-05
GOTERM_BP_DIRECT	GO:0009617~response to bacterium	7	3.88889	3.2279e-05	DIEDEL, TOTM, YP3, TOTA, TOTC, ATTC, DRS	149	46	10996	11.2302	0.01133	0.00568114	0.0441943
GOTERM_BP_DIRECT	GO:0045297~post-mating behavior	4	2.22222	0.000127342	EBP, MST57DC, MST57DB, EBPII	149	8	10996	36.8993	0.0439591	0.0148731	0.174243
GOTERM_BP_DIRECT	GO:0045087~innate immune response	8	4.44444	0.000496209	PGRP-SB1, PGRP-SD, TOTM, GNBP2, TOTA, TOTC, ATTC, DRS	149	104	10996	5.67682	0.160715	0.0428559	0.67738
GOTERM_BP_DIRECT	GO:0005975~carbohydrate metabolic process	8	4.44444	0.000556683	CG16965, TOBI, GNBP2, GPDH, GLCAT-S, GLYP, MAL-A1, GFAT1	149	106	10996	5.56971	0.178451	0.0385501	0.759642
GOTERM_BP_DIRECT	GO:0046323~glucose import	4	2.22222	0.00230253	CG1208, CG4607, CG6484, TRET1-1	149	20	10996	14.7597	0.556798	0.126827	3.10745
GOTERM_BP_DIRECT	GO:0035428~hexose transmembrane transport	4	2.22222	0.00230253	CG1208, CG4607, CG6484, TRET1-1	149	20	10996	14.7597	0.556798	0.126827	3.10745
GOTERM_BP_DIRECT	GO:0005977~glycogen metabolic process	3	1.66667	0.00361492	CG8475, GLYS, CG7766	149	7	10996	31.628	0.721512	0.16692	4.83833
GOTERM_BP_DIRECT	GO:0032504~multicellular organism reproduction	10	5.55556	0.00810693	EBP, SFP87B, SFP60F, MST57DC, MST57DB, CG6690, EBPII, SFP96F, BG642163, GGT-1	149	258	10996	2.86041	0.943494	0.301749	10.5482
GOTERM_BP_DIRECT	GO:0055085~transmembrane transport	10	5.55556	0.0164674	CG6356, ZIP102B, CG1208, CG4607, CG6484, SALT, NHE3, TRET1-1, NA, MFS14	149	290	10996	2.54478	0.997153	0.478615	20.3386
GOTERM_BP_DIRECT	GO:0034605~cellular response to heat	3	1.66667	0.0168442	TOTM, TOTA, TOTC	149	15	10996	14.7597	0.997513	0.451005	20.7555
GOTERM_BP_DIRECT	GO:0050832~defense response to fungus	4	2.22222	0.0237888	LMPT, DRSL4, DRSL5, DRS	149	46	10996	6.41727	0.999796	0.538204	28.0864
GOTERM_BP_DIRECT	GO:1990461~detoxification of iron ion	2	1.11111	0.0267389	FER2LCH, FER1HCH	149	2	10996	73.7987	0.99993	0.549446	31.006
GOTERM_BP_DIRECT	GO:0097459~iron ion import into cell	2	1.11111	0.0267389	FER2LCH, FER1HCH	149	2	10996	73.7987	0.99993	0.549446	31.006
GOTERM_BP_DIRECT	GO:0019233~sensory perception of pain	15	8.33333	0.0320914	MRPL2, MRPL1, SODH-1, PDE8, QKR58E-2, MRPS23, CG3213, CG1968, CRIF, CG6066, FHOS, STJ, MRPL18, MRPL46, TANGO11	149	602	10996	1.83884	0.99999	0.587572	36.0245
GOTERM_BP_DIRECT	GO:0050830~defense response to Gram-positive bacterium	4	2.22222	0.0394479	PGRP-SD, TOTM, DPTB, ATTC	149	56	10996	5.27133	0.999999	0.637525	42.3712
GOTERM_BP_DIRECT	GO:0045819~positive regulation of glycogen catabolic process	2	1.11111	0.0398409	GLYS, GLYP	149	3	10996	49.1991	0.999999	0.615871	42.6933
GOTERM_BP_DIRECT	GO:0006880~intracellular sequestering of iron ion	2	1.11111	0.0398409	FER2LCH, FER1HCH	149	3	10996	49.1991	0.999999	0.615871	42.6933
GOTERM_BP_DIRECT	GO:0006096~glycolytic process	3	1.66667	0.050716	TPI, PYK, GAPDH1	149	27	10996	8.19985	1	0.682822	50.9703
GOTERM_BP_DIRECT	GO:0030166~proteoglycan biosynthetic process	2	1.11111	0.0655215	CG5276, GLCAT-S	149	5	10996	29.5195	1	0.755161	60.4659
GOTERM_BP_DIRECT	GO:0086010~membrane depolarization during action potential	2	1.11111	0.0781047	CA-ALPHA1T, NA	149	6	10996	24.5996	1	0.79706	67.1644
GOTERM_BP_DIRECT	GO:0005978~glycogen biosynthetic process	2	1.11111	0.0781047	PHKGAMMA, GLYS	149	6	10996	24.5996	1	0.79706	67.1644
GOTERM_BP_DIRECT	GO:0007525~somatic muscle development	3	1.66667	0.0882935	TPI, PYK, GAPDH1	149	37	10996	5.98367	1	0.820465	71.8
GOTERM_BP_DIRECT	GO:0003012~muscle system process	2	1.11111	0.0905197	FHOS, SCLP	149	7	10996	21.0853	1	0.812629	72.7285
GOTERM_BP_DIRECT	GO:0034644~cellular response to UV	2	1.11111	0.0905197	TOTA, TOTC	149	7	10996	21.0853	1	0.812629	72.7285
GOTERM_BP_DIRECT	GO:0006879~cellular iron ion homeostasis	2	1.11111	0.0905197	FER2LCH, FER1HCH	149	7	10996	21.0853	1	0.812629	72.7285
GOTERM_CC_DIRECT	GO:0005762~mitochondrial large ribosomal subunit	8	4.44444	4.39401e-06	MRPL2, MRPL1, MRPL10, MRPL42, MRPL50, MRPL18, MRPL32, MRPL46	134	51	10026	11.7366	0.000373422	0.000373422	0.0047273
GOTERM_CC_DIRECT	GO:0005576~extracellular region	22	12.2222	1.2353e-05	EBP, TOTM, SMP-30, HML, CG43055, EBPII, FER2LCH, ATTC, CG30197, PGRP-SB1, CG6628, PGRP-SD, DRSL4, MST57DC, DRSL5, MST57DB, GNBP2, CG6690, YP3, TOTC, FER1HCH, DRS	134	556	10026	2.96054	0.00104946	0.000524868	0.0132895
GOTERM_CC_DIRECT	GO:0005964~phosphorylase kinase complex	3	1.66667	0.000519439	CG8475, PHKGAMMA, CG7766	134	3	10026	74.8209	0.0432028	0.0146134	0.557436
GOTERM_CC_DIRECT	GO:0005763~mitochondrial small ribosomal subunit	5	2.77778	0.000797916	MRPL42, MRPS18C, MRPS23, MRPS25, MRPS21	134	32	10026	11.6908	0.0655993	0.0168194	0.855122
GOTERM_CC_DIRECT	GO:0005615~extracellular space	18	10	0.00190111	DIEDEL, EBP, SFP60F, TOTM, EBPII, SFP96F, NEP2, BG642163, ATTC, GGT-1, SFP87B, CG6357, MST57DC, MST57DB, CG6690, TOTA, TOTC, DPTB	134	587	10026	2.29434	0.149344	0.0318319	2.02648
GOTERM_CC_DIRECT	GO:0031430~M band	3	1.66667	0.00591556	TPI, GAPDH1, GPDH	134	9	10026	24.9403	0.396081	0.0806172	6.18383
GOTERM_CC_DIRECT	GO:0030018~Z disc	4	2.22222	0.0109586	TPI, GAPDH1, TN, GPDH	134	35	10026	8.55096	0.608051	0.125238	11.1794
GOTERM_CC_DIRECT	GO:0008043~intracellular ferritin complex	2	1.11111	0.0263564	FER2LCH, FER1HCH	134	2	10026	74.8209	0.896723	0.247077	24.9762
GOTERM_CC_DIRECT	GO:0043186~P granule	3	1.66667	0.0782402	YP3, PYK, POE	134	35	10026	6.41322	0.999017	0.53673	58.3771
GOTERM_CC_DIRECT	GO:0005891~voltage-gated calcium channel complex	2	1.11111	0.0892694	STJ, CA-ALPHA1T	134	7	10026	21.3774	0.999647	0.548337	63.4332
GOTERM_MF_DIRECT	GO:0003735~structural constituent of ribosome	14	7.77778	0.000408186	MRPL2, MRPL1, MRPL42, MRPL50, MRPS23, RIM2, MRPS25, MRPS21, MRPL10, MRPS18C, MRPL18, MRPL32, RPL24-LIKE, MRPL46	128	319	9284	3.18319	0.0674327	0.0674327	0.497334
GOTERM_MF_DIRECT	GO:0004689~phosphorylase kinase activity	3	1.66667	0.00109414	CG8475, PHKGAMMA, CG7766	128	4	9284	54.3984	0.170722	0.0893532	1.32799
GOTERM_MF_DIRECT	GO:0003824~catalytic activity	8	4.44444	0.0015211	CG8475, CG16965, CG11659, CG6300, CG10877, CG7766, MAL-A1, CG10399	128	124	9284	4.67944	0.229185	0.083111	1.8418
GOTERM_MF_DIRECT	GO:0005355~glucose transmembrane transporter activity	4	2.22222	0.00240396	CG1208, CG4607, CG6484, TRET1-1	128	20	9284	14.5062	0.337392	0.0977765	2.89645
GOTERM_MF_DIRECT	GO:0022891~substrate-specific transmembrane transporter activity	4	2.22222	0.0027768	CG1208, CG4607, CG6484, TRET1-1	128	21	9284	13.8155	0.378422	0.0907169	3.33872
GOTERM_MF_DIRECT	GO:0005351~sugar:proton symporter activity	4	2.22222	0.00318338	CG1208, CG4607, CG6484, TRET1-1	128	22	9284	13.1875	0.420289	0.0868645	3.81888
GOTERM_MF_DIRECT	GO:0030170~pyridoxal phosphate binding	4	2.22222	0.0109815	ALAS, TDC1, GLYP, CG8745	128	34	9284	8.53309	0.84866	0.236427	12.6151
GOTERM_MF_DIRECT	GO:0005516~calmodulin binding	4	2.22222	0.0109815	CG8475, PHKGAMMA, POE, CG7766	128	34	9284	8.53309	0.84866	0.236427	12.6151
GOTERM_MF_DIRECT	GO:0016491~oxidoreductase activity	7	3.88889	0.0489338	CG2064, SODH-1, MICAL, MFE2, CG18547, CG9509, TRXT	128	193	9284	2.63067	0.999812	0.65782	45.8109
GOTERM_MF_DIRECT	GO:0008199~ferric iron binding	2	1.11111	0.0536137	FER2LCH, FER1HCH	128	4	9284	36.2656	0.999919	0.649006	48.9789
GOTERM_MF_DIRECT	GO:0008198~ferrous iron binding	2	1.11111	0.0919433	FER2LCH, FER1HCH	128	7	9284	20.7232	1	0.80781	69.2051
GOTERM_MF_DIRECT	GO:0004322~ferroxidase activity	2	1.11111	0.0919433	FER2LCH, FER1HCH	128	7	9284	20.7232	1	0.80781	69.2051
INTERPRO	IPR003663:Sugar/inositol transporter	4	2.22222	0.000894924	CG1208, CG4607, CG6484, TRET1-1	156	14	10984	20.1172	0.253139	0.253139	1.20427
INTERPRO	IPR012341:Six-hairpin glycosidase	3	1.66667	0.00116526	CG8475, CG16965, CG7766	156	4	10984	52.8077	0.316204	0.17308	1.5654
INTERPRO	IPR010825:Stress-inducible humoral factor Turandot	3	1.66667	0.0052394	TOTM, TOTA, TOTC	156	8	10984	26.4038	0.819592	0.434952	6.86195
INTERPRO	IPR003614:Knottin, scorpion toxin-like	3	1.66667	0.00667422	DRSL4, DRSL5, DRS	156	9	10984	23.4701	0.887307	0.420606	8.66354
INTERPRO	IPR008928:Six-hairpin glycosidase-like	3	1.66667	0.00667422	CG8475, CG16965, CG7766	156	9	10984	23.4701	0.887307	0.420606	8.66354
INTERPRO	IPR005828:General substrate transporter	5	2.77778	0.0095151	CG6356, CG1208, CG4607, CG6484, TRET1-1	156	59	10984	5.96697	0.9557	0.463857	12.1358
INTERPRO	IPR004843:Metallophosphoesterase domain	4	2.22222	0.0110297	PP1-87B, NT5E-2, VEIL, PP1-13C	156	33	10984	8.53458	0.973101	0.45262	13.9367
INTERPRO	IPR005829:Sugar transporter, conserved site	4	2.22222	0.0150785	CG1208, CG4607, CG6484, TRET1-1	156	37	10984	7.61192	0.992938	0.507163	18.5842
INTERPRO	IPR011042:Six-bladed beta-propeller, TolB-like	4	2.22222	0.0162048	YELLOW-B, SMP-30, LPR1, TN	156	38	10984	7.41161	0.995137	0.486115	19.8351
INTERPRO	IPR011613:Glycoside hydrolase family 15	2	1.11111	0.028025	CG8475, CG7766	156	2	10984	70.4103	0.999905	0.642859	31.9317
INTERPRO	IPR008734:Phosphorylase kinase alpha/beta subunit	2	1.11111	0.028025	CG8475, CG7766	156	2	10984	70.4103	0.999905	0.642859	31.9317
INTERPRO	IPR001519:Ferritin	2	1.11111	0.0417435	FER2LCH, FER1HCH	156	3	10984	46.9402	0.999999	0.750939	43.8427
INTERPRO	IPR008331:Ferritin/DPS protein domain	2	1.11111	0.0417435	FER2LCH, FER1HCH	156	3	10984	46.9402	0.999999	0.750939	43.8427
INTERPRO	IPR009040:Ferritin- like diiron domain	2	1.11111	0.0417435	FER2LCH, FER1HCH	156	3	10984	46.9402	0.999999	0.750939	43.8427
INTERPRO	IPR006146:5'-Nucleotidase, conserved site	2	1.11111	0.0417435	NT5E-2, VEIL	156	3	10984	46.9402	0.999999	0.750939	43.8427
INTERPRO	IPR015422:Pyridoxal phosphate-dependent transferase, major region, subdomain 2	3	1.66667	0.051553	ALAS, TDC1, CG8745	156	26	10984	8.12426	1	0.791671	51.1422
INTERPRO	IPR013785:Aldolase-type TIM barrel	3	1.66667	0.0551742	TOBI, TPI, CG10399	156	27	10984	7.82336	1	0.786012	53.607
INTERPRO	IPR012347:Ferritin-related	2	1.11111	0.0552695	FER2LCH, FER1HCH	156	4	10984	35.2051	1	0.759675	53.6703
INTERPRO	IPR000301:Tetraspanin	3	1.66667	0.0588822	TSP42EG, TSP42EI, TSP42EN	156	28	10984	7.54396	1	0.756622	56.0111
INTERPRO	IPR005521:Attacin, C-terminal	2	1.11111	0.0686059	DPTB, ATTC	156	5	10984	28.1641	1	0.786613	61.7787
INTERPRO	IPR006179:5'-Nucleotidase/apyrase	2	1.11111	0.0686059	NT5E-2, VEIL	156	5	10984	28.1641	1	0.786613	61.7787
INTERPRO	IPR008334:5'-Nucleotidase, C-terminal	2	1.11111	0.0686059	NT5E-2, VEIL	156	5	10984	28.1641	1	0.786613	61.7787
INTERPRO	IPR015421:Pyridoxal phosphate-dependent transferase, major region, subdomain 1	3	1.66667	0.0786161	ALAS, TDC1, CG8745	156	33	10984	6.40093	1	0.811428	66.9782
INTERPRO	IPR015424:Pyridoxal phosphate-dependent transferase	3	1.66667	0.0827812	ALAS, TDC1, CG8745	156	34	10984	6.21267	1	0.809294	68.942
INTERPRO	IPR001781:Zinc finger, LIM-type	3	1.66667	0.0870126	LMPT, MICAL, CG43427	156	35	10984	6.03516	1	0.807703	70.8258
INTERPRO	IPR018499:Tetraspanin/Peripherin	3	1.66667	0.0913076	TSP42EG, TSP42EI, TSP42EN	156	36	10984	5.86752	1	0.806571	72.6293
INTERPRO	IPR009078:Ferritin-like superfamily	2	1.11111	0.09472	FER2LCH, FER1HCH	156	7	10984	20.1172	1	0.802503	73.988
INTERPRO	IPR008952:Tetraspanin, EC2 domain	3	1.66667	0.0956635	TSP42EG, TSP42EI, TSP42EN	156	37	10984	5.70894	1	0.790069	74.3524
KEGG_PATHWAY	dme04931:Insulin resistance	7	3.88889	6.72875e-05	WHD, GBS-76A, PP1-87B, GLYS, GLYP, GFAT1, PP1-13C	42	49	2737	9.30952	0.00275508	0.00275508	0.0619055
KEGG_PATHWAY	dme00500:Starch and sucrose metabolism	5	2.77778	0.00101849	TOBI, GLYS, UGP, GLYP, MAL-A1	42	31	2737	10.5108	0.0409187	0.0206731	0.933381
KEGG_PATHWAY	dme00052:Galactose metabolism	4	2.22222	0.0135331	TOBI, GALT, UGP, MAL-A1	42	34	2737	7.66667	0.428017	0.169905	11.7848
KEGG_PATHWAY	dme00230:Purine metabolism	6	3.33333	0.0449288	AC76E, PDE8, NT5E-2, VEIL, PYK, CG5276	42	132	2737	2.96212	0.848132	0.375739	34.4949
KEGG_PATHWAY	dme03010:Ribosome	8	4.44444	0.0546452	MRPL2, MRPL1, MRPL10, MRPS18C, MRPL18, MRPS21, RPL24-LIKE, MRPL32	42	233	2737	2.23748	0.900141	0.36922	40.378
SMART	SM00505:Knot1	3	1.66667	0.00159268	DRSL4, DRSL5, DRS	56	6	5218	46.5893	0.0810092	0.0810092	1.5431
SMART	SM00132:LIM	3	1.66667	0.0493627	LMPT, MICAL, CG43427	56	34	5218	8.22164	0.931642	0.738547	38.9758
SMART	SM00220:S_TKc	5	2.77778	0.0981766	PHKGAMMA, KP78A, DOA, CG4629, SRPK79D	56	167	5218	2.78978	0.995817	0.838881	63.5126
UP_KEYWORDS	Ribosomal protein	12	6.66667	1.0982e-05	MRPL2, MRPL1, MRPL10, MRPL42, MRPS18C, MRPL50, MRPS23, MRPS25, MRPL18, MRPS21, MRPL32, MRPL46	180	168	13921	5.52421	0.00137182	0.00137182	0.012699
UP_KEYWORDS	Secreted	15	8.33333	2.05541e-05	DIEDEL, EBP, PGRP-SB1, PGRP-SD, TOTM, HML, MST57DC, MST57DB, GNBP2, YP3, TOTA, TOTC, EBPII, ATTC, DRS	180	287	13921	4.0421	0.00256599	0.00128382	0.0237664
UP_KEYWORDS	Immunity	8	4.44444	3.1306e-05	DIEDEL, PGRP-SB1, PGRP-SD, TOTM, GNBP2, TOTA, TOTC, ATTC	180	70	13921	8.83873	0.00390567	0.00130359	0.0361966
UP_KEYWORDS	Ribonucleoprotein	12	6.66667	5.28718e-05	MRPL2, MRPL1, MRPL10, MRPL42, MRPS18C, MRPL50, MRPS23, MRPS25, MRPL18, MRPS21, MRPL32, MRPL46	180	199	13921	4.66365	0.00658735	0.00165092	0.0611244
UP_KEYWORDS	Innate immunity	7	3.88889	0.000183071	PGRP-SB1, PGRP-SD, TOTM, GNBP2, TOTA, TOTC, ATTC	180	65	13921	8.3288	0.022626	0.00456672	0.2115
UP_KEYWORDS	Glycogen metabolism	3	1.66667	0.000969892	CG8475, GLYP, CG7766	180	4	13921	58.0042	0.114228	0.0200129	1.11587
UP_KEYWORDS	Carbohydrate metabolism	4	2.22222	0.00487314	CG8475, GALT, GLYP, CG7766	180	27	13921	11.4576	0.456992	0.0835365	5.49253
UP_KEYWORDS	Pyridoxal phosphate	4	2.22222	0.00597443	ALAS, TDC1, GLYP, CG8745	180	29	13921	10.6674	0.527181	0.0893808	6.69497
UP_KEYWORDS	Behavior	4	2.22222	0.0136084	EBP, MST57DC, MST57DB, EBPII	180	39	13921	7.93219	0.819627	0.173292	14.6534
UP_KEYWORDS	Alternative splicing	16	8.88889	0.0161987	DOA, SYB, TPI, PYK, TRET1-1, CG7766, CG1968, CG8475, MICAL, USP47, GLYS, GNBP2, GPDH, ENC, POE, GLCAT-S	180	631	13921	1.96105	0.870156	0.184653	17.2096
UP_KEYWORDS	Metal-binding	22	12.2222	0.0192892	LMPT, CG2681, SODH-1, CYP4D21, PP1-87B, EIP63F-1, PYK, GALT, TN, FER2LCH, AC76E, PGRP-SB1, MICAL, CG6733, FRQ1, POE, GLCAT-S, CG17746, PP1-13C, FER1HCH, CYP12C1, CG43427	180	1008	13921	1.68795	0.912377	0.198554	20.1677
UP_KEYWORDS	Glycolysis	3	1.66667	0.0268377	TPI, PYK, GAPDH1	180	20	13921	11.6008	0.966645	0.246766	26.9915
UP_KEYWORDS	Signal	53	29.4444	0.0304028	SFP60F, NT5E-2, TOTM, CG5909, NHE3, EBPII, BG642163, CG6628, CG15369, LPR1, TOBI, DRSL4, DRSL5, GNBP2, TOTA, TOTC, DPTB, DRS, CG4757, HML, CG34026, SFP96F, ATTC, PGRP-SB1, VEIL, CG5597, YP3, STJ, CG6690, CG3987, DIEDEL, CG43093, CG43055, PGRP-SD, CG5612, MST57DC, MST57DB, CG6602, FER1HCH, LECTIN-28C, CG18301, EBP, CYP4D21, CG16965, MAL-A1, FER2LCH, CG30197, SFP87B, CG6357, YELLOW-B, CG7739, USP47…	180	3176	13921	1.2906	0.978918	0.25686	30.0254
UP_KEYWORDS	Calmodulin-binding	3	1.66667	0.0320886	CG8475, POE, CG7766	180	22	13921	10.5462	0.983039	0.252636	31.4194
UP_KEYWORDS	Antimicrobial	3	1.66667	0.037706	TOTA, ATTC, DRS	180	24	13921	9.66736	0.991806	0.274064	35.8836
UP_KEYWORDS	Phosphoprotein	19	10.5556	0.0448114	GBS-76A, DOA, TRET1-1, COS, CG7766, ATTC, AC76E, MICAL, MST57DC, CG6066, USP47, GLYS, YP3, ENC, POE, GLCAT-S, GLYP, RPL24-LIKE, TANGO11	180	909	13921	1.61654	0.996756	0.30105	41.1497
UP_KEYWORDS	Oxidoreductase	14	7.77778	0.0465789	CG2064, SODH-1, CYP4D21, MFE2, CG9509, TRXT, FER2LCH, MICAL, CG18547, CG6690, GAPDH1, GPDH, CYP12C1, FER1HCH	180	601	13921	1.80157	0.997426	0.295822	42.3968
UP_KEYWORDS	Iron storage	2	1.11111	0.0504549	FER2LCH, FER1HCH	180	4	13921	38.6694	0.998453	0.301995	45.0474
UP_KEYWORDS	Transferase	21	11.6667	0.0632205	KP78A, WHD, DOA, PYK, GALT, CG4629, CG7766, GGT-1, CG8475, PHKGAMMA, ALAS, GLYS, GSTD5, AANATL2, CG8708, SRPK79D, GLCAT-S, GLYP, UGP, GFAT1, CG8745	180	1081	13921	1.50242	0.999715	0.349265	53.0093
UP_KEYWORDS	Manganese	4	2.22222	0.069919	AC76E, PP1-87B, GLCAT-S, PP1-13C	180	74	13921	4.18048	0.999884	0.364296	56.7516
UP_KEYWORDS	LIM domain	3	1.66667	0.0705527	LMPT, MICAL, CG43427	180	34	13921	6.82402	0.999893	0.353064	57.0911
UP_SEQ_FEATURE	sequence variant	10	5.55556	0.00958572	EBP, PGRP-SB1, PGRP-SD, TPI, GAPDH1, GNBP2, GPDH, GLYP, ATTC, CG43427	52	225	3113	2.66068	0.722255	0.722255	10.6514
UP_SEQ_FEATURE	signal peptide	14	7.77778	0.0171577	EBP, PGRP-SB1, PGRP-SD, TOTM, MST57DC, MST57DB, GNBP2, YP3, TOTA, TOTC, EBPII, MAL-A1, ATTC, DRS	52	427	3113	1.9628	0.89992	0.683645	18.3201
UP_SEQ_FEATURE	metal ion-binding site:Iron	3	1.66667	0.0241163	PP1-87B, GALT, PP1-13C	52	15	3113	11.9731	0.9611	0.66117	24.8318
UP_SEQ_FEATURE	metal ion-binding site:Manganese	3	1.66667	0.0272762	PP1-87B, GLCAT-S, PP1-13C	52	16	3113	11.2248	0.97473	0.601295	27.6291
UP_SEQ_FEATURE	region of interest:Calmodulin-binding	2	1.11111	0.0944311	CG8475, CG7766	52	6	3113	19.9551	0.999998	0.928532	68.646

## Sheet: HGS DOWN
Category	Term	Count	%	PValue	Genes	List Total	Pop Hits	Pop Total	Fold Enrichment	Bonferroni	Benjamini	FDR
COG_ONTOLOGY	Secondary metabolites biosynthesis, transport, and catabolism	9	5.05618	3.78881e-05	CYP6A18, CYP4D21, CYP6A8, CYP28D1, CYP6A2, CYP4AC1, CYP12A4, CYP9H1, CYP313A1	21	91	1239	5.83516	0.000340941	0.000340941	0.0218026
GOTERM_BP_DIRECT	GO:0032504~multicellular organism reproduction	47	26.4045	1.25563e-40	ACP53C14A, ACP53EA, OBP56F, CG34130, SFP79B, ACP76A, CG17097, BG642163, CG11037, SEMS, ACP53C14B, MST57DA, MST57DC, MST57DB, CG18628, ACP36DE, CG6168, CG31419, CG14034, SPN28DA, SFP51E, SFP24C1, CG15635, SFP65A, ACP62F, SFP35C, ALP4, S-LAP7, SFP96F, SP, SPN38F, ACP29AB, SFP33A3, SFP78E, CG17472, SFP26AD, SFP77F, LECTIN-46CB, CG6071, LECTIN-46CA, SPN47C, LECTIN-30A, CG6690, LECTIN-29CA, ACP26AA, A…	143	258	10996	14.008	3.80455e-38	3.80455e-38	1.68044e-37
GOTERM_BP_DIRECT	GO:0046692~sperm competition	8	4.49438	1.48747e-08	LECTIN-46CB, ACP53EA, LECTIN-46CA, CG17450, ACP62F, ACP36DE, ACP26AA, ACP29AB	143	24	10996	25.6317	4.50704e-06	2.25352e-06	1.99073e-05
GOTERM_BP_DIRECT	GO:0045297~post-mating behavior	5	2.80899	1.79275e-06	MST57DA, MST57DC, MST57DB, SP, ACP26AA	143	8	10996	48.0594	0.000543056	0.000181052	0.00239926
GOTERM_BP_DIRECT	GO:0018991~oviposition	5	2.80899	1.74122e-05	MST57DA, MST57DC, MST57DB, SP, ACP26AA	143	13	10996	29.575	0.00526206	0.00131812	0.0233008
GOTERM_BP_DIRECT	GO:0007610~behavior	4	2.24719	7.10525e-05	ACP53EA, ACP62F, ACP76A, ACP29AB	143	7	10996	43.9401	0.0212996	0.00429668	0.0950498
GOTERM_BP_DIRECT	GO:0055114~oxidation-reduction process	14	7.86517	0.00257949	CYP6A18, CYP4D21, CYP6A8, CG9509, CG9314, AOX1, CYP28D1, CG6690, CYP6A2, CG9436, CYP4AC1, CYP12A4, CYP9H1, CYP313A1	143	412	10996	2.61294	0.542782	0.122284	3.39761
GOTERM_BP_DIRECT	GO:0046701~insecticide catabolic process	4	2.24719	0.00309	CYP6A18, CYP6A8, CYP28D1, CYP6A2	143	23	10996	13.3731	0.608481	0.125375	4.05724
GOTERM_BP_DIRECT	GO:0046008~regulation of female receptivity, post-mating	3	1.68539	0.00440632	LECTIN-46CB, LECTIN-46CA, SP	143	8	10996	28.8357	0.737647	0.154019	5.73887
GOTERM_BP_DIRECT	GO:0046680~response to DDT	4	2.24719	0.0054533	CYP6A18, CYP6A8, CYP28D1, CYP6A2	143	28	10996	10.985	0.809265	0.168145	7.05691
GOTERM_BP_DIRECT	GO:0046693~sperm storage	3	1.68539	0.0117665	ACP36DE, SEMS, ACP29AB	143	13	10996	17.745	0.972302	0.301375	14.6499
GOTERM_BP_DIRECT	GO:0045434~negative regulation of female receptivity, post-mating	3	1.68539	0.0176508	ACP36DE, SP, SEMS	143	16	10996	14.4178	0.995465	0.387704	21.2061
GOTERM_BP_DIRECT	GO:0045861~negative regulation of proteolysis	3	1.68539	0.0296204	SPN28DA, ACP62F, SPN38F	143	21	10996	10.985	0.99989	0.531967	33.1292
GOTERM_BP_DIRECT	GO:0005975~carbohydrate metabolic process	5	2.80899	0.0482678	MAL-A7, TOBI, CG10749, MAL-A1, GFAT1	143	106	10996	3.62713	1	0.684333	48.4229
GOTERM_BP_DIRECT	GO:0007618~mating	2	1.1236	0.0506699	CYP4D21, ACP26AA	143	4	10996	38.4476	1	0.675478	50.1382
GOTERM_BP_DIRECT	GO:0055085~transmembrane transport	8	4.49438	0.0817688	PORIN2, SMVT, CG6484, SALT, NA, DIC2, SUT4, CG7882	143	290	10996	2.12124	1	0.821503	68.0717
GOTERM_BP_DIRECT	GO:0006508~proteolysis	11	6.17978	0.0874441	CG6071, JON65AIV, CG34130, LOOPIN-1, CG6168, JON65AIII, S-LAP7, NDL, SEMS, S-LAP2, CG11037	143	475	10996	1.78073	1	0.823228	70.614
GOTERM_BP_DIRECT	GO:0009631~cold acclimation	2	1.1236	0.0987896	SMP-30, CG10912	143	8	10996	19.2238	1	0.843381	75.1443
GOTERM_BP_DIRECT	GO:0071702~organic substance transport	2	1.1236	0.0987896	OATP58DB, OATP58DC	143	8	10996	19.2238	1	0.843381	75.1443
GOTERM_BP_DIRECT	GO:0043252~sodium-independent organic anion transport	2	1.1236	0.0987896	OATP58DB, OATP58DC	143	8	10996	19.2238	1	0.843381	75.1443
GOTERM_CC_DIRECT	GO:0005615~extracellular space	48	26.9663	1.21939e-25	ACP53C14A, ACP53EA, OBP56F, SFP79B, CG34130, ACP76A, CG17097, BG642163, CG11037, SEMS, ACP53C14B, MST57DA, MST57DC, MST57DB, CG18628, ACP36DE, CG6168, CG31419, CG14034, SPN31A, SPN28DA, SFP51E, SFP24C1, CG15635, SFP65A, ACP62F, SFP35C, ALP4, S-LAP7, SFP96F, SP, SPN38F, ACP29AB, SFP33A3, SFP78E, CG17472, SFP26AD, SFP77F, LECTIN-46CB, CG6071, LECTIN-46CA, SPN47C, LECTIN-30A, CG6690, LECTIN-29CA, AC…	131	587	10026	6.25835	7.80407e-24	7.80407e-24	1.23878e-22
GOTERM_CC_DIRECT	GO:0031090~organelle membrane	8	4.49438	6.99658e-05	CYP6A18, CYP4D21, CYP6A8, CYP28D1, CYP6A2, CYP4AC1, CYP9H1, CYP313A1	131	79	10026	7.75031	0.00446796	0.00223648	0.0710557
GOTERM_CC_DIRECT	GO:0005616~larval serum protein complex	3	1.68539	0.000984125	LSP2, LSP1ALPHA, LSP1BETA	131	4	10026	57.4008	0.0610706	0.0207859	0.995282
GOTERM_CC_DIRECT	GO:0005576~extracellular region	16	8.98876	0.00548253	SMP-30, OBP56F, OBP99B, ALP4, SP, CG6628, MST57DA, CRYS, MST57DC, MST57DB, ACP36DE, CG6690, A10, ACP26AA, ACP26AB, CG14034	131	556	10026	2.20243	0.296613	0.0842042	5.43195
GOTERM_CC_DIRECT	GO:0005789~endoplasmic reticulum membrane	8	4.49438	0.0248023	CYP6A18, CYP4D21, CYP6A8, CYP28D1, CYP6A2, CYP4AC1, CYP9H1, CYP313A1	131	221	10026	2.77047	0.799585	0.27492	22.5196
GOTERM_CC_DIRECT	GO:0016323~basolateral plasma membrane	3	1.68539	0.0828153	OATP58DB, SALT, OATP58DC	131	37	10026	6.20549	0.996044	0.602315	58.4475
GOTERM_MF_DIRECT	GO:0004497~monooxygenase activity	9	5.05618	1.77654e-05	CYP6A18, CYP4D21, CYP6A8, CYP28D1, CYP6A2, CYP4AC1, CYP12A4, CYP9H1, CYP313A1	122	88	9284	7.78279	0.00294475	0.00294475	0.0215843
GOTERM_MF_DIRECT	GO:0016705~oxidoreductase activity, acting on paired donors, with incorporation or reduction of molecular oxygen	9	5.05618	2.27378e-05	CYP6A18, CYP4D21, CYP6A8, CYP28D1, CYP6A2, CYP4AC1, CYP12A4, CYP9H1, CYP313A1	122	91	9284	7.52621	0.0037674	0.00188548	0.0276247
GOTERM_MF_DIRECT	GO:0005534~galactose binding	5	2.80899	3.35368e-05	LECTIN-46CB, LECTIN-46CA, LECTIN-30A, LECTIN-29CA, ACP29AB	122	15	9284	25.3661	0.00555174	0.00185401	0.0407422
GOTERM_MF_DIRECT	GO:0020037~heme binding	10	5.61798	5.32366e-05	CYP6A18, CYP4D21, CYP6A8, CG9314, CYP28D1, CYP6A2, CYP4AC1, CYP12A4, CYP9H1, CYP313A1	122	132	9284	5.76503	0.00879857	0.00220694	0.0646674
GOTERM_MF_DIRECT	GO:0005506~iron ion binding	10	5.61798	0.000129154	CYP6A18, CYP4D21, CYP6A8, AOX1, CYP28D1, CYP6A2, CYP4AC1, CYP12A4, CYP9H1, CYP313A1	122	148	9284	5.14178	0.0212127	0.00427901	0.156819
GOTERM_MF_DIRECT	GO:0003824~catalytic activity	9	5.05618	0.00020605	MAL-A7, CG11659, CG1665, CG3663, CG6300, CG10877, CG5103, MAL-A1, CG10399	122	124	9284	5.52327	0.0336293	0.00568507	0.250079
GOTERM_MF_DIRECT	GO:0004867~serine-type endopeptidase inhibitor activity	7	3.93258	0.000633212	SPN28DA, SFP24C1, SPN47C, ACP62F, ACP76A, SPN38F, SPN31A	122	81	9284	6.5764	0.0998073	0.0149087	0.766691
GOTERM_MF_DIRECT	GO:0030145~manganese ion binding	4	2.24719	0.00128504	ALPH, LOOPIN-1, S-LAP7, S-LAP2	122	17	9284	17.9055	0.19221	0.0263288	1.55028
GOTERM_MF_DIRECT	GO:0045735~nutrient reservoir activity	3	1.68539	0.00164199	LSP2, LSP1ALPHA, LSP1BETA	122	5	9284	45.659	0.238751	0.0298557	1.97698
GOTERM_MF_DIRECT	GO:0030246~carbohydrate binding	6	3.37079	0.00495142	LECTIN-46CB, LECTIN-46CA, LECTIN-30A, LECTIN-29CA, GFAT1, ACP29AB	122	85	9284	5.37165	0.561317	0.0790944	5.85302
GOTERM_MF_DIRECT	GO:0032450~maltose alpha-glucosidase activity	3	1.68539	0.0119629	MAL-A7, TOBI, MAL-A1	122	13	9284	17.5612	0.86437	0.166082	13.6046
GOTERM_MF_DIRECT	GO:0004558~alpha-1,4-glucosidase activity	3	1.68539	0.0138388	MAL-A7, TOBI, MAL-A1	122	14	9284	16.3068	0.901064	0.175331	15.5767
GOTERM_MF_DIRECT	GO:0008235~metalloexopeptidase activity	3	1.68539	0.0138388	LOOPIN-1, S-LAP7, S-LAP2	122	14	9284	16.3068	0.901064	0.175331	15.5767
GOTERM_MF_DIRECT	GO:0022891~substrate-specific transmembrane transporter activity	3	1.68539	0.0301009	CG6484, SUT4, CG7882	122	21	9284	10.8712	0.993739	0.323125	31.0209
GOTERM_MF_DIRECT	GO:0016491~oxidoreductase activity	7	3.93258	0.0402103	CYP6A18, CG13833, CG9509, CYP28D1, CYP6A2, CG9436, CYP9H1	122	193	9284	2.76004	0.9989	0.385306	39.2669
GOTERM_MF_DIRECT	GO:0004177~aminopeptidase activity	3	1.68539	0.0544191	LOOPIN-1, S-LAP7, S-LAP2	122	29	9284	7.87224	0.999908	0.461649	49.3336
GOTERM_MF_DIRECT	GO:0030414~peptidase inhibitor activity	2	1.1236	0.0757147	ACP62F, ACP76A	122	6	9284	25.3661	0.999998	0.558188	61.5836
GOTERM_MF_DIRECT	GO:0015347~sodium-independent organic anion transmembrane transporter activity	2	1.1236	0.0996671	OATP58DB, OATP58DC	122	8	9284	19.0246	1	0.641276	72.077
GOTERM_MF_DIRECT	GO:0022804~active transmembrane transporter activity	2	1.1236	0.0996671	OATP58DB, OATP58DC	122	8	9284	19.0246	1	0.641276	72.077
INTERPRO	IPR001128:Cytochrome P450	9	5.05618	2.21413e-05	CYP6A18, CYP4D21, CYP6A8, CYP28D1, CYP6A2, CYP4AC1, CYP12A4, CYP9H1, CYP313A1	148	88	10984	7.59029	0.0057843	0.0057843	0.0289719
INTERPRO	IPR004119:Protein of unknown function DUF227	7	3.93258	5.68826e-05	CG9259, CG33301, CG10513, CG10514, CG11889, CG11892, CG31087	148	51	10984	10.1865	0.0147931	0.00742413	0.0744151
INTERPRO	IPR015897:CHK kinase-like	7	3.93258	5.68826e-05	CG9259, CG33301, CG10513, CG10514, CG11889, CG11892, CG31087	148	51	10984	10.1865	0.0147931	0.00742413	0.0744151
INTERPRO	IPR002401:Cytochrome P450, E-class, group I	8	4.49438	7.32725e-05	CYP6A18, CYP6A8, CYP28D1, CYP6A2, CYP4AC1, CYP12A4, CYP9H1, CYP313A1	148	77	10984	7.71078	0.019015	0.00637893	0.0958473
INTERPRO	IPR017972:Cytochrome P450, conserved site	8	4.49438	9.36129e-05	CYP6A18, CYP4D21, CYP6A8, CYP28D1, CYP6A2, CYP4AC1, CYP12A4, CYP9H1	148	80	10984	7.42162	0.0242294	0.00611317	0.12244
INTERPRO	IPR023796:Serpin domain	5	2.80899	0.000643746	SPN28DA, SPN47C, ACP76A, SPN38F, SPN31A	148	30	10984	12.3694	0.155251	0.0331802	0.839184
INTERPRO	IPR000215:Serpin family	5	2.80899	0.000643746	SPN28DA, SPN47C, ACP76A, SPN38F, SPN31A	148	30	10984	12.3694	0.155251	0.0331802	0.839184
INTERPRO	IPR009392:Drosophila ACP53EA	3	1.68539	0.00104873	ACP53C14A, ACP53EA, ACP53C14B	148	4	10984	55.6622	0.240361	0.0447848	1.36378
INTERPRO	IPR023795:Protease inhibitor I4, serpin, conserved site	4	2.24719	0.00165367	SPN28DA, SPN47C, ACP76A, SPN31A	148	18	10984	16.4925	0.351841	0.060066	2.14262
INTERPRO	IPR001304:C-type lectin	5	2.80899	0.00232224	LECTIN-46CB, LECTIN-46CA, LECTIN-30A, LECTIN-29CA, ACP29AB	148	42	10984	8.83526	0.456178	0.0733151	2.99676
INTERPRO	IPR016186:C-type lectin-like	5	2.80899	0.00275893	LECTIN-46CB, LECTIN-46CA, LECTIN-30A, LECTIN-29CA, ACP29AB	148	44	10984	8.43366	0.515113	0.0772773	3.55095
INTERPRO	IPR016187:C-type lectin fold	5	2.80899	0.00351463	LECTIN-46CB, LECTIN-46CA, LECTIN-30A, LECTIN-29CA, ACP29AB	148	47	10984	7.89534	0.602458	0.0881186	4.50306
INTERPRO	IPR008283:Peptidase M17, leucyl aminopeptidase, N-terminal	3	1.68539	0.00472464	LOOPIN-1, S-LAP7, S-LAP2	148	8	10984	27.8311	0.710844	0.10667	6.00952
INTERPRO	IPR000896:Hemocyanin/hexamerin middle domain	3	1.68539	0.00472464	LSP2, LSP1ALPHA, LSP1BETA	148	8	10984	27.8311	0.710844	0.10667	6.00952
INTERPRO	IPR008922:Uncharacterised domain, di-copper centre	3	1.68539	0.00602141	LSP2, LSP1ALPHA, LSP1BETA	148	9	10984	24.7387	0.794514	0.12354	7.59959
INTERPRO	IPR011356:Leucine aminopeptidase/peptidase B	3	1.68539	0.00746099	LOOPIN-1, S-LAP7, S-LAP2	148	10	10984	22.2649	0.859438	0.140093	9.33567
INTERPRO	IPR000819:Peptidase M17, leucyl aminopeptidase, C-terminal	3	1.68539	0.00746099	LOOPIN-1, S-LAP7, S-LAP2	148	10	10984	22.2649	0.859438	0.140093	9.33567
INTERPRO	IPR013788:Hemocyanin/hexamerin	3	1.68539	0.00746099	LSP2, LSP1ALPHA, LSP1BETA	148	10	10984	22.2649	0.859438	0.140093	9.33567
INTERPRO	IPR005203:Hemocyanin, C-terminal	3	1.68539	0.00746099	LSP2, LSP1ALPHA, LSP1BETA	148	10	10984	22.2649	0.859438	0.140093	9.33567
INTERPRO	IPR005204:Hemocyanin, N-terminal	3	1.68539	0.00746099	LSP2, LSP1ALPHA, LSP1BETA	148	10	10984	22.2649	0.859438	0.140093	9.33567
INTERPRO	IPR003663:Sugar/inositol transporter	3	1.68539	0.0145687	CG6484, SUT4, CG7882	148	14	10984	15.9035	0.978615	0.240161	17.4742
INTERPRO	IPR013785:Aldolase-type TIM barrel	3	1.68539	0.0502029	LAS, TOBI, CG10399	148	27	10984	8.24625	0.999999	0.59329	49.0363
INTERPRO	IPR000435:Tektin	2	1.1236	0.0776766	CG17450, CG3085	148	6	10984	24.7387	1	0.73395	65.2915
INTERPRO	IPR017932:Glutamine amidotransferase type 2 domain	2	1.1236	0.0900269	ASNS, GFAT1	148	7	10984	21.2046	1	0.766354	70.905
INTERPRO	IPR011009:Protein kinase-like domain	8	4.49438	0.0997307	CG9259, CG33301, CG10513, CG10514, CG11889, CG11892, CG31087, MYT1	148	294	10984	2.01949	1	0.783297	74.7138
KEGG_PATHWAY	dme00052:Galactose metabolism	6	3.37079	2.94216e-05	MAL-A7, HEX-T2, TOBI, GALT, CG9436, MAL-A1	32	34	2737	15.0938	0.0013525	0.0013525	0.0278053
KEGG_PATHWAY	dme01100:Metabolic pathways	21	11.7978	0.000287602	MAL-A7, CG9509, GALT, LOOPIN-1, ALP4, ASNS, CG10749, CG10399, MAL-A1, AAY, S-LAP2, LAS, HEX-T2, TOBI, CG9389, ND-B8, CG5103, CG9436, GFAT1, KFASE, CG8745	32	901	2737	1.99351	0.0131445	0.00659397	0.271506
KEGG_PATHWAY	dme00500:Starch and sucrose metabolism	4	2.24719	0.00477309	MAL-A7, HEX-T2, TOBI, MAL-A1	32	31	2737	11.0363	0.197552	0.0707362	4.4215
KEGG_PATHWAY	dme01200:Carbon metabolism	5	2.80899	0.033667	HEX-T2, CG9314, CG5103, CG10749, AAY	32	110	2737	3.88778	0.793065	0.325537	27.6528
KEGG_PATHWAY	dme00630:Glyoxylate and dicarboxylate metabolism	3	1.68539	0.0365566	CG9314, CG10749, KFASE	32	27	2737	9.50347	0.819696	0.290093	29.672
KEGG_PATHWAY	dme01130:Biosynthesis of antibiotics	6	3.37079	0.0489509	HEX-T2, CG9314, CG5103, CG10749, AAY, GFAT1	32	180	2737	2.85104	0.900611	0.319404	37.773
KEGG_PATHWAY	dme00520:Amino sugar and nucleotide sugar metabolism	3	1.68539	0.0910034	HEX-T2, GALT, GFAT1	32	45	2737	5.70208	0.987587	0.465811	59.4175
SMART	SM00587:CHK	7	3.93258	5.78685e-06	CG9259, CG33301, CG10513, CG10514, CG11889, CG11892, CG31087	49	51	5218	14.6162	0.000208306	0.000208306	0.00516134
SMART	SM00093:SERPIN	5	2.80899	0.000144963	SPN28DA, SPN47C, ACP76A, SPN38F, SPN31A	49	30	5218	17.7483	0.00520544	0.00260612	0.129222
SMART	SM00034:CLECT	5	2.80899	0.000451883	LECTIN-46CB, LECTIN-46CA, LECTIN-30A, LECTIN-29CA, ACP29AB	49	40	5218	13.3112	0.0161398	0.00540914	0.402327
SMART	SM00020:Tryp_SPc	6	3.37079	0.0799875	JON65AIV, CG34130, JON65AIII, NDL, SEMS, CG11037	49	252	5218	2.53547	0.950275	0.527781	52.4592
UP_KEYWORDS	Behavior	11	6.17978	3.5328e-11	ACP53EA, MST57DA, MST57DC, MST57DB, ACP62F, ACP36DE, SP, ACP26AA, ACP76A, ACP26AB, ACP29AB	176	39	13921	22.3093	4.02739e-09	4.02739e-09	4.01772e-08
UP_KEYWORDS	Secreted	19	10.6742	2.17297e-08	ACP53EA, OBP99B, LSP1ALPHA, ACP62F, NDL, SP, ACP76A, SEMS, ACP29AB, LSP1BETA, LSP2, MST57DA, MST57DC, MST57DB, ACP36DE, A10, ACP26AA, ACP26AB, CG14034	176	287	13921	5.23636	2.47718e-06	1.23859e-06	2.47124e-05
UP_KEYWORDS	Iron	13	7.30337	4.71666e-06	LAS, CYP6A18, CYP4D21, CYP6A8, CG9314, AOX1, CYP28D1, GALT, CYP6A2, CYP4AC1, CYP12A4, CYP9H1, CYP313A1	176	189	13921	5.44051	0.000537556	0.000179217	0.00536395
UP_KEYWORDS	Heme	10	5.61798	1.53613e-05	CYP6A18, CYP4D21, CYP6A8, CG9314, CYP28D1, CYP6A2, CYP4AC1, CYP12A4, CYP9H1, CYP313A1	176	116	13921	6.81867	0.00174967	0.000437706	0.0174685
UP_KEYWORDS	Monooxygenase	9	5.05618	4.57659e-05	CYP6A18, CYP4D21, CYP6A8, CYP28D1, CYP6A2, CYP4AC1, CYP12A4, CYP9H1, CYP313A1	176	103	13921	6.91135	0.00520384	0.00104294	0.0520355
UP_KEYWORDS	Signal	64	35.9551	4.8643e-05	CG44574, ACP53C14A, CG15252, CG34130, BG642163, CG10912, ACP53C14B, LSP1BETA, CG6628, CG15369, TOBI, ACP36DE, CPR30B, CG31419, CG14034, SFP51E, SFP24C1, SFP65A, LSP1ALPHA, CG34026, SFP96F, CG1827, SFP26AD, CG6071, LECTIN-30A, CG6690, CG3987, ACP53EA, OBP56F, OBP99B, SFP79B, NDL, ACP76A, CG17097, SEMS, CG11037, MST57DA, MST57DC, CG18628, MST57DB, CYP4D21, MAL-A7, CG15635, ACP62F, SFP35C, ALP4, SP,…	176	3176	13921	1.59389	0.00553008	0.000923812	0.0553059
UP_KEYWORDS	Microsome	8	4.49438	5.95539e-05	CYP6A18, CYP4D21, CYP6A8, CYP28D1, CYP6A2, CYP4AC1, CYP9H1, CYP313A1	176	79	13921	8.00978	0.00676635	0.000969436	0.0677075
UP_KEYWORDS	Polymorphism	9	5.05618	0.000134995	ACP53EA, HEX-T2, OBP99B, ACP36DE, SP, ACP26AA, ACP76A, ACP26AB, ACP29AB	176	120	13921	5.93224	0.0152726	0.00192195	0.153417
UP_KEYWORDS	Oxidoreductase	20	11.236	0.000202085	CYP4D21, CG10097, CG9509, CG9314, CG3699, CG10749, CYP6A2, CG17562, CYP313A1, CYP6A18, CG13833, CYP6A8, AOX1, CG6690, CYP28D1, ND-B8, CYP4AC1, CG9436, CYP12A4, CYP9H1	176	601	13921	2.63217	0.0227766	0.00255673	0.229583
UP_KEYWORDS	Storage protein	3	1.68539	0.000927268	LSP2, LSP1ALPHA, LSP1BETA	176	4	13921	59.3224	0.100357	0.01052	1.04949
UP_KEYWORDS	Endoplasmic reticulum	8	4.49438	0.00865306	CYP6A18, CYP4D21, CYP6A8, CYP28D1, CYP6A2, CYP4AC1, CYP9H1, CYP313A1	176	184	13921	3.43898	0.628699	0.0861305	9.41091
UP_KEYWORDS	Aminopeptidase	4	2.24719	0.0137221	CG6071, LOOPIN-1, S-LAP7, S-LAP2	176	40	13921	7.90966	0.793024	0.123013	14.5413
UP_KEYWORDS	Metal-binding	22	12.3596	0.0152977	HRS, CG2681, CYP4D21, ALPH, CG9314, GALT, ALP4, CYP6A2, MYT1, AAY, CYP313A1, CYP6A18, LAS, CYP6A8, TRBD, AOX1, CG6733, CYP28D1, DIAP2, CYP4AC1, CYP12A4, CYP9H1	176	1008	13921	1.72631	0.82751	0.126446	16.0811
UP_KEYWORDS	Protease	10	5.61798	0.0394566	CG6071, TRBD, JON65AIV, LOOPIN-1, JON65AIII, S-LAP7, NDL, SEMS, CG1827, S-LAP2	176	362	13921	2.18499	0.989839	0.279493	36.7337
UP_KEYWORDS	Hydrolase	28	15.7303	0.0605493	BLP, ALPH, LOOPIN-1, CG34130, NDL, CG17097, AAY, SEMS, CG11037, CG14763, TOBI, CG9389, APS, CG6168, KFASE, CG14034, MAL-A7, ALP4, S-LAP7, MAL-A1, CG1827, S-LAP2, CG6071, TRBD, JON65AIV, CG6733, JON65AIII, CG11598	176	1581	13921	1.40083	0.999192	0.377926	50.852
UP_SEQ_FEATURE	signal peptide	20	11.236	1.37793e-05	ACP53EA, OBP99B, LSP1ALPHA, ACP62F, NDL, ALP4, SP, ACP76A, MAL-A1, ACP29AB, CG1827, LSP1BETA, LSP2, MST57DA, MST57DC, MST57DB, ACP36DE, A10, ACP26AA, ACP26AB	51	427	3113	2.85898	0.00198227	0.00198227	0.0163373
UP_SEQ_FEATURE	metal ion-binding site:Iron (heme axial ligand)	9	5.05618	0.000112609	CYP6A18, CYP4D21, CYP6A8, CYP28D1, CYP6A2, CYP4AC1, CYP12A4, CYP9H1, CYP313A1	51	96	3113	5.72243	0.0160858	0.00807553	0.133442
UP_SEQ_FEATURE	sequence variant	11	6.17978	0.00249845	ACP53EA, HEX-T2, OBP99B, ACP36DE, SP, ACP26AA, ACP76A, ACP26AB, ACP29AB, CYP12A4, EXU	51	225	3113	2.98414	0.302482	0.113147	2.92263

## Sheet: STAM DOWN
Category	Term	Count	%	PValue	Genes	List Total	Pop Hits	Pop Total	Fold Enrichment	Bonferroni	Benjamini	FDR
COG_ONTOLOGY	Secondary metabolites biosynthesis, transport, and catabolism	6	3	0.0122707	CYP6A18, CYP4D21, CYP6G1, CYP6A2, CYP12A4, CYP4AC2	21	91	1239	3.89011	0.148287	0.148287	7.84906
GOTERM_BP_DIRECT	GO:0032504~multicellular organism reproduction	49	24.5	9.719e-40	ACP53C14A, CG11112, CG34130, BG642163, ACP53C14B, ACP53C14C, ACP36DE, CG31419, CG14034, SFP51E, SPN28DA, SFP65A, S-LAP7, SFP96F, SPN38F, SFP26AD, CG6071, LECTIN-30A, CG6690, ACP53EA, ACP63F, SFP24F, CG17097, ACP76A, SEMS, CG11037, MST57DA, MST57DC, CG18628, MET75CA, MST57DB, CG6168, CG15635, SFP35C, ACP62F, ALP4, SP, SFP33A3, ACP29AB, SFP78E, CG17472, CG17575, SFP77F, LECTIN-46CB, LECTIN-46CA, LE…	167	258	10996	12.5053	3.4794e-37	3.4794e-37	1.33371e-36
GOTERM_BP_DIRECT	GO:0046692~sperm competition	9	4.5	1.3644e-09	CG17575, LECTIN-46CB, ACP53EA, LECTIN-46CA, CG17450, ACP62F, ACP36DE, ACP26AA, ACP29AB	167	24	10996	24.6916	4.88456e-07	2.44228e-07	1.87233e-06
GOTERM_BP_DIRECT	GO:0007610~behavior	5	2.5	1.69256e-06	ACP63F, ACP53EA, ACP62F, ACP76A, ACP29AB	167	7	10996	47.0317	0.000605752	0.000201958	0.00232263
GOTERM_BP_DIRECT	GO:0045297~post-mating behavior	5	2.5	3.34525e-06	MST57DA, MST57DC, MST57DB, SP, ACP26AA	167	8	10996	41.1527	0.00119689	0.000299356	0.0045905
GOTERM_BP_DIRECT	GO:0018991~oviposition	5	2.5	3.22069e-05	MST57DA, MST57DC, MST57DB, SP, ACP26AA	167	13	10996	25.3247	0.011464	0.00230339	0.0441876
GOTERM_BP_DIRECT	GO:0046008~regulation of female receptivity, post-mating	4	2	0.000178973	CG17575, LECTIN-46CB, LECTIN-46CA, SP	167	8	10996	32.9222	0.0620683	0.0106229	0.245321
GOTERM_BP_DIRECT	GO:0055114~oxidation-reduction process	15	7.5	0.00382095	CYP4D21, CG6888, CG9509, CG9314, TRXT, CYP6A2, CYT-C-D, CYP6A18, CYP6G1, CG12766, MENL-1, CG6690, CYP12A4, CG15093, CYP4AC2	167	412	10996	2.39724	0.746025	0.177814	5.11783
GOTERM_BP_DIRECT	GO:0055085~transmembrane transport	12	6	0.00450183	PORIN2, SMVT, CG8028, CG8654, NAPI-T, SALT, CG7084, BMCP, NA, DIC2, SUT4, CG7882	167	290	10996	2.72459	0.801168	0.182833	6.0039
GOTERM_BP_DIRECT	GO:0007606~sensory perception of chemical stimulus	6	3	0.0126528	OBP44A, CHEA7A, OBP99B, OBP99C, CHEB42A, OBP57A	167	92	10996	4.29419	0.989523	0.397407	16.0324
GOTERM_BP_DIRECT	GO:0046693~sperm storage	3	1.5	0.0158415	ACP36DE, SEMS, ACP29AB	167	13	10996	15.1948	0.996709	0.435416	19.6782
GOTERM_BP_DIRECT	GO:0045434~negative regulation of female receptivity, post-mating	3	1.5	0.023662	ACP36DE, SP, SEMS	167	16	10996	12.3458	0.999811	0.541295	28.0076
GOTERM_BP_DIRECT	GO:0045861~negative regulation of proteolysis	3	1.5	0.0394283	SPN28DA, ACP62F, SPN38F	167	21	10996	9.40633	0.999999	0.698834	42.4214
GOTERM_BP_DIRECT	GO:0046701~insecticide catabolic process	3	1.5	0.0465838	CYP6A18, CYP6G1, CYP6A2	167	23	10996	8.58839	1	0.731173	48.0363
GOTERM_BP_DIRECT	GO:0007618~mating	2	1	0.0590398	CYP4D21, ACP26AA	167	4	10996	32.9222	1	0.78905	56.6164
GOTERM_BP_DIRECT	GO:0046680~response to DDT	3	1.5	0.0663001	CYP6A18, CYP6G1, CYP6A2	167	28	10996	7.05475	1	0.805487	60.9912
GOTERM_CC_DIRECT	GO:0005615~extracellular space	53	26.5	1.95237e-25	ACP53C14A, CG11112, CG34130, BG642163, ACP53C14B, ACP53C14C, ACP36DE, CG31419, CG14034, SFP51E, SPN28DA, SFP65A, CHEB42A, S-LAP7, SFP96F, SPN38F, PROC, SFP26AD, CG6071, LECTIN-30A, CPR49AB, CG6690, DIEDEL, ACP53EA, ACP63F, SFP24F, CG17097, ACP76A, SEMS, CG11037, MST57DA, MST57DC, CG18628, MET75CA, MST57DB, CG6168, CG15635, ACP62F, SFP35C, ALP4, SP, SFP33A3, ACP29AB, SFP78E, CG17472, CG17575, SFP7…	163	587	10026	5.55364	1.71809e-23	1.71809e-23	2.11473e-22
GOTERM_CC_DIRECT	GO:0005576~extracellular region	23	11.5	8.41387e-05	CHEA7A, OBP99B, HML, OBP99C, CHEB42A, ALP4, SP, OBP57A, CG30197, CG17575, OBP44A, CG6628, MST57DA, DRSL4, MST57DC, DRSL5, MST57DB, CG6690, ACP36DE, ACP26AA, ACP26AB, SPZ3, CG14034	163	556	10026	2.54445	0.00737717	0.00369541	0.0910979
GOTERM_CC_DIRECT	GO:0005739~mitochondrion	15	7.5	0.0222479	ND-42, PORIN2, NC73EF, RIM2, CG9314, CG17928, CG42376, TRXT, CG4594, DIC2, CYT-C-D, ND-PDSW, CG14483, CG8745, CG15093	163	477	10026	1.93425	0.861921	0.483136	21.6279
GOTERM_CC_DIRECT	GO:0031090~organelle membrane	5	2.5	0.038776	CYP6A18, CYP4D21, CYP6G1, CYP6A2, CYP4AC2	163	79	10026	3.89299	0.969199	0.581071	34.8427
GOTERM_MF_DIRECT	GO:0008235~metalloexopeptidase activity	6	3	1.12836e-06	LOOPIN-1, S-LAP7, S-LAP1, S-LAP2, S-LAP3, S-LAP4	137	14	9284	29.0428	0.000214366	0.000214366	0.00140239
GOTERM_MF_DIRECT	GO:0030145~manganese ion binding	6	3	3.36631e-06	LOOPIN-1, S-LAP7, S-LAP1, S-LAP2, S-LAP3, S-LAP4	137	17	9284	23.9176	0.000639396	0.000319749	0.00418379
GOTERM_MF_DIRECT	GO:0005534~galactose binding	5	2.5	5.30563e-05	LECTIN-46CB, LECTIN-46CA, LECTIN-30A, LECTIN-29CA, ACP29AB	137	15	9284	22.5888	0.0100303	0.00335468	0.0659217
GOTERM_MF_DIRECT	GO:0004177~aminopeptidase activity	6	3	5.60864e-05	LOOPIN-1, S-LAP7, S-LAP1, S-LAP2, S-LAP3, S-LAP4	137	29	9284	14.0206	0.0106001	0.00266063	0.0696854
GOTERM_MF_DIRECT	GO:0030414~peptidase inhibitor activity	3	1.5	0.00307446	ACP62F, ACP76A, CG30197	137	6	9284	33.8832	0.442921	0.110423	3.75472
GOTERM_MF_DIRECT	GO:0020037~heme binding	8	4	0.0032009	CYP6A18, CYP4D21, CYP6G1, CG9314, CYP6A2, CYP12A4, CYP4AC2, CYT-C-D	137	132	9284	4.10706	0.456185	0.0965408	3.90632
GOTERM_MF_DIRECT	GO:0030246~carbohydrate binding	6	3	0.00806097	LECTIN-46CB, LECTIN-46CA, LECTIN-30A, SFP24F, LECTIN-29CA, ACP29AB	137	85	9284	4.78351	0.785145	0.197228	9.56988
GOTERM_MF_DIRECT	GO:0004497~monooxygenase activity	6	3	0.00929938	CYP6A18, CYP4D21, CYP6G1, CYP6A2, CYP12A4, CYP4AC2	137	88	9284	4.62044	0.830542	0.198999	10.9631
GOTERM_MF_DIRECT	GO:0016705~oxidoreductase activity, acting on paired donors, with incorporation or reduction of molecular oxygen	6	3	0.0106633	CYP6A18, CYP4D21, CYP6G1, CYP6A2, CYP12A4, CYP4AC2	137	91	9284	4.46812	0.869568	0.202539	12.4746
GOTERM_MF_DIRECT	GO:0016491~oxidoreductase activity	8	4	0.0232065	ND-42, CYP6A18, CG12766, CYP6G1, CG9509, CG17928, TRXT, CYP6A2	137	193	9284	2.80897	0.988451	0.359893	25.31
GOTERM_MF_DIRECT	GO:0004867~serine-type endopeptidase inhibitor activity	5	2.5	0.0308155	SPN28DA, PPN, ACP62F, ACP76A, SPN38F	137	81	9284	4.18311	0.997386	0.417625	32.2279
GOTERM_MF_DIRECT	GO:0003824~catalytic activity	6	3	0.0353581	CG16965, CG11659, CG5292, CG6300, CG10877, CG4594	137	124	9284	3.27902	0.99893	0.43446	36.0718
GOTERM_MF_DIRECT	GO:0022857~transmembrane transporter activity	5	2.5	0.0372201	OATP58DB, CG8654, NAPI-T, CG7084, BMCP	137	86	9284	3.93991	0.999258	0.425565	37.5887
GOTERM_MF_DIRECT	GO:0022891~substrate-specific transmembrane transporter activity	3	1.5	0.037299	CG8654, SUT4, CG7882	137	21	9284	9.68092	0.99927	0.403027	37.6522
GOTERM_MF_DIRECT	GO:0005506~iron ion binding	6	3	0.0661103	CYP6A18, CYP4D21, CYP6G1, CYP6A2, CYP12A4, CYP4AC2	137	148	9284	2.74729	0.999998	0.579521	57.262
GOTERM_MF_DIRECT	GO:0003954~NADH dehydrogenase activity	3	1.5	0.0794435	ND-42, ND-PDSW, ND-15	137	32	9284	6.3531	1	0.625804	64.2566
INTERPRO	IPR008283:Peptidase M17, leucyl aminopeptidase, N-terminal	6	3	3.33092e-08	LOOPIN-1, S-LAP7, S-LAP1, S-LAP2, S-LAP3, S-LAP4	161	8	10984	51.1677	1.00926e-05	1.00926e-05	4.45787e-05
INTERPRO	IPR011356:Leucine aminopeptidase/peptidase B	6	3	1.46388e-07	LOOPIN-1, S-LAP7, S-LAP1, S-LAP2, S-LAP3, S-LAP4	161	10	10984	40.9342	4.43547e-05	2.21776e-05	0.000195916
INTERPRO	IPR000819:Peptidase M17, leucyl aminopeptidase, C-terminal	6	3	1.46388e-07	LOOPIN-1, S-LAP7, S-LAP1, S-LAP2, S-LAP3, S-LAP4	161	10	10984	40.9342	4.43547e-05	2.21776e-05	0.000195916
INTERPRO	IPR009392:Drosophila ACP53EA	4	2	1.20057e-05	ACP53C14A, ACP53EA, ACP53C14B, ACP53C14C	161	4	10984	68.2236	0.00363115	0.00121185	0.0160665
INTERPRO	IPR001304:C-type lectin	6	3	0.000339096	LECTIN-46CB, LECTIN-46CA, LECTIN-30A, SFP24F, LECTIN-29CA, ACP29AB	161	42	10984	9.74623	0.0976598	0.0253637	0.452871
INTERPRO	IPR016186:C-type lectin-like	6	3	0.000422888	LECTIN-46CB, LECTIN-46CA, LECTIN-30A, SFP24F, LECTIN-29CA, ACP29AB	161	44	10984	9.30322	0.120289	0.0253067	0.564484
INTERPRO	IPR016187:C-type lectin fold	6	3	0.000576707	LECTIN-46CB, LECTIN-46CA, LECTIN-30A, SFP24F, LECTIN-29CA, ACP29AB	161	47	10984	8.7094	0.160369	0.0287119	0.769074
INTERPRO	IPR017972:Cytochrome P450, conserved site	6	3	0.00615673	CYP6A18, CYP4D21, CYP6G1, CYP6A2, CYP12A4, CYP4AC2	161	80	10984	5.11677	0.84607	0.234574	7.93285
INTERPRO	IPR001128:Cytochrome P450	6	3	0.00914726	CYP6A18, CYP4D21, CYP6G1, CYP6A2, CYP12A4, CYP4AC2	161	88	10984	4.65161	0.938232	0.293934	11.5722
INTERPRO	IPR002401:Cytochrome P450, E-class, group I	5	2.5	0.0258209	CYP6A18, CYP6G1, CYP6A2, CYP12A4, CYP4AC2	161	77	10984	4.4301	0.999639	0.585517	29.5388
INTERPRO	IPR006170:Pheromone/general odorant binding protein	4	2	0.0275478	OBP44A, OBP99B, OBP99C, OBP57A	161	45	10984	6.06432	0.999789	0.571048	31.1922
INTERPRO	IPR003213:Cytochrome c oxidase, subunit VIb	2	1	0.0289224	CG42376, COX6B	161	2	10984	68.2236	0.999863	0.554442	32.4826
INTERPRO	IPR020846:Major facilitator superfamily domain	7	3.5	0.0428449	OATP58DB, CG8028, CG8654, NAPI-T, CG7084, SUT4, CG7882	161	175	10984	2.72894	0.999998	0.669019	44.348
INTERPRO	IPR005828:General substrate transporter	4	2	0.0545492	CG8654, CG7084, SUT4, CG7882	161	59	10984	4.62533	1	0.72948	52.7971
INTERPRO	IPR023796:Serpin domain	3	1.5	0.0703364	SPN28DA, ACP76A, SPN38F	161	30	10984	6.82236	1	0.793709	62.3214
INTERPRO	IPR000215:Serpin family	3	1.5	0.0703364	SPN28DA, ACP76A, SPN38F	161	30	10984	6.82236	1	0.793709	62.3214
INTERPRO	IPR003619:MAD homology 1, Dwarfin-type	2	1	0.0707545	NFI, MAD	161	5	10984	27.2894	1	0.772891	62.5475
INTERPRO	IPR008197:Whey acidic protein-type 4-disulphide core	2	1	0.0707545	PPN, CG30197	161	5	10984	27.2894	1	0.772891	62.5475
INTERPRO	IPR000435:Tektin	2	1	0.0842967	CG17450, CG3085	161	6	10984	22.7412	1	0.811318	69.2282
INTERPRO	IPR013766:Thioredoxin domain	3	1.5	0.0963445	CG6888, CG6690, TRXT	161	36	10984	5.6853	1	0.835632	74.2265
KEGG_PATHWAY	dme01100:Metabolic pathways	24	12	0.000400207	ND-42, NC73EF, RPII15, CG9509, GALT, LOOPIN-1, ND-15, ALP4, CG10749, CG11883, S-LAP1, AAY, S-LAP2, RPB4, COX6B, S-LAP4, CG12766, ND-PDSW, HEX-T2, CG9389, MENL-1, ADH, CG15093, CG8745	39	901	2737	1.86938	0.0205998	0.0205998	0.388149
KEGG_PATHWAY	dme01200:Carbon metabolism	6	3	0.0166612	NC73EF, HEX-T2, CG9314, MENL-1, CG10749, AAY	39	110	2737	3.82797	0.582588	0.353926	15.0611
KEGG_PATHWAY	dme00330:Arginine and proline metabolism	4	2	0.0248603	LOOPIN-1, S-LAP1, S-LAP2, S-LAP4	39	46	2737	6.10256	0.72993	0.353614	21.6972
KEGG_PATHWAY	dme00480:Glutathione metabolism	4	2	0.053249	LOOPIN-1, S-LAP1, S-LAP2, S-LAP4	39	62	2737	4.52771	0.941889	0.509019	41.2355
KEGG_PATHWAY	dme00052:Galactose metabolism	3	1.5	0.0797477	CG12766, HEX-T2, GALT	39	34	2737	6.19231	0.986721	0.578661	55.4003
SMART	SM00034:CLECT	6	3	5.37424e-05	LECTIN-46CB, LECTIN-46CA, LECTIN-30A, SFP24F, LECTIN-29CA, ACP29AB	56	40	5218	13.9768	0.00332657	0.00332657	0.0542209
SMART	SM00093:SERPIN	3	1.5	0.0393076	SPN28DA, ACP76A, SPN38F	56	30	5218	9.31786	0.91678	0.711521	33.281
SMART	SM00708:PhBP	3	1.5	0.0417397	OBP44A, OBP99B, OBP99C	56	31	5218	9.01728	0.928883	0.58569	34.966
SMART	SM00523:DWA	2	1	0.0516222	NFI, MAD	56	5	5218	37.2714	0.962602	0.560244	41.4256
SMART	SM00505:Knot1	2	1	0.0616281	DRSL4, DRSL5	56	6	5218	31.0595	0.980625	0.545588	47.3714
UP_KEYWORDS	Behavior	12	6	4.319e-12	ACP63F, ACP53EA, MST57DA, MST57DC, MST57DB, ACP62F, ACP36DE, SP, ACP26AA, ACP76A, ACP26AB, ACP29AB	199	39	13921	21.5245	5.35555e-10	5.35555e-10	4.98732e-09
UP_KEYWORDS	Secreted	19	9.5	1.46016e-07	DIEDEL, ACP53EA, ACP63F, OBP99B, HML, ACP62F, SP, ACP76A, SEMS, ACP29AB, HIG, MST57DA, PPN, MST57DC, MST57DB, ACP36DE, ACP26AA, ACP26AB, CG14034	199	287	13921	4.63115	1.81059e-05	9.05298e-06	0.000168611
UP_KEYWORDS	Signal	77	38.5	5.1598e-07	CG44574, ACP53C14A, CG11112, CG15252, CG34130, BG642163, ACP53C14B, ACP53C14C, CG7778, CG6628, CG15369, DRSL4, PRC, CG7781, DRSL5, ACP36DE, CG31419, CG14034, SFP51E, SFP65A, HML, CHEB42A, TWIT, SFP96F, HIG, PROC, CG44088, SFP26AD, OBP44A, CG6071, LECTIN-30A, CPR49AB, CG6690, SPZ3, CG42782, DIEDEL, ACP63F, ACP53EA, CHEA7A, OBP99B, OBP99C, SFP24F, ACP76A, CG17097, SEMS, CG11037, CG45011, CG6329, MS…	199	3176	13921	1.69601	6.39795e-05	2.1327e-05	0.000595824
UP_KEYWORDS	Polymorphism	11	5.5	8.06615e-06	ACP63F, ACP53EA, HEX-T2, OBP99B, ACP36DE, ADH, SP, ACP26AA, ACP76A, ACP26AB, ACP29AB	199	120	13921	6.41252	0.000999706	0.00025002	0.00931394
UP_KEYWORDS	Aminopeptidase	7	3.5	1.96907e-05	CG6071, LOOPIN-1, S-LAP7, S-LAP1, S-LAP2, S-LAP3, S-LAP4	199	40	13921	12.2421	0.00243869	0.000488215	0.0227354
UP_KEYWORDS	Oxidoreductase	23	11.5	4.59898e-05	ND-42, NC73EF, CYP4D21, CG6888, CG9509, CG9314, CG17928, ND-15, CG42376, TRXT, CYP6A2, CG10749, COX6B, CYP6A18, CG12766, CYP6G1, ND-PDSW, MENL-1, CG6690, ADH, CYP12A4, CG15093, CYP4AC2	199	601	13921	2.67714	0.00568664	0.000950027	0.0530936
UP_KEYWORDS	Heme	8	4	0.00133725	CYP6A18, CYP4D21, CYP6G1, CG9314, CYP6A2, CYP12A4, CYP4AC2, CYT-C-D	199	116	13921	4.82447	0.152895	0.0234256	1.53334
UP_KEYWORDS	Iron	9	4.5	0.00564056	CYP6A18, CYP4D21, CYP6G1, CG9314, GALT, CYP6A2, CYP12A4, CYP4AC2, CYT-C-D	199	189	13921	3.33118	0.504114	0.0839425	6.32308
UP_KEYWORDS	Monooxygenase	6	3	0.0157736	CYP6A18, CYP4D21, CYP6G1, CYP6A2, CYP12A4, CYP4AC2	199	103	13921	4.07504	0.860755	0.196725	16.7729
UP_KEYWORDS	Microsome	5	2.5	0.0260898	CYP6A18, CYP4D21, CYP6G1, CYP6A2, CYP4AC2	199	79	13921	4.42752	0.962299	0.279499	26.3075
UP_KEYWORDS	Hydrolase	30	15	0.0906547	CG2680, ALPHA-EST1, KL-5, ALPHA-EST10, DHC93AB, LOOPIN-1, CG34130, CDC14, CG17097, CG11883, CG11037, SEMS, AAY, CG14763, CG9389, CG5292, APS, CG6168, CG14034, CG5131, CG16965, S-LAP7, ALP4, S-LAP1, S-LAP2, S-LAP3, S-LAP4, CG6071, CG6733, CG11598	199	1581	13921	1.32742	0.999992	0.657421	66.6248
UP_KEYWORDS	Serine protease inhibitor	2	1	0.0954326	PPN, ACP76A	199	7	13921	19.9871	0.999996	0.645277	68.5946
UP_KEYWORDS	Disulfide bond	15	7.5	0.0968028	DIEDEL, OBP99B, HML, TRXT, ALP4, SP, OBP57A, SEMS, ACP29AB, CG11037, HIG, COX6B, PPN, DPY, SPZ3	199	670	13921	1.56615	0.999997	0.621354	69.1396
UP_SEQ_FEATURE	sequence variant	14	7	5.2246e-05	ACP53EA, ACP63F, OBP99B, SP, ACP76A, ACP29AB, EXU, CYP6G1, HEX-T2, ACP36DE, ADH, ACP26AA, ACP26AB, CYP12A4	53	225	3113	3.65468	0.00920516	0.00920516	0.0641544
UP_SEQ_FEATURE	signal peptide	17	8.5	0.00107224	ACP53EA, ACP63F, OBP99B, ACP62F, ALP4, SP, OBP57A, ACP76A, ACP29AB, HIG, MST57DA, PPN, MST57DC, MST57DB, ACP36DE, ACP26AA, ACP26AB	53	427	3113	2.33843	0.172948	0.0905759	1.30908
UP_SEQ_FEATURE	metal ion-binding site:Iron (heme axial ligand)	7	3.5	0.00475711	CYP6A18, CYP4D21, CYP6G1, CYP6A2, CYP12A4, CYP4AC2, CYT-C-D	53	96	3113	4.28282	0.57002	0.245228	5.68883
UP_SEQ_FEATURE	metal ion-binding site:Zinc 1	3	1.5	0.0219081	GRAU, RPII15, ALP4	53	14	3113	12.5863	0.980176	0.624768	23.8212
UP_SEQ_FEATURE	metal ion-binding site:Zinc 2	3	1.5	0.0250115	GRAU, RPII15, ALP4	53	15	3113	11.7472	0.988704	0.592073	26.7374

## Sheet: USP8 DOWN
Category	Term	Count	%	PValue	Genes	List Total	Pop Hits	Pop Total	Fold Enrichment	Bonferroni	Benjamini	FDR
COG_ONTOLOGY	Secondary metabolites biosynthesis, transport, and catabolism	10	5.37634	9.067e-05	CYP4D21, CYP6A8, CYP6A23, CYP6A21, CYP12B2, CYP6A2, CYP12D1-D, CYP9H1, CYP12C1, CYP313A1	29	91	1239	4.69496	0.00126863	0.00126863	0.0615751
GOTERM_BP_DIRECT	GO:0032543~mitochondrial translation	10	5.37634	1.33088e-06	MRPL2, MRPL10, MRPS34, MRPS18C, MRPS25, MRPL16, MRPS5, MRPL18, MRPS21, MRPS30	139	87	10996	9.09286	0.000449736	0.000449736	0.00181076
GOTERM_BP_DIRECT	GO:0034605~cellular response to heat	4	2.15054	0.000787932	TOTM, TOTA, TOTC, RPII33	139	15	10996	21.0954	0.233887	0.124721	1.06674
GOTERM_BP_DIRECT	GO:0009617~response to bacterium	5	2.68817	0.00257615	DIEDEL, TOTM, TOTA, TOTC, DRS	139	46	10996	8.59869	0.581827	0.2522	3.44871
GOTERM_BP_DIRECT	GO:0046680~response to DDT	4	2.15054	0.00503627	CYP6A8, CYP6A21, CYP6A2, CYP12D1-D	139	28	10996	11.3011	0.818511	0.347302	6.63894
GOTERM_BP_DIRECT	GO:0055114~oxidation-reduction process	13	6.98925	0.00562355	CG7550, CYP4D21, MICAL, CYP6A8, CYP6A23, CYP6A21, CYP12B2, CYP6A2, CYP12D1-D, CYP9H1, CYP12C1, ARY, CYP313A1	139	412	10996	2.49612	0.851345	0.316976	7.38592
GOTERM_BP_DIRECT	GO:0009408~response to heat	5	2.68817	0.0104057	HSP27, TOTM, CIA30, TOTA, TOTC	139	68	10996	5.81676	0.970857	0.445261	13.2656
GOTERM_BP_DIRECT	GO:0061077~chaperone-mediated protein folding	3	1.6129	0.014753	HSP27, CG14715, FK506-BP1	139	15	10996	15.8216	0.99342	0.512111	18.3087
GOTERM_BP_DIRECT	GO:0040003~chitin-based cuticle development	7	3.76344	0.0149701	ALAS, CPR76BD, CPR56F, L(3)MBN, CPR47EA, CPR72EC, CPR30B	139	159	10996	3.48274	0.993892	0.471265	18.5532
GOTERM_BP_DIRECT	GO:0050832~defense response to fungus	4	2.15054	0.0198196	HSP27, DRSL4, DRSL5, DRS	139	46	10996	6.87895	0.998848	0.528489	23.8428
GOTERM_BP_DIRECT	GO:0046701~insecticide catabolic process	3	1.6129	0.0333051	CYP6A8, CYP6A21, CYP6A2	139	23	10996	10.3184	0.999989	0.68174	36.926
GOTERM_BP_DIRECT	GO:0045087~innate immune response	5	2.68817	0.0417386	HF, TOTM, TOTA, TOTC, DRS	139	104	10996	3.80327	0.999999	0.730192	44.0146
GOTERM_BP_DIRECT	GO:0007158~neuron cell-cell adhesion	3	1.6129	0.0607175	CG4757, ALPHA-EST2, EST-Q	139	32	10996	7.41637	1	0.828699	57.3548
GOTERM_BP_DIRECT	GO:0019509~L-methionine biosynthetic process from methylthioadenosine	2	1.07527	0.0612056	CG11334, MTAP	139	5	10996	31.6432	1	0.806432	57.6553
GOTERM_BP_DIRECT	GO:0034644~cellular response to UV	2	1.07527	0.0846331	TOTA, TOTC	139	7	10996	22.6023	1	0.881751	69.9759
GOTERM_BP_DIRECT	GO:0050804~modulation of synaptic transmission	3	1.6129	0.0857654	CG4757, ALPHA-EST2, EST-Q	139	39	10996	6.08522	1	0.867413	70.4772
GOTERM_BP_DIRECT	GO:0016579~protein deubiquitination	3	1.6129	0.0857654	CG2224, USP47, USP14	139	39	10996	6.08522	1	0.867413	70.4772
GOTERM_CC_DIRECT	GO:0005763~mitochondrial small ribosomal subunit	6	3.22581	4.97155e-05	MRPS34, MRPS18C, MRPS25, MRPS5, MRPS21, MRPS30	130	32	10026	14.4606	0.00411798	0.00411798	0.0532258
GOTERM_CC_DIRECT	GO:0031090~organelle membrane	7	3.76344	0.000520736	CYP4D21, CYP6A8, CYP6A23, CYP6A21, CYP6A2, CYP9H1, CYP313A1	130	79	10026	6.83369	0.0423111	0.0213842	0.556231
GOTERM_CC_DIRECT	GO:0031966~mitochondrial membrane	5	2.68817	0.000628771	RIM2, TAZ, CYP12B2, CYP12D1-D, CYP12C1	130	31	10026	12.4392	0.0508652	0.0172509	0.671278
GOTERM_CC_DIRECT	GO:0005739~mitochondrion	15	8.06452	0.00324098	PORIN2, CG7550, MRPS25, RIM2, TAZ, CCHL, CG18528, CG4594, CG10340, ALAS, GLS, MRPL18, CG1750, CYP12D1-D, SCAT	130	477	10026	2.42525	0.236191	0.0651409	3.41656
GOTERM_CC_DIRECT	GO:0005789~endoplasmic reticulum membrane	9	4.83871	0.00764738	CYP4D21, CG14715, CYP6A8, FK506-BP1, CYP6A23, CYP6A21, CYP6A2, CYP9H1, CYP313A1	130	221	10026	3.14076	0.471214	0.119649	7.89196
GOTERM_CC_DIRECT	GO:0005762~mitochondrial large ribosomal subunit	4	2.15054	0.0276796	MRPL2, MRPL10, MRPL16, MRPL18	130	51	10026	6.04887	0.902685	0.321791	25.962
GOTERM_CC_DIRECT	GO:0031012~extracellular matrix	6	3.22581	0.0362048	CPR76BD, CPR56F, L(3)MBN, CPR47EA, CPR72EC, CPR30B	130	142	10026	3.25872	0.953147	0.354189	32.6251
GOTERM_CC_DIRECT	GO:0005615~extracellular space	14	7.52688	0.0386338	DIEDEL, TOTM, CPR72EC, SPN55B, DAW, LECTIN-30A, L(3)MBN, CPR47EA, VAGO, TOTA, TOTC, SPN43AB, NPC2H, SPN31A	130	587	10026	1.83939	0.962001	0.335535	34.4213
GOTERM_CC_DIRECT	GO:0005616~larval serum protein complex	2	1.07527	0.0504888	LSP1ALPHA, LSP1BETA	130	4	10026	38.5615	0.986432	0.379844	42.5809
GOTERM_CC_DIRECT	GO:0005576~extracellular region	13	6.98925	0.0540792	OBP44A, CHT6, CG11313, GIP, TOTM, DRSL4, DRSL5, OBP99C, CG12056, A10, TOTC, NPC2H, DRS	130	556	10026	1.80324	0.990093	0.369631	44.8638
GOTERM_MF_DIRECT	GO:0004497~monooxygenase activity	10	5.37634	4.52424e-06	CYP4D21, CYP6A8, CYP6A23, CYP6A21, CYP12B2, CYP6A2, CYP12D1-D, CYP9H1, CYP12C1, CYP313A1	135	88	9284	7.81481	0.000809514	0.000809514	0.0055674
GOTERM_MF_DIRECT	GO:0016705~oxidoreductase activity, acting on paired donors, with incorporation or reduction of molecular oxygen	10	5.37634	5.98383e-06	CYP4D21, CYP6A8, CYP6A23, CYP6A21, CYP12B2, CYP6A2, CYP12D1-D, CYP9H1, CYP12C1, CYP313A1	135	91	9284	7.55718	0.00107054	0.000535411	0.00736347
GOTERM_MF_DIRECT	GO:0020037~heme binding	11	5.91398	1.96406e-05	CYP4D21, CYP6A8, CG12056, CYP6A23, CYP6A21, CYP12B2, CYP6A2, CYP12D1-D, CYP9H1, CYP12C1, CYP313A1	135	132	9284	5.73086	0.00350953	0.00117122	0.0241671
GOTERM_MF_DIRECT	GO:0005506~iron ion binding	10	5.37634	0.000279901	CYP4D21, CYP6A8, CYP6A23, CYP6A21, CYP12B2, CYP6A2, CYP12D1-D, CYP9H1, CYP12C1, CYP313A1	135	148	9284	4.64665	0.0488746	0.0124492	0.343902
GOTERM_MF_DIRECT	GO:0003735~structural constituent of ribosome	14	7.52688	0.000684322	MRPL2, MRPS34, RIM2, MRPS25, RPLP2, MRPS5, MRPS21, RPL23A, MRPS30, MRPL10, MRPS18C, RPL22, MRPL16, MRPL18	135	319	9284	3.01814	0.115326	0.0242093	0.838878
GOTERM_MF_DIRECT	GO:0008010~structural constituent of chitin-based larval cuticle	6	3.22581	0.018461	CPR76BD, CPR56F, L(3)MBN, CPR47EA, CPR72EC, CPR30B	135	106	9284	3.89266	0.964399	0.426444	20.4913
GOTERM_MF_DIRECT	GO:0042302~structural constituent of cuticle	6	3.22581	0.0228369	CPR76BD, CPR56F, L(3)MBN, CPR47EA, CPR72EC, CPR30B	135	112	9284	3.68413	0.984001	0.446085	24.7452
GOTERM_MF_DIRECT	GO:0004692~cGMP-dependent protein kinase activity	2	1.07527	0.0426829	FOR, CG4839	135	3	9284	45.8469	0.999594	0.623188	41.5381
GOTERM_MF_DIRECT	GO:0045735~nutrient reservoir activity	2	1.07527	0.0701285	LSP1ALPHA, LSP1BETA	135	5	9284	27.5081	0.999998	0.764513	59.1293
GOTERM_MF_DIRECT	GO:0042043~neurexin family protein binding	3	1.6129	0.07744	CG4757, ALPHA-EST2, EST-Q	135	32	9284	6.44722	0.999999	0.763733	62.9129
GOTERM_MF_DIRECT	GO:0003779~actin binding	5	2.68817	0.078519	KLHL18, MICAL, MSP300, FHOS, ANXB11	135	112	9284	3.07011	1	0.7357	63.4432
GOTERM_MF_DIRECT	GO:0004872~receptor activity	4	2.15054	0.0883556	CG4757, ALPHA-EST2, LPR1, EST-Q	135	73	9284	3.76824	1	0.748389	67.966
INTERPRO	IPR001128:Cytochrome P450	10	5.37634	4.31518e-06	CYP4D21, CYP6A8, CYP6A23, CYP6A21, CYP12B2, CYP6A2, CYP12D1-D, CYP9H1, CYP12C1, CYP313A1	158	88	10984	7.89988	0.00140576	0.00140576	0.00583927
INTERPRO	IPR002401:Cytochrome P450, E-class, group I	9	4.83871	1.32978e-05	CYP6A8, CYP6A23, CYP6A21, CYP12B2, CYP6A2, CYP12D1-D, CYP9H1, CYP12C1, CYP313A1	158	77	10984	8.1256	0.00432573	0.00216521	0.0179935
INTERPRO	IPR017972:Cytochrome P450, conserved site	9	4.83871	1.76676e-05	CYP4D21, CYP6A8, CYP6A23, CYP6A21, CYP12B2, CYP6A2, CYP12D1-D, CYP9H1, CYP12C1	158	80	10984	7.82089	0.00574315	0.00191806	0.0239057
INTERPRO	IPR010825:Stress-inducible humoral factor Turandot	3	1.6129	0.005372	TOTM, TOTA, TOTC	158	8	10984	26.0696	0.827264	0.355318	7.02981
INTERPRO	IPR003614:Knottin, scorpion toxin-like	3	1.6129	0.0068423	DRSL4, DRSL5, DRS	158	9	10984	23.173	0.893356	0.360872	8.87247
INTERPRO	IPR000086:NUDIX hydrolase domain	3	1.6129	0.0188678	CG4098, APS, CG10194	158	15	10984	13.9038	0.99799	0.644753	22.7222
INTERPRO	IPR000618:Insect cuticle protein	6	3.22581	0.0199252	CPR76BD, CPR56F, L(3)MBN, CPR47EA, CPR72EC, CPR30B	158	109	10984	3.82673	0.998586	0.608322	23.8417
INTERPRO	IPR015797:NUDIX hydrolase domain-like	3	1.6129	0.0213632	CG4098, APS, CG10194	158	16	10984	13.0348	0.999124	0.585211	25.34
INTERPRO	IPR023795:Protease inhibitor I4, serpin, conserved site	3	1.6129	0.0267363	SPN55B, SPN43AB, SPN31A	158	18	10984	11.5865	0.999854	0.625301	30.7002
INTERPRO	IPR004119:Protein of unknown function DUF227	4	2.15054	0.0362092	CG33301, CG10514, CG11889, CG11892	158	51	10984	5.45247	0.999994	0.699504	39.2914
INTERPRO	IPR015897:CHK kinase-like	4	2.15054	0.0362092	CG33301, CG10514, CG11889, CG11892	158	51	10984	5.45247	0.999994	0.699504	39.2914
INTERPRO	IPR014710:RmlC-like jelly roll fold	3	1.6129	0.0527453	CG7550, FOR, CG4839	158	26	10984	8.02142	1	0.799294	51.9668
INTERPRO	IPR000215:Serpin family	3	1.6129	0.0680535	SPN55B, SPN43AB, SPN31A	158	30	10984	6.9519	1	0.852614	61.4708
INTERPRO	IPR023796:Serpin domain	3	1.6129	0.0680535	SPN55B, SPN43AB, SPN31A	158	30	10984	6.9519	1	0.852614	61.4708
INTERPRO	IPR002402:Cytochrome P450, E-class, group II	2	1.07527	0.0694658	CYP6A8, CYP6A23	158	5	10984	27.8076	1	0.8356	62.2535
INTERPRO	IPR014756:Immunoglobulin E-set	4	2.15054	0.0733117	LSP1ALPHA, CG4238, NPC2H, LSP1BETA	158	68	10984	4.08935	1	0.830165	64.3108
INTERPRO	IPR018499:Tetraspanin/Peripherin	3	1.6129	0.0933126	TSP42EI, TSP42EK, TSP42EO	158	36	10984	5.79325	1	0.881037	73.4354
INTERPRO	IPR002018:Carboxylesterase, type B	3	1.6129	0.0933126	CG4757, ALPHA-EST2, EST-Q	158	36	10984	5.79325	1	0.881037	73.4354
INTERPRO	IPR008952:Tetraspanin, EC2 domain	3	1.6129	0.0977532	TSP42EI, TSP42EK, TSP42EO	158	37	10984	5.63667	1	0.877043	75.1429
KEGG_PATHWAY	dme03010:Ribosome	9	4.83871	0.0259339	MRPL2, MRPL10, MRPS18C, RPL22, MRPL16, RPLP2, MRPL18, RPL23A, MRPS21	44	233	2737	2.40275	0.693466	0.693466	21.8945
KEGG_PATHWAY	dme00480:Glutathione metabolism	4	2.15054	0.0719928	GSTD3, GSTD5, S-LAP1, S-LAP2	44	62	2737	4.0132	0.965341	0.813832	50.473
SMART	SM00505:Knot1	3	1.6129	0.00137026	DRSL4, DRSL5, DRS	52	6	5218	50.1731	0.0700957	0.0700957	1.3289
SMART	SM00587:CHK	4	2.15054	0.0131755	CG33301, CG10514, CG11889, CG11892	52	51	5218	7.87029	0.504873	0.296347	12.1378
SMART	SM00093:SERPIN	3	1.6129	0.0342285	SPN55B, SPN43AB, SPN31A	52	30	5218	10.0346	0.842115	0.459519	28.8087
UP_KEYWORDS	Monooxygenase	11	5.91398	1.0385e-06	CYP4D21, MICAL, CYP6A8, CYP6A23, CYP6A21, CYP12B2, CYP6A2, CYP12D1-D, CYP9H1, CYP12C1, CYP313A1	185	103	13921	8.03626	0.000123574	0.000123574	0.00119031
UP_KEYWORDS	Ribosomal protein	13	6.98925	2.33328e-06	MRPL2, MRPS34, MRPS25, RPLP2, MRPS5, MRPS21, RPL23A, MRPS30, MRPL10, MRPS18C, RPL22, MRPL16, MRPL18	185	168	13921	5.82281	0.000277622	0.000138821	0.00267436
UP_KEYWORDS	Ribonucleoprotein	13	6.98925	1.33115e-05	MRPL2, MRPS34, MRPS25, RPLP2, MRPS5, MRPS21, RPL23A, MRPS30, MRPL10, MRPS18C, RPL22, MRPL16, MRPL18	185	199	13921	4.91574	0.00158283	0.000527889	0.0152565
UP_KEYWORDS	Heme	10	5.37634	2.29019e-05	CYP4D21, CYP6A8, CYP6A23, CYP6A21, CYP12B2, CYP6A2, CYP12D1-D, CYP9H1, CYP12C1, CYP313A1	185	116	13921	6.48695	0.00272165	0.000681108	0.0262469
UP_KEYWORDS	Microsome	7	3.76344	0.000614242	CYP4D21, CYP6A8, CYP6A23, CYP6A21, CYP6A2, CYP9H1, CYP313A1	185	79	13921	6.6676	0.0705082	0.0145171	0.701783
UP_KEYWORDS	Iron	10	5.37634	0.000922014	CYP4D21, CYP6A8, CYP6A23, CYP6A21, CYP12B2, CYP6A2, CYP12D1-D, CYP9H1, CYP12C1, CYP313A1	185	189	13921	3.98141	0.10396	0.0181287	1.05172
UP_KEYWORDS	Secreted	10	5.37634	0.0141581	DIEDEL, DAW, TOTM, LSP1ALPHA, CG12056, TOTA, A10, TOTC, LSP1BETA, DRS	185	287	13921	2.6219	0.816741	0.215264	15.0781
UP_KEYWORDS	Mitochondrion	9	4.83871	0.0238544	ALAS, MRPL10, MRPS25, SIRUP, CIA30, CYP12B2, CYP12D1-D, CYP12C1, CG9240	185	263	13921	2.57505	0.943475	0.30172	24.1742
UP_KEYWORDS	Oxidoreductase	15	8.06452	0.0285156	CG7550, CYP4D21, CG10097, CYP6A2, CG17562, CYP313A1, MICAL, CYP6A8, CYP6A23, CYP6A21, CYP12B2, CYP12D1-D, CYP9H1, CYP12C1, ARY	185	601	13921	1.87809	0.968021	0.31786	28.2222
UP_KEYWORDS	Endoplasmic reticulum	7	3.76344	0.0356202	CYP4D21, CYP6A8, CYP6A23, CYP6A21, CYP6A2, CYP9H1, CYP313A1	185	184	13921	2.86272	0.986649	0.35054	34.0138
UP_KEYWORDS	Transit peptide	6	3.22581	0.0466797	MRPL10, SIRUP, CIA30, CYP12B2, CYP12D1-D, CYP12C1	185	148	13921	3.05062	0.996616	0.403786	42.1855
UP_KEYWORDS	Protease	10	5.37634	0.0513459	CG11771, CG11313, USP47, JON65AIII, S-LAP1, CG1827, SPN55B, S-LAP2, USP14, CG9240	185	362	13921	2.07869	0.998113	0.407093	45.3472
UP_KEYWORDS	Storage protein	2	1.07527	0.0518362	LSP1ALPHA, LSP1BETA	185	4	13921	37.6243	0.998225	0.385681	45.6701
UP_KEYWORDS	Isomerase	5	2.68817	0.0580267	GIP, CG14715, CG11334, FK506-BP1, CG4594	185	110	13921	3.42039	0.999186	0.398372	49.5998
UP_KEYWORDS	Immunity	4	2.15054	0.0653925	DIEDEL, TOTM, TOTA, TOTC	185	70	13921	4.29992	0.99968	0.41522	53.9367
UP_KEYWORDS	Signal	52	27.957	0.0681741	TOTM, CG1090, LSP1BETA, CG12159, CG31313, CG14715, LPR1, DRSL4, DRSL5, L(3)MBN, CG12056, VAGO, TOTA, CG15661, TOTC, CPR30B, SPN43AB, CG10799, DRS, CG4757, CHT6, LSP1ALPHA, CG44014, CG1827, CG10680, OBP44A, CG13324, CG13323, LECTIN-30A, CG4962, CPR47EA, CG13065, DIEDEL, CG4098, CPR76BD, OBP99C, CG31769, CG11313, CG9649, CG33493, CG34291, CYP6A23, HF, CYP4D21, CPR72EC, CG5506, CG6409, CPR56F, USP47…	185	3176	13921	1.23203	0.999776	0.408537	55.4839
UP_SEQ_FEATURE	metal ion-binding site:Iron (heme axial ligand)	10	5.37634	1.07317e-05	CYP4D21, CYP6A8, CYP6A23, CYP6A21, CYP12B2, CYP6A2, CYP12D1-D, CYP9H1, CYP12C1, CYP313A1	49	96	3113	6.61777	0.00122267	0.00122267	0.0122041
