# Supplementary material for: Antagonistic control of myofiber size and muscle protein quality control by the ubiquitin ligase UBR4 during aging
Source: Nat Commun. 2021 Mar 3;12:1418. doi: 10.1038/s41467-021-21738-8 (PMC7930053; doi:10.1038/s41467-021-21738-8)
Supplement: Supplementary file 8 — Supplementary Data 7 [file 41467_2021_21738_MOESM8_ESM.xlsx]

## Sheet: Mouse vs Drosophila
Mouse GeneID	Fly Symbol	Mouse RNAi	Drosophila RNAi	ave
Ghitm	CG2076	0.311082	2.49775	1.40442
Zranb1	trbd	1.33882	1.27697	1.3079
Ube2b	Ubc6	0.906202	1.68643	1.29631
Hectd1	Ufd4	0.835583	1.62215	1.22887
Hectd1	Ufd4	0.835583	1.62215	1.22887
Asns	AsnS	0.90675	1.54661	1.22668
Gabarapl2	Atg8a	0.836618	1.14985	0.993235
Map1lc3a	Atg8a	0.785275	1.14985	0.967563
Brap	CG5555	0.831194	1.05584	0.943519
Map1lc3b	Atg8a	0.721846	1.14985	0.935849
Abhd6	kraken	0.185421	1.68314	0.934279
Abhd10	kraken	0.10668	1.68314	0.894909
Wdr47	CG2812	0.775301	1.01138	0.893339
Ntpcr	CG10581	0.143168	1.63566	0.889416
Chmp3	Vps24	0.765366	0.97224	0.868803
Ube2j1	Ubc6	0.0465939	1.68643	0.86651
Ipo13	cdm	0.761007	0.969597	0.865302
Serhl	kraken	-0.0482695	1.68314	0.817434
Uevld	TSG101	0.560695	1.07078	0.815736
Vcpip1	trbd	0.330918	1.27697	0.803945
Gabarap	Atg8a	0.454756	1.14985	0.802304
Abhd10	CG7632	0.10668	1.49318	0.799931
Ltv1	LTV1	0.8538	0.732743	0.793271
Dhx29	CG1582	0.334101	1.24319	0.788647
Abhd14b	CG7632	0.0770486	1.49318	0.785115
Znf330	Noa36	0.596535	0.946031	0.771283
Cul9	ari-1	0.381069	1.1584	0.769735
Ecd	ecd	0.924113	0.606006	0.76506
Hspb8	Hsp22	0.51864	1.01032	0.764481
Bcat2	CG1673	-0.00851354	1.52474	0.758112
Tbcb	TBCB	0.502494	1.00656	0.754526
Hspb7	Hsp22	0.479086	1.01032	0.744704
Arih1	ari-1	0.329863	1.1584	0.744132
Itgb1bp2	CHORD	1.10206	0.369142	0.7356
Gm10639	GstS1	1.43605	0.00994382	0.722995
Tnpo1	Tnpo	0.442216	1.00203	0.722123
Gpn1	CG3704	0.717122	0.722998	0.72006
Otud7b	trbd	0.154565	1.27697	0.715768
Gfer	Alr	-0.00384487	1.43498	0.715566
Dars	AspRS	0.161605	1.26343	0.71252
Ephx2	CG7632	-0.0718292	1.49318	0.710676
Lgals3	galectin	0.738226	0.68118	0.709703
Tnfaip3	trbd	0.139375	1.27697	0.708173
Pyroxd1	Pyroxd1	0.652686	0.751794	0.70224
Rbck1	ari-1	0.236707	1.1584	0.697554
Tsr3	CG4338	0.635837	0.733188	0.684512
Aif1l	Cbp53E	1.24564	0.100092	0.672866
Ube2h	UbcE2H	0.450873	0.887231	0.669052
Tnpo2	Tnpo	0.336071	1.00203	0.66905
Abcg2	w	-0.129398	1.46513	0.667866
Eprs	GluProRS	-0.0469436	1.38076	0.666908
Xpnpep3	CG9581	0.0887441	1.23484	0.66179
Dusp13	CG7378	1.18066	0.141794	0.661227
Dusp13	CG7378	1.18066	0.141794	0.661227
Lrrc57	CG3040	0.290447	1.0223	0.656371
Gm17296	CG18596	0.34916	0.955919	0.652539
Aif1l	TpnC25D	1.24564	0.0592632	0.652451
Ciao1	Ciao1	0.642833	0.659024	0.650928
Sh3d19	l(3)05822	0.671587	0.618068	0.644828
Fer	FER	0.228156	1.05077	0.639461
Tgfb2	daw	0.0948279	1.17832	0.636575
Lmod2	tmod	1.25903	0.0119373	0.635484
Aldh3a1	Aldh-III	1.28791	-0.0173441	0.635285
Wars	TrpRS	0.1133	1.155	0.63415
Wars	TrpRS	0.1133	1.155	0.63415
Dhx57	CG1582	0.0166283	1.24319	0.62991
Otud7a	trbd	-0.0213098	1.27697	0.627831
Dnajb9	CG32640	0.355279	0.898095	0.626687
Akt2	Akt1	0.577058	0.668985	0.623022
Dhx30	CG1582	-0.00217804	1.24319	0.620507
Ttc4	Dpit47	0.657214	0.583644	0.620429
Uap1	mmy	0.247705	0.987611	0.617658
Accs	CG6321	0.115634	1.11898	0.617306
Tsg101	TSG101	0.161673	1.07078	0.616225
Abcf1	CG1703	0.668282	0.558076	0.613179
Ces2c	alpha-Est10	1.32674	-0.120328	0.603208
Slc38a4	CG16700	0.0771635	1.12873	0.602946
Eif5	eIF5	0.413564	0.790091	0.601828
Ero1l	Ero1L	0.247473	0.953355	0.600414
Nars	AsnRS	0.228077	0.971352	0.599714
Prmt7	Art7	0.604311	0.592191	0.598251
Nat9	CG11539	0.797629	0.395075	0.596352
Ankib1	CG12362	0.442807	0.748197	0.595502
Aif1l	Cam	1.24564	-0.0549697	0.595335
Lgals8	galectin	0.507271	0.68118	0.594225
Ces2c	alpha-Est7	1.32674	-0.138879	0.593933
Eif2b2	eIF2Bbeta	0.544374	0.633548	0.588961
Cd74	clt	0.35349	0.823399	0.588445
Isyna1	Inos	0.381452	0.793572	0.587512
0610037L13Rik	CG4646	0.145764	1.02763	0.586695
0610037L13Rik	CG4646	0.145764	1.02763	0.586695
Aif1l	TpnC4	1.24564	-0.0850243	0.580307
Txnl4a	Dim1	0.507992	0.649862	0.578927
Ube2d2	eff	0.563135	0.587428	0.575281
Ube2d2b	eff	0.563135	0.587428	0.575281
Nmd3	Nmd3	0.541704	0.60801	0.574857
Aif1l	TpnC41C	1.24564	-0.0983705	0.573634
Mob1a	mats	0.257758	0.887967	0.572862
Naa50	san	0.39702	0.748124	0.572572
Naa50	san	0.39702	0.748124	0.572572
Amfr	CG5555	0.0854576	1.05584	0.570651
Abcf3	CG9330	0.406647	0.733436	0.570042
Znf622	CG6769	0.653462	0.486472	0.569967
Dnajc7	Tpr2	0.672882	0.457211	0.565046
Cul9	CG12362	0.381069	0.748197	0.564633
Ppp1r27	Mbs	1.08282	0.0437225	0.563272
Uap1l1	mmy	0.131055	0.987611	0.559333
Ces2b	alpha-Est10	1.23619	-0.120328	0.55793
Capn7	CalpB	0.56216	0.551375	0.556767
Dnaja1	Droj2	0.676874	0.420888	0.548881
Ces2b	alpha-Est7	1.23619	-0.138879	0.548654
Actr10	Arp10	0.22273	0.873094	0.547912
Unc45b	unc-45	0.558731	0.528959	0.543845
Hip1r	Hip1	0.951426	0.128975	0.5402
Ccdc124	CG6013	0.306038	0.768096	0.537067
Kbp	CG14043	0.750044	0.320669	0.535356
Nemf	Clbn	0.639097	0.424981	0.532039
Mettl11b	Ntmt	0.730574	0.332588	0.531581
Aif1l	TpnC73F	1.24564	-0.18614	0.52975
Eif2b1	eIF2Balpha	0.343032	0.715185	0.529109
Ntan1	Ntan1	0.115313	0.934387	0.52485
Tuba4a	alphaTub67C	0.215468	0.821348	0.518408
Cnn3	CG5023	0.235693	0.800216	0.517954
Grwd1	l(2)09851	0.362619	0.666758	0.514689
Fech	FeCH	-0.0765642	1.10367	0.513551
Fech	FeCH	-0.0765642	1.10367	0.513551
Slc25a19	Tpc1	-0.115379	1.14201	0.513316
Msra	Eip71CD	0.0102625	1.01626	0.513262
Dym	CG8230	0.845889	0.179805	0.512847
Aif1l	TpnC47D	1.24564	-0.231226	0.507207
Rpap1	CG32104	0.0560405	0.950558	0.503299
Nubp2	CG4858	0.395366	0.610599	0.502983
Clhc1	Chc	1.07788	-0.0735536	0.502163
Rbm3	eIF4B	0.611489	0.387064	0.499276
Iqgap1	CG5023	0.197472	0.800216	0.498844
Rad23b	Rad23	0.33519	0.65642	0.495805
Hint3	CG34015	0.0302132	0.958215	0.494214
Hint3	CG34015	0.0302132	0.958215	0.494214
Otub1	CG4968	0.205186	0.783033	0.494109
Fdx1l	Fdx1	-0.00101694	0.986329	0.492656
Rbck1	CG12362	0.236707	0.748197	0.492452
Sbds	CG8549	0.506985	0.477497	0.492241
Cdc34	CG7656	0.482716	0.499727	0.491222
Bzw1	kra	0.577699	0.404018	0.490859
Igfn1	sls	0.898459	0.0825283	0.490494
Spg20	spartin	0.234671	0.745941	0.490306
Nedd4	Nedd4	0.683682	0.293639	0.48866
Tuba8	alphaTub67C	0.155429	0.821348	0.488389
Akt1	Akt1	0.305352	0.668985	0.487169
Igfn1	bt	0.898459	0.0756933	0.487076
2310022A10Rik	CG16812	0.920121	0.0515631	0.485842
Stx17	Syx17	0.246664	0.725011	0.485837
Nap1l1	Nap1	0.733931	0.237229	0.48558
Ufc1	Ufc1	0.340998	0.62703	0.484014
Psmf1	PI31	0.185046	0.781848	0.483447
Clic1	Clic	0.308396	0.651145	0.479771
Clp1	cbc	0.305321	0.652369	0.478845
Klhl30	KLHL18	1.03899	-0.0870549	0.475968
Twf2	twf	0.590996	0.358836	0.474916
Ttc27	CG5290	0.263984	0.685416	0.4747
Trip4	CG11710	0.407164	0.540258	0.473711
Asb8	mib2	1.15107	-0.204294	0.473388
Dhx29	Rhau	0.334101	0.603594	0.468848
Epx	cysu	0.834925	0.102031	0.468478
Dhx36	Rhau	0.330573	0.603594	0.467083
Vasp	ena	0.347364	0.583887	0.465625
Aar2	CG12320	0.152974	0.778238	0.465606
Smg7	Smg6	0.351892	0.574142	0.463017
Hat1	Hat1	0.696063	0.22719	0.461626
Uchl1	Uch	0.711641	0.209923	0.460782
Brat1	CG7044	0.268155	0.649916	0.459036
Eif6	eIF6	0.784163	0.130373	0.457268
Cdk5rap3	CG30291	0.639556	0.272695	0.456125
Sgk1	Akt1	0.240746	0.668985	0.454866
Drg2	CG6195	0.191251	0.71751	0.454381
Ddrgk1	CG5862	0.723498	0.185138	0.454318
Arl2	Arl2	0.782798	0.12373	0.453264
Golph3l	sau	0.400965	0.504275	0.45262
Zpr1	Zpr1	0.530491	0.370857	0.450674
Zpr1	Zpr1	0.530491	0.370857	0.450674
Ufl1	Ufl1	0.678703	0.22205	0.450377
Aars	AlaRS	0.0760657	0.820842	0.448454
Lonp2	Lon	0.47297	0.420987	0.446978
Lsg1	Ns3	0.242154	0.648529	0.445341
Nt5c3b	cN-IIIB	0.148743	0.738307	0.443525
Elp2	Elp2	0.535465	0.347034	0.44125
Rnmtl1	CG14100	-0.0458143	0.925146	0.439666
Clic4	Clic	0.227069	0.651145	0.439107
Cog8	CG6488	0.825479	0.0522565	0.438868
Wdr82	Wdr82	0.237373	0.640096	0.438735
Serpina3m	Spn31A	0.113297	0.758899	0.436098
Gnl1	Ns4	0.348596	0.520699	0.434647
Pwp1	nclb	0.522651	0.345625	0.434138
Dohh	nero	0.368874	0.498857	0.433865
Cab39	Mo25	0.339918	0.527175	0.433547
Chordc1	CHORD	0.497822	0.369142	0.433482
Pck2	Pepck2	0.173738	0.692583	0.433161
Rbm28	CG4806	0.715537	0.149602	0.432569
Ppp1r27	MYPT-75D	1.08282	-0.221897	0.430462
Ubfd1	Usp14	0.491489	0.36716	0.429324
Fgb	CG7668	0.0827201	0.775191	0.428955
Nub1	CG15445	0.254409	0.603286	0.428848
Prepl	CG5355	1.02724	-0.170922	0.428157
Evl	ena	0.272323	0.583887	0.428105
Agap3	CenG1A	0.275251	0.580858	0.428055
Kbp	Spn28Dc	0.750044	0.104429	0.427237
Lgals1	galectin	0.173182	0.68118	0.427181
Pin1	dod	0.269511	0.582625	0.426068
Cst6	CG8066	1.02881	-0.177393	0.425709
Clip4	CLIP-190	0.812166	0.0349191	0.423542
Rad23a	Rad23	0.186126	0.65642	0.421273
Polr2h	Rpb8	0.362227	0.479077	0.420652
Ubfd1	Ublcp1	0.491489	0.349025	0.420257
Pdpk1	Pdk1	0.10858	0.731326	0.419953
Serpina1d	Spn31A	0.0785043	0.758899	0.418702
Aifm2	Pyroxd1	0.0840465	0.751794	0.41792
Serpina1e	Spn31A	0.0732676	0.758899	0.416083
Ipo8	msk	0.877314	-0.0490382	0.414138
Lars	LeuRS	0.180268	0.647007	0.413637
Etf1	eRF1	0.413812	0.411129	0.412471
Psmb6	Prosbeta1	0.335575	0.489316	0.412445
Stk25	GckIII	0.505617	0.315253	0.410435
Naa25	psidin	0.246467	0.574018	0.410242
Eif2b4	eIF2Bdelta	0.283131	0.536683	0.409907
Ighmbp2	CG2990	0.539943	0.279086	0.409515
Sphk2	Sk1	0.226313	0.59187	0.409092
Cnksr1	cnk	0.232119	0.585202	0.40866
Enah	ena	0.230862	0.583887	0.407375
Akt3	Akt1	0.143901	0.668985	0.406443
Epx	Pxn	0.834925	-0.0225663	0.406179
Twf1	twf	0.453361	0.358836	0.406098
Narf	CG17683	0.642696	0.168918	0.405807
Rp2	TBCC	0.128005	0.679223	0.403614
Rtn4	Rtnl1	0.711901	0.090556	0.401229
Rtn4	Rtnl1	0.711901	0.090556	0.401229
Rtn4	Rtnl1	0.711901	0.090556	0.401229
Txnl1	Txl	0.505145	0.296886	0.401015
Fam177a1	CG8300	0.401122	0.400434	0.400778
Ube2r2	CG7656	0.2985	0.499727	0.399113
Urod	Updo	0.15071	0.64469	0.3977
Pafah1b1	Lis-1	-0.0023738	0.795266	0.396446
Exosc9	Rrp45	0.591755	0.200259	0.396007
Wdr45	CG11975	0.335491	0.455889	0.39569
Kpna1	Kap-alpha1	0.36356	0.424514	0.394037
Tbce	Tbce	0.600952	0.185066	0.393009
Tma7	CG13364	0.356108	0.427964	0.392036
Tbc1d8	CG7324	0.434195	0.349858	0.392027
Elac2	RNaseZ	0.210497	0.573121	0.391809
Setd3	Setd3	0.447503	0.334697	0.3911
Lancl1	CG2061	0.112187	0.668909	0.390548
Rangap1	RanGAP	0.701908	0.0776797	0.389794
Rab3gap1	CG31935	0.451228	0.326363	0.388795
Ttc9	Bdbt	0.846676	-0.0697329	0.388471
Ipo9	Ranbp9	0.319245	0.45727	0.388258
Chmp1b1	Chmp1	0.445571	0.32869	0.38713
Aamp	CG5114	0.770291	-0.000314764	0.384988
Tmf1	CG4557	0.328597	0.441119	0.384858
Lancl2	CG2061	0.100302	0.668909	0.384606
Ccdc43	CG9586	-0.0788266	0.847018	0.384096
Tiprl	CG9578	0.243654	0.524258	0.383956
Cab39l	Mo25	0.240691	0.527175	0.383933
Tbcc	TBCC	0.0857033	0.679223	0.382463
Fga	CG7668	-0.0102816	0.775191	0.382454
Lrrfip2	CG8578	0.100643	0.663659	0.382151
Kpna6	Kap-alpha1	0.339781	0.424514	0.382148
Arcn1	deltaCOP	0.554632	0.208711	0.381671
Agt	Spn31A	0.000605851	0.758899	0.379752
Clip4	CG9279	0.812166	-0.0540201	0.379073
Eif4ebp2	Thor	0.0335605	0.723625	0.378593
Kpna4	Kap-alpha3	0.3432	0.413942	0.378571
Scfd1	Slh	0.438185	0.318918	0.378551
Scfd1	Slh	0.438185	0.318918	0.378551
Ranbp6	Karybeta3	0.43913	0.315506	0.377318
Cox17	CG9065	0.180487	0.572707	0.376597
Ccdc25	CG4593	0.262183	0.490663	0.376423
Hspb7	Hsp23	0.479086	0.272196	0.375641
Stambp	CG2224	0.344373	0.406181	0.375277
Cst6	Cys	1.02881	-0.279968	0.374421
Cstf1	CstF50	0.540563	0.206546	0.373555
Golph3	sau	0.242328	0.504275	0.373302
Ndufa2	ND-B8	-0.0767041	0.820824	0.37206
Serpind1	Spn31A	-0.0161863	0.758899	0.371356
Amfr	Rad23	0.0854576	0.65642	0.370939
Prmt1	Art1	0.358564	0.381316	0.36994
Mapre3	Eb1	0.454876	0.282179	0.368528
Ube2k	Ubc4	0.16121	0.575178	0.368194
Tpt1	Tctp	0.318685	0.41396	0.366323
Ythdc2	CG8915	0.345285	0.38404	0.364663
Myo16	ninaC	0.382726	0.345985	0.364356
Crkl	Crk	0.170417	0.556969	0.363693
Napb	alphaSnap	0.523103	0.201974	0.362539
Hbs1l	HBS1	0.134078	0.589909	0.361993
Cat	Cat	0.449046	0.271623	0.360335
Nt5c3a	cN-IIIB	-0.0179446	0.738307	0.360181
Nt5c3a	cN-IIIB	-0.0179446	0.738307	0.360181
Hspb7	Hsp26	0.479086	0.239605	0.359345
Grb2	drk	0.399356	0.318261	0.358808
Smg7	Smg5	0.351892	0.36561	0.358751
Rint1	Rint1	0.357303	0.360122	0.358712
Gm16286	Dim1	0.0663661	0.649862	0.358114
Appl1	CenG1A	0.135216	0.580858	0.358037
Cd180	Tehao	0.100826	0.614478	0.357652
Cd74	Glt	0.35349	0.361664	0.357577
Nup37	Nup37	0.322489	0.392185	0.357337
Wbp2	Wbp2	0.117643	0.595347	0.356495
Zw10	Zw10	0.347472	0.365275	0.356374
Ociad1	asrij	0.0830416	0.628501	0.355771
Ces2c	CG4757	1.32674	-0.616192	0.355276
Mroh1	c11.1	0.190032	0.51722	0.353626
Fam98a	CG5913	0.369159	0.335655	0.352407
Tmcc3	Dmtn	0.180545	0.523205	0.351875
Hn1l	CG1943	0.149926	0.550712	0.350319
Ddx19a	Dbp80	0.118498	0.582062	0.35028
Parp14	Gdap2	0.114253	0.585306	0.349779
Bccip	CG9286	0.113785	0.582678	0.348232
Chmp1a	Chmp1	0.364813	0.32869	0.346752
Ube2l3	Ubc10	0.0886526	0.603263	0.345958
Psat1	CG11899	0.49947	0.190798	0.345134
Prosc	CG1983	0.0759098	0.613991	0.34495
Bzw2	kra	0.281602	0.404018	0.34281
Cryzl1	CG16935	0.387785	0.294437	0.341111
Chmp1b2	Chmp1	0.351844	0.32869	0.340267
Crk	Crk	0.122926	0.556969	0.339947
Fhl1	stck	0.308545	0.37059	0.339567
Fhl1	stck	0.308545	0.37059	0.339567
Fhl1	stck	0.308545	0.37059	0.339567
Eif1b	eIF1	0.0104874	0.668504	0.339496
Ddx19b	Dbp80	0.0968895	0.582062	0.339476
Ide	Ide	0.0701502	0.608153	0.339151
Sqstm1	ref(2)P	0.262631	0.415589	0.33911
Dvl1	dsh	0.518201	0.159917	0.339059
Cbr3	sni	0.239847	0.437299	0.338573
Appl2	CenG1A	0.0959968	0.580858	0.338427
Tln1	rhea	0.562008	0.114197	0.338102
Trmt5	CG32281	0.193773	0.481764	0.337768
Cdc16	Cdc16	0.516835	0.158596	0.337715
Rab3gap2	Rab3-GAP	0.404224	0.269931	0.337077
Rab3gap2	Rab3-GAP	0.404224	0.269931	0.337077
Arfgap3	ArfGAP3	0.656928	0.0171701	0.337049
Mettl13	CG2614	0.27614	0.395255	0.335698
H2afy2	Gdap2	0.0853723	0.585306	0.335339
Trim23	Arf102F	0.474648	0.196013	0.335331
Mapre1	Eb1	0.388141	0.282179	0.33516
Psmd2	Rpn1	0.343034	0.326546	0.33479
Fhl1	Zyx	0.308545	0.359791	0.334168
Fhl1	Zyx	0.308545	0.359791	0.334168
Fhl1	Zyx	0.308545	0.359791	0.334168
Parp9	Gdap2	0.0825095	0.585306	0.333908
Exosc5	Rrp46	0.566568	0.100424	0.333496
Txndc17	cl	0.127852	0.538625	0.333238
Tmcc1	Dmtn	0.142852	0.523205	0.333028
Nedd4l	Nedd4	0.371046	0.293639	0.332343
Aif1l	Eip63F-1	1.24564	-0.582257	0.331691
Ahsa2	CG1416	0.398583	0.264194	0.331389
Myo9b	ninaC	0.314943	0.345985	0.330464
Kpna3	Kap-alpha3	0.245979	0.413942	0.329961
Cdc37	Cdc37	0.330423	0.329371	0.329897
Lims1	stck	0.284966	0.37059	0.327778
Lims1	stck	0.284966	0.37059	0.327778
Cnn1	CG5023	-0.14471	0.800216	0.327753
Manf	Manf	0.32582	0.3271	0.32646
Mapk8	bsk	0.143013	0.509292	0.326153
Hmgcs1	Hmgs	0.290601	0.36159	0.326095
Ube2j1	Ubc10	0.0465939	0.603263	0.324929
Mapk14	p38b	0.321101	0.32824	0.32467
Vps4b	Vps4	0.45874	0.190305	0.324522
Adrbk2	Gprk1	0.283159	0.365876	0.324517
Scly	Nfs1	0.0978733	0.550393	0.324133
Nudt18	CG10898	0.200032	0.447964	0.323998
Ttll12	TTLL12	0.197237	0.450371	0.323804
Stub1	STUB1	0.798065	-0.150947	0.323559
Mknk2	Lk6	0.365301	0.280944	0.323123
Ipo4	Arts	0.470104	0.176092	0.323098
Fam160b2	CG3558	0.884353	-0.238768	0.322792
Ces5a	Est-6	0.82857	-0.183472	0.322549
Csrp3	Mlp84B	0.422231	0.222285	0.322258
Tbc1d8b	CG7324	0.292391	0.349858	0.321125
Abra	CG3630	0.537456	0.101507	0.319481
Rab11fip3	nuf	0.363998	0.274864	0.319431
Prune	pn	0.269285	0.369254	0.319269
Dnajc17	CG17187	0.12067	0.517807	0.319238
Wwp2	Su(dx)	0.230996	0.406669	0.318832
Kiaa2013	CG7289	0.417454	0.219344	0.318399
Ate1	Ate1	0.214057	0.421963	0.31801
Ikbkap	Elp1	0.449957	0.185548	0.317752
Ube2j1	eff	0.0465939	0.587428	0.317011
Cryz	CG17221	-0.0244685	0.658208	0.31687
Ppp1cb	flw	0.110243	0.522968	0.316605
Ufm1	Ufm1	0.343978	0.286998	0.315488
Adrbk1	Gprk1	0.264387	0.365876	0.315131
Ube2d1	eff	0.0407786	0.587428	0.314103
Sars2	SerRS-m	-0.0445575	0.672502	0.313972
Exoc1	Sec3	0.241099	0.386308	0.313704
Sec23b	Sec23	0.373222	0.253638	0.31343
Rbm3	CG4612	0.611489	0.0143522	0.312921
Micall1	MICAL-like	0.620441	0.00206173	0.311251
Anxa7	AnxB11	0.480258	0.142145	0.311201
Trnt1	CG2100	0.204631	0.417148	0.310889
Ube2j1	Ubc4	0.0465939	0.575178	0.310886
Mtr	CG10623	0.693901	-0.0725555	0.310673
Trim23	Arf79F	0.474648	0.146079	0.310364
Trappc6b	Trs33	0.352371	0.268297	0.310334
Ces2b	CG4757	1.23619	-0.616192	0.309997
Hgs	Hrs	0.383608	0.235482	0.309545
Pdk4	Pdk	0.235396	0.38326	0.309328
Nubp1	CG17904	0.152885	0.463285	0.308085
Ipo11	Impbeta11	0.456681	0.157236	0.306958
Tars	ThrRS	0.141898	0.471828	0.306863
Rbm3	caz	0.611489	0.00153553	0.306512
Lgalsl	galectin	-0.068367	0.68118	0.306406
Parvb	parvin	0.288286	0.32401	0.306148
Dctn5	DCTN5-p25	0.172786	0.439466	0.306126
Ppme1	CG5068	0.453721	0.158018	0.305869
Snx12	Snx3	0.38821	0.223485	0.305848
Ltn1	Ltn1	0.392786	0.218691	0.305738
Mcat	beg	0.0618961	0.549049	0.305472
Smg6	Smg6	0.0363763	0.574142	0.305259
Lrrc40	f-cup	0.296933	0.313033	0.304983
Parva	parvin	0.284832	0.32401	0.304421
Msto1	mst	0.473994	0.134106	0.30405
Msto1	mst	0.473994	0.134106	0.30405
Usp13	Usp5	0.84688	-0.238781	0.304049
H2afy	Gdap2	0.0204436	0.585306	0.302875
Nolc1	Nopp140	0.690172	-0.0851112	0.30253
Pdcd5	PDCD-5	0.329734	0.273883	0.301809
Coro6	coro	0.529455	0.0728351	0.301145
Coro6	coro	0.529455	0.0728351	0.301145
Coro6	coro	0.529455	0.0728351	0.301145
Coq3	Coq3	-0.0279348	0.630204	0.301135
Cc2d1a	l(2)gd1	0.281937	0.320328	0.301133
Inpp5k	CG6805	0.802338	-0.200582	0.300878
Fdps	Fpps	0.0661386	0.535412	0.300775
Sh3pxd2a	Pi3K59F	0.379624	0.221911	0.300767
Rock2	Rok	0.229231	0.371127	0.300179
Capn2	CalpB	0.0489474	0.551375	0.300161
Snap47	Snap25	0.69724	-0.0983504	0.299445
Dcaf7	wap	0.210299	0.388216	0.299258
Ipo5	Karybeta3	0.28262	0.315506	0.299063
Capn3	CalpB	0.0434136	0.551375	0.297394
Capn3	CalpB	0.0434136	0.551375	0.297394
Capn7	CalpA	0.56216	0.0314107	0.296785
Vcl	Vinc	0.114975	0.478582	0.296778
Usp14	Usp14	0.225136	0.36716	0.296148
Brcc3	CG2224	0.18578	0.406181	0.295981
Brcc3	CG2224	0.18578	0.406181	0.295981
Snx4	Snx3	0.36625	0.223485	0.294868
Mapkapk2	MAPk-Ak2	0.0497095	0.537419	0.293564
Bop1	CG5033	0.29035	0.296652	0.293501
Ap3d1	g	0.371435	0.214809	0.293122
Actl6a	Bap55	0.310272	0.275013	0.292642
Capn1	CalpB	0.0317957	0.551375	0.291585
U2af1	U2af38	0.312157	0.270888	0.291522
Ilk	Ilk	0.184926	0.397539	0.291233
Pacsin1	Synd	0.390173	0.192232	0.291203
Vwa8	c12.2	-0.0625619	0.643889	0.290664
Copb1	betaCOP	0.483805	0.096685	0.290245
Sars	SerRS	0.223024	0.356461	0.289743
Chrna1	nAChRbeta1	0.377336	0.201627	0.289482
Dusp27	CG7378	0.436205	0.141794	0.288999
Tbc1d13	GAPsec	0.241063	0.336877	0.28897
Mre11a	mre11	0.522148	0.0549735	0.288561
Cpb2	CG17633	0.0340479	0.54137	0.287709
Chmp4b	shrb	0.3117	0.262286	0.286993
Lrrfip1	CG8578	-0.089823	0.663659	0.286918
Lrrfip1	CG8578	-0.089823	0.663659	0.286918
Lrrfip1	CG8578	-0.089823	0.663659	0.286918
Nap1l4	Nap1	0.336555	0.237229	0.286892
Smad3	Smox	0.441	0.13274	0.28687
Angel1	angel	0.177954	0.393479	0.285717
Hars	HisRS	0.135656	0.435651	0.285654
Dnaja2	Droj2	0.149483	0.420888	0.285186
Ppm1f	CG10376	0.140242	0.428705	0.284473
Stat6	Stat92E	0.243505	0.32537	0.284437
Arfrp1	Arfrp1	0.468495	0.100254	0.284374
Ano10	Axs	-0.0643308	0.633007	0.284338
Rtcb	RtcB	0.119166	0.448695	0.283931
Ahsa1	CG1416	0.302006	0.264194	0.2831
Stam2	Stam	0.41212	0.153768	0.282944
Ncam1	Fas2	0.69736	-0.131779	0.28279
Bicd2	BicD	0.398007	0.16582	0.281913
Txndc9	CG4511	0.541278	0.0216615	0.28147
Mgea5	Oga	0.719811	-0.157215	0.281298
Vps52	Vps52	0.421969	0.140455	0.281212
Myo16	G9a	0.382726	0.177668	0.280197
Aup1	LPCAT	-0.00780727	0.567486	0.279839
Dhx32	Dhx15	0.325828	0.232426	0.279127
Lgmn	PIG-K	0.508457	0.049785	0.279121
Lims2	stck	0.185987	0.37059	0.278288
Mapre2	Eb1	0.273527	0.282179	0.277853
Vps16	Vps16A	0.308323	0.245927	0.277125
Vps16	Vps16A	0.308323	0.245927	0.277125
Znfx1	CG6204	0.0757688	0.478454	0.277111
Pdcd10	Ccm3	0.206183	0.347647	0.276915
Edf1	mbf1	0.249981	0.30329	0.276635
Pacsin2	Synd	0.360941	0.192232	0.276587
Ccdc141	zormin	0.444036	0.108429	0.276232
Nudt4	Aps	0.133216	0.418996	0.276106
Psmc3	Rpt5	0.327491	0.224251	0.275871
Ptpn12	Ptp61F	0.25177	0.299476	0.275623
Exosc7	Rrp42	0.296249	0.254579	0.275414
Cnpy2	sel	0.145589	0.404599	0.275094
Col4a3bp	cert	0.186571	0.363144	0.274857
Myl12a	sqh	0.145715	0.403063	0.274389
Itch	Su(dx)	0.141683	0.406669	0.274176
Napa	alphaSnap	0.345886	0.201974	0.27393
Chmp5	Vps60	0.308406	0.238679	0.273542
Casp8	Dredd	0.262156	0.284726	0.273441
Alkbh3	CG14130	0.212279	0.334445	0.273362
Ube2j1	CG7656	0.0465939	0.499727	0.27316
Ptpn2	Ptp61F	0.246317	0.299476	0.272897
Elp3	Elp3	0.474043	0.0709214	0.272482
Psmc6	Rpt4	0.310227	0.233902	0.272064
Cdk5	Cdk5	-0.0197642	0.563403	0.271819
Mettl7a1	Art7	-0.0494121	0.592191	0.271389
Me2	Men-b	0.224168	0.317675	0.270921
Atg3	Atg3	0.35081	0.191	0.270905
Psmc5	Rpt6	0.32968	0.212125	0.270902
Rbm3	eIF4H1	0.611489	-0.0700636	0.270713
Chrnb1	nAChRbeta1	0.339225	0.201627	0.270426
Chuk	IKKbeta	0.598929	-0.0584397	0.270244
Myl12b	sqh	0.136857	0.403063	0.26996
Cope	epsilonCOP	0.539422	-0.000309364	0.269556
Pdcd6ip	ALiX	0.164223	0.374722	0.269472
Trappc3	Bet3	0.234795	0.303187	0.268991
Pla2g6	iPLA2-VIA	0.0707456	0.466889	0.268817
Mcts2	MCTS1	0.161173	0.37646	0.268816
Iars	IleRS	0.0403232	0.496561	0.268442
Zyx	Zyx	0.176013	0.359791	0.267902
Macrod1	Gdap2	-0.0496269	0.585306	0.267839
Copa	alphaCOP	0.464142	0.0686345	0.266388
Vps4a	Vps4	0.341773	0.190305	0.266039
Ptpn12	mop	0.25177	0.278999	0.265384
Tsnax	Trax	0.342732	0.187671	0.265202
Stam	Stam	0.375698	0.153768	0.264733
Ociad2	asrij	-0.099118	0.628501	0.264692
Dupd1	CG7378	0.387404	0.141794	0.264599
Gopc	Dlg5	0.232121	0.295098	0.26361
Gopc	Grip	0.232121	0.294547	0.263334
Stat3	Stat92E	0.19856	0.32537	0.261965
Stat3	Stat92E	0.19856	0.32537	0.261965
Vps45	Vps45	0.322735	0.200707	0.261721
Psmc2	Rpt1	0.375636	0.147594	0.261615
Smad2	Smox	0.390381	0.13274	0.26156
Filip1	CG10915	0.514079	0.00861697	0.261348
Filip1	CG10915	0.514079	0.00861697	0.261348
Pum1	pum	0.212598	0.309598	0.261098
Fam185a	CG8187	0.132636	0.388309	0.260472
Lyrm4	bcn92	-0.0456821	0.566496	0.260407
Gopc	loco	0.232121	0.286739	0.25943
Nfs1	Nfs1	-0.0316225	0.550393	0.259385
Rock1	Rok	0.147204	0.371127	0.259165
Psmd5	CG12096	0.113332	0.404466	0.258899
Stab1	NimB2	0.192518	0.324552	0.258535
Igbp1	Tap42	0.249268	0.267543	0.258405
Ptpn1	Ptp61F	0.217313	0.299476	0.258395
Clasp2	chb	0.509481	0.00545769	0.257469
Clasp2	chb	0.509481	0.00545769	0.257469
Shc1	Shc	0.353618	0.160831	0.257224
Iap	Ostgamma	0.570618	-0.0571012	0.256758
Sil1	Sil1	-0.10072	0.614213	0.256747
Psme3	REG	0.38305	0.130354	0.256702
Rtn4ip1	CG17221	-0.145	0.658208	0.256604
Spg7	Spg7	-0.000259522	0.513056	0.256398
Atg4b	Atg4a	0.410682	0.101729	0.256206
Mcts1	MCTS1	0.135119	0.37646	0.255789
Wdr77	vls	0.248384	0.262812	0.255598
Rheb	Rheb	0.364132	0.146896	0.255514
Arf6	Arf51F	0.410214	0.100128	0.255171
Dclk1	CG17528	0.543299	-0.0331606	0.255069
Eif4b	eIF4B	0.122711	0.387064	0.254887
Nf1	Nf1	0.234405	0.275137	0.254771
Ppm1a	alph	0.274159	0.235378	0.254769
Tbk1	IKKepsilon	0.288704	0.220818	0.254761
Hspb1	Hsp23	0.23708	0.272196	0.254638
Pelo	pelo	0.243524	0.265478	0.254501
Trip11	Gmap	0.327356	0.181556	0.254456
Flii	fliI	-0.0117102	0.52027	0.25428
Chmp2a	Vps2	0.343603	0.164015	0.253809
Nsun2	Nsun2	0.308571	0.198363	0.253467
Ptpn23	mop	0.227464	0.278999	0.253231
Psmc1	Rpt2	0.297689	0.208098	0.252894
Psmb3	Prosbeta3	0.281213	0.22314	0.252177
Ypel5	Yippee	0.524445	-0.0203675	0.252039
Gcc1	GCC88	0.446537	0.0572779	0.251907
Macf1	shot	0.466577	0.0359937	0.251286
Macf1	shot	0.466577	0.0359937	0.251286
Gfpt1	Gfat2	0.747412	-0.244891	0.25126
Iscu	IscU	-0.00396713	0.50621	0.251121
Capn6	CalpB	-0.049133	0.551375	0.251121
Myo9a	ninaC	0.156121	0.345985	0.251053
Paox	CG8032	0.058317	0.443361	0.250839
Mapk1	rl	0.40983	0.091847	0.250839
Htra1	HtrA2	0.0466249	0.454947	0.250786
Syne1	Msp300	0.231532	0.26954	0.250536
Eif4e	eIF4E1	0.164503	0.335087	0.249795
Rbm3	CG7903	0.611489	-0.112983	0.249253
Copg2	gammaCOP	0.431822	0.065707	0.248764
Copb2	beta'COP	0.475997	0.0210823	0.24854
Cpsf3	Cpsf73	0.227324	0.268825	0.248074
Nucb2	NUCB1	0.326241	0.169842	0.248041
Aacs	CG6432	0.493339	0.00186065	0.2476
Ssrp1	Ssrp	0.477857	0.0172338	0.247545
Sumo2	smt3	0.184451	0.310188	0.247319
Cd74	alpha-Est3	0.35349	0.141115	0.247303
Hspa5	Hsc70-3	0.243705	0.250648	0.247176
Abhd10	CG2059	0.10668	0.387004	0.246842
Map1b	futsch	0.574633	-0.0812817	0.246675
Gatad2b	simj	0.24615	0.246758	0.246454
Stat1	Stat92E	0.167428	0.32537	0.246399
Cdkal1	CG6550	0.301382	0.191165	0.246274
Fam136a	CG5323	0.0506514	0.441369	0.24601
Eif2d	eIF2D	0.130784	0.360917	0.245851
Rps6kb2	S6k	0.237982	0.253343	0.245663
Snx7	Snx3	0.266994	0.223485	0.245239
Snx7	Snx3	0.266994	0.223485	0.245239
Sec13	Sec13	0.309018	0.180484	0.244751
Mpp5	sdt	0.452516	0.0352672	0.243892
Ctu2	CG10189	0.10138	0.386172	0.243776
Entpd5	NTPase	0.239981	0.246549	0.243265
Wdr75	l(2)05287	0.316469	0.169479	0.242974
Pcmt1	Pcmt	0.0648875	0.420313	0.2426
Rabgef1	Rabex-5	0.30708	0.177957	0.242519
Rabgef1	Rabex-5	0.30708	0.177957	0.242519
Rbm3	Rb97D	0.611489	-0.127185	0.242152
Acp1	primo-1	0.0931621	0.390888	0.242025
Tdrd7	tapas	0.110545	0.373501	0.242023
Tubgcp4	Grip75	0.424003	0.060019	0.242011
Jak1	hop	0.236583	0.247376	0.241979
Jak1	hop	0.236583	0.247376	0.241979
Cc2d1b	l(2)gd1	0.16351	0.320328	0.241919
Tep1	Rbcn-3B	0.369021	0.114607	0.241814
Adi1	Adi1	0.204894	0.278447	0.24167
Necap1	CG9132	0.402304	0.0809933	0.241649
Uprt	kri	0.417932	0.0651594	0.241546
Lig3	DNAlig3	0.174021	0.307172	0.240597
Sirt5	Sirt1	-0.013764	0.494234	0.240235
Dnajb1	DnaJ-1	0.322364	0.15807	0.240217
Nucb1	NUCB1	0.31041	0.169842	0.240126
Uba52	RpL40	0.205592	0.274545	0.240069
Edc3	Edc3	0.282136	0.197661	0.239898
Arf5	Arf102F	0.282962	0.196013	0.239487
Psmd11	Rpn6	0.429371	0.0493595	0.239365
Psmd11	Rpn6	0.429371	0.0493595	0.239365
Cog3	Cog3	0.22822	0.250472	0.239346
Stx5a	Syx5	0.323737	0.15458	0.239159
Ap3m1	cm	0.361984	0.11632	0.239152
Hprt1	Pgm1	0.845757	-0.367683	0.239037
Lpp	Zyx	0.117991	0.359791	0.238891
Polr1c	CG3756	0.38416	0.0933986	0.238779
Hmox2	Ho	0.0170881	0.460369	0.238728
Rps27a	RpS27A	0.204882	0.272062	0.238472
Ppp1r7	sds22	0.0690648	0.407816	0.238441
Hspb1	Hsp26	0.23708	0.239605	0.238342
Pithd1	CG6153	0.153147	0.322713	0.23793
Aacs	AcCoAS	0.493339	-0.0175806	0.237879
Psmd7	Rpn8	0.310981	0.164344	0.237662
Pip4k2a	PIP4K	0.202914	0.270726	0.23682
Ca1	CAH1	0.131797	0.341392	0.236595
Eif5b	eIF5B	0.678663	-0.206413	0.236125
Nol9	CG8414	0.11149	0.360418	0.235954
Clpp	CG5045	0.0155868	0.456014	0.235801
Filip1l	CG10915	0.46287	0.00861697	0.235744
Tars2	ThrRS	-0.00108975	0.471828	0.235369
Kri1	CG5645	0.279909	0.190775	0.235342
Rae1	Rae1	0.261179	0.209349	0.235264
Stxbp6	Sec3	0.083553	0.386308	0.234931
Txn	Trx-2	0.367003	0.101753	0.234378
Pip4k2b	PIP4K	0.197928	0.270726	0.234327
Acot7	CG1635	0.0598294	0.407204	0.233517
Ap1g2	AP-1gamma	0.232424	0.234546	0.233485
Mapkapk3	MAPk-Ak2	-0.0720608	0.537419	0.232679
Pisd	Pisd	0.165086	0.299876	0.232481
Churc1	CG17565	0.382228	0.0827119	0.23247
Gnb5	Gbeta5	0.367281	0.0973933	0.232337
Snd1	Tudor-SN	0.493891	-0.0292551	0.232318
Pdia5	CG9302	0.274509	0.189795	0.232152
Ruvbl2	rept	0.277942	0.186078	0.23201
Ola1	CG1354	-0.00339412	0.467038	0.231822
Nudt3	Aps	0.0437173	0.418996	0.231357
Adrm1	Rpn13	0.3412	0.121162	0.231181
Ap1g1	AP-1gamma	0.227488	0.234546	0.231017
Fastkd5	CG2124	0.0850417	0.37684	0.230941
Cbx5	HP1b	0.36432	0.0964631	0.230391
Nexn	Bsg	0.4901	-0.0293707	0.230365
Ndrg1	MESK2	0.0220459	0.438512	0.230279
Parl	rho-7	-0.162745	0.623104	0.230179
Lpgat1	LPCAT	-0.107767	0.567486	0.229859
Mapk12	p38a	-0.0325615	0.49183	0.229634
Ubxn6	Gint3	0.0829786	0.375948	0.229463
Parg	Parg	0.294114	0.164618	0.229366
Eftud2	CG4849	0.345166	0.113488	0.229327
Chrne	nAChRbeta1	0.256276	0.201627	0.228952
Haghl	tzn	0.338612	0.119099	0.228856
Copg1	gammaCOP	0.39171	0.065707	0.228708
Becn1	Atg6	0.259178	0.198139	0.228659
Sirt2	Sirt2	0.0669786	0.390098	0.228538
Hmox1	Ho	-0.00341368	0.460369	0.228477
Sumo1	smt3	0.146756	0.310188	0.228472
Cnot1	Not1	0.29933	0.156914	0.228122
Pik3c2b	Pi3K68D	0.477317	-0.0213231	0.227997
Xrn2	Rat1	0.180209	0.275301	0.227755
Acot7	CG1774	0.0598294	0.395375	0.227602
Crip1	Mlp60A	0.137853	0.31688	0.227367
Tdrkh	papi	0.148257	0.306132	0.227194
Vps33a	car	0.341084	0.112877	0.226981
Golga3	GCC185	0.266927	0.186526	0.226727
Golga3	GCC185	0.266927	0.186526	0.226727
Dgkz	rdgA	0.109129	0.344142	0.226635
Dgkz	rdgA	0.109129	0.344142	0.226635
Ttc7b	Ttc7	0.222512	0.229886	0.226199
Metap1d	CG5188	-0.0693261	0.521531	0.226103
Ankrd49	l(2)35Be	0.411222	0.0408354	0.226028
Rrp1	Nnp-1	0.27064	0.180651	0.225645
Ca3	CAH1	0.10977	0.341392	0.225581
Chkb	CG2201	0.0217699	0.429377	0.225574
Clic5	Clic	-0.200417	0.651145	0.225364
Iqgap2	Nf1	0.175302	0.275137	0.225219
Crlf3	Gnf1	0.342168	0.108051	0.22511
Pfn1	chic	0.436275	0.0134772	0.224876
Pom121	CG14712	0.101213	0.347725	0.224469
Cdc37l1	Cdc37	0.119311	0.329371	0.224341
Yars	TyrRS	-0.0326281	0.480952	0.224162
Dnajb9	CG3061	0.355279	0.0928141	0.224046
Pes1	CG4364	0.324615	0.122669	0.223642
Chchd6	Chchd3	0.107355	0.339559	0.223457
Napg	gammaSnap1	0.236935	0.209111	0.223023
Arf4	Arf102F	0.249661	0.196013	0.222837
Mapk9	bsk	-0.063845	0.509292	0.222724
Ptp4a1	PRL-1	0.170864	0.274304	0.222584
Aldh18a1	CG7470	0.258939	0.185675	0.222307
Rbm3	Hrb87F	0.611489	-0.167017	0.222236
Stk24	GckIII	0.128581	0.315253	0.221917
Skp1	SkpA	0.613209	-0.169411	0.221899
Fam98b	CG5913	0.10779	0.335655	0.221723
Cacybp	CG3226	0.612368	-0.168951	0.221708
Coro7	pod1	0.147764	0.29545	0.221607
Cnot3	Not3	0.318871	0.124292	0.221581
Hspbp1	CG10973	0.0289739	0.413881	0.221427
Prex1	RhoGEF3	0.249465	0.193279	0.221372
Sh3pxd2b	Pi3K59F	0.220655	0.221911	0.221283
Hyou1	CG2918	0.226158	0.216218	0.221188
Dbi	Acbp1	0.44363	-0.00146298	0.221084
Pycr1	P5cr-2	0.285624	0.156019	0.220822
Mars	MetRS	0.155332	0.286287	0.220809
Mars	MetRS	0.155332	0.286287	0.220809
Narfl	CG17683	0.272435	0.168918	0.220677
Agpat5	LPCAT	-0.126147	0.567486	0.220669
Txlng	CG5886	0.535526	-0.0942108	0.220658
Rpl35	RpL35	0.60744	-0.167007	0.220217
Snap47	Snap24	0.69724	-0.259183	0.219028
Gcc2	GCC185	0.251272	0.186526	0.218899
Gcc2	GCC185	0.251272	0.186526	0.218899
Atad2b	Rpt6	0.225369	0.212125	0.218747
Srsf2	SC35	0.564628	-0.128014	0.218307
Pcmtd2	Pcmt	0.0153302	0.420313	0.217822
Entpd1	NTPase	0.189092	0.246549	0.217821
Pak1	Pak	0.344949	0.0900383	0.217494
Atad2b	Rpt6R	0.225369	0.209415	0.217392
Smek2	flfl	0.37088	0.0634544	0.217167
Flad1	CG4407	-0.0198571	0.453857	0.217
Ttc1	CG14894	0.219779	0.213904	0.216841
Atad2b	Rpt2	0.225369	0.208098	0.216734
Ptgr1	FASN2	0.301279	0.131298	0.216289
Ndrg2	MESK2	-0.00675079	0.438512	0.215881
Wdr13	Nup37	0.039439	0.392185	0.215812
Pnpla2	bmm	0.20223	0.229266	0.215748
Dstyk	Wnk	0.45915	-0.0277506	0.2157
Mettl21c	CG7889	-0.0906846	0.521929	0.215622
Ppcdc	Ppcdc	0.101895	0.329082	0.215489
Siglec1	sls	0.348341	0.0825283	0.215435
Clasp1	chb	0.424903	0.00545769	0.21518
Clasp1	chb	0.424903	0.00545769	0.21518
Ap1s2	AP-1sigma	0.251883	0.177775	0.214829
Hsph1	Hsc70Cb	0.605126	-0.175684	0.214721
Cog4	CG7456	0.235037	0.193837	0.214437
Zfyve1	CG15602	0.188011	0.240546	0.214279
Nupl2	CG18787	0.247924	0.180617	0.214271
Hmbs	l(3)02640	0.0407915	0.387433	0.214112
Hspa13	Hsc70-5	0.148683	0.27911	0.213896
Commd2	CG7168	0.366931	0.0605389	0.213735
Tarsl2	ThrRS	-0.0445943	0.471828	0.213617
Hspb3	Hsp23	0.154649	0.272196	0.213422
Pnn	Pnn	0.385911	0.0405674	0.213239
Use1	Use1	0.313486	0.11212	0.212803
Phyh	CG14688	-0.000662208	0.426164	0.212751
Acot7	CG1638	0.0598294	0.365418	0.212624
Inpp5d	CG9784	0.241381	0.183318	0.21235
Inpp5d	CG9784	0.241381	0.183318	0.21235
Hars2	HisRS	-0.0113179	0.435651	0.212167
Ric8a	ric8a	0.483098	-0.0589151	0.212091
Dhx29	mle	0.334101	0.0899868	0.212044
Siglec1	bt	0.348341	0.0756933	0.212017
Ptp4a2	PRL-1	0.149316	0.274304	0.21181
Zfyve1	Hrs	0.188011	0.235482	0.211747
Cog5	fws	0.258463	0.164475	0.211469
Nup62	Nup62	0.284646	0.138151	0.211398
Nisch	CG11807	0.0229702	0.399015	0.210993
Nisch	CG11807	0.0229702	0.399015	0.210993
Itm2b	CG3662	0.340038	0.0819243	0.210981
Abhd10	CG11309	0.10668	0.31481	0.210745
Polr2d	Rpb4	0.398018	0.0225584	0.210288
Dnajc11	CG8531	-0.10484	0.525362	0.210261
Bub3	Bub3	0.228139	0.192223	0.210181
Fam98c	CG5913	0.0845836	0.335655	0.210119
Sec23a	Sec23	0.166117	0.253638	0.209878
Tbc1d9b	CG7324	0.0694972	0.349858	0.209678
Elmo2	Ced-12	0.338257	0.080854	0.209556
Ddx27	Rs1	0.385376	0.0331959	0.209286
Nexn	Strn-Mlck	0.4901	-0.0715931	0.209253
Ppp1r12a	Mbs	0.374525	0.0437225	0.209124
Atad2b	Kat60	0.225369	0.192878	0.209123
Pacsin3	Synd	0.225924	0.192232	0.209078
Ubl5	ubl	0.243939	0.173723	0.208831
Vps33b	Vps33B	0.430282	-0.0136164	0.208333
Ap3b2	rb	0.414271	0.00236892	0.20832
Ddx1	Ddx1	0.169162	0.247375	0.208268
Rilpl1	Rilpl	0.203096	0.212937	0.208017
Dnajc1	CG7556	0.258284	0.157575	0.207929
Thg1l	THG	0.153343	0.262096	0.207719
Nae1	APP-BP1	0.174481	0.240674	0.207578
Ntmt1	Ntmt	0.0821433	0.332588	0.207366
Ccdc141	Bsg	0.444036	-0.0293707	0.207333
Odr4	CG10616	0.0619494	0.352481	0.207215
Dnaja4	Droj2	-0.00664031	0.420888	0.207124
Cog2	ldlCp	0.217531	0.196608	0.20707
Nop10	CG7637	0.36581	0.0472814	0.206546
Psmd13	Rpn9	0.29195	0.120233	0.206091
Hspb1	CG7409	0.23708	0.173673	0.205376
Ap4e1	AP-1gamma	0.175802	0.234546	0.205174
Psmb4	Prosbeta7	0.28959	0.120656	0.205123
Nol6	Mat89Ba	0.227585	0.182236	0.204911
Aldh1l2	CG8665	0.0688435	0.340387	0.204615
Tgfbrap1	Vps39	0.288746	0.120015	0.204381
Pelp1	CG33217	0.170542	0.238125	0.204334
Dnajb4	DnaJ-1	0.249536	0.15807	0.203803
Lrrc8c	f-cup	0.0939132	0.313033	0.203473
Ppp4c	Pp4-19C	0.314358	0.0925827	0.203471
Myo1e	Myo31DF	0.281389	0.125453	0.203421
Eif3g	eIF3g1	0.260385	0.145445	0.202915
Gga3	Gga	0.26693	0.137577	0.202254
Stat2	Stat92E	0.0789114	0.32537	0.202141
Slc25a46	Slc25A46a	0.0297331	0.374521	0.202127
Rsu1	ics	0.0926916	0.311053	0.201872
Trak2	milt	0.24876	0.153894	0.201327
Ythdf2	Ythdf	0.303061	0.0992013	0.201131
Strn4	Cka	0.306627	0.0953023	0.200965
Coq7	Coq7	0.00337099	0.398407	0.200889
Ublcp1	Ublcp1	0.0525119	0.349025	0.200768
Acot11	CG1635	-0.00663749	0.407204	0.200283
Acot11	CG1635	-0.00663749	0.407204	0.200283
Hdac6	HDAC6	0.493932	-0.0942948	0.199819
Birc6	Bruce	0.280975	0.118439	0.199707
Hspa13	Hsc70-3	0.148683	0.250648	0.199665
Zfyve19	CG15602	0.158145	0.240546	0.199345
Sh3pxd2a	PI4KIIIalpha	0.379624	0.0186821	0.199153
Mat2a	Sam-S	0.0267713	0.37152	0.199146
Entpd4	NTPase	0.15172	0.246549	0.199135
Brd3	fs(1)h	0.439972	-0.0417278	0.199122
Aldh9a1	Aldh	0.187793	0.210308	0.19905
Med8	MED8	0.353299	0.0446762	0.198988
Coq5	Coq5	-0.112124	0.509861	0.198868
Chmp2b	CHMP2B	0.342634	0.0543866	0.19851
Rras2	Ras64B	0.303311	0.092729	0.19802
Wipi1	Atg18a	0.358839	0.0364288	0.197634
Prkcd	Pkcdelta	0.0706396	0.324446	0.197543
Supt16	dre4	0.269677	0.125312	0.197494
Prkg1	for	0.0952933	0.299571	0.197432
Prkg1	for	0.0952933	0.299571	0.197432
Dhx15	Dhx15	0.16228	0.232426	0.197353
Hspb3	Hsp26	0.154649	0.239605	0.197127
Xab2	fand	0.329774	0.0642635	0.197019
Ddx39a	Hel25E	0.176062	0.21781	0.196936
Ctsf	CG12163	0.486963	-0.0932949	0.196834
Fntb	CG17565	0.310827	0.0827119	0.196769
Fntb	CG17565	0.310827	0.0827119	0.196769
Gtf2e2	TfIIEbeta	0.507194	-0.114212	0.196491
Prkcq	Pkcdelta	0.0681425	0.324446	0.196294
Git2	Git	0.166289	0.225758	0.196023
Git2	Git	0.166289	0.225758	0.196023
Exoc2	Sec5	0.151207	0.240686	0.195946
Abhd14b	CG11309	0.0770486	0.31481	0.195929
Mybbp1a	Mybbp1A	0.26442	0.127319	0.19587
Kif2a	Klp10A	0.351425	0.039845	0.195635
Fcgr2	bdl	0.492942	-0.101812	0.195565
Ap4e1	g	0.175802	0.214809	0.195305
Myo1f	Myo31DF	0.264936	0.125453	0.195195
Myo1f	Myo31DF	0.264936	0.125453	0.195195
Itgb2	mys	0.384735	0.00521913	0.194977
Med24	MED24	0.225365	0.164101	0.194733
Lactb2	CG12375	0.0643297	0.324836	0.194583
Acot11	CG1774	-0.00663749	0.395375	0.194369
Acot11	CG1774	-0.00663749	0.395375	0.194369
Psmd4	Rpn10	0.259303	0.12867	0.193987
Psmd4	Rpn10	0.259303	0.12867	0.193987
Cstf2t	CstF64	0.376743	0.0111808	0.193962
Sh3pxd2a	Pi3K92E	0.379624	0.00700808	0.193316
Snrk	CG8485	0.0691463	0.316838	0.192992
Ppm1b	alph	0.150443	0.235378	0.19291
Ppm1b	alph	0.150443	0.235378	0.19291
Srm	SpdS	0.267664	0.118039	0.192851
Dnajc3	P58IPK	0.285411	0.0999602	0.192686
Lrrc47	beta-PheRS	0.100526	0.284308	0.192417
Ado	CG7550	0.127267	0.257432	0.192349
Sdr39u1	CG8768	-0.0715311	0.455987	0.192228
Copz2	zetaCOP	0.340721	0.0435047	0.192113
Mapk3	rl	0.292305	0.091847	0.192076
Hspb2	Hsp23	0.111501	0.272196	0.191848
Phospho1	CG12237	0.325223	0.0581546	0.191689
Vps29	Vps29	0.211161	0.172163	0.191662
Mtif2	mIF2	-0.0184236	0.400967	0.191272
Myo9b	Myo10A	0.314943	0.0669186	0.190931
Pex5	Pex5	0.461213	-0.0797341	0.19074
Snx13	snz	0.284363	0.0959005	0.190132
Yipf4	Yip1d1	0.523848	-0.143802	0.190023
Tnpo3	Tnpo-SR	0.245896	0.134019	0.189958
Usp45	Usp16-45	0.500535	-0.120883	0.189826
Ap1m2	AP-1mu	0.230915	0.148536	0.189726
Crat	CRAT	-0.099253	0.478537	0.189642
Myl9	sqh	-0.0250354	0.403063	0.189014
Denr	DENR	0.112736	0.264925	0.188831
Tsn	trsn	0.284728	0.0929133	0.188821
Exoc7	Exo70	0.191148	0.186326	0.188737
Arf2	Arf79F	0.231319	0.146079	0.188699
Cmtr1	CG6379	0.150438	0.226812	0.188625
Gga2	Gga	0.239479	0.137577	0.188528
Smg5	Smg5	0.0111087	0.36561	0.18836
Ddi2	rngo	0.256577	0.119933	0.188255
Sirt5	Sirt2	-0.013764	0.390098	0.188167
Ddx39b	Hel25E	0.157834	0.21781	0.187822
Exoc6	Sec15	0.172156	0.203223	0.18769
Exoc6	Sec15	0.172156	0.203223	0.18769
Agpat9	Gpat4	0.15668	0.218576	0.187628
Hsp90aa1	Hsp83	0.503762	-0.128677	0.187542
Ckmt1	CG5144	-0.0131164	0.388054	0.187469
Mib1	mib1	0.357228	0.0167267	0.186977
Acyp1	Acyp2	0.0164147	0.357007	0.186711
Sh3pxd2a	Nipped-A	0.379624	-0.0065433	0.18654
Atad2b	Rpt1	0.225369	0.147594	0.186482
Kctd10	CG10465	0.0283904	0.344521	0.186455
Nop56	Nop56	0.397464	-0.0246843	0.18639
Srsf6	B52	0.468127	-0.0954484	0.186339
Vps26a	Vps26	0.313578	0.058638	0.186108
Acap2	CenB1A	0.286316	0.0858723	0.186094
Rbm39	Caper	0.454181	-0.0823711	0.185905
Lmod3	tmod	0.358884	0.0119373	0.185411
Wdr12	CG6724	-0.0197066	0.390294	0.185294
Ugdh	sgl	0.251732	0.118682	0.185207
Herc3	Herc4	0.613287	-0.243012	0.185137
Prpf3	Prp3	0.278033	0.0920821	0.185058
Angel2	angel	-0.023634	0.393479	0.184923
Csrp1	Mlp84B	0.147516	0.222285	0.1849
Ap3b1	rb	0.366138	0.00236892	0.184253
Samd8	SMSr	0.0307582	0.337727	0.184243
Ddx58	Dcr-2	0.150593	0.21773	0.184162
Vps51	Vps51	0.40715	-0.0388296	0.18416
Exoc8	Exo84	0.0957638	0.272313	0.184038
Git1	Git	0.142111	0.225758	0.183934
Dnajb11	shv	0.142971	0.22476	0.183865
Nedd8	Nedd8	0.112398	0.255246	0.183822
Cwc27	CG10907	0.152282	0.214869	0.183575
Bod1	BOD1	0.301431	0.0656789	0.183555
Pctp	CG6565	0.132609	0.234086	0.183348
Myo1g	Myo31DF	0.24102	0.125453	0.183237
Strn	Cka	0.270976	0.0953023	0.183139
Arhgap5	RhoGAPp190	0.202659	0.162673	0.182666
Snx14	snz	0.269201	0.0959005	0.182551
Acot9	CG1638	-0.000589543	0.365418	0.182414
Eif4a1	eIF4A	0.634236	-0.269492	0.182372
Htra2	HtrA2	-0.0905416	0.454947	0.182203
Yipf4	CG3652	0.523848	-0.159557	0.182146
Atg4a	Atg4a	0.262258	0.101729	0.181993
Rras	Ras64B	0.269668	0.092729	0.181199
Dctn4	DCTN4-p62	0.168889	0.193344	0.181117
Dctn4	DCTN4-p62	0.168889	0.193344	0.181117
Arfip1	Arfip	0.341327	0.0206118	0.180969
Arfip1	Arfip	0.341327	0.0206118	0.180969
Trp53bp1	futsch	0.442943	-0.0812817	0.180831
Rap2b	Rap2l	0.186778	0.174796	0.180787
Heatr2	HEATR2	0.0436944	0.317537	0.180616
Appl1	Git	0.135216	0.225758	0.180487
Aldh16a1	CG8665	0.0193105	0.340387	0.179849
Acsl4	Acsl	0.215993	0.143467	0.17973
Sart1	CG6686	0.389932	-0.0306392	0.179646
Itgam	if	0.333991	0.0249461	0.179469
Acot11	CG1638	-0.00663749	0.365418	0.17939
Acot11	CG1638	-0.00663749	0.365418	0.17939
Sh3pxd2a	Pi3K68D	0.379624	-0.0213231	0.17915
Gopc	Zasp67	0.232121	0.125238	0.17868
Crip2	Mlp60A	0.0401642	0.31688	0.178522
F12	CG11841	0.12019	0.236193	0.178192
Csf1r	Pvr	0.298122	0.0579005	0.178011
Ube2m	UbcE2M	0.167394	0.187736	0.177565
Uba3	Uba3	0.149151	0.205636	0.177393
Ap1m1	AP-1mu	0.205814	0.148536	0.177175
Stab1	NimB4	0.192518	0.16167	0.177094
Atox1	Atox1	0.265926	0.0878948	0.17691
Sec31a	Sec31	0.303168	0.0505679	0.176868
Sec31a	Sec31	0.303168	0.0505679	0.176868
Farsb	beta-PheRS	0.0690949	0.284308	0.176701
Pla2g4a	Esyt2	0.555278	-0.202056	0.176611
Kbp	Spn43Ab	0.750044	-0.396963	0.176541
Aip	CG1847	0.13979	0.212259	0.176025
Ascc2	CG2701	0.326852	0.0247154	0.175783
Hspb2	Hsp26	0.111501	0.239605	0.175553
Fau	RpS30	0.556816	-0.206088	0.175364
Map1a	futsch	0.4315	-0.0812817	0.175109
Brcc3	Rpn8	0.18578	0.164344	0.175062
Brcc3	Rpn8	0.18578	0.164344	0.175062
Rpl6	RpL6	0.490299	-0.140472	0.174914
Cyp4f16	Cyp4p3	-0.0443642	0.39419	0.174913
Rbm3	Hrb98DE	0.611489	-0.261677	0.174906
Gfm2	mRRF2	0.0090519	0.340462	0.174757
Hsp90b1	Gp93	0.286331	0.0631156	0.174723
Me2	Men	0.224168	0.125161	0.174664
Klc1	Klc	0.347344	0.00154482	0.174444
Stard7	CG6565	0.114743	0.234086	0.174415
Aldh1l1	CG8665	0.00821528	0.340387	0.174301
Fcgr3	bdl	0.449527	-0.101812	0.173857
Dynlrb1	robl	-0.134155	0.4813	0.173572
Thada	THADA	0.415874	-0.0690254	0.173424
Eif5a	eEF5	0.214891	0.131876	0.173383
Focad	CG3520	0.125653	0.220948	0.173301
Chp1	elm	0.0108971	0.335561	0.173229
Sh3gl1	EndoA	0.182218	0.16407	0.173144
Pik3c3	Pi3K59F	0.124125	0.221911	0.173018
Ncbp1	Cbp80	0.38611	-0.0404499	0.17283
Rbm3	bol	0.611489	-0.265898	0.172795
Hsp90ab1	Hsp83	0.473121	-0.128677	0.172222
Pxk	CG8726	0.251685	0.0924696	0.172077
Yars2	TyrRS-m	-0.0431219	0.386563	0.17172
Ap4b1	rb	0.340807	0.00236892	0.171588
Rilp	Rilpl	0.129576	0.212937	0.171257
Ttc19	Ttc19	-0.0179875	0.360244	0.171128
Exoc3	Sec6	0.143149	0.198588	0.170869
Acin1	Acn	0.424362	-0.0826671	0.170847
Acin1	Acn	0.424362	-0.0826671	0.170847
Myom3	bt	0.265791	0.0756933	0.170742
Pank1	fbl	-0.0443629	0.385556	0.170597
Faf1	casp	0.055146	0.285404	0.170275
Eral1	CG7488	-0.0409396	0.381089	0.170075
Abcf2	CG9281	0.295251	0.0439624	0.169607
Serpinb6a	Spn42Dd	0.349886	-0.0109268	0.169479
Postn	mfas	0.430758	-0.0918726	0.169443
Postn	mfas	0.430758	-0.0918726	0.169443
Taok3	Tao	0.253528	0.0852692	0.169399
Ap4m1	AP-1mu	0.189958	0.148536	0.169247
Vps53	Vps53	0.391274	-0.0531199	0.169077
Arl3	dnd	0.359315	-0.0220231	0.168646
Psmd1	Rpn2	0.265783	0.0714487	0.168616
Anxa4	AnxB9	0.507414	-0.170682	0.168366
Rap2a	Rap2l	0.161659	0.174796	0.168228
Cfp	sls	0.253915	0.0825283	0.168222
Camk2d	CaMKII	0.244586	0.0917139	0.16815
Camk2d	CaMKII	0.244586	0.0917139	0.16815
Lars2	LeuRS-m	-0.0471705	0.383262	0.168046
Tep1	CG3909	0.369021	-0.033462	0.167779
Pycrl	P5cr-2	0.179449	0.156019	0.167734
Cog7	Cog7	0.159327	0.175933	0.16763
Dars2	AspRS-m	-0.055425	0.390418	0.167497
Polr2e	Rpb5	0.349251	-0.0145311	0.16736
Ddx21	mahe	0.39054	-0.0559282	0.167306
Prmt5	csul	0.206149	0.128461	0.167305
Atad2b	CG8298	0.225369	0.108677	0.167023
Kif3a	Klp64D	0.21735	0.116661	0.167006
Zadh2	CG17221	-0.32423	0.658208	0.166989
Alkbh5	CG14130	-0.00056368	0.334445	0.166941
Syne3	Msp300	0.0637818	0.26954	0.166661
Strn3	Cka	0.237532	0.0953023	0.166417
Strn3	Cka	0.237532	0.0953023	0.166417
Rap2c	Rap2l	0.157956	0.174796	0.166376
Mettl7a1	Art1	-0.0494121	0.381316	0.165952
Rab31	Rab5	0.337698	-0.00592335	0.165887
M6pr	Lerp	0.437745	-0.106284	0.16573
Ccdc141	trio	0.444036	-0.112676	0.16568
Fermt3	Fit2	0.252624	0.0786146	0.165619
Asna1	CG1598	0.109635	0.221489	0.165562
Letm1	Letm1	-0.186829	0.517388	0.165279
Nup93	Nup93-2	0.281172	0.0489108	0.165042
Sec22b	Sec22	0.203007	0.12682	0.164913
Cfp	bt	0.253915	0.0756933	0.164804
Lonp1	Lon	-0.0920553	0.420987	0.164466
Cyp4b1	Cyp4p1	-0.160627	0.489093	0.164233
Atrx	XNP	0.264284	0.0639854	0.164135
Tbc1d24	sky	0.224331	0.10358	0.163956
Thumpd1	CG15014	0.110081	0.21777	0.163925
Cirh1a	l(3)72Dn	0.204307	0.123478	0.163893
Pdcd4	Pdcd4	0.139509	0.188274	0.163892
Dhx9	mle	0.237044	0.0899868	0.163515
Dhx9	mle	0.237044	0.0899868	0.163515
Ccdc141	Unc-89	0.444036	-0.117208	0.163414
Aspscr1	CG33722	0.259597	0.0671569	0.163377
Aspscr1	CG33722	0.259597	0.0671569	0.163377
Cyb5r3	CG5946	0.3219	0.00469505	0.163298
Hspd1	Hsp60A	-0.105328	0.431337	0.163004
Ndufaf7	CG17726	-0.0750874	0.401037	0.162975
Rps6kb1	S6k	0.0724955	0.253343	0.162919
Atp6v1f	Vha14-1	0.456419	-0.130746	0.162836
Rpl3	RpL3	0.497616	-0.172053	0.162782
Sh2b1	Lnk	0.384686	-0.0593877	0.162649
Sh2b1	Lnk	0.384686	-0.0593877	0.162649
Sh2b1	Lnk	0.384686	-0.0593877	0.162649
Sarnp	CG8149	0.232171	0.0926987	0.162435
Golga2	GM130	0.313519	0.0110248	0.162272
Gaa	GCS2alpha	0.373431	-0.0490047	0.162213
Ap4e1	CG33090	0.175802	0.148452	0.162127
Ppt1	Ppt1	0.323964	-0.000175618	0.161894
Brd4	fs(1)h	0.364881	-0.0417278	0.161577
Rassf2	Rassf	0.405817	-0.082914	0.161452
Nup88	mbo	0.173017	0.149693	0.161355
Cpa3	CG17633	-0.218731	0.54137	0.161319
Heatr5b	CG2747	0.232938	0.089449	0.161193
Cpox	Coprox	-0.009443	0.331739	0.161148
F13a1	Tg	0.180935	0.141314	0.161124
Iqsec1	siz	0.123888	0.198203	0.161045
Tubgcp2	Grip84	0.138538	0.183325	0.160932
Ctsl	Cp1	0.262582	0.0592059	0.160894
Appl2	Git	0.0959968	0.225758	0.160877
Rabgap1l	GAPcenA	0.259993	0.0616847	0.160839
Farsa	alpha-PheRS	0.0199241	0.301188	0.160556
Zfpl1	CG5382	0.401973	-0.0808885	0.160542
Rabep2	Rbpn-5	0.24551	0.0754336	0.160472
Gars	GlyRS	0.0790902	0.241778	0.160434
Galnt7	Pgant7	0.407514	-0.0874887	0.160013
Atad2b	CG1271	0.225369	0.0939022	0.159636
Cbr3	CG7601	0.239847	0.0786028	0.159225
Psmd12	Rpn5	0.190522	0.127426	0.158974
Eif4a2	eIF4A	0.586969	-0.269492	0.158738
Wwp1	Su(dx)	-0.0894447	0.406669	0.158612
Gopc	sprt	0.232121	0.0843554	0.158238
P4ha2	PH4alphaEFB	0.147277	0.168993	0.158135
P4ha2	PH4alphaEFB	0.147277	0.168993	0.158135
Osbpl2	CG3860	0.231082	0.0842682	0.157675
Dstyk	Madm	0.45915	-0.143961	0.157595
Smek1	flfl	0.251645	0.0634544	0.15755
Psmd3	Rpn3	0.211706	0.103335	0.157521
Mpdz	Patj	0.294699	0.0195462	0.157122
Katna1	Kat60	0.121297	0.192878	0.157087
Ehd4	Past1	0.205018	0.108665	0.156841
Rbm3	ssx	0.611489	-0.29792	0.156785
Pef1	CG17765	0.290677	0.0227932	0.156735
Mylpf	sqh	-0.09006	0.403063	0.156501
Mylpf	sqh	-0.09006	0.403063	0.156501
Cdnf	Manf	-0.0141979	0.3271	0.156451
Aldh2	Aldh	0.102416	0.210308	0.156362
Psmd14	Rpn11	0.273658	0.0389871	0.156323
Fermt3	Fit1	0.252624	0.0595585	0.156091
Trmu	CG3021	-0.0234429	0.334998	0.155777
Psmd8	Rpn12	0.26707	0.0444325	0.155751
Cygb	glob1	0.425914	-0.114813	0.15555
Abhd11	CG2059	-0.0759292	0.387004	0.155537
Glb1	Ect3	0.247966	0.0624826	0.155224
Pdia6	CaBP1	0.229026	0.0814122	0.155219
Pdia6	CaBP1	0.229026	0.0814122	0.155219
Ppm1g	CG10417	0.244668	0.0653164	0.154992
Ppp1r21	CG6607	0.232343	0.0776331	0.154988
Ptprc	Ptp69D	0.411051	-0.101137	0.154957
Ube3b	CG5087	0.232486	0.0771816	0.154834
Cdc42	Cdc42	0.244175	0.0654378	0.154807
Cdc42	Cdc42	0.244175	0.0654378	0.154807
Anxa7	AnxB9	0.480258	-0.170682	0.154788
Sec14l1	retm	0.264582	0.0449793	0.154781
Iqsec2	siz	0.111118	0.198203	0.154661
Numa1	GCC185	0.122775	0.186526	0.15465
Numa1	GCC185	0.122775	0.186526	0.15465
Gosr1	Gos28	0.248851	0.0599814	0.154416
Ddx21	Rm62	0.39054	-0.0822644	0.154138
Stk4	hpo	0.352359	-0.0446962	0.153831
Dtymk	CG5757	0.349133	-0.042011	0.153561
Prdx1	Jafrac1	0.0591467	0.247933	0.15354
Uckl1	l(2)k01209	0.303372	0.00338995	0.153381
Fam114a2	CG9590	0.236474	0.069769	0.153121
Fam114a2	CG9590	0.236474	0.069769	0.153121
Fam192a	CG14480	0.383722	-0.0779433	0.152889
Ube2j1	CG8188	0.0465939	0.258173	0.152383
Scamp1	Scamp	0.3848	-0.080251	0.152275
Pdcd6	Alg-2	0.18427	0.120034	0.152152
Srsf4	B52	0.399603	-0.0954484	0.152077
Ca2	CAH1	-0.0372819	0.341392	0.152055
Eea1	Rbpn-5	0.228383	0.0754336	0.151908
Csde1	Unr	0.215584	0.0882149	0.151899
Rbm38	CG7903	0.416425	-0.112983	0.151721
Myo16	didum	0.382726	-0.0794764	0.151625
Gbp11	atl	0.127596	0.175586	0.151591
Vprbp	mahj	0.132768	0.170002	0.151385
Map2k1	Dsor1	0.107543	0.195139	0.151341
Coro1c	coro	0.229606	0.0728351	0.15122
Ran	Ran	0.246559	0.0546159	0.150587
Tnik	msn	0.415353	-0.114217	0.150568
Atg5	Atg5	0.225759	0.0752819	0.150521
Cdk17	Eip63E	0.132573	0.168447	0.15051
Top1	Top1	0.191958	0.108888	0.150423
Inpp1	Ipp	0.0526021	0.24811	0.150356
Sh3glb1	EndoB	0.351703	-0.0511288	0.150287
Golga4	Golgin245	0.342503	-0.0424342	0.150034
Zzef1	CG3862	0.126017	0.173991	0.150004
Phpt1	janA	0.0323946	0.267567	0.149981
Fnta	Fnta	0.161348	0.137948	0.149648
Plcb3	Plc21C	0.172771	0.126487	0.149629
Kif3c	Klp68D	0.383643	-0.0844344	0.149604
Blmh	CG1440	0.0941136	0.205057	0.149585
Rnf40	Bre1	0.2056	0.093452	0.149526
Prkcb	Pkc53E	0.0480481	0.250919	0.149484
Surf1	Surf1	0.0625502	0.236411	0.14948
Surf1	Surf1	0.0625502	0.236411	0.14948
Lias	Las	-0.00915465	0.307974	0.14941
Coro1a	coro	0.225941	0.0728351	0.149388
Utp14a	CG12301	0.236736	0.0620296	0.149383
Naa35	Naa35	0.307367	-0.00908549	0.149141
Exoc4	Sec8	0.181141	0.116749	0.148945
Fhl1	CG34325	0.308545	-0.0109175	0.148814
Fhl1	CG34325	0.308545	-0.0109175	0.148814
Fhl1	CG34325	0.308545	-0.0109175	0.148814
Cbr3	CG10672	0.239847	0.0576168	0.148732
Siglec1	otk	0.348341	-0.0509143	0.148713
Atp1b3	nrv1	0.121024	0.17638	0.148702
Top3b	Top3beta	0.187364	0.109963	0.148663
Znf512	Vajk2	0.412709	-0.115492	0.148608
Ppp1r8	NiPp1	0.188683	0.108493	0.148588
Arf3	Arf79F	0.150694	0.146079	0.148387
Hspa14	CG7182	0.393164	-0.0964331	0.148366
Vps35	Vps35	0.270252	0.0263865	0.148319
Cdk16	Eip63E	0.128096	0.168447	0.148272
Rapgef1	C3G	0.250745	0.0453952	0.14807
Hook1	hook	0.31903	-0.0232839	0.147873
Mapk12	p38b	-0.0325615	0.32824	0.147839
Anxa11	AnxB9	0.466156	-0.170682	0.147737
Slc26a6	Prestin	-0.176785	0.471086	0.14715
Yap1	yki	0.0700062	0.224049	0.147028
Ppp6c	PpV	0.273508	0.0199921	0.14675
Sh3gl2	EndoA	0.128914	0.16407	0.146492
Myd88	Myd88	0.306955	-0.0139783	0.146488
Rbm3	CG12288	0.611489	-0.318888	0.146301
Surf4	Surf4	0.161977	0.130482	0.14623
Rabgap1	GAPcenA	0.230689	0.0616847	0.146187
Dnajb6	mrj	0.510747	-0.218714	0.146016
Atg7	Atg7	0.189172	0.101593	0.145383
Wdr7	Rbcn-3B	0.176051	0.114607	0.145329
Rabep1	Rbpn-5	0.215013	0.0754336	0.145224
Ppp4r2	PPP4R2r	0.217559	0.0726602	0.14511
Nup214	Nup214	0.159867	0.130182	0.145025
Vac14	CG5608	0.157593	0.131296	0.144444
Siglec1	dpy	0.348341	-0.0604082	0.143967
Hspe1	CG11267	-0.0469892	0.334221	0.143616
Snx3	Snx3	0.0633406	0.223485	0.143413
Snx3	Snx3	0.0633406	0.223485	0.143413
Nop14	l(3)07882	0.263268	0.0234699	0.143369
Por	Cpr	0.138331	0.148393	0.143362
Pycr2	P5cr-2	0.130296	0.156019	0.143158
Snx4	Snx1	0.36625	-0.0802458	0.143002
Tpd52l2	CG5174	0.393071	-0.107154	0.142958
Tpd52l2	CG5174	0.393071	-0.107154	0.142958
Nipbl	Nipped-B	0.0835888	0.202085	0.142837
Rraga	RagA-B	0.127245	0.157897	0.142571
Ddx50	mahe	0.340945	-0.0559282	0.142508
Abr	RhoGAP1A	0.392564	-0.107788	0.142388
Phospho2	CG12237	0.22587	0.0581546	0.142012
Ctsb	CtsB1	0.197983	0.085966	0.141974
Rrp12	CG2691	0.295119	-0.011213	0.141953
Tubg1	gammaTub23C	0.158942	0.124949	0.141945
Rhoc	Rho1	0.253032	0.0306588	0.141845
Aox1	ry	0.575523	-0.291869	0.141827
Tep1	rig	0.369021	-0.0855283	0.141746
Commd9	CG7168	0.222429	0.0605389	0.141484
Thbs1	Tsp	0.248533	0.0319479	0.14024
Mia3	Tango1	0.314037	-0.0336814	0.140178
Pgrmc2	MSBP	0.220635	0.0596578	0.140146
Ythdf3	Ythdf	0.180794	0.0992013	0.139998
Cpe	svr	0.432265	-0.152376	0.139945
Sh3pxd2a	cindr	0.379624	-0.100168	0.139728
Ddx46	CG6227	0.395405	-0.116028	0.139688
Edc4	Ge-1	0.198852	0.080435	0.139643
Edc4	Ge-1	0.198852	0.080435	0.139643
Exoc6b	Sec15	0.075378	0.203223	0.139301
Npc2	Npc2a	0.29072	-0.012179	0.139271
Exog	EndoG	-0.00578021	0.284285	0.139253
Uck1	Uck	0.197953	0.080436	0.139195
Ptpn6	csw	0.374185	-0.0960965	0.139044
Ccbl1	Kyat	-0.0418919	0.319759	0.138934
Rbm38	lark	0.416425	-0.138601	0.138912
Herc1	Rcc1	0.160303	0.117497	0.1389
Myl10	sqh	-0.125794	0.403063	0.138635
Gga1	Gga	0.139518	0.137577	0.138547
Wdr61	CG3909	0.310415	-0.033462	0.138476
Siglec1	Strn-Mlck	0.348341	-0.0715931	0.138374
Dbnl	Abp1	0.360308	-0.0838216	0.138243
Lrpap1	CG8507	0.0854335	0.191036	0.138235
Synrg	Eps-15	0.382636	-0.106206	0.138215
Nfkb2	Rel	0.528039	-0.251949	0.138045
Ahcyl1	AhcyL1	0.266384	0.00942945	0.137907
Stk3	hpo	0.320161	-0.0446962	0.137732
Psmb5	Prosbeta5	0.245351	0.0287912	0.137071
Cstf2	CstF64	0.262795	0.0111808	0.136988
Dip2b	DIP2	0.264033	0.00967821	0.136855
Rps6ka2	S6kII	0.11211	0.161431	0.136771
Nat10	l(1)G0020	0.28485	-0.0114039	0.136723
Atad2b	Gk1	0.225369	0.0479979	0.136683
Dynll1	Cdlc2	0.209023	0.0638861	0.136455
Sparc	SPARC	0.151859	0.120898	0.136378
Ythdf1	Ythdf	0.173006	0.0992013	0.136103
Glrx	Grx1	0.00640402	0.265718	0.136061
Pde12	CG31759	0.142622	0.129208	0.135915
Pxn	Pax	0.0680712	0.203575	0.135823
Trim28	bon	0.218984	0.0522861	0.135635
Map2k2	Dsor1	0.0753341	0.195139	0.135237
Psmb2	Prosbeta4	0.311271	-0.0419666	0.134652
Gosr2	Membrin	0.165856	0.10341	0.134633
Gosr2	Membrin	0.165856	0.10341	0.134633
Rad50	rad50	0.384259	-0.115201	0.134529
Atp6v1a	Vha68-1	0.335409	-0.0663577	0.134526
Serpina3n	Spn28Dc	0.16448	0.104429	0.134455
Serpina3n	Spn28Dc	0.16448	0.104429	0.134455
Anxa6	AnxB10	0.0511849	0.217543	0.134364
Anxa6	AnxB10	0.0511849	0.217543	0.134364
Mlf2	Mlf	0.0698875	0.197852	0.13387
Dusp3	CG7378	0.125906	0.141794	0.13385
Ahcyl2	AhcyL1	0.257954	0.00942945	0.133691
Ppp6r3	fmt	0.30105	-0.0344401	0.133305
Serhl	CG11309	-0.0482695	0.31481	0.13327
Pank4	CG5828	-0.0441572	0.310632	0.133237
Pank4	CG5828	-0.0441572	0.310632	0.133237
Heatr5a	CG2747	0.176981	0.089449	0.133215
Cd74	alpha-Est1	0.35349	-0.0874443	0.133023
Srpr	Gtp-bp	0.129428	0.136167	0.132797
Hnrnpf	glo	0.313934	-0.0483415	0.132796
Smtnl1	CG34417	0.435041	-0.1696	0.132721
Spast	spas	0.159726	0.10569	0.132708
Rcc1	Rcc1	0.147648	0.117497	0.132572
Abhd10	CG5068	0.10668	0.158018	0.132349
Ube2v2	Uev1A	0.133793	0.13085	0.132321
Lrrc8a	f-cup	-0.0493452	0.313033	0.131844
Pcyt2	Pect	-0.0369727	0.300641	0.131834
Aup1	Agpat1	-0.00780727	0.270947	0.13157
Sh3glb2	EndoB	0.314237	-0.0511288	0.131554
Lyar	CG12909	0.411123	-0.148607	0.131258
Exoc5	Sec10	0.0731567	0.189313	0.131235
Crip2	Mlp84B	0.0401642	0.222285	0.131225
Prkca	Pkc53E	0.0115196	0.250919	0.131219
Prkca	Pkc53E	0.0115196	0.250919	0.131219
Tomm40	Tom40	-0.0119491	0.273168	0.13061
Trap1	Trap1	-0.112043	0.372092	0.130025
Pi4ka	PI4KIIIalpha	0.241285	0.0186821	0.129984
Dynll1	ctp	0.209023	0.0508503	0.129937
Slc4a7	Ndae1	0.279821	-0.0199811	0.12992
Tap1	CG1824	0.0121951	0.247536	0.129866
Map4k5	hppy	0.216862	0.0428036	0.129833
Pkn2	Pkn	0.189941	0.0697204	0.129831
Aldh1b1	Aldh	0.0492884	0.210308	0.129798
Igf2r	Lerp	0.365684	-0.106284	0.1297
Derl1	Der-1	0.206952	0.0520152	0.129483
Heatr3	CG10286	0.280304	-0.0214657	0.129419
Ddx50	Rm62	0.340945	-0.0822644	0.12934
Txlna	CG5886	0.352191	-0.0942108	0.12899
Znf512	Vajk3	0.412709	-0.155053	0.128828
Ncstn	Nct	0.20369	0.0531577	0.128424
Opa1	Opa1	-0.203218	0.459849	0.128316
Opa1	Opa1	-0.203218	0.459849	0.128316
Coq6	Coq6	-0.102347	0.358924	0.128289
Nit1	NitFhit	0.0464503	0.209701	0.128076
Fars2	PheRS-m	-0.126813	0.382453	0.12782
Ulk1	Atg1	0.0136779	0.241504	0.127591
Slk	Slik	0.222536	0.0325043	0.12752
Rrm1	RnrL	-0.0177276	0.272361	0.127317
Akap1	spoon	0.0663643	0.188028	0.127196
Arpc5l	Arpc5	0.326411	-0.0722255	0.127093
Aldh1a1	Aldh	0.0433231	0.210308	0.126815
Vps28	Vps28	0.14561	0.108013	0.126811
Pdcl3	viaf	0.327751	-0.0746911	0.12653
Eif3i	eIF3i	0.153555	0.0992629	0.126409
Ddx6	me31B	0.0581407	0.194308	0.126225
Nup54	Nup54	0.250468	0.00176798	0.126118
Wapal	wapl	0.0799489	0.171966	0.125957
Slc25a24	SCaMC	0.299535	-0.0476307	0.125952
Tinagl1	Swim	0.0388267	0.212878	0.125852
Gopc	Patj	0.232121	0.0195462	0.125834
Atg16l1	Atg16	0.158738	0.0923855	0.125562
Fermt2	Fit1	0.191419	0.0595585	0.125489
Fermt2	Fit1	0.191419	0.0595585	0.125489
Gm15800	Nedd4	-0.0428814	0.293639	0.125379
U2af2	U2af50	0.301098	-0.0505611	0.125268
Psmd6	Rpn7	0.202607	0.0478993	0.125253
Syap1	Sap47	0.287017	-0.0367728	0.125122
Tsc2	gig	-0.0432764	0.293384	0.125054
Pbdc1	CG7519	0.222097	0.0277502	0.124923
Ikbkb	IKKbeta	0.308165	-0.0584397	0.124863
Gopc	veli	0.232121	0.0175216	0.124821
Ncl	mod	0.307944	-0.0584755	0.124734
Pum2	pum	-0.0604377	0.309598	0.12458
Hspb7	l(2)efl	0.479086	-0.229928	0.124579
Nup107	Nup107	0.113235	0.135758	0.124497
Vps39	Vps39	0.128805	0.120015	0.12441
Scamp3	Scamp	0.328923	-0.080251	0.124336
Entpd2	NTPase	0.00207974	0.246549	0.124314
Fhl3	CG34325	0.259106	-0.0109175	0.124094
Matr3	heph	0.359129	-0.112057	0.123536
Plcb4	norpA	0.200639	0.0461548	0.123397
Nelfe	Nelf-E	0.332902	-0.0861536	0.123374
Dstn	tsr	0.151564	0.0950684	0.123316
Srsf3	Rbp1	0.380632	-0.1341	0.123266
Prdx3	Prx3	-0.0396404	0.286025	0.123192
Ube2v1	Uev1A	0.115092	0.13085	0.122971
Ckmt2	CG5144	-0.142376	0.388054	0.122839
Arhgap17	RhoGAP92B	0.2465	-0.00116232	0.122669
Syne2	Msp300	-0.0243195	0.26954	0.12261
Fam114a1	CG9590	0.174964	0.069769	0.122367
Kif13a	Khc-73	0.176653	0.0676193	0.122136
Mapt	tau	0.420266	-0.176007	0.12213
Mapt	tau	0.420266	-0.176007	0.12213
Mapt	tau	0.420266	-0.176007	0.12213
Kif21a	Klp31E	0.0489666	0.19526	0.122113
Zzef1	Rcc1	0.126017	0.117497	0.121757
Stat5a	Stat92E	-0.0822523	0.32537	0.121559
Ppwd1	CG3511	0.1147	0.128335	0.121517
Ephx2	CG11309	-0.0718292	0.31481	0.121491
Plcd1	Plc21C	0.116281	0.126487	0.121384
Kiaa0020	peng	0.155411	0.0869971	0.121204
Ppp6r1	fmt	0.276838	-0.0344401	0.121199
Erp29	wbl	0.192333	0.0497072	0.12102
Abce1	pix	0.204001	0.0379351	0.120968
Cd74	CG10339	0.35349	-0.111802	0.120844
Crnkl1	crn	0.201667	0.0397604	0.120714
Kif3b	Klp68D	0.32565	-0.0844344	0.120608
Ca3	CysRS	0.10977	0.131426	0.120598
Osbpl1a	CG3860	0.156787	0.0842682	0.120528
Pacs1	KrT95D	0.181144	0.059828	0.120486
Papss2	Papss	0.240361	0.000312823	0.120337
Tln2	rhea	0.12644	0.114197	0.120319
Tln2	rhea	0.12644	0.114197	0.120319
Shmt2	Shmt	0.138683	0.101629	0.120156
Prkar1a	Pka-R1	-0.0031938	0.243328	0.120067
Supt5h	Spt5	0.232239	0.0078026	0.120021
Rpl14	RpL14	0.382328	-0.142301	0.120014
Heatr1	l(2)k09022	0.154672	0.0850184	0.119845
Cd74	Ace	0.35349	-0.113806	0.119842
Sh3pxd2b	PI4KIIIalpha	0.220655	0.0186821	0.119669
Mesdc2	boca	0.10548	0.133713	0.119597
Ubac2	rngo	0.119212	0.119933	0.119573
Uchl3	Uch	0.0291902	0.209923	0.119557
Triap1	CG30109	0.00609823	0.232826	0.119462
Ankrd52	Ank2	0.267516	-0.0287917	0.119362
Seh1l	Nup44A	0.166168	0.0725543	0.119361
Myh14	zip	0.128179	0.110394	0.119287
Atp6v1a	Vha68-2	0.335409	-0.0973038	0.119053
Plekhf1	rush	0.238946	-0.000903848	0.119021
Pfas	Pfas	0.106606	0.131139	0.118873
Cecr5	CG5567	-0.0357504	0.273362	0.118806
Nrap	Hil	0.217009	0.0205795	0.118794
Ablim1	Unc-115a	0.142869	0.0945702	0.118719
Ablim1	Unc-115a	0.142869	0.0945702	0.118719
Nxf1	sbr	0.164421	0.0728606	0.118641
Cbr1	CG7601	0.158608	0.0786028	0.118606
Eif4g3	eIF4G1	0.222939	0.0141227	0.118531
Eif4g3	eIF4G1	0.222939	0.0141227	0.118531
Eif4g3	eIF4G1	0.222939	0.0141227	0.118531
Naprt	Naprt	0.150389	0.086461	0.118425
Ubtf	jigr1	0.319969	-0.0833746	0.118297
Elmo1	Ced-12	0.155716	0.080854	0.118285
Pak2	Pak	0.146222	0.0900383	0.11813
Cpsf1	Cpsf160	0.322529	-0.086777	0.117876
Fkbp10	CG14715	0.21661	0.0185564	0.117583
Coasy	Ppat-Dpck	0.190637	0.044096	0.117367
Cttn	Cortactin	0.347774	-0.11327	0.117252
Psmb10	Prosbeta2	0.298453	-0.0639693	0.117242
Bckdk	Pdk	-0.149075	0.38326	0.117092
Alpk3	bt	0.158416	0.0756933	0.117054
Alpk3	bt	0.158416	0.0756933	0.117054
Pzp	Tep3	0.189232	0.0447741	0.117003
RBM8	tsu	0.382248	-0.148344	0.116952
Pdk2	Pdk	-0.149463	0.38326	0.116899
Tap1	CG3156	0.0121951	0.221566	0.116881
Gmfb	GMF	0.230648	0.00296309	0.116805
Cyp4b1	Cyp4p3	-0.160627	0.39419	0.116782
Smarca5	Iswi	0.202794	0.0307478	0.116771
Map4k4	msn	0.34775	-0.114217	0.116767
Map4k4	msn	0.34775	-0.114217	0.116767
Nrd1	Nrd1	0.419932	-0.186654	0.116639
Cd74	alpha-Est10	0.35349	-0.120328	0.116581
Dpp3	DppIII	0.102891	0.130119	0.116505
Ankle2	Ankle2	0.215531	0.0171425	0.116337
Myo9b	ck	0.314943	-0.0824656	0.116239
Ppp2r5c	wrd	0.219392	0.0126257	0.116009
Nup160	Nup160	0.141003	0.0903843	0.115694
Psmb1	Prosbeta6	0.226009	0.00532899	0.115669
Siglec1	Unc-89	0.348341	-0.117208	0.115567
Pcbp1	mub	0.499402	-0.268392	0.115505
Ivns1abp	KLHL18	0.317971	-0.0870549	0.115458
Uros	Uros1	0.118273	0.112612	0.115443
Lamtor1	CG14184	0.215715	0.0150247	0.11537
Ccbl2	Kyat	-0.0892095	0.319759	0.115275
Mtmr10	CG14411	0.154954	0.0753233	0.115139
Cecr5	CG5577	-0.0357504	0.265733	0.114991
Vipas39	Vps16B	0.160729	0.069026	0.114877
Rpe	Rpe	0.253065	-0.0235018	0.114782
Ptk2	Fak	0.204076	0.0251973	0.114637
Itga7	mew	0.161012	0.0682177	0.114615
Itga7	mew	0.161012	0.0682177	0.114615
Itga7	mew	0.161012	0.0682177	0.114615
Myh10	zip	0.118681	0.110394	0.114538
Psme2	REG	0.0985802	0.130354	0.114467
Pvr	Fas3	0.627363	-0.398477	0.114443
Tsc22d2	bun	0.206846	0.021846	0.114346
Chm	Rep	0.0240015	0.204552	0.114277
Lman2l	CG5510	0.121642	0.106778	0.11421
Lman2l	CG5510	0.121642	0.106778	0.11421
Rmnd5a	CG3295	0.420457	-0.192107	0.114175
Sh3pxd2b	Pi3K92E	0.220655	0.00700808	0.113832
Gcsh	ppl	0.106435	0.121179	0.113807
Inpp5a	5PtaseI	0.0286815	0.198004	0.113343
Serpina3m	Spn47C	0.113297	0.113103	0.1132
Siglec1	Ppn	0.348341	-0.122014	0.113164
Synj1	Synj	0.25112	-0.0249308	0.113095
Tnfaip2	Sec6	0.0272209	0.198588	0.112904
Sec23ip	PAPLA1	0.363692	-0.138262	0.112715
Chchd3	Chchd3	-0.114446	0.339559	0.112557
Cad	r	0.168071	0.05679	0.112431
Brcc3	Rpn11	0.18578	0.0389871	0.112384
Brcc3	Rpn11	0.18578	0.0389871	0.112384
Ltf	Tsf2	0.344843	-0.120093	0.112375
Kiaa1468	Pp2A-29B	0.265499	-0.040782	0.112359
Smarcd1	Bap60	0.203528	0.0210633	0.112296
Tab1	Pdp	-0.0157666	0.240344	0.112289
Minpp1	Mipp2	0.0980477	0.12651	0.112279
Atp6v1c1	Vha44	0.300371	-0.075997	0.112187
Atp6v1e1	Vha26	0.310219	-0.0860168	0.112101
Arglu1	CG31712	0.218014	0.00611413	0.112064
Cbx3	HP1b	0.127352	0.0964631	0.111908
Ctnnd1	p120ctn	0.169723	0.0540023	0.111863
Serpina10	Spn28Dc	0.118973	0.104429	0.111701
Myo9a	Myo10A	0.156121	0.0669186	0.11152
Hmcn2	sls	0.140276	0.0825283	0.111402
Mknk1	Lk6	-0.0582201	0.280944	0.111362
Sfxn1	Sfxn1-3	0.102581	0.120057	0.111319
Ubtf	Dsp1	0.319969	-0.0974435	0.111263
Psap	Sap-r	0.0969624	0.125401	0.111182
G3bp1	rin	0.298784	-0.0767956	0.110994
Snx5	Snx6	0.320418	-0.0985888	0.110915
Cd74	alpha-Est2	0.35349	-0.131677	0.110907
Fubp1	Psi	0.353927	-0.132269	0.110829
Hcls1	Cortactin	0.334903	-0.11327	0.110817
Appl1	CenB1A	0.135216	0.0858723	0.110544
Sf3b2	Sf3b2	0.306972	-0.0861538	0.110409
Nup98	Nup98-96	0.183903	0.0369145	0.110409
Ralgapa1	CG5521	0.156612	0.06412	0.110366
Nutf2	Ntf-2	0.107539	0.113092	0.110315
Strip1	Strip	0.24822	-0.0276743	0.110273
Itga11	if	0.194937	0.0249461	0.109942
Tomm22	mge	0.0505052	0.16895	0.109728
Cdc73	hyx	0.195635	0.0237728	0.109704
Pcmtd1	Pcmt	-0.201059	0.420313	0.109627
Tgfb1i1	Pax	0.015609	0.203575	0.109592
Endod1	EndoG	-0.0651742	0.284285	0.109556
Mpp3	metro	0.25248	-0.0333936	0.109543
Mpp3	metro	0.25248	-0.0333936	0.109543
Plin4	Lsd-2	-0.0279132	0.246967	0.109527
Gbp4	atl	0.0431492	0.175586	0.109368
Gbp4	atl	0.0431492	0.175586	0.109368
Top1mt	Top1	0.109392	0.108888	0.10914
Tacc2	tacc	0.338959	-0.121223	0.108868
Tacc2	tacc	0.338959	-0.121223	0.108868
Tacc2	tacc	0.338959	-0.121223	0.108868
Tacc2	tacc	0.338959	-0.121223	0.108868
Serpina3m	Spn28Dc	0.113297	0.104429	0.108863
Srsf11	Srp54	0.346726	-0.129196	0.108765
Sec24d	Sec24CD	0.259008	-0.0417388	0.108635
Xpo1	emb	0.189965	0.0272762	0.10862
Gopc	Syn1	0.232121	-0.0150765	0.108522
Kiaa1033	SWIP	0.285029	-0.0685387	0.108245
Inpp5d	Synj	0.241381	-0.0249308	0.108225
Inpp5d	Synj	0.241381	-0.0249308	0.108225
Tsc22d1	bun	0.194422	0.021846	0.108134
Taok1	Tao	0.13046	0.0852692	0.107865
Vav1	Vav	0.33823	-0.122507	0.107861
Dip2c	DIP2	0.205969	0.00967821	0.107824
Birc2	Diap2	0.30193	-0.0870156	0.107457
Usp16	Usp16-45	0.335667	-0.120883	0.107392
Cd74	alpha-Est7	0.35349	-0.138879	0.107306
Sqrdl	CG14997	-0.130974	0.345308	0.107167
Sh3pxd2b	Nipped-A	0.220655	-0.0065433	0.107056
Dynll2	Cdlc2	0.149526	0.0638861	0.106706
Tsc22d4	bun	0.190913	0.021846	0.10638
Acox1	CG5009	0.16393	0.0488188	0.106375
Zbtb16	Trl	0.0159392	0.195299	0.105619
Ctnnal1	alpha-Catr	0.378661	-0.167702	0.105479
Znf512	nahoda	0.412709	-0.201807	0.105451
Aup1	Gpat4	-0.00780727	0.218576	0.105384
Cfl1	tsr	0.115597	0.0950684	0.105332
Ccdc6	CG6664	0.0252786	0.184821	0.10505
Chchd7	CG4186	-0.0928029	0.302866	0.105032
Map1s	futsch	0.291108	-0.0812817	0.104913
Dpm1	CG10166	0.239638	-0.0299695	0.104834
Ephb3	Eph	0.0950424	0.114357	0.1047
Wdsub1	Rbcn-3B	0.0947177	0.114607	0.104662
Mto1	CG4610	0.00340728	0.205864	0.104636
Myh9	zip	0.0984752	0.110394	0.104435
Gbp2	atl	0.0331544	0.175586	0.10437
Rap1gds1	vimar	0.083605	0.124941	0.104273
Tmed9	eca	0.143854	0.0646865	0.10427
Clint1	lqfR	0.34628	-0.137968	0.104156
Clint1	lqfR	0.34628	-0.137968	0.104156
Stoml2	Stoml2	0.0239059	0.184053	0.103979
Lsm14b	tral	0.0895146	0.118439	0.103977
Lsm14b	tral	0.0895146	0.118439	0.103977
Rnf20	Bre1	0.114445	0.093452	0.103949
Eif3b	eIF3b	0.164258	0.0435218	0.10389
Snx9	SH3PX1	0.243994	-0.0363358	0.103829
Tmem87a	CG17660	0.396776	-0.189225	0.103775
Mblac2	tzn	0.0883972	0.119099	0.103748
Smarca1	Iswi	0.176507	0.0307478	0.103627
Abhd10	CG5377	0.10668	0.100542	0.103611
Trappc5	Trs31	0.117031	0.0900655	0.103548
Yme1l1	YME1L	0.0857072	0.12125	0.103479
Mpdu1	CG3792	0.140958	0.065914	0.103436
Slc20a2	NaPi-III	0.205811	0.00102225	0.103416
Pgp	CG5567	-0.0670209	0.273362	0.103171
Dis3	Dis3	0.040468	0.165661	0.103064
Itgb5	mys	0.200827	0.00521913	0.103023
Ppp2r5e	wdb	0.113069	0.0927661	0.102918
Tnni1	wupA	0.192378	0.0134276	0.102903
Rab28	Rab10	0.282534	-0.0768054	0.102864
Ctr9	Ctr9	0.219172	-0.0135947	0.102788
Tmed4	eca	0.140755	0.0646865	0.102721
Map4	tau	0.381194	-0.176007	0.102593
Map4	tau	0.381194	-0.176007	0.102593
Galnt1	Pgant5	0.444831	-0.239966	0.102432
Itgb1	mys	0.199639	0.00521913	0.102429
Itgb1	mys	0.199639	0.00521913	0.102429
Rexo2	CG10214	0.350149	-0.145394	0.102378
Mat2b	CG5854	0.131196	0.0734645	0.10233
Gbp9	atl	0.0286376	0.175586	0.102112
Psma3	Prosalpha7	0.252341	-0.0481356	0.102103
Bcap31	CG13887	0.0270788	0.176968	0.102023
Hnrnpk	HnRNP-K	0.203831	0.000159635	0.101995
Hnrnpk	HnRNP-K	0.203831	0.000159635	0.101995
Hook2	hook	0.227272	-0.0232839	0.101994
Dlgap4	vlc	0.301735	-0.0978184	0.101958
Ipo7	msk	0.252869	-0.0490382	0.101916
Gmppa	CG8207	0.0775704	0.125867	0.101719
Tmed7	p24-1	0.176541	0.0265367	0.101539
Csnk2a2	CkIIalpha	0.310541	-0.107528	0.101507
Cfp	otk	0.253915	-0.0509143	0.1015
Rps6ka1	S6kII	0.0415669	0.161431	0.101499
Tbc1d22a	CG5745	0.159394	0.0433126	0.101353
Lman2	CG5510	0.0958751	0.106778	0.101326
Psme1	REG	0.071924	0.130354	0.101139
Polr1e	CG18600	0.26162	-0.0595554	0.101032
Cd74	Nrt	0.35349	-0.151492	0.100999
Gorasp2	Grasp65	0.36686	-0.164885	0.100988
Ints3	IntS3	0.30132	-0.0993993	0.10096
Ppp1r12b	Mbs	0.157848	0.0437225	0.100785
Gbp8	atl	0.0258815	0.175586	0.100734
Actr3b	Arp3	0.254008	-0.05265	0.100679
Ctsd	cathD	0.309539	-0.10846	0.100539
Wdr1	flr	0.0972729	0.103623	0.100448
Eif3e	eIF3e	0.259417	-0.0585903	0.100413
Csnk1d	dco	0.17045	0.0301831	0.100317
Dynll2	ctp	0.149526	0.0508503	0.100188
Hip1	Hip1	0.0712448	0.128975	0.10011
Atpaf1	CG10340	0.0464249	0.153718	0.100071
Cfl2	tsr	0.105048	0.0950684	0.100058
Serpina1c	Spn28Dc	0.095607	0.104429	0.100018
Tsc22d3	bun	0.178094	0.021846	0.09997
Tsc22d3	bun	0.178094	0.021846	0.09997
Rab4b	Rab4	0.265057	-0.0654629	0.0997971
Osgep	Tcs3	0.121888	0.0775602	0.099724
Sh3pxd2b	Pi3K68D	0.220655	-0.0213231	0.0996661
Rars2	ArgRS-m	0.0870371	0.112014	0.0995255
Eif3j2	eIF3j	0.189128	0.00960781	0.0993678
Gpam	mino	0.00698405	0.19166	0.0993219
Coro2b	coro	0.125725	0.0728351	0.0992798
Wasl	WASp	0.118824	0.0796192	0.0992214
Sec24c	Sec24CD	0.240019	-0.0417388	0.0991401
Hlcs	Hcs	0.00548135	0.19227	0.0988757
Xrcc5	Ku80	0.041017	0.156429	0.0987232
Smim12	CG34228	-0.0627751	0.260048	0.0986366
Samm50	CG7639	-0.153227	0.350181	0.0984768
Stxbp5	Tomosyn	0.340831	-0.144159	0.098336
Tubgcp3	Grip91	0.0658747	0.130267	0.0980706
Itgav	if	0.171055	0.0249461	0.0980008
Psmb7	Prosbeta2	0.259603	-0.0639693	0.097817
Pgd	Pgd	0.401763	-0.206248	0.0977575
Trio	trio	0.307934	-0.112676	0.097629
Ckap5	msps	0.0563176	0.138708	0.0975127
Brd2	fs(1)h	0.236487	-0.0417278	0.0973797
Mecr	CG16935	-0.0997546	0.294437	0.0973413
Csnk1e	dco	0.164492	0.0301831	0.0973377
Fdxr	dare	0.00599023	0.188519	0.0972548
Nudt19	CG10194	0.0511465	0.143337	0.0972419
Akr1a1	CG9436	0.110375	0.0838959	0.0971354
Hcfc2	Hcf	0.224896	-0.0311574	0.0968694
Hcfc2	Hcf	0.224896	-0.0311574	0.0968694
Vps41	lt	0.220354	-0.0268258	0.096764
Cfp	dpy	0.253915	-0.0604082	0.0967534
Arap1	RhoGAP15B	0.158028	0.03532	0.096674
Prkra	loqs	0.119279	0.0739221	0.0966004
Tap2	CG1824	-0.0545275	0.247536	0.0965044
Sf3b3	Sf3b3	0.221913	-0.0292766	0.0963182
Klc3	Klc	0.191056	0.00154482	0.0963004
Sri	CG17765	0.169674	0.0227932	0.0962334
Thoc1	Hpr1	0.243275	-0.0508263	0.0962245
Smox	CG8032	-0.251299	0.443361	0.0960308
Smox	CG8032	-0.251299	0.443361	0.0960308
Smox	CG8032	-0.251299	0.443361	0.0960308
Stat5b	Stat92E	-0.133533	0.32537	0.0959186
Sh3bgrl	Sh3beta	0.19618	-0.00439944	0.0958903
Ewsr1	caz	0.190136	0.00153553	0.0958355
Tbcd	TBCD	0.226157	-0.0345379	0.0958096
Rps6ka3	S6kII	0.0295282	0.161431	0.0954795
Cd74	Gli	0.35349	-0.162899	0.0952956
Clta	Clc	0.296313	-0.105848	0.0952325
Kif1c	unc-104	0.0317315	0.158711	0.0952213
Stag2	SA	0.140763	0.0493892	0.095076
Surf6	Surf6	0.232773	-0.0426625	0.0950554
Gmds	Gmd	0.300592	-0.110546	0.0950231
Jak2	hop	-0.0574299	0.247376	0.0949729
Srgap2	Cip4	0.205877	-0.0161565	0.0948601
Nsfl1c	p47	0.198642	-0.00892344	0.0948592
Nsfl1c	p47	0.198642	-0.00892344	0.0948592
Ube3a	Ube3a	0.160393	0.029174	0.0947833
Ube3a	Ube3a	0.160393	0.029174	0.0947833
Xpo7	Ranbp16	0.113762	0.0751476	0.0944546
Eef1e1	AIMP3	0.0332253	0.155495	0.0943601
Serpina1a	Spn28Dc	0.0842227	0.104429	0.0943259
Uso1	p115	0.2867	-0.0984821	0.0941092
Pcbp2	mub	0.456499	-0.268392	0.0940532
Ube3c	CG3356	0.211087	-0.0230285	0.0940294
Qrich1	woc	0.272642	-0.0845965	0.0940225
Raver1	nito	0.271827	-0.0840311	0.093898
Wdr59	Wdr59	0.222372	-0.0346146	0.0938785
Trappc4	Trs23	0.106371	0.0813168	0.0938439
Srsf1	SF2	0.288824	-0.101192	0.093816
Apex1	Rrp1	0.218325	-0.0310229	0.0936509
Pdk1	Pdk	-0.196184	0.38326	0.093538
Qki	how	0.390889	-0.204016	0.0934365
Preb	CG9175	-0.0180149	0.204831	0.0934083
Snx7	Snx1	0.266994	-0.0802458	0.093374
Snx7	Snx1	0.266994	-0.0802458	0.093374
Hpcal1	Nca	0.18054	0.00579823	0.0931691
Actr3	Arp3	0.238773	-0.05265	0.0930615
Wdr26	CG7611	0.413409	-0.227353	0.0930281
Hspa13	Hsp68	0.148683	0.0373609	0.0930219
Hspa13	Hsc70-2	0.148683	0.0368226	0.0927528
Adck3	Coq8	-0.210501	0.395698	0.0925983
Ddx18	pit	0.156852	0.0277515	0.0923018
Pde4d	dnc	0.19325	-0.00865329	0.0922982
Pde4d	dnc	0.19325	-0.00865329	0.0922982
Mms19	Mms19	0.379593	-0.195039	0.0922766
Get4	CG9853	0.173983	0.0103805	0.0921819
Kif1b	unc-104	0.0255093	0.158711	0.0921102
Kif1b	unc-104	0.0255093	0.158711	0.0921102
Kif1b	unc-104	0.0255093	0.158711	0.0921102
Glod4	CG1532	0.126627	0.0575709	0.0920992
Atp6v1d	Vha36-1	0.253286	-0.0696617	0.091812
Rbm8a	tsu	0.33182	-0.148344	0.0917381
Magohb	mago	0.314212	-0.130752	0.0917303
Klc4	Klc	0.181787	0.00154482	0.0916657
Serpina1d	Spn28Dc	0.0785043	0.104429	0.0914667
Rad21	vtd	0.0605584	0.122345	0.0914518
Hspa9	Hsc70-5	-0.0962138	0.27911	0.0914479
Nckap1l	Hem	0.210185	-0.027341	0.0914221
Ubqln4	Ubqn	0.0285351	0.1541	0.0913174
Cfp	Strn-Mlck	0.253915	-0.0715931	0.091161
Cd74	CG10175	0.35349	-0.171276	0.0911074
Dis3l2	Dis3l2	0.312116	-0.130023	0.0910464
Appl2	CenB1A	0.0959968	0.0858723	0.0909345
Immt	Mitofilin	-0.129595	0.311165	0.0907848
Immt	Mitofilin	-0.129595	0.311165	0.0907848
Immt	Mitofilin	-0.129595	0.311165	0.0907848
Ctps2	CTPsyn	0.373706	-0.192498	0.0906041
Srgap2	nwk	0.205877	-0.0249166	0.09048
Clec16a	ema	0.348298	-0.167428	0.0904349
Clec16a	ema	0.348298	-0.167428	0.0904349
Csnk1a1	CkIalpha	-0.00725277	0.186969	0.0898582
Evi5l	Evi5	0.0976565	0.0818231	0.0897398
Acads	Arc42	-0.0530628	0.232328	0.0896327
Tor1aip2	TORIP	0.175621	0.00359497	0.0896078
Arpc3	Arpc3A	0.224081	-0.0449707	0.0895552
Txnip	CG2641	0.239904	-0.0609707	0.0894669
Ubxn1	CG8209	0.164886	0.0138278	0.0893568
Armc6	CG5721	0.162531	0.0155678	0.0890494
Tgm2	Tg	0.0365295	0.141314	0.0889216
Abcb1a	Mdr50	-0.0304321	0.208218	0.0888927
Serpina1e	Spn28Dc	0.0732676	0.104429	0.0888483
Tns3	by	0.0853658	0.0920598	0.0887128
Smarcd3	Bap60	0.156146	0.0210633	0.0886048
Rpl36a	RpL36A	0.288209	-0.111265	0.0884721
Klhl40	KLHL18	0.263643	-0.0870549	0.0882939
Arl8a	Arl8	0.222997	-0.0465111	0.0882432
Accs	CG1640	0.115634	0.0604966	0.0880653
Tubb4b	betaTub56D	0.194548	-0.018505	0.0880217
Gmppb	CG1129	0.096153	0.0793773	0.0877651
Serpina1b	Spn28Dc	0.0708136	0.104429	0.0876213
Nup155	Nup154	0.129762	0.0453626	0.0875622
Hdgfrp2	CG7946	0.363988	-0.189575	0.0872065
Serpina3k	Spn28Dc	0.0695806	0.104429	0.0870048
Arpc2	Arpc2	0.261014	-0.087427	0.0867937
Cspg4	kon	0.0199003	0.153474	0.0866871
Rtn3	Rtnl1	0.0827646	0.090556	0.0866603
Mpp1	CASK	0.241169	-0.0682062	0.0864816
Gid8	CG6617	0.425732	-0.252909	0.0864113
Nup133	Nup133	0.171775	0.000677677	0.0862264
Gfm1	mEFG1	-0.144194	0.316502	0.0861536
Aco2	mAcon1	-0.0801307	0.252197	0.086033
Gdi2	Gdi	0.175421	-0.00339478	0.0860133
9030624J02Rik	CG8202	0.174655	-0.00264639	0.0860044
Acn9	Sdhaf3	-0.00392435	0.175879	0.0859773
Psmb8	Prosbeta5	0.142726	0.0287912	0.0857588
Rapsn	CG1909	0.372255	-0.201073	0.0855908
Strap	wmd	0.244475	-0.073628	0.0854233
Man1b1	alpha-Man-Ib	0.303638	-0.132874	0.0853818
Tubb5	betaTub56D	0.189144	-0.018505	0.0853193
Appl1	RhoGAP15B	0.135216	0.03532	0.0852681
Dek	Dek	0.410777	-0.240524	0.0851266
Itgb6	mys	0.164894	0.00521913	0.0850567
Dab2	Dab	0.193371	-0.0232785	0.0850463
Dab2	Dab	0.193371	-0.0232785	0.0850463
Hif1an	HSPBAP1	0.153334	0.0167038	0.085019
Cd74	Est-6	0.35349	-0.183472	0.0850089
Luc7l3	CG3198	0.485593	-0.315676	0.0849589
Rab7a	Rab7	-0.0261271	0.195658	0.0847655
Anxa5	AnxB10	-0.0480536	0.217543	0.0847446
Usp28	Usp47	0.737342	-0.568271	0.0845356
Eif3k	eIF3k	0.209921	-0.0408597	0.0845306
Lcp1	Fim	0.367523	-0.198564	0.0844792
Prdx6	Prx6005	0.208738	-0.0399416	0.0843984
Prdx6	Prx6005	0.208738	-0.0399416	0.0843984
Cmpk1	Dak1	0.0621981	0.106598	0.0843983
Pitrm1	CG3107	-0.00595439	0.174411	0.0842281
Rars	ArgRS	0.0394271	0.128985	0.0842058
Itga5	if	0.143078	0.0249461	0.084012
Tubb4a	betaTub56D	0.1865	-0.018505	0.0839974
Coq9	Coq9	-0.11006	0.27773	0.0838348
0610011F06Rik	CG18661	0.0724233	0.0951127	0.083768
0610011F06Rik	CG18661	0.0724233	0.0951127	0.083768
Xpnpep1	ApepP	0.189509	-0.0220728	0.0837182
Gsk3a	sgg	0.0741257	0.0931464	0.0836361
Tap2	CG3156	-0.0545275	0.221566	0.0835195
Appl1	Asap	0.135216	0.0318048	0.0835105
Trip10	Cip4	0.183167	-0.0161565	0.0835055
Trip10	Cip4	0.183167	-0.0161565	0.0835055
Skiv2l	tst	0.135906	0.0309654	0.0834358
Nupl1	Nup58	0.201092	-0.0342261	0.0834329
Tceb2	EloB	0.116854	0.049608	0.083231
Pnpt1	PNPase	-0.051596	0.217733	0.0830685
Lsm6	CG9344	0.20538	-0.0395193	0.0829305
Itgb3	mys	0.160495	0.00521913	0.0828573
Ube2f	UbcE2M	-0.0221158	0.187736	0.0828101
Nudt21	Cpsf5	0.250695	-0.0851022	0.0827965
Ahctf1	Elys	0.285156	-0.119653	0.0827511
Tbc1d4	plx	0.0892512	0.076243	0.0827471
Vta1	Vta1	0.211817	-0.0463855	0.0827158
Nup153	Nup153	0.152635	0.0126621	0.0826487
Ube2j1	Bruce	0.0465939	0.118439	0.0825167
Tuba1b	alphaTub84B	0.20766	-0.0431359	0.0822622
Tfeb	Mitf	0.296541	-0.132047	0.0822467
Atad3	bor	-0.142982	0.307188	0.0821032
Tuba1c	alphaTub84B	0.207119	-0.0431359	0.0819913
Pepd	Dip-C	0.248204	-0.0842216	0.0819912
Arhgap25	RhoGAP93B	0.0853699	0.0784916	0.0819308
Cd74	alpha-Est8	0.35349	-0.189665	0.0819124
Pi4k2a	Pi4KIIalpha	0.16246	0.00116548	0.0818127
Aldh5a1	Ssadh	-0.0975308	0.261017	0.0817431
Ezr	Moe	0.165204	-0.00177453	0.0817148
Lpgat1	Agpat1	-0.107767	0.270947	0.0815901
Snx6	Snx6	0.261472	-0.0985888	0.0814414
Jup	arm	0.2046	-0.0417344	0.0814326
Dnajc2	CG10565	0.43368	-0.270958	0.0813609
Rab18	Rab18	0.11959	0.0427606	0.0811756
Cd109	Tep3	0.117485	0.0447741	0.0811297
Rbms2	shep	0.0523144	0.109528	0.0809213
Slc30a9	ZnT49B	-0.0253823	0.187067	0.0808425
Abcc3	MRP	0.138911	0.0221338	0.0805223
Stab1	NimC1	0.192518	-0.0315263	0.0804959
Cdc5l	Cdc5	0.255353	-0.0943709	0.0804911
Tuba1a	alphaTub84B	0.20394	-0.0431359	0.080402
Vps26b	Vps26	0.102034	0.058638	0.0803359
Snx16	Snx16	0.136482	0.0240551	0.0802685
Tmem245	CG2698	-0.0253203	0.185706	0.0801926
Kiaa0391	mldr	0.00137352	0.159011	0.0801924
Pex19	Pex19	0.305166	-0.144807	0.0801794
Pex1	Pex1	0.185071	-0.0249198	0.0800755
Commd3	CG12106	0.364553	-0.204694	0.0799296
Ehd3	Past1	0.0511171	0.108665	0.0798909
Rab5a	Rab5	0.165705	-0.00592335	0.0798908
Cox19	CG42496	0.0896165	0.0700664	0.0798414
Pgls	CG17333	0.0963141	0.0633511	0.0798326
Ptbp1	heph	0.271581	-0.112057	0.0797623
Ppp4r1	Pp2A-29B	0.200282	-0.040782	0.07975
Ppp4r1	Pp2A-29B	0.200282	-0.040782	0.07975
Tpd52	CG5174	0.266311	-0.107154	0.0795786
Tpd52	CG5174	0.266311	-0.107154	0.0795786
Tpd52	CG5174	0.266311	-0.107154	0.0795786
Tpd52	CG5174	0.266311	-0.107154	0.0795786
Supt6h	Spt6	0.177245	-0.0183448	0.0794502
Nob1	CG2972	0.113572	0.0452709	0.0794212
Gfpt2	Gfat2	0.403629	-0.244891	0.0793688
Trappc13	CG4953	0.0392431	0.119264	0.0792535
Msrb2	SelR	-0.0511204	0.20947	0.079175
Wdr48	CG9062	0.113262	0.0446636	0.0789628
Mars2	MetRS-m	-0.153302	0.310776	0.0787368
Strbp	Zn72D	0.234846	-0.0774347	0.0787058
Ddx23	CG10333	0.297743	-0.140356	0.0786935
Cars	CysRS	0.025955	0.131426	0.0786907
Prcc	CG17249	0.152378	0.00496939	0.0786736
Ggps1	qm	0.151825	0.00531076	0.0785679
Mlf1	Mlf	-0.0407602	0.197852	0.0785458
Mlf1	Mlf	-0.0407602	0.197852	0.0785458
Smad1	Mad	0.256524	-0.099471	0.0785266
Atp6v1b2	Vha55	0.261158	-0.104371	0.0783936
Qil1	QIL1	-0.181795	0.33846	0.0783325
Ascc3	obe	0.295624	-0.139006	0.078309
Ctsh	26-29-p	0.248016	-0.0913983	0.0783087
Rpl24	RpL24	0.362032	-0.205427	0.0783027
Fyco1	rush	0.157387	-0.000903848	0.0782416
Sin3a	Sin3A	0.195281	-0.0390678	0.0781068
Akt1s1	PRAS40	0.371966	-0.215951	0.0780072
Wibg	Pym	0.297902	-0.141971	0.0779656
Eif2a	CG7414	0.207391	-0.0515463	0.0779225
Atad1	nmd	-0.0381467	0.193869	0.0778611
Plekhf2	rush	0.156605	-0.000903848	0.0778506
Pecr	CG5590	0.0836271	0.0720322	0.0778296
Sdhc	SdhC	0.0535616	0.101975	0.0777681
Usp9x	faf	0.156028	-0.000693593	0.0776671
Cyp4f16	Cyp4d14	-0.0443642	0.199605	0.0776206
Erc1	brp	0.298335	-0.143108	0.0776137
Erc1	brp	0.298335	-0.143108	0.0776137
Nars2	AsnRS-m	-0.0394845	0.194478	0.0774969
Vamp7	Vamp7	0.0591322	0.095786	0.0774591
Stx12	Syx7	0.173096	-0.0183595	0.0773683
Katnal1	Kat60	-0.0383126	0.192878	0.0772826
Asap1	Asap	0.122705	0.0318048	0.0772549
Ttc37	CG8777	0.07406	0.0803428	0.0772014
C3	Tep3	0.109552	0.0447741	0.077163
Prnp	AnxB10	-0.0632463	0.217543	0.0771482
Me3	Men-b	-0.163438	0.317675	0.0771181
Bcap29	CG13887	-0.0228169	0.176968	0.0770754
Zfr	Zn72D	0.231336	-0.0774347	0.0769506
Cep170	tnc	0.196586	-0.0428456	0.07687
Tuba4a	alphaTub85E	0.215468	-0.0620229	0.0767225
Ube2j1	morgue	0.0465939	0.10682	0.0767071
Kif13b	Khc-73	0.0854851	0.0676193	0.0765522
Lin7c	veli	0.135372	0.0175216	0.076447
Appl1	ArfGAP3	0.135216	0.0171701	0.0761932
Flot1	Flo1	0.206606	-0.0547723	0.075917
Tceb1	EloC	0.0486715	0.103132	0.075902
Wnk1	Wnk	0.179449	-0.0277506	0.0758494
Myo18a	Mhcl	0.244451	-0.0931088	0.0756709
Myo18a	Mhcl	0.244451	-0.0931088	0.0756709
Myo18a	Mhcl	0.244451	-0.0931088	0.0756709
Myo18a	Mhcl	0.244451	-0.0931088	0.0756709
Impa2	CG9391	0.0979789	0.0530745	0.0755267
Ddah1	CG1764	0.140405	0.0105554	0.0754802
Kank3	Kank	0.119009	0.031944	0.0754764
Arap3	RhoGAP15B	0.115462	0.03532	0.0753911
Nup188	Nup188	0.126169	0.0244542	0.0753118
Nmnat3	Nmnat	-0.307583	0.458205	0.0753105
Prdx2	Jafrac1	-0.0973783	0.247933	0.0752773
Noc2l	CG9246	0.234466	-0.0840368	0.0752148
Tmod3	tmod	0.138134	0.0119373	0.0750358
Nasp	CG8223	0.338371	-0.188354	0.0750089
Polr2b	RpII140	0.213519	-0.0636741	0.0749224
Rasa1	vap	0.131701	0.0180059	0.0748533
Arl8b	Arl8	0.196	-0.0465111	0.0747443
Gstp1	GstS1	0.13952	0.00994382	0.074732
Ndufaf4	CG11722	-0.206711	0.355959	0.0746236
Gyk	Gk1	0.101224	0.0479979	0.0746111
Pdp1	Pdp	-0.0911962	0.240344	0.0745737
Gsk3b	sgg	0.0556823	0.0931464	0.0744144
Lipt2	CG9804	0.0156497	0.133142	0.0743959
Ptbp2	heph	0.260831	-0.112057	0.074387
Wdr5	wds	0.127055	0.0216744	0.0743646
Rab9a	Rab9	0.093492	0.0552095	0.0743508
Ak2	Adk2	0.0331001	0.115395	0.0742473
Flot2	Flo2	0.222855	-0.0744097	0.0742228
Plcl2	Plc21C	0.0213898	0.126487	0.0739382
Dcps	CG2091	0.206088	-0.0582557	0.0739161
Gemin5	rig	0.233273	-0.0855283	0.0738722
Mcee	CG1532	0.0901719	0.0575709	0.0738714
Cd9	Tsp96F	0.0512826	0.09602	0.0736513
Ppcs	Ppcs	0.107224	0.0400341	0.0736291
Ppm1k	CG10376	-0.28146	0.428705	0.0736224
Klc2	Klc	0.145439	0.00154482	0.0734917
Klc2	Klc	0.145439	0.00154482	0.0734917
Fubp3	Psi	0.27925	-0.132269	0.0734901
Ehd1	Past1	0.0382215	0.108665	0.0734431
Psma5	Prosalpha5	0.208686	-0.0619405	0.0733728
Purb	Pur-alpha	0.251203	-0.104818	0.0731925
Top2b	Top2	0.252881	-0.106594	0.0731432
Tomm5	CG32267	0.0154391	0.130842	0.0731404
Gstz1	GstZ1	0.0036665	0.142375	0.0730209
Rhog	Mtl	0.145819	0.000158269	0.0729884
Enpp4	PIG-G	0.236986	-0.0910226	0.0729815
Shmt1	Shmt	0.043902	0.101629	0.0727657
Sf3a3	noi	0.310113	-0.164661	0.0727262
Tbl1xr1	ebi	0.192406	-0.0469913	0.0727074
Spag9	syd	0.208438	-0.063454	0.0724923
Spag9	syd	0.208438	-0.063454	0.0724923
Mad1l1	Mad1	0.20333	-0.0584172	0.0724565
Vps18	dor	0.194155	-0.0493082	0.0724232
Agpat5	Agpat1	-0.126147	0.270947	0.0724
Shoc2	Sur-8	0.202915	-0.0582397	0.0723377
[truncated: 2,718 more rows]
